# Supplementary material for: SARS-CoV-2 genomes from Saudi Arabia implicate nucleocapsid mutations in host response and increased viral load
Source: Nat Commun. 2022 Feb 1;13:601. doi: 10.1038/s41467-022-28287-8 (PMC8807822; doi:10.1038/s41467-022-28287-8)
Supplement: Supplementary file 4 — Supplementary Data 1 [file 41467_2022_28287_MOESM4_ESM.xlsx]

## Sheet: Supplementary Data 1
sample ID	sample Name	GISAID accession
3	SaudiArabia/KAUST-Makkah03/2020	EPI_ISL_437459
4	SaudiArabia/KAUST-Makkah04/2020	EPI_ISL_437460
5	SaudiArabia/KAUST-Makkah05/2020	EPI_ISL_437461
6	SaudiArabia/KAUST-Makkah06/2020	EPI_ISL_437462
9	SaudiArabia/KAUST-Makkah09/2020	EPI_ISL_437463
10	SaudiArabia/KAUST-Makkah10/2020	EPI_ISL_437464
11	SaudiArabia/KAUST-MAKKAH11/2020	EPI_ISL_678080
12	SaudiArabia/KAUST-Makkah12/2020	EPI_ISL_437465
13	SaudiArabia/KAUST-Makkah13/2020	EPI_ISL_437466
18	SaudiArabia/KAUST-Makkah18/2020	EPI_ISL_437467
19	SaudiArabia/KAUST-Makkah19/2020	EPI_ISL_437481
20	SaudiArabia/KAUST-Makkah20/2020	EPI_ISL_437468
22	SaudiArabia/KAUST-MADINAH22/2020	EPI_ISL_751237
23	SaudiArabia/KAUST-Madinah23/2020	EPI_ISL_437482
24	SaudiArabia/KAUST-Madinah24/2020	EPI_ISL_437483
25	SaudiArabia/KAUST-Madinah25/2020	EPI_ISL_437469
26	SaudiArabia/KAUST-MAKKAH26/2020	EPI_ISL_678141
27	SaudiArabia/KAUST-Madinah27/2020	EPI_ISL_437484
30	SaudiArabia/KAUST-Madinah30/2020	EPI_ISL_437485
31	SaudiArabia/KAUST-Madinah31/2020	EPI_ISL_437486
34	SaudiArabia/KAUST-Madinah34/2020	EPI_ISL_437470
38	SaudiArabia/KAUST-Madinah38/2020	EPI_ISL_437471
40	SaudiArabia/KAUST-MADINAH40/2020	EPI_ISL_677964
41	SaudiArabia/KAUST-Madinah41/2020	EPI_ISL_437472
42	SaudiArabia/KAUST-MADINAH42/2020	EPI_ISL_677976
44	SaudiArabia/KAUST-Madinah44/2020	EPI_ISL_437473
45	SaudiArabia/KAUST-Madinah45/2020	EPI_ISL_437474
47	SaudiArabia/KAUST-Madinah47/2020	EPI_ISL_437487
48	SaudiArabia/KAUST-Madinah48/2020	EPI_ISL_437488
49	SaudiArabia/KAUST-Madinah49/2020	EPI_ISL_437489
50	SaudiArabia/KAUST-Madinah50/2020	EPI_ISL_437490
51	SaudiArabia/KAUST-Madinah51/2020	EPI_ISL_437491
53	SaudiArabia/KAUST-Madinah53/2020	EPI_ISL_437492
54	SaudiArabia/KAUST-Madinah54/2020	EPI_ISL_437493
55	SaudiArabia/KAUST-Madinah55/2020	EPI_ISL_437494
57	SaudiArabia/KAUST-Madinah57/2020	EPI_ISL_437495
59	SaudiArabia/KAUST-Jeddah59/2020	EPI_ISL_437496
60	SaudiArabia/KAUST-Jeddah60/2020	EPI_ISL_437497
61	SaudiArabia/KAUST-Jeddah61/2020	EPI_ISL_437754
63	SaudiArabia/KAUST-JEDDAH63/2020	EPI_ISL_677940
64	SaudiArabia/KAUST-Jeddah64/2020	EPI_ISL_437475
66	SaudiArabia/KAUST-Jeddah66/2020	EPI_ISL_437755
68	SaudiArabia/KAUST-Jeddah68/2020	EPI_ISL_437756
70	SaudiArabia/KAUST-Jeddah70/2020	EPI_ISL_437757
73	SaudiArabia/KAUST-Jeddah73/2020	EPI_ISL_437758
75	SaudiArabia/KAUST-Jeddah75/2020	EPI_ISL_437759
76	SaudiArabia/KAUST-Jeddah76/2020	EPI_ISL_437760
80	SaudiArabia/KAUST-MAKKAH80/2020	EPI_ISL_678041
90	SaudiArabia/KAUST-Makkah90/2020	EPI_ISL_437761
97	SaudiArabia/KAUST-Makkah97/2020	EPI_ISL_437762
104	SaudiArabia/KAUST-MAKKAH104/2020	EPI_ISL_678078
105	SaudiArabia/KAUST-MAKKAH105/2020	EPI_ISL_678072
106	SaudiArabia/KAUST-MAKKAH106/2020	EPI_ISL_678079
107	SaudiArabia/KAUST-MAKKAH107/2020	EPI_ISL_678227
108	SaudiArabia/KAUST-MAKKAH108/2020	EPI_ISL_678228
111	SaudiArabia/KAUST-MAKKAH111/2020	EPI_ISL_678042
112	SaudiArabia/KAUST-MAKKAH112/2020	EPI_ISL_678081
117	SaudiArabia/KAUST-MAKKAH117/2020	EPI_ISL_678082
118	SaudiArabia/KAUST-MAKKAH118/2020	EPI_ISL_678076
121	SaudiArabia/KAUST-MAKKAH121/2020	EPI_ISL_678054
123	SaudiArabia/KAUST-MAKKAH123/2020	EPI_ISL_678062
124	SaudiArabia/KAUST-Makkah124/2020	EPI_ISL_437691
126	SaudiArabia/KAUST-Makkah126/2020	EPI_ISL_437692
138	SaudiArabia/KAUST-Makkah138/2020	EPI_ISL_437693
139	SaudiArabia/KAUST-Makkah139/2020	EPI_ISL_437694
142	SaudiArabia/KAUST-Makkah142/2020	EPI_ISL_437695
143	SaudiArabia/KAUST-MAKKAH143/2020	EPI_ISL_678229
144	SaudiArabia/KAUST-MAKKAH144/2020	EPI_ISL_678043
145	SaudiArabia/KAUST-MAKKAH145/2020	EPI_ISL_678063
146	SaudiArabia/KAUST-MAKKAH146/2020	EPI_ISL_678061
149	SaudiArabia/KAUST-MAKKAH149/2020	EPI_ISL_678057
150	SaudiArabia/KAUST-MAKKAH150/2020	EPI_ISL_678096
151	SaudiArabia/KAUST-MAKKAH151/2020	EPI_ISL_678052
155	SaudiArabia/KAUST-Makkah155/2020	EPI_ISL_437476
156	SaudiArabia/KAUST-Makkah156/2020	EPI_ISL_437696
157	SaudiArabia/KAUST-MAKKAH157/2020	EPI_ISL_678116
158	SaudiArabia/KAUST-MAKKAH158/2020	EPI_ISL_678117
159	SaudiArabia/KAUST-Makkah159/2020	EPI_ISL_437477
162	SaudiArabia/KAUST-MAKKAH162/2020	EPI_ISL_678127
163	SaudiArabia/KAUST-Makkah163/2020	EPI_ISL_437697
165	SaudiArabia/KAUST-Makkah165/2020	EPI_ISL_437478
166	SaudiArabia/KAUST-Makkah166/2020	EPI_ISL_437698
167	SaudiArabia/KAUST-MAKKAH167/2020	EPI_ISL_678135
168	SaudiArabia/KAUST-Makkah168/2020	EPI_ISL_437479
169	SaudiArabia/KAUST-MAKKAH169/2020	EPI_ISL_678048
170	SaudiArabia/KAUST-MAKKAH170/2020	EPI_ISL_678039
171	SaudiArabia/KAUST-MAKKAH171/2020	EPI_ISL_678058
172	SaudiArabia/KAUST-MAKKAH172/2020	EPI_ISL_678136
173	SaudiArabia/KAUST-Makkah173/2020	EPI_ISL_437699
176	SaudiArabia/KAUST-MAKKAH176/2020	EPI_ISL_678073
177	SaudiArabia/KAUST-Makkah177/2020	EPI_ISL_437700
178	SaudiArabia/KAUST-Makkah178/2020	EPI_ISL_437701
179	SaudiArabia/KAUST-Makkah179/2020	EPI_ISL_437702
180	SaudiArabia/KAUST-MAKKAH180/2020	EPI_ISL_678230
181	SaudiArabia/KAUST-Makkah181/2020	EPI_ISL_437703
182	SaudiArabia/KAUST-MAKKAH182/2020	EPI_ISL_678065
183	SaudiArabia/KAUST-Makkah183/2020	EPI_ISL_437704
184	SaudiArabia/KAUST-MAKKAH184/2020	EPI_ISL_678040
185	SaudiArabia/KAUST-MAKKAH185/2020	EPI_ISL_678231
186	SaudiArabia/KAUST-MAKKAH186/2020	EPI_ISL_678232
188	SaudiArabia/KAUST-Makkah188/2020	EPI_ISL_437705
189	SaudiArabia/KAUST-Makkah189/2020	EPI_ISL_437706
190	SaudiArabia/KAUST-Makkah190/2020	EPI_ISL_437707
191	SaudiArabia/KAUST-MAKKAH191/2020	EPI_ISL_678074
192	SaudiArabia/KAUST-MAKKAH192/2020	EPI_ISL_678059
193	SaudiArabia/KAUST-Makkah193/2020	EPI_ISL_437708
194	SaudiArabia/KAUST-Makkah194/2020	EPI_ISL_437709
195	SaudiArabia/KAUST-MAKKAH195/2020	EPI_ISL_678055
196	SaudiArabia/KAUST-Makkah196/2020	EPI_ISL_437710
197	SaudiArabia/KAUST-MAKKAH197/2020	EPI_ISL_678233
198	SaudiArabia/KAUST-Makkah198/2020	EPI_ISL_437711
199	SaudiArabia/KAUST-MAKKAH199/2020	EPI_ISL_678077
200	SaudiArabia/KAUST-MAKKAH200/2020	EPI_ISL_678047
201	SaudiArabia/KAUST-MAKKAH201/2020	EPI_ISL_678137
202	SaudiArabia/KAUST-Makkah202/2020	EPI_ISL_437712
203	SaudiArabia/KAUST-Makkah203/2020	EPI_ISL_437713
204	SaudiArabia/KAUST-Makkah204/2020	EPI_ISL_437714
205	SaudiArabia/KAUST-MAKKAH205/2020	EPI_ISL_678068
206	SaudiArabia/KAUST-MAKKAH206/2020	EPI_ISL_678138
207	SaudiArabia/KAUST-MAKKAH207/2020	EPI_ISL_678071
208	SaudiArabia/KAUST-Madinah208/2020	EPI_ISL_437715
209	SaudiArabia/KAUST-MADINAH209/2020	EPI_ISL_678234
210	SaudiArabia/KAUST-MADINAH210/2020	EPI_ISL_678026
211	SaudiArabia/KAUST-Madinah211/2020	EPI_ISL_437716
213	SaudiArabia/KAUST-Madinah213/2020	EPI_ISL_437717
215	SaudiArabia/KAUST-Makkah215/2020	EPI_ISL_437718
216	SaudiArabia/KAUST-MAKKAH216/2020	EPI_ISL_678069
217	SaudiArabia/KAUST-Makkah217/2020	EPI_ISL_437719
218	SaudiArabia/KAUST-Makkah218/2020	EPI_ISL_437720
219	SaudiArabia/KAUST-MAKKAH219/2020	EPI_ISL_678060
220	SaudiArabia/KAUST-Makkah220/2020	EPI_ISL_437721
221	SaudiArabia/KAUST-MAKKAH221/2020	EPI_ISL_678075
222	SaudiArabia/KAUST-MAKKAH222/2020	EPI_ISL_678139
223	SaudiArabia/KAUST-MAKKAH223/2020	EPI_ISL_678066
224	SaudiArabia/KAUST-MAKKAH224/2020	EPI_ISL_678056
225	SaudiArabia/KAUST-Makkah225/2020	EPI_ISL_437722
227	SaudiArabia/KAUST-Makkah227/2020	EPI_ISL_437723
228	SaudiArabia/KAUST-Makkah228/2020	EPI_ISL_437724
229	SaudiArabia/KAUST-Makkah229/2020	EPI_ISL_437725
230	SaudiArabia/KAUST-Makkah230/2020	EPI_ISL_437726
231	SaudiArabia/KAUST-Makkah231/2020	EPI_ISL_437727
232	SaudiArabia/KAUST-Makkah232/2020	EPI_ISL_437728
233	SaudiArabia/KAUST-Makkah233/2020	EPI_ISL_437729
234	SaudiArabia/KAUST-Makkah234/2020	EPI_ISL_437730
235	SaudiArabia/KAUST-MAKKAH235/2020	EPI_ISL_678140
236	SaudiArabia/KAUST-Makkah236/2020	EPI_ISL_437731
237	SaudiArabia/KAUST-Makkah237/2020	EPI_ISL_437732
238	SaudiArabia/KAUST-Madinah238/2020	EPI_ISL_437733
239	SaudiArabia/KAUST-MADINAH239/2020	EPI_ISL_678235
240	SaudiArabia/KAUST-MADINAH240/2020	EPI_ISL_677958
244	SaudiArabia/KAUST-MADINAH244/2020	EPI_ISL_677960
245	SaudiArabia/KAUST-MADINAH245/2020	EPI_ISL_677963
246	SaudiArabia/KAUST-MADINAH246/2020	EPI_ISL_677970
248	SaudiArabia/KAUST-Madinah248/2020	EPI_ISL_437734
249	SaudiArabia/KAUST-Madinah249/2020	EPI_ISL_437735
250	SaudiArabia/KAUST-MADINAH250/2020	EPI_ISL_678027
251	SaudiArabia/KAUST-MADINAH251/2020	EPI_ISL_677946
252	SaudiArabia/KAUST-Madinah252/2020	EPI_ISL_437736
253	SaudiArabia/KAUST-Madinah253/2020	EPI_ISL_437737
254	SaudiArabia/KAUST-Madinah254/2020	EPI_ISL_437738
255	SaudiArabia/KAUST-Madinah255/2020	EPI_ISL_437739
256	SaudiArabia/KAUST-Madinah256/2020	EPI_ISL_437740
257	SaudiArabia/KAUST-Madinah257/2020	EPI_ISL_437741
258	SaudiArabia/KAUST-Madinah258/2020	EPI_ISL_437742
259	SaudiArabia/KAUST-MADINAH259/2020	EPI_ISL_677968
260	SaudiArabia/KAUST-Madinah260/2020	EPI_ISL_437743
261	SaudiArabia/KAUST-Madinah261/2020	EPI_ISL_437744
262	SaudiArabia/KAUST-Madinah262/2020	EPI_ISL_437745
263	SaudiArabia/KAUST-Madinah263/2020	EPI_ISL_437746
264	SaudiArabia/KAUST-Madinah264/2020	EPI_ISL_437747
265	SaudiArabia/KAUST-Madinah265/2020	EPI_ISL_437748
266	SaudiArabia/KAUST-Madinah266/2020	EPI_ISL_437749
267	SaudiArabia/KAUST-Madinah267/2020	EPI_ISL_437750
268	SaudiArabia/KAUST-MADINAH268/2020	EPI_ISL_678028
269	SaudiArabia/KAUST-Madinah269/2020	EPI_ISL_437751
270	SaudiArabia/KAUST-Madinah270/2020	EPI_ISL_437752
272	SaudiArabia/KAUST-Madinah272/2020	EPI_ISL_437753
273	SaudiArabia/KAUST-MADINAH273/2020	EPI_ISL_513121
274	SaudiArabia/KAUST-MADINAH274/2020	EPI_ISL_513122
276	SaudiArabia/KAUST-MADINAH276/2020	EPI_ISL_513123
280	SaudiArabia/KAUST-MADINAH280/2020	EPI_ISL_513124
281	SaudiArabia/KAUST-MADINAH281/2020	EPI_ISL_513125
282	SaudiArabia/KAUST-MADINAH282/2020	EPI_ISL_513126
284	SaudiArabia/KAUST-MADINAH284/2020	EPI_ISL_678029
290	SaudiArabia/KAUST-MAKKAH290/2020	EPI_ISL_513214
291	SaudiArabia/KAUST-MAKKAH291/2020	EPI_ISL_513215
293	SaudiArabia/KAUST-MAKKAH293/2020	EPI_ISL_513216
294	SaudiArabia/KAUST-MAKKAH294/2020	EPI_ISL_513217
295	SaudiArabia/KAUST-MAKKAH295/2020	EPI_ISL_513218
297	SaudiArabia/KAUST-MAKKAH297/2020	EPI_ISL_513219
299	SaudiArabia/KAUST-MAKKAH299/2020	EPI_ISL_513220
300	SaudiArabia/KAUST-MAKKAH300/2020	EPI_ISL_513221
301	SaudiArabia/KAUST-MAKKAH301/2020	EPI_ISL_513222
302	SaudiArabia/KAUST-MAKKAH302/2020	EPI_ISL_513223
303	SaudiArabia/KAUST-MAKKAH303/2020	EPI_ISL_513224
304	SaudiArabia/KAUST-MAKKAH304/2020	EPI_ISL_513225
309	SaudiArabia/KAUST-MAKKAH309/2020	EPI_ISL_513226
313	SaudiArabia/KAUST-JEDDAH313/2020	EPI_ISL_512908
317	SaudiArabia/KAUST-JEDDAH317/2020	EPI_ISL_512909
321	SaudiArabia/KAUST-JEDDAH321/2020	EPI_ISL_512910
322	SaudiArabia/KAUST-JEDDAH322/2020	EPI_ISL_512911
323	SaudiArabia/KAUST-JEDDAH323/2020	EPI_ISL_512912
324	SaudiArabia/KAUST-JEDDAH324/2020	EPI_ISL_512913
328	SaudiArabia/KAUST-JEDDAH328/2020	EPI_ISL_751221
329	SaudiArabia/KAUST-JEDDAH329/2020	EPI_ISL_512914
330	SaudiArabia/KAUST-JEDDAH330/2020	EPI_ISL_512915
331	SaudiArabia/KAUST-JEDDAH331/2020	EPI_ISL_512916
332	SaudiArabia/KAUST-JEDDAH332/2020	EPI_ISL_512917
333	SaudiArabia/KAUST-MADINAH333/2020	EPI_ISL_513127
335	SaudiArabia/KAUST-MADINAH335/2020	EPI_ISL_513128
342	SaudiArabia/KAUST-MADINAH342/2020	EPI_ISL_513129
343	SaudiArabia/KAUST-MADINAH343/2020	EPI_ISL_513130
344	SaudiArabia/KAUST-MADINAH344/2020	EPI_ISL_513131
346	SaudiArabia/KAUST-MADINAH346/2020	EPI_ISL_513132
347	SaudiArabia/KAUST-MADINAH347/2020	EPI_ISL_513133
354	SaudiArabia/KAUST-MADINAH354/2020	EPI_ISL_513134
355	SaudiArabia/KAUST-MADINAH355/2020	EPI_ISL_513135
357	SaudiArabia/KAUST-MADINAH357/2020	EPI_ISL_513136
360	SaudiArabia/KAUST-MADINAH360/2020	EPI_ISL_513137
361	SaudiArabia/KAUST-MADINAH361/2020	EPI_ISL_513138
362	SaudiArabia/KAUST-MADINAH362/2020	EPI_ISL_513139
363	SaudiArabia/KAUST-MADINAH363/2020	EPI_ISL_513140
364	SaudiArabia/KAUST-MADINAH364/2020	EPI_ISL_513141
368	SaudiArabia/KAUST-MADINAH368/2020	EPI_ISL_513142
378	SaudiArabia/KAUST-MADINAH378/2020	EPI_ISL_513143
380	SaudiArabia/KAUST-MADINAH380/2020	EPI_ISL_513144
384	SaudiArabia/KAUST-MADINAH384/2020	EPI_ISL_513145
387	SaudiArabia/KAUST-MADINAH387/2020	EPI_ISL_513146
388	SaudiArabia/KAUST-MADINAH388/2020	EPI_ISL_751218
390	SaudiArabia/KAUST-MADINAH390/2020	EPI_ISL_636960
391	SaudiArabia/KAUST-MADINAH391/2020	EPI_ISL_513147
393	SaudiArabia/KAUST-MADINAH393/2020	EPI_ISL_513148
396	SaudiArabia/KAUST-MADINAH396/2020	EPI_ISL_513149
397	SaudiArabia/KAUST-MADINAH397/2020	EPI_ISL_513150
398	SaudiArabia/KAUST-MADINAH398/2020	EPI_ISL_513151
399	SaudiArabia/KAUST-MADINAH399/2020	EPI_ISL_513152
404	SaudiArabia/KAUST-MADINAH404/2020	EPI_ISL_513153
406	SaudiArabia/KAUST-MADINAH406/2020	EPI_ISL_513154
434	SaudiArabia/KAUST-MADINAH434/2020	EPI_ISL_513155
435	SaudiArabia/KAUST-MADINAH435/2020	EPI_ISL_513156
437	SaudiArabia/KAUST-MADINAH437/2020	EPI_ISL_513157
444	SaudiArabia/KAUST-MADINAH444/2020	EPI_ISL_513158
446	SaudiArabia/KAUST-MADINAH446/2020	EPI_ISL_513159
450	SaudiArabia/KAUST-MADINAH450/2020	EPI_ISL_513160
451	SaudiArabia/KAUST-MADINAH451/2020	EPI_ISL_678030
452	SaudiArabia/KAUST-MADINAH452/2020	EPI_ISL_513161
453	SaudiArabia/KAUST-MADINAH453/2020	EPI_ISL_678031
456	SaudiArabia/KAUST-JEDDAH456/2020	EPI_ISL_512918
457	SaudiArabia/KAUST-JEDDAH457/2020	EPI_ISL_512919
458	SaudiArabia/KAUST-JEDDAH458/2020	EPI_ISL_751502
459	SaudiArabia/KAUST-JEDDAH459/2020	EPI_ISL_636961
462	SaudiArabia/KAUST-JEDDAH462/2020	EPI_ISL_512920
466	SaudiArabia/KAUST-JEDDAH466/2020	EPI_ISL_512921
467	SaudiArabia/KAUST-JEDDAH467/2020	EPI_ISL_512922
468	SaudiArabia/KAUST-JEDDAH468/2020	EPI_ISL_512923
469	SaudiArabia/KAUST-JEDDAH469/2020	EPI_ISL_512924
470	SaudiArabia/KAUST-JEDDAH470/2020	EPI_ISL_512925
471	SaudiArabia/KAUST-JEDDAH471/2020	EPI_ISL_512926
473	SaudiArabia/KAUST-JEDDAH473/2020	EPI_ISL_512927
479	SaudiArabia/KAUST-JEDDAH479/2020	EPI_ISL_512928
482	SaudiArabia/KAUST-JEDDAH482/2020	EPI_ISL_512929
483	SaudiArabia/KAUST-JEDDAH483/2020	EPI_ISL_512930
486	SaudiArabia/KAUST-JEDDAH486/2020	EPI_ISL_512931
487	SaudiArabia/KAUST-JEDDAH487/2020	EPI_ISL_512932
488	SaudiArabia/KAUST-JEDDAH488/2020	EPI_ISL_512933
489	SaudiArabia/KAUST-JEDDAH489/2020	EPI_ISL_751224
490	SaudiArabia/KAUST-JEDDAH490/2020	EPI_ISL_512934
492	SaudiArabia/KAUST-JEDDAH492/2020	EPI_ISL_512935
493	SaudiArabia/KAUST-JEDDAH493/2020	EPI_ISL_512936
494	SaudiArabia/KAUST-JEDDAH494/2020	EPI_ISL_512937
496	SaudiArabia/KAUST-JEDDAH496/2020	EPI_ISL_512938
497	SaudiArabia/KAUST-JEDDAH497/2020	EPI_ISL_512939
498	SaudiArabia/KAUST-JEDDAH498/2020	EPI_ISL_512940
500	SaudiArabia/KAUST-JEDDAH500/2020	EPI_ISL_677937
504	SaudiArabia/KAUST-JEDDAH504/2020	EPI_ISL_512941
505	SaudiArabia/KAUST-JEDDAH505/2020	EPI_ISL_512942
506	SaudiArabia/KAUST-JEDDAH506/2020	EPI_ISL_512943
510	SaudiArabia/KAUST-MADINAH510/2020	EPI_ISL_751204
511	SaudiArabia/KAUST-MADINAH511/2020	EPI_ISL_513162
513	SaudiArabia/KAUST-MADINAH513/2020	EPI_ISL_513163
515	SaudiArabia/KAUST-MADINAH515/2020	EPI_ISL_513164
516	SaudiArabia/KAUST-MADINAH516/2020	EPI_ISL_513165
519	SaudiArabia/KAUST-MADINAH519/2020	EPI_ISL_513166
521	SaudiArabia/KAUST-MADINAH521/2020	EPI_ISL_513167
525	SaudiArabia/KAUST-JEDDAH525/2020	EPI_ISL_512944
528	SaudiArabia/KAUST-JEDDAH528/2020	EPI_ISL_512945
529	SaudiArabia/KAUST-JEDDAH529/2020	EPI_ISL_512946
531	SaudiArabia/KAUST-JEDDAH531/2020	EPI_ISL_512947
533	SaudiArabia/KAUST-JEDDAH533/2020	EPI_ISL_677938
534	SaudiArabia/KAUST-JEDDAH534/2020	EPI_ISL_512948
535	SaudiArabia/KAUST-JEDDAH535/2020	EPI_ISL_512949
536	SaudiArabia/KAUST-JEDDAH536/2020	EPI_ISL_512950
538	SaudiArabia/KAUST-JEDDAH538/2020	EPI_ISL_512951
539	SaudiArabia/KAUST-JEDDAH539/2020	EPI_ISL_512952
542	SaudiArabia/KAUST-JEDDAH542/2020	EPI_ISL_512953
544	SaudiArabia/KAUST-JEDDAH544/2020	EPI_ISL_512954
545	SaudiArabia/KAUST-JEDDAH545/2020	EPI_ISL_512955
546	SaudiArabia/KAUST-JEDDAH546/2020	EPI_ISL_512956
547	SaudiArabia/KAUST-JEDDAH547/2020	EPI_ISL_512957
554	SaudiArabia/KAUST-JEDDAH554/2020	EPI_ISL_512958
558	SaudiArabia/KAUST-JEDDAH558/2020	EPI_ISL_512959
559	SaudiArabia/KAUST-JEDDAH559/2020	EPI_ISL_512960
560	SaudiArabia/KAUST-JEDDAH560/2020	EPI_ISL_677939
561	SaudiArabia/KAUST-JEDDAH561/2020	EPI_ISL_512961
562	SaudiArabia/KAUST-JEDDAH562/2020	EPI_ISL_512962
566	SaudiArabia/KAUST-JEDDAH566/2020	EPI_ISL_512963
569	SaudiArabia/KAUST-JEDDAH569/2020	EPI_ISL_512964
570	SaudiArabia/KAUST-JEDDAH570/2020	EPI_ISL_512965
572	SaudiArabia/KAUST-JEDDAH572/2020	EPI_ISL_512966
573	SaudiArabia/KAUST-JEDDAH573/2020	EPI_ISL_512967
574	SaudiArabia/KAUST-JEDDAH574/2020	EPI_ISL_512968
576	SaudiArabia/KAUST-JEDDAH576/2020	EPI_ISL_512969
577	SaudiArabia/KAUST-JEDDAH577/2020	EPI_ISL_512970
578	SaudiArabia/KAUST-JEDDAH578/2020	EPI_ISL_512971
580	SaudiArabia/KAUST-JEDDAH580/2020	EPI_ISL_512972
581	SaudiArabia/KAUST-JEDDAH581/2020	EPI_ISL_512973
582	SaudiArabia/KAUST-JEDDAH582/2020	EPI_ISL_512974
583	SaudiArabia/KAUST-JEDDAH583/2020	EPI_ISL_512975
586	SaudiArabia/KAUST-JEDDAH586/2020	EPI_ISL_512976
587	SaudiArabia/KAUST-JEDDAH587/2020	EPI_ISL_512977
588	SaudiArabia/KAUST-JEDDAH588/2020	EPI_ISL_512978
589	SaudiArabia/KAUST-JEDDAH589/2020	EPI_ISL_512979
590	SaudiArabia/KAUST-JEDDAH590/2020	EPI_ISL_512980
591	SaudiArabia/KAUST-JEDDAH591/2020	EPI_ISL_512981
592	SaudiArabia/KAUST-JEDDAH592/2020	EPI_ISL_512982
594	SaudiArabia/KAUST-JEDDAH594/2020	EPI_ISL_512983
595	SaudiArabia/KAUST-JEDDAH595/2020	EPI_ISL_512984
599	SaudiArabia/KAUST-MADINAH599/2020	EPI_ISL_513168
602	SaudiArabia/KAUST-MADINAH602/2020	EPI_ISL_678032
603	SaudiArabia/KAUST-MADINAH603/2020	EPI_ISL_513169
605	SaudiArabia/KAUST-MADINAH605/2020	EPI_ISL_513170
606	SaudiArabia/KAUST-MADINAH606/2020	EPI_ISL_513171
609	SaudiArabia/KAUST-MADINAH609/2020	EPI_ISL_513172
611	SaudiArabia/KAUST-JEDDAH611/2020	EPI_ISL_512985
613	SaudiArabia/KAUST-JEDDAH613/2020	EPI_ISL_512986
615	SaudiArabia/KAUST-JEDDAH615/2020	EPI_ISL_512987
632	SaudiArabia/KAUST-JEDDAH632/2020	EPI_ISL_512988
636	SaudiArabia/KAUST-MADINAH636/2020	EPI_ISL_678033
644	SaudiArabia/KAUST-MADINAH644/2020	EPI_ISL_513173
647	SaudiArabia/KAUST-MADINAH647/2020	EPI_ISL_513174
654	SaudiArabia/KAUST-MADINAH654/2020	EPI_ISL_678034
655	SaudiArabia/KAUST-MADINAH655/2020	EPI_ISL_513175
662	SaudiArabia/KAUST-MADINAH662/2020	EPI_ISL_678035
663	SaudiArabia/KAUST-MADINAH663/2020	EPI_ISL_678036
664	SaudiArabia/KAUST-MADINAH664/2020	EPI_ISL_677947
665	SaudiArabia/KAUST-MADINAH665/2020	EPI_ISL_678037
668	SaudiArabia/KAUST-MADINAH668/2020	EPI_ISL_751212
669	SaudiArabia/KAUST-MADINAH669/2020	EPI_ISL_677973
670	SaudiArabia/KAUST-MADINAH670/2020	EPI_ISL_677966
673	SaudiArabia/KAUST-MADINAH673/2020	EPI_ISL_678038
680	SaudiArabia/KAUST-JEDDAH680/2020	EPI_ISL_677941
682	SaudiArabia/KAUST-JEDDAH682/2020	EPI_ISL_677942
683	SaudiArabia/KAUST-MADINAH683/2020	EPI_ISL_677945
684	SaudiArabia/KAUST-MADINAH684/2020	EPI_ISL_513176
687	SaudiArabia/KAUST-MADINAH687/2020	EPI_ISL_513177
688	SaudiArabia/KAUST-MADINAH688/2020	EPI_ISL_513178
690	SaudiArabia/KAUST-MADINAH690/2020	EPI_ISL_677965
691	SaudiArabia/KAUST-MADINAH691/2020	EPI_ISL_513179
694	SaudiArabia/KAUST-MADINAH694/2020	EPI_ISL_513180
702	SaudiArabia/KAUST-MADINAH702/2020	EPI_ISL_513181
704	SaudiArabia/KAUST-MADINAH704/2020	EPI_ISL_513182
708	SaudiArabia/KAUST-MADINAH708/2020	EPI_ISL_677955
710	SaudiArabia/KAUST-MADINAH710/2020	EPI_ISL_513183
711	SaudiArabia/KAUST-MADINAH711/2020	EPI_ISL_513184
712	SaudiArabia/KAUST-MADINAH712/2020	EPI_ISL_513185
713	SaudiArabia/KAUST-MADINAH713/2020	EPI_ISL_513186
715	SaudiArabia/KAUST-MADINAH715/2020	EPI_ISL_513187
716	SaudiArabia/KAUST-MADINAH716/2020	EPI_ISL_513188
717	SaudiArabia/KAUST-MADINAH717/2020	EPI_ISL_513189
719	SaudiArabia/KAUST-JEDDAH719/2020	EPI_ISL_677943
720	SaudiArabia/KAUST-JEDDAH720/2020	EPI_ISL_512989
721	SaudiArabia/KAUST-JEDDAH721/2020	EPI_ISL_512990
722	SaudiArabia/KAUST-JEDDAH722/2020	EPI_ISL_512991
723	SaudiArabia/KAUST-JEDDAH723/2020	EPI_ISL_512992
725	SaudiArabia/KAUST-MAKKAH725/2020	EPI_ISL_513227
726	SaudiArabia/KAUST-MAKKAH726/2020	EPI_ISL_513228
727	SaudiArabia/KAUST-MAKKAH727/2020	EPI_ISL_513229
729	SaudiArabia/KAUST-MAKKAH729/2020	EPI_ISL_678142
730	SaudiArabia/KAUST-MAKKAH730/2020	EPI_ISL_513230
733	SaudiArabia/KAUST-MAKKAH733/2020	EPI_ISL_751207
734	SaudiArabia/KAUST-MAKKAH734/2020	EPI_ISL_751205
735	SaudiArabia/KAUST-MAKKAH735/2020	EPI_ISL_513231
737	SaudiArabia/KAUST-MAKKAH737/2020	EPI_ISL_513232
741	SaudiArabia/KAUST-MAKKAH741/2020	EPI_ISL_513233
742	SaudiArabia/KAUST-JEDDAH742/2020	EPI_ISL_677944
743	SaudiArabia/KAUST-JEDDAH743/2020	EPI_ISL_512993
746	SaudiArabia/KAUST-JEDDAH746/2020	EPI_ISL_512994
747	SaudiArabia/KAUST-JEDDAH747/2020	EPI_ISL_512995
748	SaudiArabia/KAUST-JEDDAH748/2020	EPI_ISL_512996
754	SaudiArabia/KAUST-JEDDAH754/2020	EPI_ISL_512997
755	SaudiArabia/KAUST-JEDDAH755/2020	EPI_ISL_512998
756	SaudiArabia/KAUST-JEDDAH756/2020	EPI_ISL_512999
757	SaudiArabia/KAUST-JEDDAH757/2020	EPI_ISL_513000
759	SaudiArabia/KAUST-JEDDAH759/2020	EPI_ISL_513001
760	SaudiArabia/KAUST-MAKKAH760/2020	EPI_ISL_513234
761	SaudiArabia/KAUST-MAKKAH761/2020	EPI_ISL_513235
762	SaudiArabia/KAUST-MAKKAH762/2020	EPI_ISL_513236
766	SaudiArabia/KAUST-MAKKAH766/2020	EPI_ISL_513237
768	SaudiArabia/KAUST-MAKKAH768/2020	EPI_ISL_513238
769	SaudiArabia/KAUST-MAKKAH769/2020	EPI_ISL_513239
770	SaudiArabia/KAUST-MAKKAH770/2020	EPI_ISL_513240
771	SaudiArabia/KAUST-MAKKAH771/2020	EPI_ISL_513241
772	SaudiArabia/KAUST-MAKKAH772/2020	EPI_ISL_513242
773	SaudiArabia/KAUST-MAKKAH773/2020	EPI_ISL_513243
774	SaudiArabia/KAUST-MAKKAH774/2020	EPI_ISL_513244
775	SaudiArabia/KAUST-MAKKAH775/2020	EPI_ISL_678143
776	SaudiArabia/KAUST-MAKKAH776/2020	EPI_ISL_513245
777	SaudiArabia/KAUST-MAKKAH777/2020	EPI_ISL_513246
778	SaudiArabia/KAUST-MAKKAH778/2020	EPI_ISL_513247
779	SaudiArabia/KAUST-MAKKAH779/2020	EPI_ISL_513248
781	SaudiArabia/KAUST-MAKKAH781/2020	EPI_ISL_513249
782	SaudiArabia/KAUST-MAKKAH782/2020	EPI_ISL_513250
783	SaudiArabia/KAUST-MAKKAH783/2020	EPI_ISL_513251
784	SaudiArabia/KAUST-MAKKAH784/2020	EPI_ISL_513252
785	SaudiArabia/KAUST-MAKKAH785/2020	EPI_ISL_513253
786	SaudiArabia/KAUST-MAKKAH786/2020	EPI_ISL_513254
789	SaudiArabia/KAUST-MAKKAH789/2020	EPI_ISL_678044
794	SaudiArabia/KAUST-MAKKAH794/2020	EPI_ISL_513255
798	SaudiArabia/KAUST-MAKKAH798/2020	EPI_ISL_678144
799	SaudiArabia/KAUST-MAKKAH799/2020	EPI_ISL_513256
802	SaudiArabia/KAUST-MAKKAH802/2020	EPI_ISL_513257
808	SaudiArabia/KAUST-MAKKAH808/2020	EPI_ISL_513258
809	SaudiArabia/KAUST-MAKKAH809/2020	EPI_ISL_513259
810	SaudiArabia/KAUST-MAKKAH810/2020	EPI_ISL_513260
812	SaudiArabia/KAUST-MAKKAH812/2020	EPI_ISL_513261
813	SaudiArabia/KAUST-MAKKAH813/2020	EPI_ISL_513262
814	SaudiArabia/KAUST-MAKKAH814/2020	EPI_ISL_513263
815	SaudiArabia/KAUST-MAKKAH815/2020	EPI_ISL_513264
819	SaudiArabia/KAUST-MAKKAH819/2020	EPI_ISL_678145
825	SaudiArabia/KAUST-MAKKAH825/2020	EPI_ISL_678146
826	SaudiArabia/KAUST-JEDDAH826/2020	EPI_ISL_513002
828	SaudiArabia/KAUST-JEDDAH828/2020	EPI_ISL_513003
830	SaudiArabia/KAUST-JEDDAH830/2020	EPI_ISL_513004
831	SaudiArabia/KAUST-JEDDAH831/2020	EPI_ISL_513005
832	SaudiArabia/KAUST-JEDDAH832/2020	EPI_ISL_751208
833	SaudiArabia/KAUST-JEDDAH833/2020	EPI_ISL_513006
834	SaudiArabia/KAUST-JEDDAH834/2020	EPI_ISL_513007
835	SaudiArabia/KAUST-JEDDAH835/2020	EPI_ISL_513008
836	SaudiArabia/KAUST-JEDDAH836/2020	EPI_ISL_513009
837	SaudiArabia/KAUST-JEDDAH837/2020	EPI_ISL_513010
838	SaudiArabia/KAUST-JEDDAH838/2020	EPI_ISL_513011
839	SaudiArabia/KAUST-jeddah839/2020	EPI_ISL_636972
840	SaudiArabia/KAUST-JEDDAH840/2020	EPI_ISL_513012
841	SaudiArabia/KAUST-JEDDAH841/2020	EPI_ISL_513013
842	SaudiArabia/KAUST-JEDDAH842/2020	EPI_ISL_513014
843	SaudiArabia/KAUST-JEDDAH843/2020	EPI_ISL_513015
844	SaudiArabia/KAUST-JEDDAH844/2020	EPI_ISL_513016
845	SaudiArabia/KAUST-JEDDAH845/2020	EPI_ISL_513017
846	SaudiArabia/KAUST-JEDDAH846/2020	EPI_ISL_513018
847	SaudiArabia/KAUST-JEDDAH847/2020	EPI_ISL_513019
850	SaudiArabia/KAUST-MADINAH850/2020	EPI_ISL_513190
851	SaudiArabia/KAUST-MADINAH851/2020	EPI_ISL_513191
854	SaudiArabia/KAUST-MADINAH854/2020	EPI_ISL_513192
857	SaudiArabia/KAUST-MADINAH857/2020	EPI_ISL_513193
858	SaudiArabia/KAUST-MADINAH858/2020	EPI_ISL_513194
859	SaudiArabia/KAUST-MADINAH859/2020	EPI_ISL_513195
860	SaudiArabia/KAUST-MADINAH860/2020	EPI_ISL_513196
862	SaudiArabia/KAUST-MADINAH862/2020	EPI_ISL_513197
866	SaudiArabia/KAUST-JEDDAH866/2020	EPI_ISL_513020
867	SaudiArabia/KAUST-JEDDAH867/2020	EPI_ISL_513021
868	SaudiArabia/KAUST-JEDDAH868/2020	EPI_ISL_513022
869	SaudiArabia/KAUST-JEDDAH869/2020	EPI_ISL_513023
870	SaudiArabia/KAUST-JEDDAH870/2020	EPI_ISL_513024
871	SaudiArabia/KAUST-JEDDAH871/2020	EPI_ISL_513025
872	SaudiArabia/KAUST-JEDDAH872/2020	EPI_ISL_513026
873	SaudiArabia/KAUST-JEDDAH873/2020	EPI_ISL_513027
875	SaudiArabia/KAUST-JEDDAH875/2020	EPI_ISL_513028
876	SaudiArabia/KAUST-JEDDAH876/2020	EPI_ISL_636962
877	SaudiArabia/KAUST-JEDDAH877/2020	EPI_ISL_513029
878	SaudiArabia/KAUST-JEDDAH878/2020	EPI_ISL_513030
879	SaudiArabia/KAUST-JEDDAH879/2020	EPI_ISL_513031
880	SaudiArabia/KAUST-JEDDAH880/2020	EPI_ISL_636963
881	SaudiArabia/KAUST-JEDDAH881/2020	EPI_ISL_751219
882	SaudiArabia/KAUST-JEDDAH882/2020	EPI_ISL_513032
883	SaudiArabia/KAUST-JEDDAH883/2020	EPI_ISL_513033
884	SaudiArabia/KAUST-JEDDAH884/2020	EPI_ISL_513034
885	SaudiArabia/KAUST-JEDDAH885/2020	EPI_ISL_751220
886	SaudiArabia/KAUST-JEDDAH886/2020	EPI_ISL_513035
887	SaudiArabia/KAUST-JEDDAH887/2020	EPI_ISL_513036
888	SaudiArabia/KAUST-JEDDAH888/2020	EPI_ISL_513037
889	SaudiArabia/KAUST-JEDDAH889/2020	EPI_ISL_513038
890	SaudiArabia/KAUST-JEDDAH890/2020	EPI_ISL_513039
891	SaudiArabia/KAUST-JEDDAH891/2020	EPI_ISL_513040
892	SaudiArabia/KAUST-MADINAH892/2020	EPI_ISL_513198
893	SaudiArabia/KAUST-MADINAH893/2020	EPI_ISL_636964
896	SaudiArabia/KAUST-MADINAH896/2020	EPI_ISL_513199
898	SaudiArabia/KAUST-MADINAH898/2020	EPI_ISL_513200
900	SaudiArabia/KAUST-JEDDAH900/2020	EPI_ISL_513041
903	SaudiArabia/KAUST-JEDDAH903/2020	EPI_ISL_513042
905	SaudiArabia/KAUST-JEDDAH905/2020	EPI_ISL_513043
911	SaudiArabia/KAUST-JEDDAH911/2020	EPI_ISL_513044
912	SaudiArabia/KAUST-JEDDAH912/2020	EPI_ISL_513045
913	SaudiArabia/KAUST-JEDDAH913/2020	EPI_ISL_513046
916	SaudiArabia/KAUST-JEDDAH916/2020	EPI_ISL_513047
917	SaudiArabia/KAUST-JEDDAH917/2020	EPI_ISL_513048
918	SaudiArabia/KAUST-JEDDAH918/2020	EPI_ISL_513049
919	SaudiArabia/KAUST-JEDDAH919/2020	EPI_ISL_513050
920	SaudiArabia/KAUST-JEDDAH920/2020	EPI_ISL_513051
921	SaudiArabia/KAUST-JEDDAH921/2020	EPI_ISL_513052
922	SaudiArabia/KAUST-JEDDAH922/2020	EPI_ISL_513053
923	SaudiArabia/KAUST-JEDDAH923/2020	EPI_ISL_513054
925	SaudiArabia/KAUST-JEDDAH925/2020	EPI_ISL_678236
926	SaudiArabia/KAUST-JEDDAH926/2020	EPI_ISL_513055
927	SaudiArabia/KAUST-JEDDAH927/2020	EPI_ISL_513056
929	SaudiArabia/KAUST-JEDDAH929/2020	EPI_ISL_513057
930	SaudiArabia/KAUST-JEDDAH930/2020	EPI_ISL_513058
931	SaudiArabia/KAUST-JEDDAH931/2020	EPI_ISL_513059
932	SaudiArabia/KAUST-JEDDAH932/2020	EPI_ISL_513060
933	SaudiArabia/KAUST-JEDDAH933/2020	EPI_ISL_513061
935	SaudiArabia/KAUST-JEDDAH935/2020	EPI_ISL_513062
936	SaudiArabia/KAUST-JEDDAH936/2020	EPI_ISL_513063
937	SaudiArabia/KAUST-MADINAH937/2020	EPI_ISL_513201
938	SaudiArabia/KAUST-MADINAH938/2020	EPI_ISL_513202
941	SaudiArabia/KAUST-MADINAH941/2020	EPI_ISL_513203
947	SaudiArabia/KAUST-MADINAH947/2020	EPI_ISL_513204
955	SaudiArabia/KAUST-MADINAH955/2020	EPI_ISL_513205
956	SaudiArabia/KAUST-MADINAH956/2020	EPI_ISL_513206
957	SaudiArabia/KAUST-MADINAH957/2020	EPI_ISL_513207
958	SaudiArabia/KAUST-MADINAH958/2020	EPI_ISL_513208
959	SaudiArabia/KAUST-MADINAH959/2020	EPI_ISL_513209
960	SaudiArabia/KAUST-MADINAH960/2020	EPI_ISL_513210
961	SaudiArabia/KAUST-MADINAH961/2020	EPI_ISL_513211
962	SaudiArabia/KAUST-MADINAH962/2020	EPI_ISL_751203
967	SaudiArabia/KAUST-MADINAH967/2020	EPI_ISL_513212
975	SaudiArabia/KAUST-MADINAH975/2020	EPI_ISL_513213
990	SaudiArabia/KAUST-JEDDAH990/2020	EPI_ISL_513064
991	SaudiArabia/KAUST-JEDDAH991/2020	EPI_ISL_513065
992	SaudiArabia/KAUST-JEDDAH992/2020	EPI_ISL_513066
993	SaudiArabia/KAUST-JEDDAH993/2020	EPI_ISL_513067
994	SaudiArabia/KAUST-JEDDAH994/2020	EPI_ISL_636965
995	SaudiArabia/KAUST-JEDDAH995/2020	EPI_ISL_513068
996	SaudiArabia/KAUST-JEDDAH996/2020	EPI_ISL_513069
997	SaudiArabia/KAUST-JEDDAH997/2020	EPI_ISL_513070
998	SaudiArabia/KAUST-JEDDAH998/2020	EPI_ISL_513071
999	SaudiArabia/KAUST-JEDDAH999/2020	EPI_ISL_513072
1000	SaudiArabia/KAUST-JEDDAH1000/2020	EPI_ISL_512874
1001	SaudiArabia/KAUST-JEDDAH1001/2020	EPI_ISL_512875
1002	SaudiArabia/KAUST-JEDDAH1002/2020	EPI_ISL_512876
1003	SaudiArabia/KAUST-JEDDAH1003/2020	EPI_ISL_512877
1007	SaudiArabia/KAUST-JEDDAH1007/2020	EPI_ISL_512878
1008	SaudiArabia/KAUST-JEDDAH1008/2020	EPI_ISL_512879
1009	SaudiArabia/KAUST-JEDDAH1009/2020	EPI_ISL_512880
1010	SaudiArabia/KAUST-JEDDAH1010/2020	EPI_ISL_512881
1011	SaudiArabia/KAUST-JEDDAH1011/2020	EPI_ISL_512882
1012	SaudiArabia/KAUST-JEDDAH1012/2020	EPI_ISL_512883
1013	SaudiArabia/KAUST-JEDDAH1013/2020	EPI_ISL_512884
1014	SaudiArabia/KAUST-JEDDAH1014/2020	EPI_ISL_512885
1015	SaudiArabia/KAUST-JEDDAH1015/2020	EPI_ISL_512886
1016	SaudiArabia/KAUST-JEDDAH1016/2020	EPI_ISL_512887
1017	SaudiArabia/KAUST-JEDDAH1017/2020	EPI_ISL_512888
1018	SaudiArabia/KAUST-JEDDAH1018/2020	EPI_ISL_512889
1020	SaudiArabia/KAUST-JEDDAH1020/2020	EPI_ISL_512890
1021	SaudiArabia/KAUST-JEDDAH1021/2020	EPI_ISL_512891
1022	SaudiArabia/KAUST-JEDDAH1022/2020	EPI_ISL_512892
1023	SaudiArabia/KAUST-JEDDAH1023/2020	EPI_ISL_512893
1024	SaudiArabia/KAUST-JEDDAH1024/2020	EPI_ISL_512894
1025	SaudiArabia/KAUST-JEDDAH1025/2020	EPI_ISL_512895
1026	SaudiArabia/KAUST-JEDDAH1026/2020	EPI_ISL_512896
1027	SaudiArabia/KAUST-JEDDAH1027/2020	EPI_ISL_512897
1028	SaudiArabia/KAUST-JEDDAH1028/2020	EPI_ISL_512898
1030	SaudiArabia/KAUST-JEDDAH1030/2020	EPI_ISL_512899
1031	SaudiArabia/KAUST-JEDDAH1031/2020	EPI_ISL_512900
1032	SaudiArabia/KAUST-JEDDAH1032/2020	EPI_ISL_512901
1033	SaudiArabia/KAUST-JEDDAH1033/2020	EPI_ISL_512902
1034	SaudiArabia/KAUST-JEDDAH1034/2020	EPI_ISL_512903
1036	SaudiArabia/KAUST-MADINAH1036/2020	EPI_ISL_513073
1038	SaudiArabia/KAUST-MADINAH1038/2020	EPI_ISL_513074
1043	SaudiArabia/KAUST-MADINAH1043/2020	EPI_ISL_513075
1044	SaudiArabia/KAUST-MADINAH1044/2020	EPI_ISL_513076
1046	SaudiArabia/KAUST-MADINAH1046/2020	EPI_ISL_513077
1047	SaudiArabia/KAUST-MADINAH1047/2020	EPI_ISL_513078
1048	SaudiArabia/KAUST-MADINAH1048/2020	EPI_ISL_513079
1049	SaudiArabia/KAUST-MADINAH1049/2020	EPI_ISL_513080
1051	SaudiArabia/KAUST-MADINAH1051/2020	EPI_ISL_513081
1052	SaudiArabia/KAUST-MADINAH1052/2020	EPI_ISL_513082
1053	SaudiArabia/KAUST-MADINAH1053/2020	EPI_ISL_513083
1054	SaudiArabia/KAUST-JEDDAH1054/2020	EPI_ISL_512904
1055	SaudiArabia/KAUST-JEDDAH1055/2020	EPI_ISL_512905
1056	SaudiArabia/KAUST-JEDDAH1056/2020	EPI_ISL_636966
1057	SaudiArabia/KAUST-JEDDAH1057/2020	EPI_ISL_512906
1058	SaudiArabia/KAUST-JEDDAH1058/2020	EPI_ISL_512907
1059	SaudiArabia/KAUST-MADINAH1059/2020	EPI_ISL_513084
1060	SaudiArabia/KAUST-MADINAH1060/2020	EPI_ISL_513085
1061	SaudiArabia/KAUST-MADINAH1061/2020	EPI_ISL_513086
1063	SaudiArabia/KAUST-MADINAH1063/2020	EPI_ISL_677951
1066	SaudiArabia/KAUST-MADINAH1066/2020	EPI_ISL_513087
1070	SaudiArabia/KAUST-MADINAH1070/2020	EPI_ISL_513088
1072	SaudiArabia/KAUST-MADINAH1072/2020	EPI_ISL_513089
1073	SaudiArabia/KAUST-MADINAH1073/2020	EPI_ISL_513090
1074	SaudiArabia/KAUST-MADINAH1074/2020	EPI_ISL_513091
1075	SaudiArabia/KAUST-MADINAH1075/2020	EPI_ISL_513092
1076	SaudiArabia/KAUST-MADINAH1076/2020	EPI_ISL_513093
1077	SaudiArabia/KAUST-MADINAH1077/2020	EPI_ISL_513094
1078	SaudiArabia/KAUST-MADINAH1078/2020	EPI_ISL_513095
1079	SaudiArabia/KAUST-MADINAH1079/2020	EPI_ISL_513096
1080	SaudiArabia/KAUST-MADINAH1080/2020	EPI_ISL_636967
1081	SaudiArabia/KAUST-MADINAH1081/2020	EPI_ISL_513097
1082	SaudiArabia/KAUST-MADINAH1082/2020	EPI_ISL_636968
1085	SaudiArabia/KAUST-MADINAH1085/2020	EPI_ISL_513098
1086	SaudiArabia/KAUST-MADINAH1086/2020	EPI_ISL_513099
1087	SaudiArabia/KAUST-MADINAH1087/2020	EPI_ISL_513100
1090	SaudiArabia/KAUST-MADINAH1090/2020	EPI_ISL_513101
1093	SaudiArabia/KAUST-MADINAH1093/2020	EPI_ISL_513102
1094	SaudiArabia/KAUST-MADINAH1094/2020	EPI_ISL_513103
1095	SaudiArabia/KAUST-MADINAH1095/2020	EPI_ISL_513104
1096	SaudiArabia/KAUST-MADINAH1096/2020	EPI_ISL_513105
1099	SaudiArabia/KAUST-MADINAH1099/2020	EPI_ISL_513106
1100	SaudiArabia/KAUST-MADINAH1100/2020	EPI_ISL_513107
1101	SaudiArabia/KAUST-MADINAH1101/2020	EPI_ISL_677972
1102	SaudiArabia/KAUST-MADINAH1102/2020	EPI_ISL_513108
1103	SaudiArabia/KAUST-MADINAH1103/2020	EPI_ISL_513109
1106	SaudiArabia/KAUST-MADINAH1106/2020	EPI_ISL_513110
1107	SaudiArabia/KAUST-MADINAH1107/2020	EPI_ISL_513111
1108	SaudiArabia/KAUST-MADINAH1108/2020	EPI_ISL_513112
1109	SaudiArabia/KAUST-MADINAH1109/2020	EPI_ISL_513113
1110	SaudiArabia/KAUST-MADINAH1110/2020	EPI_ISL_513114
1111	SaudiArabia/KAUST-MADINAH1111/2020	EPI_ISL_513115
1112	SaudiArabia/KAUST-MADINAH1112/2020	EPI_ISL_513116
1113	SaudiArabia/KAUST-MADINAH1113/2020	EPI_ISL_513117
1114	SaudiArabia/KAUST-MADINAH1114/2020	EPI_ISL_513118
1115	SaudiArabia/KAUST-MADINAH1115/2020	EPI_ISL_513119
1116	SaudiArabia/KAUST-MADINAH1116/2020	EPI_ISL_513120
1117	SaudiArabia/KAUST-MADINAH1117/2020	EPI_ISL_677977
1118	SaudiArabia/KAUST-MADINAH1118/2020	EPI_ISL_677978
1119	SaudiArabia/KAUST-MADINAH1119/2020	EPI_ISL_677979
1120	SaudiArabia/KAUST-MADINAH1120/2020	EPI_ISL_677980
1121	SaudiArabia/KAUST-MADINAH1121/2020	EPI_ISL_677981
1122	SaudiArabia/KAUST-MADINAH1122/2020	EPI_ISL_677982
1123	SaudiArabia/KAUST-MADINAH1123/2020	EPI_ISL_677983
1124	SaudiArabia/KAUST-MADINAH1124/2020	EPI_ISL_677984
1126	SaudiArabia/KAUST-MADINAH1126/2020	EPI_ISL_677985
1127	SaudiArabia/KAUST-MADINAH1127/2020	EPI_ISL_677986
1128	SaudiArabia/KAUST-MADINAH1128/2020	EPI_ISL_677975
1129	SaudiArabia/KAUST-MADINAH1129/2020	EPI_ISL_677987
1130	SaudiArabia/KAUST-MADINAH1130/2020	EPI_ISL_677988
1131	SaudiArabia/KAUST-MADINAH1131/2020	EPI_ISL_677989
1132	SaudiArabia/KAUST-MADINAH1132/2020	EPI_ISL_678237
1135	SaudiArabia/KAUST-MADINAH1135/2020	EPI_ISL_677967
1136	SaudiArabia/KAUST-MADINAH1136/2020	EPI_ISL_677990
1139	SaudiArabia/KAUST-MADINAH1139/2020	EPI_ISL_677991
1140	SaudiArabia/KAUST-MADINAH1140/2020	EPI_ISL_677992
1141	SaudiArabia/KAUST-MADINAH1141/2020	EPI_ISL_677993
1142	SaudiArabia/KAUST-MADINAH1142/2020	EPI_ISL_677994
1143	SaudiArabia/KAUST-MADINAH1143/2020	EPI_ISL_677995
1144	SaudiArabia/KAUST-MADINAH1144/2020	EPI_ISL_677996
1145	SaudiArabia/KAUST-MADINAH1145/2020	EPI_ISL_677997
1146	SaudiArabia/KAUST-MADINAH1146/2020	EPI_ISL_677998
1147	SaudiArabia/KAUST-MADINAH1147/2020	EPI_ISL_677999
1148	SaudiArabia/KAUST-MADINAH1148/2020	EPI_ISL_678000
1149	SaudiArabia/KAUST-MADINAH1149/2020	EPI_ISL_678001
1150	SaudiArabia/KAUST-MADINAH1150/2020	EPI_ISL_678002
1151	SaudiArabia/KAUST-MADINAH1151/2020	EPI_ISL_678003
1155	SaudiArabia/KAUST-RIYADH1155/2020	EPI_ISL_678167
1157	SaudiArabia/KAUST-RIYADH1157/2020	EPI_ISL_678190
1158	SaudiArabia/KAUST-RIYADH1158/2020	EPI_ISL_678187
1162	SaudiArabia/KAUST-RIYADH1162/2020	EPI_ISL_678188
1163	SaudiArabia/KAUST-RIYADH1163/2020	EPI_ISL_678191
1164	SaudiArabia/KAUST-RIYADH1164/2020	EPI_ISL_678181
1166	SaudiArabia/KAUST-RIYADH1166/2020	EPI_ISL_678175
1167	SaudiArabia/KAUST-RIYADH1167/2020	EPI_ISL_678160
1168	SaudiArabia/KAUST-RIYADH1168/2020	EPI_ISL_678169
1171	SaudiArabia/KAUST-RIYADH1171/2020	EPI_ISL_678192
1172	SaudiArabia/KAUST-RIYADH1172/2020	EPI_ISL_678193
1173	SaudiArabia/KAUST-RIYADH1173/2020	EPI_ISL_751222
1174	SaudiArabia/KAUST-RIYADH1174/2020	EPI_ISL_678194
1175	SaudiArabia/KAUST-RIYADH1175/2020	EPI_ISL_678173
1176	SaudiArabia/KAUST-RIYADH1176/2020	EPI_ISL_678195
1178	SaudiArabia/KAUST-RIYADH1178/2020	EPI_ISL_678196
1179	SaudiArabia/KAUST-RIYADH1179/2020	EPI_ISL_678161
1180	SaudiArabia/KAUST-RIYADH1180/2020	EPI_ISL_678197
1181	SaudiArabia/KAUST-RIYADH1181/2020	EPI_ISL_678189
1187	SaudiArabia/KAUST-RIYADH1187/2020	EPI_ISL_678166
1191	SaudiArabia/KAUST-RIYADH1191/2020	EPI_ISL_678198
1192	SaudiArabia/KAUST-RIYADH1192/2020	EPI_ISL_678199
1193	SaudiArabia/KAUST-RIYADH1193/2020	EPI_ISL_678183
1194	SaudiArabia/KAUST-RIYADH1194/2020	EPI_ISL_678200
1195	SaudiArabia/KAUST-RIYADH1195/2020	EPI_ISL_678201
1196	SaudiArabia/KAUST-RIYADH1196/2020	EPI_ISL_678202
1198	SaudiArabia/KAUST-RIYADH1198/2020	EPI_ISL_678163
1200	SaudiArabia/KAUST-RIYADH1200/2020	EPI_ISL_678186
1205	SaudiArabia/KAUST-RIYADH1205/2020	EPI_ISL_678203
1206	SaudiArabia/KAUST-RIYADH1206/2020	EPI_ISL_678176
1207	SaudiArabia/KAUST-RIYADH1207/2020	EPI_ISL_678204
1208	SaudiArabia/KAUST-RIYADH1208/2020	EPI_ISL_678205
1211	SaudiArabia/KAUST-RIYADH1211/2020	EPI_ISL_678168
1214	SaudiArabia/KAUST-RIYADH1214/2020	EPI_ISL_678206
1215	SaudiArabia/KAUST-RIYADH1215/2020	EPI_ISL_678207
1216	SaudiArabia/KAUST-RIYADH1216/2020	EPI_ISL_678208
1219	SaudiArabia/KAUST-RIYADH1219/2020	EPI_ISL_678209
1220	SaudiArabia/KAUST-RIYADH1220/2020	EPI_ISL_678210
1222	SaudiArabia/KAUST-RIYADH1222/2020	EPI_ISL_678211
1229	SaudiArabia/KAUST-RIYADH1229/2020	EPI_ISL_678238
1231	SaudiArabia/KAUST-RIYADH1231/2020	EPI_ISL_678170
1233	SaudiArabia/KAUST-RIYADH1233/2020	EPI_ISL_678247
1234	SaudiArabia/KAUST-RIYADH1234/2020	EPI_ISL_678174
1235	SaudiArabia/KAUST-RIYADH1235/2020	EPI_ISL_678212
1239	SaudiArabia/KAUST-RIYADH1239/2020	EPI_ISL_678184
1240	SaudiArabia/KAUST-RIYADH1240/2020	EPI_ISL_678239
1241	SaudiArabia/KAUST-RIYADH1241/2020	EPI_ISL_678213
1243	SaudiArabia/KAUST-RIYADH1243/2020	EPI_ISL_678214
1245	SaudiArabia/KAUST-RIYADH1245/2020	EPI_ISL_678240
1246	SaudiArabia/KAUST-RIYADH1246/2020	EPI_ISL_678165
1247	SaudiArabia/KAUST-RIYADH1247/2020	EPI_ISL_678178
1248	SaudiArabia/KAUST-RIYADH1248/2020	EPI_ISL_678171
1249	SaudiArabia/KAUST-RIYADH1249/2020	EPI_ISL_678215
1250	SaudiArabia/KAUST-RIYADH1250/2020	EPI_ISL_678216
1251	SaudiArabia/KAUST-RIYADH1251/2020	EPI_ISL_678217
1254	SaudiArabia/KAUST-RIYADH1254/2020	EPI_ISL_678218
1255	SaudiArabia/KAUST-RIYADH1255/2020	EPI_ISL_678179
1256	SaudiArabia/KAUST-RIYADH1256/2020	EPI_ISL_678182
1258	SaudiArabia/KAUST-RIYADH1258/2020	EPI_ISL_678164
1259	SaudiArabia/KAUST-RIYADH1259/2020	EPI_ISL_678219
1261	SaudiArabia/KAUST-RIYADH1261/2020	EPI_ISL_678220
1262	SaudiArabia/KAUST-RIYADH1262/2020	EPI_ISL_678185
1263	SaudiArabia/KAUST-RIYADH1263/2020	EPI_ISL_678221
1264	SaudiArabia/KAUST-RIYADH1264/2020	EPI_ISL_678222
1265	SaudiArabia/KAUST-RIYADH1265/2020	EPI_ISL_678223
1267	SaudiArabia/KAUST-RIYADH1267/2020	EPI_ISL_678224
1268	SaudiArabia/KAUST-RIYADH1268/2020	EPI_ISL_678225
1269	SaudiArabia/KAUST-MADINAH1269/2020	EPI_ISL_678004
1271	SaudiArabia/KAUST-MADINAH1271/2020	EPI_ISL_678005
1274	SaudiArabia/KAUST-MADINAH1274/2020	EPI_ISL_678006
1277	SaudiArabia/KAUST-MADINAH1277/2020	EPI_ISL_678007
1279	SaudiArabia/KAUST-MADINAH1279/2020	EPI_ISL_677971
1281	SaudiArabia/KAUST-MADINAH1281/2020	EPI_ISL_677950
1282	SaudiArabia/KAUST-MADINAH1282/2020	EPI_ISL_677952
1283	SaudiArabia/KAUST-MADINAH1283/2020	EPI_ISL_678008
1284	SaudiArabia/KAUST-MADINAH1284/2020	EPI_ISL_678009
1285	SaudiArabia/KAUST-RIYADH1285/2020	EPI_ISL_678162
1286	SaudiArabia/KAUST-RIYADH1286/2020	EPI_ISL_678177
1291	SaudiArabia/KAUST-JEDDAH1291/2020	EPI_ISL_677922
1292	SaudiArabia/KAUST-JEDDAH1292/2020	EPI_ISL_677923
1293	SaudiArabia/KAUST-JEDDAH1293/2020	EPI_ISL_678241
1294	SaudiArabia/KAUST-JEDDAH1294/2020	EPI_ISL_677911
1295	SaudiArabia/KAUST-JEDDAH1295/2020	EPI_ISL_677924
1296	SaudiArabia/KAUST-JEDDAH1296/2020	EPI_ISL_677925
1297	SaudiArabia/KAUST-JEDDAH1297/2020	EPI_ISL_677914
1299	SaudiArabia/KAUST-JEDDAH1299/2020	EPI_ISL_677926
1301	SaudiArabia/KAUST-JEDDAH1301/2020	EPI_ISL_677927
1312	SaudiArabia/KAUST-JEDDAH1312/2020	EPI_ISL_678242
1316	SaudiArabia/KAUST-JEDDAH1316/2020	EPI_ISL_677928
1317	SaudiArabia/KAUST-JEDDAH1317/2020	EPI_ISL_677929
1318	SaudiArabia/KAUST-JEDDAH1318/2020	EPI_ISL_677930
1319	SaudiArabia/KAUST-JEDDAH1319/2020	EPI_ISL_677931
1320	SaudiArabia/KAUST-JEDDAH1320/2020	EPI_ISL_677921
1321	SaudiArabia/KAUST-JEDDAH1321/2020	EPI_ISL_677917
1323	SaudiArabia/KAUST-JEDDAH1323/2020	EPI_ISL_678243
1324	SaudiArabia/KAUST-JEDDAH1324/2020	EPI_ISL_677910
1325	SaudiArabia/KAUST-JEDDAH1325/2020	EPI_ISL_677932
1326	SaudiArabia/KAUST-JEDDAH1326/2020	EPI_ISL_677913
1329	SaudiArabia/KAUST-JEDDAH1329/2020	EPI_ISL_677912
1330	SaudiArabia/KAUST-JEDDAH1330/2020	EPI_ISL_677908
1331	SaudiArabia/KAUST-JEDDAH1331/2020	EPI_ISL_677918
1332	SaudiArabia/KAUST-JEDDAH1332/2020	EPI_ISL_677909
1333	SaudiArabia/KAUST-JEDDAH1333/2020	EPI_ISL_677933
1334	SaudiArabia/KAUST-JEDDAH1334/2020	EPI_ISL_677919
1335	SaudiArabia/KAUST-JEDDAH1335/2020	EPI_ISL_677920
1337	SaudiArabia/KAUST-JEDDAH1337/2020	EPI_ISL_677934
1338	SaudiArabia/KAUST-JEDDAH1338/2020	EPI_ISL_677935
1339	SaudiArabia/KAUST-JEDDAH1339/2020	EPI_ISL_677936
1340	SaudiArabia/KAUST-JEDDAH1340/2020	EPI_ISL_677916
1341	SaudiArabia/KAUST-JEDDAH1341/2020	EPI_ISL_677915
1344	SaudiArabia/KAUST-QATIF1344/2020	EPI_ISL_678152
1351	SaudiArabia/KAUST-QATIF1351/2020	EPI_ISL_678147
1352	SaudiArabia/KAUST-QATIF1352/2020	EPI_ISL_678153
1353	SaudiArabia/KAUST-QATIF1353/2020	EPI_ISL_678154
1354	SaudiArabia/KAUST-QATIF1354/2020	EPI_ISL_678244
1355	SaudiArabia/KAUST-QATIF1355/2020	EPI_ISL_678148
1362	SaudiArabia/KAUST-MADINAH1362/2020	EPI_ISL_678010
1363	SaudiArabia/KAUST-MADINAH1363/2020	EPI_ISL_678011
1364	SaudiArabia/KAUST-MADINAH1364/2020	EPI_ISL_677949
1366	SaudiArabia/KAUST-MADINAH1366/2020	EPI_ISL_678012
1367	SaudiArabia/KAUST-MADINAH1367/2020	EPI_ISL_678013
1370	SaudiArabia/KAUST-MADINAH1370/2020	EPI_ISL_677954
1371	SaudiArabia/KAUST-MADINAH1371/2020	EPI_ISL_677959
1372	SaudiArabia/KAUST-MADINAH1372/2020	EPI_ISL_678014
1373	SaudiArabia/KAUST-MADINAH1373/2020	EPI_ISL_678015
1374	SaudiArabia/KAUST-MADINAH1374/2020	EPI_ISL_678016
1375	SaudiArabia/KAUST-MADINAH1375/2020	EPI_ISL_678017
1378	SaudiArabia/KAUST-MADINAH1378/2020	EPI_ISL_677948
1379	SaudiArabia/KAUST-MADINAH1379/2020	EPI_ISL_678018
1380	SaudiArabia/KAUST-MADINAH1380/2020	EPI_ISL_677961
1381	SaudiArabia/KAUST-MADINAH1381/2020	EPI_ISL_678019
1386	SaudiArabia/KAUST-MAKKAH1386/2020	EPI_ISL_678064
1388	SaudiArabia/KAUST-MAKKAH1388/2020	EPI_ISL_678083
1392	SaudiArabia/KAUST-MAKKAH1392/2020	EPI_ISL_678084
1395	SaudiArabia/KAUST-MAKKAH1395/2020	EPI_ISL_678085
1399	SaudiArabia/KAUST-MAKKAH1399/2020	EPI_ISL_678086
1401	SaudiArabia/KAUST-MAKKAH1401/2020	EPI_ISL_678087
1404	SaudiArabia/KAUST-MAKKAH1404/2020	EPI_ISL_678088
1406	SaudiArabia/KAUST-MAKKAH1406/2020	EPI_ISL_678089
1408	SaudiArabia/KAUST-MAKKAH1408/2020	EPI_ISL_678090
1410	SaudiArabia/KAUST-MAKKAH1410/2020	EPI_ISL_678091
1413	SaudiArabia/KAUST-MAKKAH1413/2020	EPI_ISL_678070
1415	SaudiArabia/KAUST-MAKKAH1415/2020	EPI_ISL_678092
1416	SaudiArabia/KAUST-MAKKAH1416/2020	EPI_ISL_678049
1421	SaudiArabia/KAUST-MAKKAH1421/2020	EPI_ISL_678093
1426	SaudiArabia/KAUST-MAKKAH1426/2020	EPI_ISL_678094
1427	SaudiArabia/KAUST-MAKKAH1427/2020	EPI_ISL_678095
1441	SaudiArabia/KAUST-QATIF1441/2020	EPI_ISL_678151
1442	SaudiArabia/KAUST-RIYADH1442/2020	EPI_ISL_678226
1443	SaudiArabia/KAUST-QATIF1443/2020	EPI_ISL_678155
1446	SaudiArabia/KAUST-RIYADH1446/2020	EPI_ISL_678180
1447	SaudiArabia/KAUST-QATIF1447/2020	EPI_ISL_678150
1448	SaudiArabia/KAUST-QATIF1448/2020	EPI_ISL_678156
1451	SaudiArabia/KAUST-QATIF1451/2020	EPI_ISL_678149
1452	SaudiArabia/KAUST-QATIF1452/2020	EPI_ISL_678157
1454	SaudiArabia/KAUST-RIYADH1454/2020	EPI_ISL_678172
1457	SaudiArabia/KAUST-QATIF1457/2020	EPI_ISL_678158
1468	SaudiArabia/KAUST-QATIF1468/2020	EPI_ISL_678159
1472	SaudiArabia/KAUST-QATIF1472/2020	EPI_ISL_678245
1478	SaudiArabia/KAUST-MADINAH1478/2020	EPI_ISL_678020
1479	SaudiArabia/KAUST-MADINAH1479/2020	EPI_ISL_677953
1480	SaudiArabia/KAUST-MADINAH1480/2020	EPI_ISL_678021
1481	SaudiArabia/KAUST-MADINAH1481/2020	EPI_ISL_677962
1482	SaudiArabia/KAUST-MADINAH1482/2020	EPI_ISL_677969
1483	SaudiArabia/KAUST-MADINAH1483/2020	EPI_ISL_678022
1484	SaudiArabia/KAUST-MADINAH1484/2020	EPI_ISL_678023
1487	SaudiArabia/KAUST-MADINAH1487/2020	EPI_ISL_678024
1488	SaudiArabia/KAUST-MADINAH1488/2020	EPI_ISL_678025
1489	SaudiArabia/KAUST-MADINAH1489/2020	EPI_ISL_677974
1490	SaudiArabia/KAUST-MADINAH1490/2020	EPI_ISL_677956
1491	SaudiArabia/KAUST-MADINAH1491/2020	EPI_ISL_677957
1496	SaudiArabia/KAUST-MADINAH1496/2020	EPI_ISL_751500
1497	SaudiArabia/KAUST-MADINAH1497/2020	EPI_ISL_751228
1498	SaudiArabia/KAUST-MADINAH1498/2020	EPI_ISL_751214
1501	SaudiArabia/KAUST-MAKKAH1501/2020	EPI_ISL_751213
1503	SaudiArabia/KAUST-MAKKAH1503/2020	EPI_ISL_678097
1504	SaudiArabia/KAUST-MAKKAH1504/2020	EPI_ISL_678098
1505	SaudiArabia/KAUST-MAKKAH1505/2020	EPI_ISL_751238
1513	SaudiArabia/KAUST-MAKKAH1513/2020	EPI_ISL_678045
1515	SaudiArabia/KAUST-MAKKAH1515/2020	EPI_ISL_678099
1516	SaudiArabia/KAUST-MAKKAH1516/2020	EPI_ISL_678046
1517	SaudiArabia/KAUST-MAKKAH1517/2020	EPI_ISL_678100
1520	SaudiArabia/KAUST-MAKKAH1520/2020	EPI_ISL_678101
1525	SaudiArabia/KAUST-MAKKAH1525/2020	EPI_ISL_678102
1527	SaudiArabia/KAUST-MAKKAH1527/2020	EPI_ISL_678103
1534	SaudiArabia/KAUST-MAKKAH1534/2020	EPI_ISL_751223
1536	SaudiArabia/KAUST-MAKKAH1536/2020	EPI_ISL_678104
1537	SaudiArabia/KAUST-MAKKAH1537/2020	EPI_ISL_678105
1539	SaudiArabia/KAUST-MAKKAH1539/2020	EPI_ISL_678106
1541	SaudiArabia/KAUST-MAKKAH1541/2020	EPI_ISL_678053
1542	SaudiArabia/KAUST-MAKKAH1542/2020	EPI_ISL_678107
1547	SaudiArabia/KAUST-MAKKAH1547/2020	EPI_ISL_678051
1549	SaudiArabia/KAUST-MAKKAH1549/2020	EPI_ISL_678108
1554	SaudiArabia/KAUST-MAKKAH1554/2020	EPI_ISL_678109
1557	SaudiArabia/KAUST-MAKKAH1557/2020	EPI_ISL_678110
1558	SaudiArabia/KAUST-MAKKAH1558/2020	EPI_ISL_678111
1559	SaudiArabia/KAUST-MAKKAH1559/2020	EPI_ISL_678112
1560	SaudiArabia/KAUST-MAKKAH1560/2020	EPI_ISL_678113
1562	SaudiArabia/KAUST-MAKKAH1562/2020	EPI_ISL_678114
1566	SaudiArabia/KAUST-MAKKAH1566/2020	EPI_ISL_678115
1571	SaudiArabia/KAUST-MAKKAH1571/2020	EPI_ISL_751211
1582	SaudiArabia/KAUST-MAKKAH1582/2020	EPI_ISL_751206
1588	SaudiArabia/KAUST-MAKKAH1588/2020	EPI_ISL_678118
1589	SaudiArabia/KAUST-MAKKAH1589/2020	EPI_ISL_751503
1592	SaudiArabia/KAUST-MAKKAH1592/2020	EPI_ISL_678119
1595	SaudiArabia/KAUST-MAKKAH1595/2020	EPI_ISL_678120
1596	SaudiArabia/KAUST-MAKKAH1596/2020	EPI_ISL_678121
1602	SaudiArabia/KAUST-MAKKAH1602/2020	EPI_ISL_678122
1604	SaudiArabia/KAUST-MAKKAH1604/2020	EPI_ISL_678123
1605	SaudiArabia/KAUST-MAKKAH1605/2020	EPI_ISL_678124
1607	SaudiArabia/KAUST-MAKKAH1607/2020	EPI_ISL_678050
1610	SaudiArabia/KAUST-MAKKAH1610/2020	EPI_ISL_678246
1611	SaudiArabia/KAUST-MAKKAH1611/2020	EPI_ISL_678125
1612	SaudiArabia/KAUST-MAKKAH1612/2020	EPI_ISL_678067
1614	SaudiArabia/KAUST-MAKKAH1614/2020	EPI_ISL_751202
1617	SaudiArabia/KAUST-MAKKAH1617/2020	EPI_ISL_678126
1621	SaudiArabia/KAUST-MAKKAH1621/2020	EPI_ISL_678128
1623	SaudiArabia/KAUST-MAKKAH1623/2020	EPI_ISL_678129
1626	SaudiArabia/KAUST-MAKKAH1626/2020	EPI_ISL_678130
1630	SaudiArabia/KAUST-MAKKAH1630/2020	EPI_ISL_678131
1631	SaudiArabia/KAUST-MAKKAH1631/2020	EPI_ISL_678132
1632	SaudiArabia/KAUST-MAKKAH1632/2020	EPI_ISL_678133
1635	SaudiArabia/KAUST-MAKKAH1635/2020	EPI_ISL_678134
1638	SaudiArabia/KAUST-MADINAH1638/2020	EPI_ISL_751210
1648	SaudiArabia/KAUST-MADINAH1648/2020	EPI_ISL_751226
1651	SaudiArabia/KAUST-MADINAH1651/2020	EPI_ISL_751234
1653	SaudiArabia/KAUST-MADINAH1653/2020	EPI_ISL_751236
1655	SaudiArabia/KAUST-MADINAH1655/2020	EPI_ISL_751235
1657	SaudiArabia/KAUST-MADINAH1657/2020	EPI_ISL_751209
1659	SaudiArabia/KAUST-MADINAH1659/2020	EPI_ISL_751216
1661	SaudiArabia/KAUST-MADINAH1661/2020	EPI_ISL_751230
1667	SaudiArabia/KAUST-MADINAH1667/2020	EPI_ISL_751233
1669	SaudiArabia/KAUST-MADINAH1669/2020	EPI_ISL_751225
1670	SaudiArabia/KAUST-MADINAH1670/2020	EPI_ISL_751229
1671	SaudiArabia/KAUST-MADINAH1671/2020	EPI_ISL_751217
1674	SaudiArabia/KAUST-MADINAH1674/2020	EPI_ISL_751232
1677	SaudiArabia/KAUST-MADINAH1677/2020	EPI_ISL_751227
1688	SaudiArabia/KAUST-MADINAH1688/2020	EPI_ISL_751501
1689	SaudiArabia/KAUST-MADINAH1689/2020	EPI_ISL_751231
1690	SaudiArabia/KAUST-MADINAH1690/2020	EPI_ISL_751215
