# Supplementary material for: SARS-CoV-2 genomes from Saudi Arabia implicate nucleocapsid mutations in host response and increased viral load
Source: Nat Commun. 2022 Feb 1;13:601. doi: 10.1038/s41467-022-28287-8 (PMC8807822; doi:10.1038/s41467-022-28287-8)
Supplement: Supplementary file 5 — Supplementary Data 2 [file 41467_2022_28287_MOESM5_ESM.xlsx]

## Sheet: Supplementary Data 2A
																								N-protein_AP-MS_proteins_raw
Protein IDs	Majority protein IDs	Peptide counts (all)	Peptide counts (razor+unique)	Peptide counts (unique)	Protein names	Gene names	Fasta headers	Number of proteins	Peptides	Razor + unique peptides	Unique peptides	Peptides N_mutant_01	Peptides N_mutant_02	Peptides N_mutant_03	Peptides N_wildtype_01	Peptides N_wildtype_02	Peptides N_wildtype_03	Razor + unique peptides N_mutant_01	Razor + unique peptides N_mutant_02	Razor + unique peptides N_mutant_03	Razor + unique peptides N_wildtype_01	Razor + unique peptides N_wildtype_02	Razor + unique peptides N_wildtype_03	Unique peptides N_mutant_01	Unique peptides N_mutant_02	Unique peptides N_mutant_03	Unique peptides N_wildtype_01	Unique peptides N_wildtype_02	Unique peptides N_wildtype_03	Sequence coverage [%]	Unique + razor sequence coverage [%]	Unique sequence coverage [%]	Mol. weight [kDa]	Sequence length	Sequence lengths	Q-value	Score	Identification type N_mutant_01	Identification type N_mutant_02	Identification type N_mutant_03	Identification type N_wildtype_01	Identification type N_wildtype_02	Identification type N_wildtype_03	Sequence coverage N_mutant_01 [%]	Sequence coverage N_mutant_02 [%]	Sequence coverage N_mutant_03 [%]	Sequence coverage N_wildtype_01 [%]	Sequence coverage N_wildtype_02 [%]	Sequence coverage N_wildtype_03 [%]
Nucleocapsid N protein	N mutant;N control	74;74	74;74	74;74			sp|muh002|Mutant (M) N Protein;sp|muh001|Wild Type (WT) N Protein	2	74	74	74	64	67	69	65	71	71	64	67	69	65	71	71	64	67	69	65	71	71	88.3	88.3	88.3	45.696	419	419;419	0	323.31	By MS/MS	By MS/MS	By MS/MS	By MS/MS	By MS/MS	By MS/MS	86.4	86.9	87.8	85.4	86.9	86.9
P10809;E7EXB4;E7ESH4;P10809-2;C9JL25;C9JCQ4;C9JL19;C9J0S9	P10809	60;26;26;18;13;9;8;1	60;26;26;18;13;9;8;1	60;26;26;18;13;9;8;1	60 kDa heat shock protein, mitochondrial	HSPD1	sp|P10809|CH60_HUMAN 60 kDa heat shock protein, mitochondrial OS=Homo sapiens OX=9606 GN=HSPD1 PE=1 SV=2	8	60	60	60	58	30	43	38	37	40	58	30	43	38	37	40	58	30	43	38	37	40	72.1	72.1	72.1	61.054	573	573;221;234;158;175;94;83;58	0	323.31	By MS/MS	By MS/MS	By MS/MS	By MS/MS	By MS/MS	By MS/MS	69.1	46.4	65.8	67.2	63.5	62.7
P11142;E9PKE3;P11142-2;E9PN89;E9PNE6;E9PLF4;E9PQQ4;E9PQK7;E9PK54;A8K7Q2;E9PPY6;E9PN25;E9PI65;E9PM13;E9PS65	P11142;E9PKE3;P11142-2;E9PN89;E9PNE6	51;48;48;39;33;24;23;23;23;22;19;17;14;2;2	49;46;46;39;31;22;21;21;21;22;17;15;12;2;2	40;37;37;30;26;20;20;20;20;17;16;14;10;2;2	Heat shock cognate 71 kDa protein	HSPA8	sp|P11142|HSP7C_HUMAN Heat shock cognate 71 kDa protein OS=Homo sapiens OX=9606 GN=HSPA8 PE=1 SV=1;tr|E9PKE3|E9PKE3_HUMAN Heat shock cognate 71 kDa protein OS=Homo sapiens OX=9606 GN=HSPA8 PE=1 SV=1;sp|P11142-2|HSP7C_HUMAN Isoform 2 of Heat shock cognate 7	15	51	49	40	45	38	41	44	44	42	43	36	39	42	42	40	35	30	32	34	34	32	55.4	55.4	52.9	70.897	646	646;627;493;312;500;187;171;178;183;410;137;132;168;150;223	0	323.31	By MS/MS	By MS/MS	By MS/MS	By MS/MS	By MS/MS	By MS/MS	49.2	49.4	50.3	54.8	50.8	50.8
P11021	P11021	50	49	49	78 kDa glucose-regulated protein	HSPA5	sp|P11021|BIP_HUMAN Endoplasmic reticulum chaperone BiP OS=Homo sapiens OX=9606 GN=HSPA5 PE=1 SV=2	1	50	49	49	42	34	39	39	38	40	42	34	39	39	38	39	42	34	39	39	38	39	55.8	55.8	55.8	72.332	654	654	0	323.31	By MS/MS	By MS/MS	By MS/MS	By MS/MS	By MS/MS	By MS/MS	52.9	50.8	55.2	52.1	53.5	54
Q13283;E5RIZ6;E5RH42;E5RJU8;Q13283-2;E5RIF8;E5RI46;E5RH00	Q13283	43;18;16;16;16;14;12;5	43;18;16;16;16;14;12;5	39;15;13;13;13;11;9;2	Ras GTPase-activating protein-binding protein 1	G3BP1	sp|Q13283|G3BP1_HUMAN Ras GTPase-activating protein-binding protein 1 OS=Homo sapiens OX=9606 GN=G3BP1 PE=1 SV=1	8	43	43	39	40	39	40	41	42	40	40	39	40	41	42	40	37	35	36	37	38	36	72.1	72.1	67.8	52.164	466	466;148;117;153;122;106;105;37	0	323.31	By MS/MS	By MS/MS	By MS/MS	By MS/MS	By MS/MS	By MS/MS	70.6	72.1	72.1	72.1	72.1	72.1
Q6WKZ4;Q6WKZ4-3;E7EX40;Q6WKZ4-2;Q6WKZ4-1;Q7L804;Q7L804-2;Q6WKZ4-5	Q6WKZ4;Q6WKZ4-3;E7EX40;Q6WKZ4-2	43;41;37;32;8;2;2;1	43;41;37;32;8;2;2;1	43;41;37;32;8;2;2;1	Rab11 family-interacting protein 1	RAB11FIP1	sp|Q6WKZ4|RFIP1_HUMAN Rab11 family-interacting protein 1 OS=Homo sapiens OX=9606 GN=RAB11FIP1 PE=1 SV=3;sp|Q6WKZ4-3|RFIP1_HUMAN Isoform 2 of Rab11 family-interacting protein 1 OS=Homo sapiens OX=9606 GN=RAB11FIP1;tr|E7EX40|E7EX40_HUMAN Rab11 family-interac	8	43	43	43	29	35	35	38	35	35	29	35	35	38	35	35	29	35	35	38	35	35	34.1	34.1	34.1	137.17	1283	1283;649;501;439;612;512;532;142	0	323.31	By MS/MS	By MS/MS	By MS/MS	By MS/MS	By MS/MS	By MS/MS	29.4	32.7	30.6	33.6	31.6	30.6
P36578;H3BM89;H3BU31;H3BTP7	P36578;H3BM89;H3BU31	39;25;20;19	39;25;20;19	39;25;20;19	60S ribosomal protein L4	RPL4	sp|P36578|RL4_HUMAN 60S ribosomal protein L4 OS=Homo sapiens OX=9606 GN=RPL4 PE=1 SV=5;tr|H3BM89|H3BM89_HUMAN 60S ribosomal protein L4 OS=Homo sapiens OX=9606 GN=RPL4 PE=1 SV=1;tr|H3BU31|H3BU31_HUMAN 60S ribosomal protein L4 (Fragment) OS=Homo sapiens OX=9	4	39	39	39	35	34	35	34	35	34	35	34	35	34	35	34	35	34	35	34	35	34	62.3	62.3	62.3	47.697	427	427;333;171;170	0	323.31	By MS/MS	By MS/MS	By MS/MS	By MS/MS	By MS/MS	By MS/MS	61.1	56.2	57.4	54.1	56.2	56.2
P08238;Q58FF7;G3V2J8;Q14568;Q58FF6	P08238	36;9;3;1;1	36;9;3;1;1	27;6;0;0;0	Heat shock protein HSP 90-beta	HSP90AB1	sp|P08238|HS90B_HUMAN Heat shock protein HSP 90-beta OS=Homo sapiens OX=9606 GN=HSP90AB1 PE=1 SV=4	5	36	36	27	35	10	15	21	18	18	35	10	15	21	18	18	26	8	11	15	15	16	44.3	44.3	38	83.263	724	724;597;174;343;505	0	323.31	By MS/MS	By MS/MS	By MS/MS	By MS/MS	By MS/MS	By MS/MS	41.6	17.7	26.5	39.9	29.1	30.7
P08670;B0YJC4;A0A1B0GTT5;A0A1B0GVG8;B0YJC5;P17661;P41219;H7C5W5;F8W835;P41219-2	P08670;B0YJC4	36;30;17;12;8;1;1;1;1;1	36;30;17;12;8;1;1;1;1;1	36;30;17;12;8;1;1;1;1;1	Vimentin	VIM	sp|P08670|VIME_HUMAN Vimentin OS=Homo sapiens OX=9606 GN=VIM PE=1 SV=4;tr|B0YJC4|B0YJC4_HUMAN Vimentin variant 3 OS=Homo sapiens OX=9606 GN=VIM PE=1 SV=1	10	36	36	36	28	18	16	13	11	11	28	18	16	13	11	11	28	18	16	13	11	11	69.7	69.7	69.7	53.651	466	466;431;149;109;228;470;470;200;207;471	0	323.31	By MS/MS	By MS/MS	By MS/MS	By MS/MS	By MS/MS	By MS/MS	64.2	30.5	35.8	36.9	31.8	30.9
P60709;P63261;P63267-2;Q6S8J3;A0A2R8YFE2;A5A3E0;Q562R1;P0CG38;P0CG39;Q9BYX7	P60709;P63261	35;34;12;8;8;7;6;6;4;4	35;34;12;8;8;7;6;6;4;4	2;2;0;2;2;2;0;2;2;2	Actin, cytoplasmic 1;Actin, cytoplasmic 1, N-terminally processed;Actin, cytoplasmic 2;Actin, cytoplasmic 2, N-terminally processed	ACTB;ACTG1	sp|P60709|ACTB_HUMAN Actin, cytoplasmic 1 OS=Homo sapiens OX=9606 GN=ACTB PE=1 SV=1;sp|P63261|ACTG_HUMAN Actin, cytoplasmic 2 OS=Homo sapiens OX=9606 GN=ACTG1 PE=1 SV=1	10	35	35	2	32	28	31	28	28	29	32	28	31	28	28	29	2	2	2	2	2	2	79.2	79.2	3.7	41.736	375	375;375;333;1075;79;1075;376;1075;1038;375	0	323.31	By MS/MS	By MS/MS	By MS/MS	By MS/MS	By MS/MS	By MS/MS	73.1	58.9	61.1	68	59.5	59.5
Q9UN86-2;Q9UN86;D6RAC7;D6RB17;D6RGJ4;D6RE13;D6RBW8;D6RBM9;D6REX8;D6RBR0;D6R9X5;D6R9A4	Q9UN86-2;Q9UN86;D6RAC7;D6RB17	32;30;18;18;15;13;13;9;9;9;7;7	28;26;15;15;12;10;10;6;6;6;4;4	28;26;15;15;12;10;10;6;6;6;4;4	Ras GTPase-activating protein-binding protein 2	G3BP2	sp|Q9UN86-2|G3BP2_HUMAN Isoform B of Ras GTPase-activating protein-binding protein 2 OS=Homo sapiens OX=9606 GN=G3BP2;sp|Q9UN86|G3BP2_HUMAN Ras GTPase-activating protein-binding protein 2 OS=Homo sapiens OX=9606 GN=G3BP2 PE=1 SV=2;tr|D6RAC7|D6RAC7_HUMAN Ra	12	32	28	28	29	28	28	27	28	29	26	24	24	23	24	25	26	24	24	23	24	25	65.7	61.2	61.2	50.817	449	449;482;141;198;125;110;115;77;99;102;56;59	0	323.31	By MS/MS	By MS/MS	By MS/MS	By MS/MS	By MS/MS	By MS/MS	61.5	62.1	61.2	63.9	63.9	63.9
P38646;D6RJI2;D6RA73;H0YBG6;H0Y8S0	P38646	30;13;9;3;1	30;13;9;3;1	30;13;9;3;1	Stress-70 protein, mitochondrial	HSPA9	sp|P38646|GRP75_HUMAN Stress-70 protein, mitochondrial OS=Homo sapiens OX=9606 GN=HSPA9 PE=1 SV=2	5	30	30	30	27	24	26	24	22	21	27	24	26	24	22	21	27	24	26	24	22	21	41.8	41.8	41.8	73.68	679	679;95;62;163;102	0	323.31	By MS/MS	By MS/MS	By MS/MS	By MS/MS	By MS/MS	By MS/MS	41.2	35.3	35.8	38.6	37.3	34.8
P68371;Q13509-2;M0R2D3;M0QYM7;M0R042;M0R2T4;A0A075B724	P68371	30;12;7;4;3;2;1	30;12;7;4;3;2;1	2;0;0;0;0;0;0	Tubulin beta-4B chain	TUBB4B	sp|P68371|TBB4B_HUMAN Tubulin beta-4B chain OS=Homo sapiens OX=9606 GN=TUBB4B PE=1 SV=1	7	30	30	2	28	25	28	26	24	26	28	25	28	26	24	26	2	0	0	1	0	0	67.9	67.9	3.6	49.83	445	445;378;155;160;144;104;119	0	323.31	By MS/MS	By MS/MS	By MS/MS	By MS/MS	By MS/MS	By MS/MS	65.6	63.1	64.3	66.7	56.6	63.8
P68104;Q5VTE0;A0A087WVQ9;P68104-2;A0A087WV01;A6PW80;Q5JR01;A0A2R8Y488;A0A2R8Y660;A0A2R8YDN5	P68104;Q5VTE0;A0A087WVQ9;P68104-2;A0A087WV01	29;28;27;27;16;6;6;6;5;4	29;28;27;27;16;6;6;6;5;4	17;17;17;17;8;2;2;0;0;0	Elongation factor 1-alpha 1;Putative elongation factor 1-alpha-like 3;Elongation factor 1-alpha	EEF1A1;EEF1A1P5	sp|P68104|EF1A1_HUMAN Elongation factor 1-alpha 1 OS=Homo sapiens OX=9606 GN=EEF1A1 PE=1 SV=1;sp|Q5VTE0|EF1A3_HUMAN Putative elongation factor 1-alpha-like 3 OS=Homo sapiens OX=9606 GN=EEF1A1P5 PE=5 SV=1;tr|A0A087WVQ9|A0A087WVQ9_HUMAN Elongation factor 1-a	10	29	29	17	25	23	25	23	19	24	25	23	25	23	19	24	13	12	14	14	11	14	54.3	54.3	35.7	50.14	462	462;462;441;441;426;106;145;173;152;106	0	323.31	By MS/MS	By MS/MS	By MS/MS	By MS/MS	By MS/MS	By MS/MS	54.1	54.1	54.3	52.2	50.2	52.4
Q09666	Q09666	29	29	29	Neuroblast differentiation-associated protein AHNAK	AHNAK	sp|Q09666|AHNK_HUMAN Neuroblast differentiation-associated protein AHNAK OS=Homo sapiens OX=9606 GN=AHNAK PE=1 SV=2	1	29	29	29	27	6	13	7	7	12	27	6	13	7	7	12	27	6	13	7	7	12	13.1	13.1	13.1	629.09	5890	5890	0	198.47	By MS/MS	By MS/MS	By MS/MS	By MS/MS	By MS/MS	By MS/MS	12.6	5.4	7.8	4.3	3.4	6.8
A0A2R8Y793;I3L3I0;I3L1U9;G5E9R0;E7EVS6;A0A2R8YGF8;I3L3R2;J3KT65;I3L4N8;C9JUM1;C9JZR7;K7EM38;C9JTX5;A0A2R8YEA7;F8WCH0	A0A2R8Y793;I3L3I0;I3L1U9;G5E9R0;E7EVS6;A0A2R8YGF8;I3L3R2;J3KT65;I3L4N8	28;19;19;15;15;15;14;14;14;12;12;12;11;8;3	1;0;0;0;0;0;0;0;0;0;0;0;0;0;0	1;0;0;0;0;0;0;0;0;0;0;0;0;0;0		ACTG1;ACTB	tr|A0A2R8Y793|A0A2R8Y793_HUMAN Actin, cytoplasmic 1 (Fragment) OS=Homo sapiens OX=9606 GN=ACTB PE=1 SV=1;tr|I3L3I0|I3L3I0_HUMAN Actin, cytoplasmic 2 (Fragment) OS=Homo sapiens OX=9606 GN=ACTG1 PE=1 SV=1;tr|I3L1U9|I3L1U9_HUMAN Actin, cytoplasmic 2 (Fragment	15	28	1	1	24	21	23	21	21	22	0	0	0	0	0	1	0	0	0	0	0	1	88	4.2	4.2	34.141	309	309;214;214;125;163;165;164;198;241;96;102;133;80;157;52	1	-2	By matching	By matching	By matching	By matching	By matching	By MS/MS	76.4	59.2	61.8	70.2	59.9	64.1
P07437;Q5JP53;Q5ST81;A6NNZ2;Q9H4B7;G3V2A3;CON__ENSEMBL:ENSBTAP00000025008;M0R1I1;G3V5W4;G3V2R8;G3V3R4;G3V2N6	P07437;Q5JP53;Q5ST81	28;28;24;6;4;4;4;1;1;1;1;1	6;6;2;0;0;0;0;0;1;1;1;1	4;4;2;0;0;0;0;0;0;0;0;0	Tubulin beta chain	TUBB	sp|P07437|TBB5_HUMAN Tubulin beta chain OS=Homo sapiens OX=9606 GN=TUBB PE=1 SV=2;tr|Q5JP53|Q5JP53_HUMAN Tubulin beta chain OS=Homo sapiens OX=9606 GN=TUBB PE=1 SV=1;tr|Q5ST81|Q5ST81_HUMAN Tubulin beta chain OS=Homo sapiens OX=9606 GN=TUBB PE=1 SV=1	12	28	6	4	26	24	28	23	24	25	6	5	6	4	5	5	4	4	4	3	4	4	63.7	26.4	17.1	49.67	444	444;426;372;444;451;189;536;74;97;118;148;164	0	227.72	By MS/MS	By MS/MS	By MS/MS	By MS/MS	By MS/MS	By MS/MS	61.5	62.6	63.7	59	59.5	63.3
P14625;H0YIV0;Q96GW1;A0A1W2PRR1;Q58FF3;F8W026	P14625	28;9;6;6;3;1	27;9;5;5;3;0	27;9;5;5;3;0	Endoplasmin	HSP90B1	sp|P14625|ENPL_HUMAN Endoplasmin OS=Homo sapiens OX=9606 GN=HSP90B1 PE=1 SV=1	6	28	27	27	28	2	8	19	18	16	27	1	7	18	17	15	27	1	7	18	17	15	33.1	31.4	31.4	92.468	803	803;147;315;315;399;48	0	323.31	By MS/MS	By matching	By MS/MS	By MS/MS	By MS/MS	By MS/MS	33.1	4.2	14.1	27.9	28.1	24.4
Q13263;Q13263-2;M0R0K9;M0R3C0;M0R2I3	Q13263;Q13263-2;M0R0K9	28;28;14;7;1	28;28;14;7;1	28;28;14;7;1	Transcription intermediary factor 1-beta	TRIM28	sp|Q13263|TIF1B_HUMAN Transcription intermediary factor 1-beta OS=Homo sapiens OX=9606 GN=TRIM28 PE=1 SV=5;sp|Q13263-2|TIF1B_HUMAN Isoform 2 of Transcription intermediary factor 1-beta OS=Homo sapiens OX=9606 GN=TRIM28;tr|M0R0K9|M0R0K9_HUMAN Transcription	5	28	28	28	21	16	18	12	11	14	21	16	18	12	11	14	21	16	18	12	11	14	32.8	32.8	32.8	88.549	835	835;753;460;178;162	0	323.31	By MS/MS	By MS/MS	By MS/MS	By MS/MS	By MS/MS	By MS/MS	29.8	25	29.8	24	23.6	28.3
P12956;B1AHC9;P12956-2	P12956;B1AHC9;P12956-2	27;27;27	27;27;27	27;27;27	X-ray repair cross-complementing protein 6	XRCC6	sp|P12956|XRCC6_HUMAN X-ray repair cross-complementing protein 6 OS=Homo sapiens OX=9606 GN=XRCC6 PE=1 SV=2;tr|B1AHC9|B1AHC9_HUMAN X-ray repair cross-complementing protein 6 OS=Homo sapiens OX=9606 GN=XRCC6 PE=1 SV=1;sp|P12956-2|XRCC6_HUMAN Isoform 2 of X-	3	27	27	27	25	11	15	14	15	12	25	11	15	14	15	12	25	11	15	14	15	12	39.9	39.9	39.9	69.842	609	609;559;568	0	323.31	By MS/MS	By MS/MS	By MS/MS	By MS/MS	By MS/MS	By MS/MS	38.8	18.9	28.9	28.6	28.9	23.5
P06753-2;A0A087WWU8;P06753-3;P06753-6;P06753-5;Q5HYB6;Q5VU61;P06753-4;J3KN67;D6R904;P06753;P06753-7;D6RFM2	P06753-2;A0A087WWU8;P06753-3;P06753-6;P06753-5;Q5HYB6;Q5VU61;P06753-4;J3KN67;D6R904	27;26;25;25;24;23;22;22;17;14;12;9;7	27;26;25;25;24;23;22;22;17;14;12;9;7	18;18;16;16;15;16;15;13;8;10;3;5;7	Tropomyosin alpha-3 chain	TPM3;DKFZp686J1372	sp|P06753-2|TPM3_HUMAN Isoform 2 of Tropomyosin alpha-3 chain OS=Homo sapiens OX=9606 GN=TPM3;tr|A0A087WWU8|A0A087WWU8_HUMAN Tropomyosin alpha-3 chain OS=Homo sapiens OX=9606 GN=TPM3 PE=1 SV=1;sp|P06753-3|TPM3_HUMAN Isoform 3 of Tropomyosin alpha-3 chain O	13	27	27	18	27	3	8	13	13	11	27	3	8	13	13	11	18	2	5	7	7	7	75.8	75.8	50.4	29.032	248	248;227;247;248;248;232;223;247;285;95;285;158;49	0	323.31	By MS/MS	By MS/MS	By MS/MS	By MS/MS	By MS/MS	By MS/MS	75.8	17.3	38.7	53.6	46	46
Q92945;A0A087WTP3;M0R0I5;M0QYH3;M0QXW7;M0R3J3	Q92945;A0A087WTP3;M0R0I5	26;26;19;9;6;2	25;25;18;8;6;2	24;24;17;7;6;2	Far upstream element-binding protein 2	KHSRP	sp|Q92945|FUBP2_HUMAN Far upstream element-binding protein 2 OS=Homo sapiens OX=9606 GN=KHSRP PE=1 SV=4;tr|A0A087WTP3|A0A087WTP3_HUMAN Far upstream element-binding protein 2 OS=Homo sapiens OX=9606 GN=KHSRP PE=1 SV=1;tr|M0R0I5|M0R0I5_HUMAN Far upstream ele	6	26	25	24	23	16	16	16	16	15	22	15	15	15	15	14	21	14	14	14	14	13	34.2	34.2	31.6	73.114	711	711;711;279;169;116;269	0	323.31	By MS/MS	By MS/MS	By MS/MS	By MS/MS	By MS/MS	By MS/MS	32.5	24.1	22.8	28.8	26.3	25.2
P55072	P55072	26	26	26	Transitional endoplasmic reticulum ATPase	VCP	sp|P55072|TERA_HUMAN Transitional endoplasmic reticulum ATPase OS=Homo sapiens OX=9606 GN=VCP PE=1 SV=4	1	26	26	26	19	5	8	21	18	14	19	5	8	21	18	14	19	5	8	21	18	14	37.3	37.3	37.3	89.321	806	806	0	323.31	By MS/MS	By MS/MS	By MS/MS	By MS/MS	By MS/MS	By MS/MS	30.3	11.3	13.5	36.2	30.9	29.7
Q60FE5;A0A087WWY3	Q60FE5;A0A087WWY3	26;25	1;1	1;1		FLNA	tr|Q60FE5|Q60FE5_HUMAN Filamin-A OS=Homo sapiens OX=9606 GN=FLNA PE=1 SV=1;tr|A0A087WWY3|A0A087WWY3_HUMAN Filamin-A OS=Homo sapiens OX=9606 GN=FLNA PE=1 SV=1	2	26	1	1	26	11	14	16	16	15	1	0	0	0	0	0	1	0	0	0	0	0	13.4	0.6	0.6	278.22	2620	2620;2315	0.0046323	6.1845	By MS/MS	By matching	By matching	By matching	By matching	By matching	13.4	5.1	7	9.5	8.1	8.1
A0A0C4DG89;Q7L014;D6RJA6	A0A0C4DG89;Q7L014	25;24;7	25;24;7	25;24;7	Probable ATP-dependent RNA helicase DDX46	DDX46	tr|A0A0C4DG89|A0A0C4DG89_HUMAN Probable ATP-dependent RNA helicase DDX46 OS=Homo sapiens OX=9606 GN=DDX46 PE=1 SV=1;sp|Q7L014|DDX46_HUMAN Probable ATP-dependent RNA helicase DDX46 OS=Homo sapiens OX=9606 GN=DDX46 PE=1 SV=2	3	25	25	25	16	17	19	21	20	19	16	17	19	21	20	19	16	17	19	21	20	19	31.6	31.6	31.6	117.46	1032	1032;1031;471	0	248.52	By MS/MS	By MS/MS	By MS/MS	By MS/MS	By MS/MS	By MS/MS	21.9	24.2	27.3	27.7	28	26.4
P06576;H0YH81;F8W079;H0YI37;F8W0P7	P06576;H0YH81;F8W079	25;21;13;5;5	25;21;13;5;5	25;21;13;5;5	ATP synthase subunit beta, mitochondrial;ATP synthase subunit beta	ATP5B	sp|P06576|ATPB_HUMAN ATP synthase subunit beta, mitochondrial OS=Homo sapiens OX=9606 GN=ATP5F1B PE=1 SV=3;tr|H0YH81|H0YH81_HUMAN ATP synthase subunit beta (Fragment) OS=Homo sapiens OX=9606 GN=ATP5F1B PE=1 SV=1;tr|F8W079|F8W079_HUMAN ATP synthase subunit	5	25	25	25	22	14	17	21	20	23	22	14	17	21	20	23	22	14	17	21	20	23	55.2	55.2	55.2	56.559	529	529;362;284;133;270	0	323.31	By MS/MS	By MS/MS	By MS/MS	By MS/MS	By MS/MS	By MS/MS	50.5	31.4	35.7	45.4	49.5	45.4
P49327;A0A0U1RQF0;A0A0U1RRG3	P49327;A0A0U1RQF0	25;24;1	25;24;1	25;24;1	Fatty acid synthase;[Acyl-carrier-protein] S-acetyltransferase;[Acyl-carrier-protein] S-malonyltransferase;3-oxoacyl-[acyl-carrier-protein] synthase;3-oxoacyl-[acyl-carrier-protein] reductase;3-hydroxyacyl-[acyl-carrier-protein] dehydratase;Enoyl-[acyl-carrier-protein] reductase;Oleoyl-[acyl-carrier-protein] hydrolase	FASN	sp|P49327|FAS_HUMAN Fatty acid synthase OS=Homo sapiens OX=9606 GN=FASN PE=1 SV=3;tr|A0A0U1RQF0|A0A0U1RQF0_HUMAN Fatty acid synthase OS=Homo sapiens OX=9606 GN=FASN PE=1 SV=1	3	25	25	25	22	7	12	18	21	16	22	7	12	18	21	16	22	7	12	18	21	16	17.6	17.6	17.6	273.42	2511	2511;2509;150	0	265.03	By MS/MS	By MS/MS	By MS/MS	By MS/MS	By MS/MS	By MS/MS	15.3	5.3	8.2	12.8	15.3	11.1
P68133;P68032;A6NL76;P62736;P63267;F8WB63;B8ZZJ2;C9JFL5;F6UVQ4;F6QUT6	P68133;P68032;A6NL76;P62736;P63267	25;25;22;21;21;12;12;12;12;12	5;5;5;2;2;2;2;2;2;2	5;5;5;2;2;2;2;2;2;2	Actin, alpha skeletal muscle;Actin, alpha cardiac muscle 1;Actin, aortic smooth muscle;Actin, gamma-enteric smooth muscle	ACTA1;ACTC1;ACTA2;ACTG2	sp|P68133|ACTS_HUMAN Actin, alpha skeletal muscle OS=Homo sapiens OX=9606 GN=ACTA1 PE=1 SV=1;sp|P68032|ACTC_HUMAN Actin, alpha cardiac muscle 1 OS=Homo sapiens OX=9606 GN=ACTC1 PE=1 SV=1;tr|A6NL76|A6NL76_HUMAN Actin, alpha skeletal muscle OS=Homo sapiens O	10	25	5	5	23	21	23	22	20	21	4	3	3	5	3	3	4	3	3	5	3	3	34.7	9	9	42.051	377	377;377;254;377;376;105;119;144;151;151	0	323.31	By MS/MS	By MS/MS	By MS/MS	By MS/MS	By MS/MS	By MS/MS	34.7	34.7	34.7	34.7	34.7	34.7
Q13885;K7ESM5;K7ES63	Q13885	25;7;1	5;1;1	1;0;0	Tubulin beta-2A chain	TUBB2A	sp|Q13885|TBB2A_HUMAN Tubulin beta-2A chain OS=Homo sapiens OX=9606 GN=TUBB2A PE=1 SV=1	3	25	5	1	22	21	23	23	22	23	4	2	3	4	4	4	1	0	1	1	1	1	59.1	16.2	3.6	49.906	445	445;338;116	0	104.65	By MS/MS	By MS/MS	By MS/MS	By MS/MS	By MS/MS	By MS/MS	56.9	52.8	56.4	59.1	56	59.1
Q9BVA1	Q9BVA1	25	1	1	Tubulin beta-2B chain	TUBB2B	sp|Q9BVA1|TBB2B_HUMAN Tubulin beta-2B chain OS=Homo sapiens OX=9606 GN=TUBB2B PE=1 SV=1	1	25	1	1	22	22	23	23	22	23	1	1	1	1	1	1	1	1	1	1	1	1	59.1	3.6	3.6	49.953	445	445	0	9.8223	By matching	By matching	By MS/MS	By MS/MS	By MS/MS	By MS/MS	56.9	56.4	56.4	59.1	56	59.1
P10412;Q02539;P16401;P22492	P10412	24;11;7;5	4;0;0;0	3;0;0;0	Histone H1.4	HIST1H1E	sp|P10412|H14_HUMAN Histone H1.4 OS=Homo sapiens OX=9606 GN=HIST1H1E PE=1 SV=2	4	24	4	3	23	16	18	17	18	16	4	4	4	3	4	3	3	3	3	2	3	2	45.2	16.4	10	21.865	219	219;215;226;207	0	64.021	By MS/MS	By MS/MS	By MS/MS	By MS/MS	By MS/MS	By MS/MS	45.2	42.5	43.4	42	43.4	43.4
P13639;K7EJ74;K7EP67	P13639	24;1;1	24;1;1	23;0;0	Elongation factor 2	EEF2	sp|P13639|EF2_HUMAN Elongation factor 2 OS=Homo sapiens OX=9606 GN=EEF2 PE=1 SV=4	3	24	24	23	22	12	15	16	12	13	22	12	15	16	12	13	21	12	15	15	11	13	28.2	28.2	26.9	95.337	858	858;134;223	0	231.6	By MS/MS	By MS/MS	By MS/MS	By MS/MS	By MS/MS	By MS/MS	28.2	13.5	18.3	24	17.7	17.7
P16402	P16402	24	3	3	Histone H1.3	HIST1H1D	sp|P16402|H13_HUMAN Histone H1.3 OS=Homo sapiens OX=9606 GN=HIST1H1D PE=1 SV=2	1	24	3	3	21	15	17	16	17	17	1	2	2	1	2	3	1	2	2	1	2	3	44.3	9.5	9.5	22.35	221	221	0	22.626	By MS/MS	By MS/MS	By MS/MS	By MS/MS	By MS/MS	By MS/MS	44.3	41.2	42.5	41.2	42.1	42.5
P16403	P16403	24	24	4	Histone H1.2	HIST1H1C	sp|P16403|H12_HUMAN Histone H1.2 OS=Homo sapiens OX=9606 GN=HIST1H1C PE=1 SV=2	1	24	24	4	23	15	16	18	18	15	23	15	16	18	18	15	4	3	2	4	4	2	46	46	10.3	21.364	213	213	0	323.31	By MS/MS	By MS/MS	By MS/MS	By MS/MS	By MS/MS	By MS/MS	46	43.2	44.1	43.2	44.1	44.1
P18124;A8MUD9;C9JIJ5;C9JZ88	P18124;A8MUD9	24;18;5;3	24;18;5;3	24;18;5;3	60S ribosomal protein L7	RPL7	sp|P18124|RL7_HUMAN 60S ribosomal protein L7 OS=Homo sapiens OX=9606 GN=RPL7 PE=1 SV=1;tr|A8MUD9|A8MUD9_HUMAN 60S ribosomal protein L7 OS=Homo sapiens OX=9606 GN=RPL7 PE=1 SV=1	4	24	24	24	21	22	22	19	21	22	21	22	22	19	21	22	21	22	22	19	21	22	67.7	67.7	67.7	29.225	248	248;208;99;88	0	323.31	By MS/MS	By MS/MS	By MS/MS	By MS/MS	By MS/MS	By MS/MS	63.3	62.9	62.9	53.2	60.9	62.1
P62424;Q5T8U3;Q5T8U2	P62424;Q5T8U3	24;16;11	24;16;11	24;16;11	60S ribosomal protein L7a	RPL7A	sp|P62424|RL7A_HUMAN 60S ribosomal protein L7a OS=Homo sapiens OX=9606 GN=RPL7A PE=1 SV=2;tr|Q5T8U3|Q5T8U3_HUMAN 60S ribosomal protein L7a (Fragment) OS=Homo sapiens OX=9606 GN=RPL7A PE=1 SV=1	3	24	24	24	20	21	20	20	21	20	20	21	20	20	21	20	20	21	20	20	21	20	55.3	55.3	55.3	29.995	266	266;191;151	0	311.46	By MS/MS	By MS/MS	By MS/MS	By MS/MS	By MS/MS	By MS/MS	54.5	53	55.3	52.3	52.6	53.4
Q14152;Q14152-2	Q14152;Q14152-2	24;22	24;22	24;22	Eukaryotic translation initiation factor 3 subunit A	EIF3A	sp|Q14152|EIF3A_HUMAN Eukaryotic translation initiation factor 3 subunit A OS=Homo sapiens OX=9606 GN=EIF3A PE=1 SV=1;sp|Q14152-2|EIF3A_HUMAN Isoform 2 of Eukaryotic translation initiation factor 3 subunit A OS=Homo sapiens OX=9606 GN=EIF3A	2	24	24	24	23	13	16	13	15	12	23	13	16	13	15	12	23	13	16	13	15	12	20.2	20.2	20.2	166.57	1382	1382;1348	0	201.14	By MS/MS	By MS/MS	By MS/MS	By MS/MS	By MS/MS	By MS/MS	19.2	9.6	11	10.1	10.9	8.6
Q9BQE3;F5H5D3;A0A1W2PQM2;F8VVB9;F8VRZ4;F8VS66;C9J2C0;Q9NY65-2;Q9NY65;F8VX09;F8VWV9;V9GZ17;F8VRK0;C9JJQ8;C9K0S6;C9JDL2;F8W0F6;C9JEV8;C9JQ00;A6NHL2-2;A6NHL2;Q9H853;F8VXZ7	Q9BQE3;F5H5D3;A0A1W2PQM2;F8VVB9	23;23;17;14;10;10;9;9;9;7;7;4;4;2;2;2;2;2;2;2;2;1;1	23;23;17;14;10;10;9;9;9;7;7;4;4;2;2;2;2;2;2;2;2;1;1	2;2;2;0;0;0;0;0;0;0;0;0;0;0;0;0;0;0;0;0;0;0;0	Tubulin alpha-1C chain	TUBA1C;TUBA1B	sp|Q9BQE3|TBA1C_HUMAN Tubulin alpha-1C chain OS=Homo sapiens OX=9606 GN=TUBA1C PE=1 SV=1;tr|F5H5D3|F5H5D3_HUMAN Tubulin alpha chain OS=Homo sapiens OX=9606 GN=TUBA1C PE=1 SV=1;tr|A0A1W2PQM2|A0A1W2PQM2_HUMAN Tubulin alpha-1C chain OS=Homo sapiens OX=9606 GN	23	23	23	2	18	16	18	21	21	19	18	16	18	21	21	19	0	1	1	2	2	1	57.5	57.5	9.1	49.895	449	449;519;325;246;112;130;467;383;449;75;81;275;49;198;47;119;231;153;180;406;446;241;26	0	323.31	By MS/MS	By MS/MS	By MS/MS	By MS/MS	By MS/MS	By MS/MS	45.2	47.9	50.1	57	57	51.7
P00558;P00558-2;P07205	P00558;P00558-2	23;17;3	23;17;3	23;17;3	Phosphoglycerate kinase 1	PGK1	sp|P00558|PGK1_HUMAN Phosphoglycerate kinase 1 OS=Homo sapiens OX=9606 GN=PGK1 PE=1 SV=3;sp|P00558-2|PGK1_HUMAN Isoform 2 of Phosphoglycerate kinase 1 OS=Homo sapiens OX=9606 GN=PGK1	3	23	23	23	23	6	12	13	13	15	23	6	12	13	13	15	23	6	12	13	13	15	51.8	51.8	51.8	44.614	417	417;389;417	0	323.31	By MS/MS	By MS/MS	By MS/MS	By MS/MS	By MS/MS	By MS/MS	51.8	21.8	26.4	41.2	41.2	42.7
P22314;P22314-2;Q5JRR6;Q5JRS1;Q5JRS3;Q5JRS2;Q5JRR9;Q5JRS0	P22314;P22314-2	23;23;8;6;6;6;6;6	23;23;8;6;6;6;6;6	23;23;8;6;6;6;6;6	Ubiquitin-like modifier-activating enzyme 1	UBA1	sp|P22314|UBA1_HUMAN Ubiquitin-like modifier-activating enzyme 1 OS=Homo sapiens OX=9606 GN=UBA1 PE=1 SV=3;sp|P22314-2|UBA1_HUMAN Isoform 2 of Ubiquitin-like modifier-activating enzyme 1 OS=Homo sapiens OX=9606 GN=UBA1	8	23	23	23	21	5	11	16	14	10	21	5	11	16	14	10	21	5	11	16	14	10	26.8	26.8	26.8	117.85	1058	1058;1018;506;173;195;234;270;284	0	323.31	By MS/MS	By MS/MS	By MS/MS	By MS/MS	By MS/MS	By MS/MS	26.1	7.4	12.5	16.6	14.9	11.4
P26373;P26373-2;J3QSB4;H3BTH3;H3BUK8;J3KS98	P26373;P26373-2;J3QSB4	23;19;17;8;3;3	23;19;17;8;3;3	23;19;17;8;3;3	60S ribosomal protein L13	RPL13	sp|P26373|RL13_HUMAN 60S ribosomal protein L13 OS=Homo sapiens OX=9606 GN=RPL13 PE=1 SV=4;sp|P26373-2|RL13_HUMAN Isoform 2 of 60S ribosomal protein L13 OS=Homo sapiens OX=9606 GN=RPL13;tr|J3QSB4|J3QSB4_HUMAN 60S ribosomal protein L13 (Fragment) OS=Homo sap	6	23	23	23	23	21	19	19	20	18	23	21	19	19	20	18	23	21	19	19	20	18	64.5	64.5	64.5	24.261	211	211;164;126;63;54;78	0	323.31	By MS/MS	By MS/MS	By MS/MS	By MS/MS	By MS/MS	By MS/MS	64.5	61.1	59.7	57.8	59.2	57.8
P62917;E9PKU4;E9PKZ0;G3V1A1;E9PP36	P62917;E9PKU4;E9PKZ0;G3V1A1	23;20;19;16;9	23;20;19;16;9	23;20;19;16;9	60S ribosomal protein L8	RPL8	sp|P62917|RL8_HUMAN 60S ribosomal protein L8 OS=Homo sapiens OX=9606 GN=RPL8 PE=1 SV=2;tr|E9PKU4|E9PKU4_HUMAN 60S ribosomal protein L8 (Fragment) OS=Homo sapiens OX=9606 GN=RPL8 PE=1 SV=1;tr|E9PKZ0|E9PKZ0_HUMAN 60S ribosomal protein L8 (Fragment) OS=Homo s	5	23	23	23	18	21	20	17	18	20	18	21	20	17	18	20	18	21	20	17	18	20	57.6	57.6	57.6	28.024	257	257;235;205;167;148	0	323.31	By MS/MS	By MS/MS	By MS/MS	By MS/MS	By MS/MS	By MS/MS	47.1	55.6	55.3	45.1	52.9	53.3
P04350;M0QY85;M0R0X0;M0QY37;M0QX14;M0QZL7;M0R278	P04350	22;6;5;5;5;5;5	1;1;1;1;1;1;1	1;1;1;1;1;1;1	Tubulin beta-4A chain	TUBB4A	sp|P04350|TBB4A_HUMAN Tubulin beta-4A chain OS=Homo sapiens OX=9606 GN=TUBB4A PE=1 SV=2	7	22	1	1	20	19	21	19	17	20	1	0	0	0	0	0	1	0	0	0	0	0	54.5	3.6	3.6	49.585	444	444;107;103;109;110;157;167	0	7.5532	By MS/MS	By matching	By matching	By matching	By matching	By matching	52	49.8	50.9	49.8	43.2	50.5
P19338;H7BY16;C9JYW2;C9JLB1;C9J1H7;C9JWL1	P19338	22;10;7;7;7;7	22;10;7;7;7;7	22;10;7;7;7;7	Nucleolin	NCL	sp|P19338|NUCL_HUMAN Nucleolin OS=Homo sapiens OX=9606 GN=NCL PE=1 SV=3	6	22	22	22	17	18	20	17	17	18	17	18	20	17	17	18	17	18	20	17	17	18	38.7	38.7	38.7	76.613	710	710;296;141;151;166;170	0	245.6	By MS/MS	By MS/MS	By MS/MS	By MS/MS	By MS/MS	By MS/MS	30.3	35.6	38.7	32.1	29.6	36.5
P68363;P68363-2;P68366;P68366-2;C9JDS9	P68363;P68363-2;P68366;P68366-2	22;16;11;11;5	2;2;2;2;1	1;1;1;1;0	Tubulin alpha-1B chain;Tubulin alpha-4A chain	TUBA1B;TUBA4A	sp|P68363|TBA1B_HUMAN Tubulin alpha-1B chain OS=Homo sapiens OX=9606 GN=TUBA1B PE=1 SV=1;sp|P68363-2|TBA1B_HUMAN Isoform 2 of Tubulin alpha-1B chain OS=Homo sapiens OX=9606 GN=TUBA1B;sp|P68366|TBA4A_HUMAN Tubulin alpha-4A chain OS=Homo sapiens OX=9606 GN=T	5	22	2	1	19	17	19	20	20	18	1	2	2	2	2	1	0	1	1	1	1	0	53.4	8.2	2.9	50.151	451	451;335;448;433;156	0	96.989	By MS/MS	By MS/MS	By MS/MS	By MS/MS	By MS/MS	By MS/MS	50.3	50.6	52.8	53	53	50.1
Q71U36;Q71U36-2;P0DPH8;P0DPH7;F8VQQ4;P0DPH7-2;Q6PEY2	Q71U36;Q71U36-2;P0DPH8;P0DPH7;F8VQQ4;P0DPH7-2;Q6PEY2	22;22;16;16;14;14;12	1;1;1;1;1;1;1	1;1;1;1;1;1;1	Tubulin alpha-1A chain;Tubulin alpha-3E chain	TUBA1A;TUBA3E	sp|Q71U36|TBA1A_HUMAN Tubulin alpha-1A chain OS=Homo sapiens OX=9606 GN=TUBA1A PE=1 SV=1;sp|Q71U36-2|TBA1A_HUMAN Isoform 2 of Tubulin alpha-1A chain OS=Homo sapiens OX=9606 GN=TUBA1A;sp|P0DPH8|TBA3D_HUMAN Tubulin alpha-3D chain OS=Homo sapiens OX=9606 GN=T	7	22	1	1	18	15	17	19	20	19	0	0	0	0	1	1	0	0	0	0	1	1	53.4	3.1	3.1	50.135	451	451;416;450;450;219;418;450	0.0057405	6.1382	By matching	By matching	By matching	By matching	By MS/MS	By MS/MS	47.2	44.6	46.8	49.9	53	53
Q9UHD8;Q9UHD8-5;Q9UHD8-7;Q9UHD8-2;K7ENL0;K7EJV0;K7EPY1;K7EJ51;K7ER34;Q9UHD8-3;K7ER52;K7EL40;K7EK18;K7EQD7;K7EIE4;Q9UHD8-8;Q9UHD8-4;Q9UHD8-9;K7ER14;K7EKN4;K7ELJ9;K7EJZ2;K7EIR4;K7ENQ5;K7EJL9;K7EN52	Q9UHD8;Q9UHD8-5;Q9UHD8-7;Q9UHD8-2;K7ENL0	22;20;20;20;15;10;10;8;5;4;2;2;2;2;2;2;2;2;2;1;1;1;1;1;1;1	22;20;20;20;15;10;10;8;5;4;2;2;2;2;2;2;2;2;2;1;1;1;1;1;1;1	22;20;20;20;15;10;10;8;5;4;2;2;2;2;2;2;2;2;2;1;1;1;1;1;1;1	Septin-9	2021-09-09	sp|Q9UHD8|SEPT9_HUMAN Septin-9 OS=Homo sapiens OX=9606 GN=SEPT9 PE=1 SV=2;sp|Q9UHD8-5|SEPT9_HUMAN Isoform 5 of Septin-9 OS=Homo sapiens OX=9606 GN=SEPT9;sp|Q9UHD8-7|SEPT9_HUMAN Isoform 7 of Septin-9 OS=Homo sapiens OX=9606 GN=SEPT9;sp|Q9UHD8-2|SEPT9_HUMAN	26	22	22	22	16	14	15	10	7	10	16	14	15	10	7	10	16	14	15	10	7	10	42.8	42.8	42.8	65.401	586	586;579;567;568;152;125;151;134;90;422;151;209;195;165;157;474;335;362;159;107;144;135;104;127;189;115	0	215.11	By MS/MS	By MS/MS	By MS/MS	By MS/MS	By MS/MS	By MS/MS	40.1	28.7	25.1	25.6	14	19.5
P46781;A0A024R4M0;B5MCT8;C9JM19;F2Z3C0;A8MXK4	P46781;A0A024R4M0;B5MCT8;C9JM19	21;21;16;16;5;5	21;21;16;16;5;5	21;21;16;16;5;5	40S ribosomal protein S9	RPS9	sp|P46781|RS9_HUMAN 40S ribosomal protein S9 OS=Homo sapiens OX=9606 GN=RPS9 PE=1 SV=3;tr|A0A024R4M0|A0A024R4M0_HUMAN 40S ribosomal protein S9 OS=Homo sapiens OX=9606 GN=RPS9 PE=1 SV=1;tr|B5MCT8|B5MCT8_HUMAN 40S ribosomal protein S9 OS=Homo sapiens OX=9606	6	21	21	21	14	18	19	19	19	18	14	18	19	19	19	18	14	18	19	19	19	18	54.1	54.1	54.1	22.591	194	194;194;139;156;77;79	0	215.5	By MS/MS	By MS/MS	By MS/MS	By MS/MS	By MS/MS	By MS/MS	45.4	49	49	49	49	49
P50991;P50991-2	P50991;P50991-2	21;15	21;15	21;15	T-complex protein 1 subunit delta	CCT4	sp|P50991|TCPD_HUMAN T-complex protein 1 subunit delta OS=Homo sapiens OX=9606 GN=CCT4 PE=1 SV=4;sp|P50991-2|TCPD_HUMAN Isoform 2 of T-complex protein 1 subunit delta OS=Homo sapiens OX=9606 GN=CCT4	2	21	21	21	19	9	14	12	12	10	19	9	14	12	12	10	19	9	14	12	12	10	35.4	35.4	35.4	57.924	539	539;509	0	245.88	By MS/MS	By MS/MS	By MS/MS	By MS/MS	By MS/MS	By MS/MS	32.5	18.7	25.6	25.2	25.2	21.5
Q02878;F8VZ45;U3KQR5;F8VR69;F8VZA3;F8VWR1;F8VU16	Q02878	21;6;6;3;3;3;3	21;6;6;3;3;3;3	21;6;6;3;3;3;3	60S ribosomal protein L6	RPL6	sp|Q02878|RL6_HUMAN 60S ribosomal protein L6 OS=Homo sapiens OX=9606 GN=RPL6 PE=1 SV=3	7	21	21	21	20	16	16	19	17	18	20	16	16	19	17	18	20	16	16	19	17	18	51	51	51	32.728	288	288;159;160;63;105;118;120	0	323.31	By MS/MS	By MS/MS	By MS/MS	By MS/MS	By MS/MS	By MS/MS	47.2	40.6	42	42.4	42	45.8
P62241;Q5JR95	P62241;Q5JR95	20;16	20;16	20;16	40S ribosomal protein S8	RPS8	sp|P62241|RS8_HUMAN 40S ribosomal protein S8 OS=Homo sapiens OX=9606 GN=RPS8 PE=1 SV=2;tr|Q5JR95|Q5JR95_HUMAN 40S ribosomal protein S8 OS=Homo sapiens OX=9606 GN=RPS8 PE=1 SV=1	2	20	20	20	18	18	17	19	17	19	18	18	17	19	17	19	18	18	17	19	17	19	65.4	65.4	65.4	24.205	208	208;188	0	323.31	By MS/MS	By MS/MS	By MS/MS	By MS/MS	By MS/MS	By MS/MS	65.4	63.9	63	63.9	63.9	63.9
P78371;F5GWF6;F8VQ14;P78371-2	P78371;F5GWF6;F8VQ14;P78371-2	20;17;16;15	20;17;16;15	20;17;16;15	T-complex protein 1 subunit beta	CCT2	sp|P78371|TCPB_HUMAN T-complex protein 1 subunit beta OS=Homo sapiens OX=9606 GN=CCT2 PE=1 SV=4;tr|F5GWF6|F5GWF6_HUMAN T-complex protein 1 subunit beta OS=Homo sapiens OX=9606 GN=CCT2 PE=1 SV=2;tr|F8VQ14|F8VQ14_HUMAN T-complex protein 1 subunit beta OS=Hom	4	20	20	20	17	8	10	12	11	10	17	8	10	12	11	10	17	8	10	12	11	10	51.4	51.4	51.4	57.488	535	535;530;416;488	0	323.31	By MS/MS	By MS/MS	By MS/MS	By MS/MS	By MS/MS	By MS/MS	45.4	24.5	29.7	32.1	32.7	30.5
Q9Y490	Q9Y490	20	20	20	Talin-1	TLN1	sp|Q9Y490|TLN1_HUMAN Talin-1 OS=Homo sapiens OX=9606 GN=TLN1 PE=1 SV=3	1	20	20	20	20	5	8	4	3	6	20	5	8	4	3	6	20	5	8	4	3	6	10.2	10.2	10.2	269.76	2541	2541	0	197.13	By MS/MS	By MS/MS	By MS/MS	By MS/MS	By MS/MS	By MS/MS	10.2	2.4	4.7	2.2	1.6	3.8
P67936;A0A2R8Y5V9;A0A2R8YGX3;A0A2R8YH90;K7ENT6;A0A2R8YE05;P67936-2;A0A2R8YEU4;K7ERG3;K7EP68;H0YL80;K7EMU5;K7EPV9;A0A2R8YHD2;H0YKP3;A0A2R8Y6A3;U3KQK2;K7EPB9	P67936;A0A2R8Y5V9;A0A2R8YGX3;A0A2R8YH90;K7ENT6;A0A2R8YE05;P67936-2	19;19;18;14;10;10;10;9;8;8;5;4;4;4;4;1;1;1	10;10;10;5;1;1;1;1;0;0;0;1;1;1;0;0;0;0	10;10;10;5;1;1;1;1;0;0;0;1;1;1;0;0;0;0	Tropomyosin alpha-4 chain	TPM4	sp|P67936|TPM4_HUMAN Tropomyosin alpha-4 chain OS=Homo sapiens OX=9606 GN=TPM4 PE=1 SV=3;tr|A0A2R8Y5V9|A0A2R8Y5V9_HUMAN Tropomyosin alpha-4 chain OS=Homo sapiens OX=9606 GN=TPM4 PE=1 SV=1;tr|A0A2R8YGX3|A0A2R8YGX3_HUMAN Tropomyosin alpha-4 chain OS=Homo sap	18	19	10	10	19	1	3	9	7	6	10	0	0	3	1	2	10	0	0	3	1	2	54	27.4	27.4	28.521	248	248;248;183;220;247;226;284;173;170;138;68;102;96;90;157;133;111;110	0	106.22	By MS/MS	By matching	By matching	By MS/MS	By matching	By MS/MS	54	5.6	13.3	40.3	23	26.6
P07900;P07900-2	P07900;P07900-2	19;19	12;12	12;12	Heat shock protein HSP 90-alpha	HSP90AA1	sp|P07900|HS90A_HUMAN Heat shock protein HSP 90-alpha OS=Homo sapiens OX=9606 GN=HSP90AA1 PE=1 SV=5;sp|P07900-2|HS90A_HUMAN Isoform 2 of Heat shock protein HSP 90-alpha OS=Homo sapiens OX=9606 GN=HSP90AA1	2	19	12	12	19	3	6	9	6	7	12	2	4	4	4	6	12	2	4	4	4	6	22.5	12.7	12.7	84.659	732	732;854	0	218.93	By MS/MS	By MS/MS	By MS/MS	By MS/MS	By MS/MS	By MS/MS	22.5	7	7.1	14.1	8.7	6.8
P38159;P38159-2;Q96E39;H3BUY5;H0Y6E7;H3BT71;H3BR27;P38159-3;O75526;A0A1B0GUK8;H3BNC1	P38159;P38159-2;Q96E39;H3BUY5;H0Y6E7;H3BT71	19;16;13;13;13;13;4;4;2;2;1	19;16;13;13;13;13;4;4;2;2;1	19;16;13;13;13;13;4;4;2;2;1	RNA-binding motif protein, X chromosome;RNA-binding motif protein, X chromosome, N-terminally processed;RNA binding motif protein, X-linked-like-1	RBMX;RBMXL1	sp|P38159|RBMX_HUMAN RNA-binding motif protein, X chromosome OS=Homo sapiens OX=9606 GN=RBMX PE=1 SV=3;sp|P38159-2|RBMX_HUMAN Isoform 2 of RNA-binding motif protein, X chromosome OS=Homo sapiens OX=9606 GN=RBMX;sp|Q96E39|RMXL1_HUMAN RNA binding motif prote	11	19	19	19	17	11	14	10	13	11	17	11	14	10	13	11	17	11	14	10	13	11	58.3	58.3	58.3	42.331	391	391;378;390;263;292;296;78;196;392;158;37	0	118.33	By MS/MS	By MS/MS	By MS/MS	By MS/MS	By MS/MS	By MS/MS	52.9	44.8	49.9	39.6	47.6	39.9
P40227;P40227-2;Q92526;Q92526-3;Q92526-2	P40227;P40227-2	19;16;4;4;3	19;16;4;4;3	19;16;4;4;3	T-complex protein 1 subunit zeta	CCT6A	sp|P40227|TCPZ_HUMAN T-complex protein 1 subunit zeta OS=Homo sapiens OX=9606 GN=CCT6A PE=1 SV=3;sp|P40227-2|TCPZ_HUMAN Isoform 2 of T-complex protein 1 subunit zeta OS=Homo sapiens OX=9606 GN=CCT6A	5	19	19	19	15	6	15	12	12	14	15	6	15	12	12	14	15	6	15	12	12	14	33.3	33.3	33.3	58.024	531	531;486;530;493;485	0	278.85	By MS/MS	By MS/MS	By MS/MS	By MS/MS	By MS/MS	By MS/MS	32.6	18.6	26.9	26.9	28.4	30.3
P61254;J3QRI7;J3QQQ9;J3QQV1;E5RIT6;J3QRC4;J3KSS0;E5RHH1;J3KS10	P61254;J3QRI7;J3QQQ9;J3QQV1;E5RIT6;J3QRC4	19;16;16;16;16;13;9;6;4	19;16;16;16;16;13;9;6;4	3;1;1;1;0;1;1;0;0	60S ribosomal protein L26	RPL26;RPL26L1	sp|P61254|RL26_HUMAN 60S ribosomal protein L26 OS=Homo sapiens OX=9606 GN=RPL26 PE=1 SV=1;tr|J3QRI7|J3QRI7_HUMAN 60S ribosomal protein L26 (Fragment) OS=Homo sapiens OX=9606 GN=RPL26 PE=4 SV=1;tr|J3QQQ9|J3QQQ9_HUMAN Uncharacterized protein OS=Homo sapiens	9	19	19	3	17	16	17	18	16	16	17	16	17	18	16	16	3	3	3	3	3	3	74.5	74.5	15.2	17.258	145	145;107;107;110;128;135;63;38;63	0	323.31	By MS/MS	By MS/MS	By MS/MS	By MS/MS	By MS/MS	By MS/MS	74.5	63.4	60	71	68.3	63.4
P40429;M0QYS1;Q8J015;Q6NVV1;M0QZU1;A0A096LPE0	P40429;M0QYS1;Q8J015	18;16;14;6;2;2	18;16;14;6;2;2	18;16;14;6;2;2	60S ribosomal protein L13a	RPL13A;RPL13a	sp|P40429|RL13A_HUMAN 60S ribosomal protein L13a OS=Homo sapiens OX=9606 GN=RPL13A PE=1 SV=2;tr|M0QYS1|M0QYS1_HUMAN 60S ribosomal protein L13a (Fragment) OS=Homo sapiens OX=9606 GN=RPL13A PE=1 SV=2;tr|Q8J015|Q8J015_HUMAN 60S ribosomal protein L13a OS=Homo	6	18	18	18	17	18	16	17	15	15	17	18	16	17	15	15	17	18	16	17	15	15	63.1	63.1	63.1	23.577	203	203;210;142;102;46;48	0	243.26	By MS/MS	By MS/MS	By MS/MS	By MS/MS	By MS/MS	By MS/MS	63.1	63.1	56.2	57.1	52.7	50.2
P46777;A0A2R8Y6J3;Q5T7N0;A0A2R8Y4A2;R4GNJ2	P46777;A0A2R8Y6J3	18;15;6;5;1	18;15;6;5;1	18;15;6;5;1	60S ribosomal protein L5	RPL5	sp|P46777|RL5_HUMAN 60S ribosomal protein L5 OS=Homo sapiens OX=9606 GN=RPL5 PE=1 SV=3;tr|A0A2R8Y6J3|A0A2R8Y6J3_HUMAN 60S ribosomal protein L5 (Fragment) OS=Homo sapiens OX=9606 GN=RPL5 PE=1 SV=1	5	18	18	18	15	14	15	16	13	12	15	14	15	16	13	12	15	14	15	16	13	12	50.2	50.2	50.2	34.362	297	297;238;130;170;63	0	323.31	By MS/MS	By MS/MS	By MS/MS	By MS/MS	By MS/MS	By MS/MS	43.1	50.2	40.4	48.8	43.8	43.8
P48643;E7ENZ3;B7ZAR1;E9PCA1;P48643-2;H0Y914;D6RIZ7	P48643;E7ENZ3;B7ZAR1;E9PCA1;P48643-2	18;15;14;14;11;3;1	18;15;14;14;11;3;1	18;15;14;14;11;3;1	T-complex protein 1 subunit epsilon	CCT5	sp|P48643|TCPE_HUMAN T-complex protein 1 subunit epsilon OS=Homo sapiens OX=9606 GN=CCT5 PE=1 SV=1;tr|E7ENZ3|E7ENZ3_HUMAN T-complex protein 1 subunit epsilon OS=Homo sapiens OX=9606 GN=CCT5 PE=1 SV=1;tr|B7ZAR1|B7ZAR1_HUMAN cDNA, FLJ79275, highly similar to	7	18	18	18	15	9	12	12	9	13	15	9	12	12	9	13	15	9	12	12	9	13	41.8	41.8	41.8	59.67	541	541;486;503;520;448;62;44	0	323.31	By MS/MS	By MS/MS	By MS/MS	By MS/MS	By MS/MS	By MS/MS	34.8	24.2	28.8	34.4	24	37.3
Q08211;Q08211-2	Q08211	18;2	18;2	18;2	ATP-dependent RNA helicase A	DHX9	sp|Q08211|DHX9_HUMAN ATP-dependent RNA helicase A OS=Homo sapiens OX=9606 GN=DHX9 PE=1 SV=4	2	18	18	18	8	13	13	16	16	15	8	13	13	16	16	15	8	13	13	16	16	15	19.1	19.1	19.1	140.96	1270	1270;235	0	132.45	By MS/MS	By MS/MS	By MS/MS	By MS/MS	By MS/MS	By MS/MS	8.7	15.5	14.5	17.5	17.8	16.8
Q13435;E9PPJ0;H0YCG1;E9PJ04;E9PJT3;H0YEX5	Q13435;E9PPJ0	18;16;6;5;4;2	18;16;6;5;4;2	18;16;6;5;4;2	Splicing factor 3B subunit 2	SF3B2	sp|Q13435|SF3B2_HUMAN Splicing factor 3B subunit 2 OS=Homo sapiens OX=9606 GN=SF3B2 PE=1 SV=2;tr|E9PPJ0|E9PPJ0_HUMAN Splicing factor 3B subunit 2 OS=Homo sapiens OX=9606 GN=SF3B2 PE=1 SV=1	6	18	18	18	16	7	8	8	8	7	16	7	8	8	8	7	16	7	8	8	8	7	34.4	34.4	34.4	100.23	895	895;878;387;353;273;315	0	148.26	By MS/MS	By MS/MS	By MS/MS	By MS/MS	By MS/MS	By MS/MS	28.6	14.1	15.4	17.9	14.5	12.5
Q9BY77;Q9BY77-2;F6VRR5;F8WCX5;Q8WUT1;Q6R954;F8WEE2	Q9BY77;Q9BY77-2;F6VRR5;F8WCX5;Q8WUT1	18;17;17;11;10;8;8	18;17;17;11;10;8;8	18;17;17;11;10;8;8	Polymerase delta-interacting protein 3	POLDIP3	sp|Q9BY77|PDIP3_HUMAN Polymerase delta-interacting protein 3 OS=Homo sapiens OX=9606 GN=POLDIP3 PE=1 SV=2;sp|Q9BY77-2|PDIP3_HUMAN Isoform 2 of Polymerase delta-interacting protein 3 OS=Homo sapiens OX=9606 GN=POLDIP3;tr|F6VRR5|F6VRR5_HUMAN Polymerase delta	7	18	18	18	15	15	18	16	16	14	15	15	18	16	16	14	15	15	18	16	16	14	55.6	55.6	55.6	46.089	421	421;392;438;281;229;185;189	0	183.85	By MS/MS	By MS/MS	By MS/MS	By MS/MS	By MS/MS	By MS/MS	49.6	49.2	55.6	49.6	49.6	45.4
Q9NR30;Q9NR30-2	Q9NR30;Q9NR30-2	17;14	17;14	16;13	Nucleolar RNA helicase 2	DDX21	sp|Q9NR30|DDX21_HUMAN Nucleolar RNA helicase 2 OS=Homo sapiens OX=9606 GN=DDX21 PE=1 SV=5;sp|Q9NR30-2|DDX21_HUMAN Isoform 2 of Nucleolar RNA helicase 2 OS=Homo sapiens OX=9606 GN=DDX21	2	17	17	16	14	13	14	15	13	12	14	13	14	15	13	12	13	12	13	14	13	12	24.8	24.8	24.8	87.343	783	783;715	0	163.65	By MS/MS	By MS/MS	By MS/MS	By MS/MS	By MS/MS	By MS/MS	23.2	18.8	18.8	21.6	18.4	18.5
Q9NZI8;Q9NZI8-2	Q9NZI8;Q9NZI8-2	17;12	17;12	14;9	Insulin-like growth factor 2 mRNA-binding protein 1	IGF2BP1	sp|Q9NZI8|IF2B1_HUMAN Insulin-like growth factor 2 mRNA-binding protein 1 OS=Homo sapiens OX=9606 GN=IGF2BP1 PE=1 SV=2;sp|Q9NZI8-2|IF2B1_HUMAN Isoform 2 of Insulin-like growth factor 2 mRNA-binding protein 1 OS=Homo sapiens OX=9606 GN=IGF2BP1	2	17	17	14	14	8	10	12	13	12	14	8	10	12	13	12	11	5	7	9	10	9	37.8	37.8	34.8	63.48	577	577;438	0	200.65	By MS/MS	By MS/MS	By MS/MS	By MS/MS	By MS/MS	By MS/MS	32.4	15.6	22.9	22.4	28.1	28.8
Q9UNX3	Q9UNX3	17	1	1	60S ribosomal protein L26-like 1	RPL26L1	sp|Q9UNX3|RL26L_HUMAN 60S ribosomal protein L26-like 1 OS=Homo sapiens OX=9606 GN=RPL26L1 PE=1 SV=1	1	17	1	1	15	14	15	16	14	14	1	1	1	1	1	1	1	1	1	1	1	1	66.2	6.9	6.9	17.256	145	145	0.0041032	6.2285	By MS/MS	By MS/MS	By MS/MS	By MS/MS	By MS/MS	By MS/MS	66.2	55.2	51.7	62.8	60	55.2
Q9UQ80;Q9UQ80-2;F8VR77	Q9UQ80;Q9UQ80-2	17;13;7	17;13;7	17;13;7	Proliferation-associated protein 2G4	PA2G4	sp|Q9UQ80|PA2G4_HUMAN Proliferation-associated protein 2G4 OS=Homo sapiens OX=9606 GN=PA2G4 PE=1 SV=3;sp|Q9UQ80-2|PA2G4_HUMAN Isoform 2 of Proliferation-associated protein 2G4 OS=Homo sapiens OX=9606 GN=PA2G4	3	17	17	17	16	10	14	9	9	11	16	10	14	9	9	11	16	10	14	9	9	11	32.7	32.7	32.7	43.786	394	394;340;284	0	323.31	By MS/MS	By MS/MS	By MS/MS	By MS/MS	By MS/MS	By MS/MS	32.7	22.3	30.5	27.4	27.4	30.2
P0C0S8;Q96KK5;P20671;A0A0U1RR32;A0A0U1RRH7;Q99878;Q9BTM1;H0YFX9;Q9BTM1-2;Q71UI9-5	P0C0S8;Q96KK5;P20671;A0A0U1RR32;A0A0U1RRH7;Q99878;Q9BTM1;H0YFX9;Q9BTM1-2	16;16;16;16;16;15;14;10;10;1	16;16;16;16;16;15;14;10;10;1	0;0;0;0;0;0;0;0;0;0	Histone H2A type 1;Histone H2A type 1-H;Histone H2A type 1-D;Histone H2A type 1-J;Histone H2A.J;Histone H2A	HIST1H2AG;HIST1H2AH;HIST1H2AD;HIST1H2AJ;H2AFJ	sp|P0C0S8|H2A1_HUMAN Histone H2A type 1 OS=Homo sapiens OX=9606 GN=HIST1H2AG PE=1 SV=2;sp|Q96KK5|H2A1H_HUMAN Histone H2A type 1-H OS=Homo sapiens OX=9606 GN=HIST1H2AH PE=1 SV=3;sp|P20671|H2A1D_HUMAN Histone H2A type 1-D OS=Homo sapiens OX=9606 GN=HIST1H2AD	10	16	16	0	14	12	13	14	9	14	14	12	13	14	9	14	0	0	0	0	0	0	72.3	72.3	0	14.091	130	130;128;130;169;170;128;129;92;151;66	0	323.31	By MS/MS	By MS/MS	By MS/MS	By MS/MS	By MS/MS	By MS/MS	72.3	63.1	65.4	69.2	43.1	69.2
Q05682-5;E7EX44;Q05682-3;E9PGZ1;Q05682;Q05682-4;Q05682-6;Q05682-2;C9J813;REV__Q13136-2;REV__O75334-3;REV__G3V200;REV__O75334-4;REV__O75334-2;REV__A0A2R8Y7R9;REV__Q13136;C9JEK3;REV__O75334-5;REV__O75334-6;REV__H0YHK3;REV__E9PJZ7;REV__H0YEF9;REV__H0YH95;REV__O75334	Q05682-5;E7EX44;Q05682-3;E9PGZ1;Q05682;Q05682-4;Q05682-6;Q05682-2;C9J813	16;16;16;15;14;14;14;14;10;1;1;1;1;1;1;1;1;1;1;1;1;1;1;1	16;16;16;15;14;14;14;14;10;1;1;1;1;1;1;1;1;1;1;1;1;1;1;1	16;16;16;15;14;14;14;14;10;1;1;1;1;1;1;1;1;1;1;1;1;1;1;1	Caldesmon	CALD1	sp|Q05682-5|CALD1_HUMAN Isoform 5 of Caldesmon OS=Homo sapiens OX=9606 GN=CALD1;tr|E7EX44|E7EX44_HUMAN Caldesmon OS=Homo sapiens OX=9606 GN=CALD1 PE=1 SV=1;sp|Q05682-3|CALD1_HUMAN Isoform 3 of Caldesmon OS=Homo sapiens OX=9606 GN=CALD1;tr|E9PGZ1|E9PGZ1_HUM	24	16	16	16	15	8	8	6	3	4	15	8	8	6	3	4	15	8	8	6	3	4	32.9	32.9	32.9	61.212	532	532;557;558;536;793;538;563;564;459;1185;1251;1247;1236;1232;1224;1202;132;1156;1152;1104;583;387;284;1257	0	155.95	By MS/MS	By MS/MS	By MS/MS	By MS/MS	By matching	By MS/MS	29.7	28.9	26.9	21.6	9.8	13.2
P12277;G3V4N7;G3V461;H0YJG0	P12277;G3V4N7	16;15;4;1	16;15;4;1	16;15;4;1	Creatine kinase B-type	CKB	sp|P12277|KCRB_HUMAN Creatine kinase B-type OS=Homo sapiens OX=9606 GN=CKB PE=1 SV=1;tr|G3V4N7|G3V4N7_HUMAN Creatine kinase B-type (Fragment) OS=Homo sapiens OX=9606 GN=CKB PE=1 SV=1	4	16	16	16	14	8	9	11	10	8	14	8	9	11	10	8	14	8	9	11	10	8	41.5	41.5	41.5	42.644	381	381;217;128;179	0	323.31	By MS/MS	By MS/MS	By MS/MS	By MS/MS	By MS/MS	By MS/MS	41.5	20.5	29.4	35.4	35.4	32.8
P16949;P16949-2;A2A2D0	P16949;P16949-2;A2A2D0	16;16;12	16;16;12	13;13;9	Stathmin	STMN1	sp|P16949|STMN1_HUMAN Stathmin OS=Homo sapiens OX=9606 GN=STMN1 PE=1 SV=3;sp|P16949-2|STMN1_HUMAN Isoform 2 of Stathmin OS=Homo sapiens OX=9606 GN=STMN1;tr|A2A2D0|A2A2D0_HUMAN Stathmin (Fragment) OS=Homo sapiens OX=9606 GN=STMN1 PE=1 SV=8	3	16	16	13	14	7	12	10	9	11	14	7	12	10	9	11	11	7	11	8	8	9	71.1	71.1	59.1	17.302	149	149;174;85	0	323.31	By MS/MS	By MS/MS	By MS/MS	By MS/MS	By MS/MS	By MS/MS	65.1	34.9	57.7	52.3	57.7	52.3
P17987;F5H282;E7EQR6;E7ERF2;F5GZI8;F5GZ03;F5GYL4;F5H726;F5H676;F5H136	P17987;F5H282;E7EQR6;E7ERF2	16;12;12;8;4;4;3;2;2;2	16;12;12;8;4;4;3;2;2;2	16;12;12;8;4;4;3;2;2;2	T-complex protein 1 subunit alpha	TCP1	sp|P17987|TCPA_HUMAN T-complex protein 1 subunit alpha OS=Homo sapiens OX=9606 GN=TCP1 PE=1 SV=1;tr|F5H282|F5H282_HUMAN T-complex protein 1 subunit alpha OS=Homo sapiens OX=9606 GN=TCP1 PE=1 SV=1;tr|E7EQR6|E7EQR6_HUMAN T-complex protein 1 subunit alpha OS=	10	16	16	16	12	8	10	12	11	9	12	8	10	12	11	9	12	8	10	12	11	9	30	30	30	60.343	556	556;332;401;433;100;221;65;91;111;136	0	187.95	By MS/MS	By MS/MS	By MS/MS	By MS/MS	By MS/MS	By MS/MS	21.9	16	15.1	27	27.5	15.1
P23528;E9PP50;E9PK25;G3V1A4;E9PQB7;Q9Y281-3;E9PS23;E9PLJ3	P23528;E9PP50;E9PK25;G3V1A4;E9PQB7;Q9Y281-3	16;15;12;11;10;9;6;2	16;15;12;11;10;9;6;2	6;5;2;2;1;0;5;1	Cofilin-1;Cofilin-2	CFL1;CFL2	sp|P23528|COF1_HUMAN Cofilin-1 OS=Homo sapiens OX=9606 GN=CFL1 PE=1 SV=3;tr|E9PP50|E9PP50_HUMAN Cofilin-1 (Fragment) OS=Homo sapiens OX=9606 GN=CFL1 PE=1 SV=8;tr|E9PK25|E9PK25_HUMAN Cofilin-1 OS=Homo sapiens OX=9606 GN=CFL1 PE=1 SV=1;tr|G3V1A4|G3V1A4_HUMAN	8	16	16	6	16	13	14	11	12	13	16	13	14	11	12	13	6	6	6	5	5	6	65.7	65.7	38	18.502	166	166;159;204;149;122;149;90;79	0	323.31	By MS/MS	By MS/MS	By MS/MS	By MS/MS	By MS/MS	By MS/MS	65.7	65.7	65.7	65.1	65.7	65.7
P46087;P46087-2;P46087-4;P46087-3;F5GWB7;F5H709;F5H5X6;F5GYR3;F5H359;F5H8G6	P46087;P46087-2;P46087-4;P46087-3	16;16;16;12;3;3;3;3;2;1	16;16;16;12;3;3;3;3;2;1	16;16;16;12;3;3;3;3;2;1	Probable 28S rRNA (cytosine(4447)-C(5))-methyltransferase	NOP2	sp|P46087|NOP2_HUMAN Probable 28S rRNA (cytosine(4447)-C(5))-methyltransferase OS=Homo sapiens OX=9606 GN=NOP2 PE=1 SV=2;sp|P46087-2|NOP2_HUMAN Isoform 2 of Probable 28S rRNA (cytosine(4447)-C(5))-methyltransferase OS=Homo sapiens OX=9606 GN=NOP2;sp|P46087	10	16	16	16	12	13	13	13	13	11	12	13	13	13	13	11	12	13	13	13	13	11	23.8	23.8	23.8	89.301	812	812;808;845;628;159;176;250;275;81;98	0	113.01	By MS/MS	By MS/MS	By MS/MS	By MS/MS	By MS/MS	By MS/MS	16.6	19.7	19.7	21.6	19.1	15.9
P50990;P50990-2;P50990-3;H7C4C8;H7C2U0	P50990;P50990-2;P50990-3;H7C4C8	16;15;14;8;1	16;15;14;8;1	16;15;14;8;1	T-complex protein 1 subunit theta	CCT8	sp|P50990|TCPQ_HUMAN T-complex protein 1 subunit theta OS=Homo sapiens OX=9606 GN=CCT8 PE=1 SV=4;sp|P50990-2|TCPQ_HUMAN Isoform 2 of T-complex protein 1 subunit theta OS=Homo sapiens OX=9606 GN=CCT8;sp|P50990-3|TCPQ_HUMAN Isoform 3 of T-complex protein 1 s	5	16	16	16	15	5	6	8	8	10	15	5	6	8	8	10	15	5	6	8	8	10	40.7	40.7	40.7	59.62	548	548;529;475;323;107	0	210.13	By MS/MS	By MS/MS	By MS/MS	By MS/MS	By MS/MS	By MS/MS	37.2	11.1	14.6	21.9	19.2	22.4
P62906	P62906	16	16	16	60S ribosomal protein L10a	RPL10A	sp|P62906|RL10A_HUMAN 60S ribosomal protein L10a OS=Homo sapiens OX=9606 GN=RPL10A PE=1 SV=2	1	16	16	16	15	13	10	11	11	13	15	13	10	11	11	13	15	13	10	11	11	13	51.6	51.6	51.6	24.831	217	217	0	242.99	By MS/MS	By MS/MS	By MS/MS	By MS/MS	By MS/MS	By MS/MS	51.6	49.8	43.8	48.4	48.4	48.4
P84098;J3QR09;J3KTE4	P84098;J3QR09;J3KTE4	16;15;15	16;15;15	16;15;15	60S ribosomal protein L19;Ribosomal protein L19	RPL19	sp|P84098|RL19_HUMAN 60S ribosomal protein L19 OS=Homo sapiens OX=9606 GN=RPL19 PE=1 SV=1;tr|J3QR09|J3QR09_HUMAN Ribosomal protein L19 OS=Homo sapiens OX=9606 GN=RPL19 PE=1 SV=1;tr|J3KTE4|J3KTE4_HUMAN Ribosomal protein L19 OS=Homo sapiens OX=9606 GN=RPL19	3	16	16	16	15	16	13	12	14	13	15	16	13	12	14	13	15	16	13	12	14	13	53.6	53.6	53.6	23.466	196	196;193;194	0	247.82	By MS/MS	By MS/MS	By MS/MS	By MS/MS	By MS/MS	By MS/MS	53.1	53.6	46.9	42.9	45.4	45.4
Q13347;Q5TFK1	Q13347	16;2	16;2	16;2	Eukaryotic translation initiation factor 3 subunit I	EIF3I	sp|Q13347|EIF3I_HUMAN Eukaryotic translation initiation factor 3 subunit I OS=Homo sapiens OX=9606 GN=EIF3I PE=1 SV=1	2	16	16	16	15	4	12	10	9	10	15	4	12	10	9	10	15	4	12	10	9	10	45.2	45.2	45.2	36.501	325	325;125	0	141.25	By MS/MS	By MS/MS	By MS/MS	By MS/MS	By MS/MS	By MS/MS	45.2	18.2	33.8	40	31.1	44.3
Q14204;A0A2R8Y5T0;A0A2R8Y706;A0A2R8Y6H2;A0A2R8YFZ7;A0A2R8Y542;H0YJ21;A0A2R8Y6I5	Q14204	16;6;6;5;4;3;1;1	16;6;6;5;4;3;1;1	16;6;6;5;4;3;1;1	Cytoplasmic dynein 1 heavy chain 1	DYNC1H1	sp|Q14204|DYHC1_HUMAN Cytoplasmic dynein 1 heavy chain 1 OS=Homo sapiens OX=9606 GN=DYNC1H1 PE=1 SV=5	8	16	16	16	15	3	5	2	0	3	15	3	5	2	0	3	15	3	5	2	0	3	5	5	5	532.4	4646	4646;1476;1942;1400;1686;1076;309;355	0	179.4	By MS/MS	By MS/MS	By MS/MS	By matching		By matching	4.2	1.6	2.2	1	0	1.4
Q14980;Q14980-2;A0A087WY61;H0YFY6;Q14980-4;Q14980-3;Q14980-5;K4DIE0	Q14980;Q14980-2;A0A087WY61;H0YFY6;Q14980-4;Q14980-3	16;16;13;11;10;10;7;2	16;16;13;11;10;10;7;2	16;16;13;11;10;10;7;2	Nuclear mitotic apparatus protein 1	NUMA1	sp|Q14980|NUMA1_HUMAN Nuclear mitotic apparatus protein 1 OS=Homo sapiens OX=9606 GN=NUMA1 PE=1 SV=2;sp|Q14980-2|NUMA1_HUMAN Isoform 2 of Nuclear mitotic apparatus protein 1 OS=Homo sapiens OX=9606 GN=NUMA1;tr|A0A087WY61|A0A087WY61_HUMAN Nuclear mitotic ap	8	16	16	16	14	6	6	5	4	3	14	6	6	5	4	3	14	6	6	5	4	3	10.9	10.9	10.9	238.26	2115	2115;2101;2099;964;1763;1776;979;353	0	96.894	By MS/MS	By MS/MS	By MS/MS	By MS/MS	By MS/MS	By MS/MS	10.3	4.2	3.8	3.7	2.8	1.9
Q00610;A0A087WVQ6;Q00610-2;J3KS13;K7EJJ5	Q00610;A0A087WVQ6;Q00610-2	15;15;15;7;2	15;15;15;7;2	15;15;15;7;2	Clathrin heavy chain 1;Clathrin heavy chain	CLTC	sp|Q00610|CLH1_HUMAN Clathrin heavy chain 1 OS=Homo sapiens OX=9606 GN=CLTC PE=1 SV=5;tr|A0A087WVQ6|A0A087WVQ6_HUMAN Clathrin heavy chain OS=Homo sapiens OX=9606 GN=CLTC PE=1 SV=1;sp|Q00610-2|CLH1_HUMAN Isoform 2 of Clathrin heavy chain 1 OS=Homo sapiens O	5	15	15	15	15	0	6	7	4	4	15	0	6	7	4	4	15	0	6	7	4	4	9.7	9.7	9.7	191.61	1675	1675;1679;1639;612;222	0	214.09	By MS/MS		By MS/MS	By MS/MS	By MS/MS	By MS/MS	9.7	0	3.7	5.1	3	3
G3V4C1;B2R5W2;P07910-2;B4DY08;G3V4W0;P07910;G3V2Q1;G3V576;P07910-4;G3V575;G3V555;G3V251;B4DSU6;G3V3K6;G3V5X6;P07910-3;G3V2D6;O60812;G3V5V7;G3V4M8;A0A0G2JNQ3;B2RXH8;G3V2H6;P0DMR1;B7ZW38;A0A0G2JPF8	G3V4C1;B2R5W2;P07910-2;B4DY08;G3V4W0;P07910;G3V2Q1;G3V576;P07910-4;G3V575;G3V555;G3V251;B4DSU6;G3V3K6;G3V5X6;P07910-3	15;15;15;15;15;14;14;14;13;11;11;10;9;9;9;8;6;5;5;5;5;5;5;4;4;4	15;15;15;15;15;14;14;14;13;11;11;10;9;9;9;8;6;5;5;5;5;5;5;4;4;4	15;15;15;15;15;14;14;14;13;11;11;10;9;9;9;8;6;5;5;5;5;5;5;4;4;4	Heterogeneous nuclear ribonucleoproteins C1/C2	HNRNPC	tr|G3V4C1|G3V4C1_HUMAN Heterogeneous nuclear ribonucleoproteins C1/C2 OS=Homo sapiens OX=9606 GN=HNRNPC PE=1 SV=1;tr|B2R5W2|B2R5W2_HUMAN Heterogeneous nuclear ribonucleoproteins C1/C2 OS=Homo sapiens OX=9606 GN=HNRNPC PE=1 SV=1;sp|P07910-2|HNRPC_HUMAN Isof	26	15	15	15	13	10	12	11	12	12	13	10	12	11	12	12	13	10	12	11	12	12	47.3	47.3	47.3	32.238	292	292;290;293;288;262;306;305;231;250;187;175;126;147;121;117;226;214;293;180;66;293;293;54;293;293;293	0	249.67	By MS/MS	By MS/MS	By MS/MS	By MS/MS	By MS/MS	By MS/MS	46.2	32.2	41.8	41.4	42.5	42.5
Q14697;F5H6X6;Q14697-2;E9PKU7;E9PNH1	Q14697;F5H6X6;Q14697-2;E9PKU7	15;15;15;12;4	15;15;15;12;4	15;15;15;12;4	Neutral alpha-glucosidase AB	GANAB	sp|Q14697|GANAB_HUMAN Neutral alpha-glucosidase AB OS=Homo sapiens OX=9606 GN=GANAB PE=1 SV=3;tr|F5H6X6|F5H6X6_HUMAN Neutral alpha-glucosidase AB OS=Homo sapiens OX=9606 GN=GANAB PE=1 SV=1;sp|Q14697-2|GANAB_HUMAN Isoform 2 of Neutral alpha-glucosidase AB O	5	15	15	15	15	4	8	6	5	9	15	4	8	6	5	9	15	4	8	6	5	9	16.7	16.7	16.7	106.87	944	944;847;966;852;119	0	323.31	By MS/MS	By MS/MS	By MS/MS	By MS/MS	By MS/MS	By MS/MS	16.7	6	10.1	8.1	6.7	12.8
O75533;B4DGZ4;O75533-2;F8WC19	O75533	15;3;3;2	15;3;3;2	15;3;3;2	Splicing factor 3B subunit 1	SF3B1	sp|O75533|SF3B1_HUMAN Splicing factor 3B subunit 1 OS=Homo sapiens OX=9606 GN=SF3B1 PE=1 SV=3	4	15	15	15	14	9	9	5	6	6	14	9	9	5	6	6	14	9	9	5	6	6	16.1	16.1	16.1	145.83	1304	1304;154;144;37	0	153.26	By MS/MS	By MS/MS	By MS/MS	By MS/MS	By MS/MS	By MS/MS	15	10	10	7.6	7	8.1
P46783;A0A2R8Y6L3;F6U211;A0A2R8Y7H1;A0A2R8YFH6;A0A1W2PQS6;S4R435;Q9NQ39	P46783;A0A2R8Y6L3;F6U211;A0A2R8Y7H1;A0A2R8YFH6;A0A1W2PQS6;S4R435	15;11;11;11;11;11;8;4	15;11;11;11;11;11;8;4	15;11;11;11;11;11;8;4	40S ribosomal protein S10	RPS10;RPS10-NUDT3	sp|P46783|RS10_HUMAN 40S ribosomal protein S10 OS=Homo sapiens OX=9606 GN=RPS10 PE=1 SV=1;tr|A0A2R8Y6L3|A0A2R8Y6L3_HUMAN RPS10-NUDT3 readthrough (Fragment) OS=Homo sapiens OX=9606 GN=RPS10-NUDT3 PE=4 SV=1;tr|F6U211|F6U211_HUMAN 40S ribosomal protein S10 OS	8	15	15	15	13	12	13	14	13	13	13	12	13	14	13	13	13	12	13	14	13	13	72.1	72.1	72.1	18.898	165	165;121;172;186;213;291;198;176	0	185.06	By MS/MS	By MS/MS	By MS/MS	By MS/MS	By MS/MS	By MS/MS	72.1	70.9	64.8	70.9	70.9	70.9
P47914	P47914	15	15	15	60S ribosomal protein L29	RPL29	sp|P47914|RL29_HUMAN 60S ribosomal protein L29 OS=Homo sapiens OX=9606 GN=RPL29 PE=1 SV=2	1	15	15	15	15	11	13	11	14	14	15	11	13	11	14	14	15	11	13	11	14	14	45.3	45.3	45.3	17.752	159	159	0	114.03	By MS/MS	By MS/MS	By MS/MS	By MS/MS	By MS/MS	By MS/MS	45.3	42.8	45.3	43.4	45.3	45.3
P67809;H0Y449;C9J5V9;Q9Y2T7	P67809;H0Y449	15;10;4;2	15;10;4;2	10;10;3;0	Nuclease-sensitive element-binding protein 1	YBX1	sp|P67809|YBOX1_HUMAN Nuclease-sensitive element-binding protein 1 OS=Homo sapiens OX=9606 GN=YBX1 PE=1 SV=3;tr|H0Y449|H0Y449_HUMAN Nuclease-sensitive element-binding protein 1 (Fragment) OS=Homo sapiens OX=9606 GN=YBX1 PE=1 SV=1	4	15	15	10	11	12	15	13	12	12	11	12	15	13	12	12	8	8	10	8	7	9	56.8	56.8	46	35.924	324	324;374;216;364	0	323.31	By MS/MS	By MS/MS	By MS/MS	By MS/MS	By MS/MS	By MS/MS	45.7	45.7	56.8	56.2	49.4	51.5
Q6FI13;Q16777	Q6FI13;Q16777	15;13	1;1	1;1	Histone H2A type 2-A;Histone H2A type 2-C	HIST2H2AA3;HIST2H2AC	sp|Q6FI13|H2A2A_HUMAN Histone H2A type 2-A OS=Homo sapiens OX=9606 GN=HIST2H2AA3 PE=1 SV=3;sp|Q16777|H2A2C_HUMAN Histone H2A type 2-C OS=Homo sapiens OX=9606 GN=HIST2H2AC PE=1 SV=4	2	15	1	1	13	11	12	14	9	14	1	1	1	1	0	1	1	1	1	1	0	1	69.2	22.3	22.3	14.095	130	130;129	0	245.54	By MS/MS	By MS/MS	By MS/MS	By MS/MS	By matching	By MS/MS	69.2	60	62.3	69.2	43.1	69.2
Q6PKG0;A0A0B4J210;Q6PKG0-3;E5RH50;H0YC33;H0YBW1;E5RHK4;H0YAN4;H0YC73;H0YBR8;H0YAX9;H0YBJ5;H0YBM7	Q6PKG0;A0A0B4J210;Q6PKG0-3;E5RH50	15;13;12;9;5;4;2;2;2;1;1;1;1	15;13;12;9;5;4;2;2;2;1;1;1;1	15;13;12;9;5;4;2;2;2;1;1;1;1	La-related protein 1	LARP1	sp|Q6PKG0|LARP1_HUMAN La-related protein 1 OS=Homo sapiens OX=9606 GN=LARP1 PE=1 SV=2;tr|A0A0B4J210|A0A0B4J210_HUMAN La-related protein 1 (Fragment) OS=Homo sapiens OX=9606 GN=LARP1 PE=1 SV=5;sp|Q6PKG0-3|LARP1_HUMAN Isoform 2 of La-related protein 1 OS=Hom	13	15	15	15	10	8	9	11	12	8	10	8	9	11	12	8	10	8	9	11	12	8	23.4	23.4	23.4	123.51	1096	1096;815;1019;610;183;281;92;150;195;36;61;67;167	0	139.84	By MS/MS	By MS/MS	By MS/MS	By MS/MS	By MS/MS	By MS/MS	19.7	10.9	12.5	18.2	15.5	10.1
Q9UQ35;Q9UQ35-2;I3L4D8;I3L0N7	Q9UQ35	15;6;4;1	15;6;4;1	13;4;2;1	Serine/arginine repetitive matrix protein 2	SRRM2	sp|Q9UQ35|SRRM2_HUMAN Serine/arginine repetitive matrix protein 2 OS=Homo sapiens OX=9606 GN=SRRM2 PE=1 SV=2	4	15	15	13	10	9	14	9	10	8	10	9	14	9	10	8	9	9	12	8	8	8	7.8	7.8	7.1	299.61	2752	2752;2334;1018;115	0	114.11	By MS/MS	By MS/MS	By MS/MS	By MS/MS	By MS/MS	By MS/MS	6.3	5.5	7.8	4.9	5.6	4.9
P43243;A0A0R4J2E8;D6REM6;A8MXP9;D6R991;D6R8Z5;H0Y8T4;D6RCM3;D6REK4;A0A1B0GX04;D6RB45;D6RBS2;D6R9F3;B3KM87;P43243-2;D6RE02;D6RAY2;D6RIA2;D6RAM9;D6RBI2;Q68E03;D6RBK5	P43243;A0A0R4J2E8;D6REM6;A8MXP9;D6R991	14;14;14;14;13;5;5;5;5;4;4;4;4;3;3;2;2;2;2;2;1;1	14;14;14;14;13;5;5;5;5;4;4;4;4;3;3;2;2;2;2;2;1;1	14;14;14;14;13;5;5;5;5;4;4;4;4;3;3;2;2;2;2;2;1;1	Matrin-3	MATR3	sp|P43243|MATR3_HUMAN Matrin-3 OS=Homo sapiens OX=9606 GN=MATR3 PE=1 SV=2;tr|A0A0R4J2E8|A0A0R4J2E8_HUMAN Matrin-3 OS=Homo sapiens OX=9606 GN=MATR3 PE=1 SV=1;tr|D6REM6|D6REM6_HUMAN Matrin-3 OS=Homo sapiens OX=9606 GN=MATR3 PE=1 SV=1;tr|A8MXP9|A8MXP9_HUMAN M	22	14	14	14	11	9	10	7	8	6	11	9	10	7	8	6	11	9	10	7	8	6	26.8	26.8	26.8	94.622	847	847;847;794;895;433;107;334;99;100;77;47;87;78;509;559;124;86;172;81;109;283;121	0	185.38	By MS/MS	By MS/MS	By MS/MS	By MS/MS	By MS/MS	By MS/MS	24.6	17.8	15.6	14.9	17	9.9
Q05639;A0A2U3TZH3	Q05639;A0A2U3TZH3	14;14	2;2	2;2	Elongation factor 1-alpha 2	EEF1A2	sp|Q05639|EF1A2_HUMAN Elongation factor 1-alpha 2 OS=Homo sapiens OX=9606 GN=EEF1A2 PE=1 SV=1;tr|A0A2U3TZH3|A0A2U3TZH3_HUMAN Elongation factor 1-alpha 2 OS=Homo sapiens OX=9606 GN=EEF1A2 PE=4 SV=1	2	14	2	2	14	12	13	9	8	10	2	1	2	0	0	0	2	1	2	0	0	0	26.3	3.7	3.7	50.47	463	463;496	0	13.432	By MS/MS	By matching	By MS/MS	By matching	By matching	By matching	26.3	26.3	26.3	22.7	21	23.5
P82979;H0YHG0;F8VZQ9;F8VS12	P82979;H0YHG0;F8VZQ9	14;14;10;2	14;14;10;2	14;14;10;2	SAP domain-containing ribonucleoprotein	SARNP	sp|P82979|SARNP_HUMAN SAP domain-containing ribonucleoprotein OS=Homo sapiens OX=9606 GN=SARNP PE=1 SV=3;tr|H0YHG0|H0YHG0_HUMAN Uncharacterized protein (Fragment) OS=Homo sapiens OX=9606 PE=1 SV=1;tr|F8VZQ9|F8VZQ9_HUMAN SAP domain-containing ribonucleoprot	4	14	14	14	11	10	10	7	4	5	11	10	10	7	4	5	11	10	10	7	4	5	43.3	43.3	43.3	23.671	210	210;523;213;52	0	112.01	By MS/MS	By MS/MS	By MS/MS	By MS/MS	By MS/MS	By MS/MS	39.5	43.3	43.3	37.1	27.6	21.4
O43491;E9PHY5;O43491-4;E9PK52;H0Y5B0;Q6R5J7;E9PII3;O43491-2;O43491-3;Q6ZSX4;E9PMV8;E9PPC9;A0A2R8Y5B3;E9PN54;E9PMG5	O43491;E9PHY5;O43491-4;E9PK52;H0Y5B0;Q6R5J7;E9PII3;O43491-2;O43491-3;Q6ZSX4	14;10;9;9;8;8;8;8;8;7;6;5;4;3;2	14;10;9;9;8;8;8;8;8;7;6;5;4;3;2	13;9;8;8;8;7;7;7;7;7;6;4;4;2;2	Band 4.1-like protein 2	EPB41L2	sp|O43491|E41L2_HUMAN Band 4.1-like protein 2 OS=Homo sapiens OX=9606 GN=EPB41L2 PE=1 SV=1;tr|E9PHY5|E9PHY5_HUMAN Band 4.1-like protein 2 OS=Homo sapiens OX=9606 GN=EPB41L2 PE=1 SV=1;sp|O43491-4|E41L2_HUMAN Isoform 4 of Band 4.1-like protein 2 OS=Homo sapi	15	14	14	13	13	10	10	5	5	5	13	10	10	5	5	5	12	9	9	5	5	5	22.2	22.2	20.9	112.59	1005	1005;935;852;811;380;383;706;673;747;201;268;126;824;240;224	0	135.94	By MS/MS	By MS/MS	By MS/MS	By MS/MS	By MS/MS	By MS/MS	21.7	14.3	17.6	8.8	8.8	8.8
P04083;Q5T3N1;Q5T3N0	P04083;Q5T3N1;Q5T3N0	14;10;7	14;10;7	14;10;7	Annexin A1;Annexin	ANXA1	sp|P04083|ANXA1_HUMAN Annexin A1 OS=Homo sapiens OX=9606 GN=ANXA1 PE=1 SV=2;tr|Q5T3N1|Q5T3N1_HUMAN Annexin (Fragment) OS=Homo sapiens OX=9606 GN=ANXA1 PE=1 SV=1;tr|Q5T3N0|Q5T3N0_HUMAN Annexin (Fragment) OS=Homo sapiens OX=9606 GN=ANXA1 PE=1 SV=1	3	14	14	14	14	0	3	6	8	7	14	0	3	6	8	7	14	0	3	6	8	7	49.1	49.1	49.1	38.714	346	346;204;115	0	323.31	By MS/MS		By MS/MS	By MS/MS	By MS/MS	By MS/MS	49.1	0	15.9	30.9	34.1	29.5
Q93077;Q7L7L0;P04908	Q93077;Q7L7L0;P04908	14;14;14	3;3;3	3;3;3	Histone H2A type 1-C;Histone H2A type 3;Histone H2A type 1-B/E	HIST1H2AC;HIST3H2A;HIST1H2AB	sp|Q93077|H2A1C_HUMAN Histone H2A type 1-C OS=Homo sapiens OX=9606 GN=HIST1H2AC PE=1 SV=3;sp|Q7L7L0|H2A3_HUMAN Histone H2A type 3 OS=Homo sapiens OX=9606 GN=HIST3H2A PE=1 SV=3;sp|P04908|H2A1B_HUMAN Histone H2A type 1-B/E OS=Homo sapiens OX=9606 GN=HIST1H2A	3	14	3	3	13	9	10	11	8	11	3	2	2	2	2	2	3	2	2	2	2	2	72.3	28.5	28.5	14.105	130	130;130;130	0	95.835	By MS/MS	By MS/MS	By MS/MS	By MS/MS	By MS/MS	By MS/MS	72.3	63.1	65.4	69.2	43.1	69.2
P05388;F8VU65;F8VPE8;F8VWS0;P05388-2;G3V210;F8VW21;Q8NHW5;F8VQY6;F8VRK7;F8VWV4;F8VZS0;F8VS58;F8W1K8	P05388;F8VU65;F8VPE8;F8VWS0;P05388-2;G3V210;F8VW21;Q8NHW5;F8VQY6;F8VRK7;F8VWV4	14;13;12;12;12;11;11;10;9;9;7;6;5;1	14;13;12;12;12;11;11;10;9;9;7;6;5;1	14;13;12;12;12;11;11;10;9;9;7;6;5;1	60S acidic ribosomal protein P0;60S acidic ribosomal protein P0-like	RPLP0;RPLP0P6	sp|P05388|RLA0_HUMAN 60S acidic ribosomal protein P0 OS=Homo sapiens OX=9606 GN=RPLP0 PE=1 SV=1;tr|F8VU65|F8VU65_HUMAN 60S acidic ribosomal protein P0 (Fragment) OS=Homo sapiens OX=9606 GN=RPLP0 PE=1 SV=1;tr|F8VPE8|F8VPE8_HUMAN 60S acidic ribosomal protein	14	14	14	14	12	11	11	14	12	10	12	11	11	14	12	10	12	11	11	14	12	10	43.2	43.2	43.2	34.273	317	317;247;153;281;255;166;244;317;142;156;111;246;121;107	0	308.98	By MS/MS	By MS/MS	By MS/MS	By MS/MS	By MS/MS	By MS/MS	43.2	41.3	40.4	43.2	42.3	40.4
P06748;P06748-2;P06748-3;E5RI98	P06748;P06748-2;P06748-3	14;14;10;1	14;14;10;1	14;14;10;1	Nucleophosmin	NPM1	sp|P06748|NPM_HUMAN Nucleophosmin OS=Homo sapiens OX=9606 GN=NPM1 PE=1 SV=2;sp|P06748-2|NPM_HUMAN Isoform 2 of Nucleophosmin OS=Homo sapiens OX=9606 GN=NPM1;sp|P06748-3|NPM_HUMAN Isoform 3 of Nucleophosmin OS=Homo sapiens OX=9606 GN=NPM1	4	14	14	14	12	10	11	13	8	11	12	10	11	13	8	11	12	10	11	13	8	11	49	49	49	32.575	294	294;265;259;111	0	323.31	By MS/MS	By MS/MS	By MS/MS	By MS/MS	By MS/MS	By MS/MS	49	40.8	41.8	46.6	29.9	41.8
P46779;H0YKD8;P46779-2;P46779-3;H0YMF4;P46779-4;P46779-5;H0YLP6	P46779;H0YKD8;P46779-2;P46779-3;H0YMF4;P46779-4;P46779-5	14;12;12;12;11;11;11;6	14;12;12;12;11;11;11;6	14;12;12;12;11;11;11;6	60S ribosomal protein L28	RPL28	sp|P46779|RL28_HUMAN 60S ribosomal protein L28 OS=Homo sapiens OX=9606 GN=RPL28 PE=1 SV=3;tr|H0YKD8|H0YKD8_HUMAN 60S ribosomal protein L28 OS=Homo sapiens OX=9606 GN=RPL28 PE=1 SV=1;sp|P46779-2|RL28_HUMAN Isoform 2 of 60S ribosomal protein L28 OS=Homo sapi	8	14	14	14	10	12	12	11	9	11	10	12	12	11	9	11	10	12	12	11	9	11	63.5	63.5	63.5	15.747	137	137;170;163;169;112;69;87;89	0	257.47	By MS/MS	By MS/MS	By MS/MS	By MS/MS	By MS/MS	By MS/MS	55.5	63.5	63.5	52.6	44.5	47.4
P52597;A0A1B0GW42	P52597	14;2	14;2	12;2	Heterogeneous nuclear ribonucleoprotein F;Heterogeneous nuclear ribonucleoprotein F, N-terminally processed	HNRNPF	sp|P52597|HNRPF_HUMAN Heterogeneous nuclear ribonucleoprotein F OS=Homo sapiens OX=9606 GN=HNRNPF PE=1 SV=3	2	14	14	12	6	9	12	11	12	12	6	9	12	11	12	12	5	8	10	9	10	10	48.4	48.4	46	45.671	415	415;98	0	145.1	By MS/MS	By MS/MS	By MS/MS	By MS/MS	By MS/MS	By MS/MS	19.8	34.2	40	37.6	45.3	45.3
P61604;B8ZZL8;B8ZZ54	P61604;B8ZZL8	14;13;2	14;13;2	4;3;2	10 kDa heat shock protein, mitochondrial	HSPE1	sp|P61604|CH10_HUMAN 10 kDa heat shock protein, mitochondrial OS=Homo sapiens OX=9606 GN=HSPE1 PE=1 SV=2;tr|B8ZZL8|B8ZZL8_HUMAN 10 kDa heat shock protein, mitochondrial OS=Homo sapiens OX=9606 GN=HSPE1 PE=1 SV=1	3	14	14	4	11	5	7	5	3	4	11	5	7	5	3	4	4	0	0	1	0	0	99	99	60.8	10.932	102	102;101;47	0	145.46	By MS/MS	By MS/MS	By MS/MS	By MS/MS	By MS/MS	By MS/MS	99	38.2	52	68.6	40.2	40.2
P63220;Q8WVC2;Q9BYK1;Q9BYK2	P63220;Q8WVC2	14;11;5;2	14;11;5;2	14;11;5;2	40S ribosomal protein S21	RPS21	sp|P63220|RS21_HUMAN 40S ribosomal protein S21 OS=Homo sapiens OX=9606 GN=RPS21 PE=1 SV=1;tr|Q8WVC2|Q8WVC2_HUMAN 40S ribosomal protein S21 OS=Homo sapiens OX=9606 GN=RPS21 PE=1 SV=1	4	14	14	14	12	13	12	7	6	8	12	13	12	7	6	8	12	13	12	7	6	8	85.5	85.5	85.5	9.1113	83	83;81;90;66	0	297.59	By MS/MS	By MS/MS	By MS/MS	By MS/MS	By MS/MS	By MS/MS	85.5	85.5	79.5	79.5	75.9	79.5
Q9UNF1;Q5H909;Q9UNF1-2;Q5H907	Q9UNF1;Q5H909;Q9UNF1-2	14;12;12;6	14;12;12;6	14;12;12;6	Melanoma-associated antigen D2	MAGED2	sp|Q9UNF1|MAGD2_HUMAN Melanoma-associated antigen D2 OS=Homo sapiens OX=9606 GN=MAGED2 PE=1 SV=2;tr|Q5H909|Q5H909_HUMAN Melanoma-associated antigen D2 OS=Homo sapiens OX=9606 GN=MAGED2 PE=1 SV=2;sp|Q9UNF1-2|MAGD2_HUMAN Isoform 2 of Melanoma-associated anti	4	14	14	14	14	3	4	6	6	4	14	3	4	6	6	4	14	3	4	6	6	4	32	32	32	64.953	606	606;588;588;521	0	119.23	By MS/MS	By MS/MS	By MS/MS	By MS/MS	By MS/MS	By MS/MS	32	6.1	13.7	15.2	17.2	12.4
Q9Y230;X6R2L4;M0R0Y3;Q9Y230-2;M0R0Z0;M0QXZ7;A0A1W2PS48;M0QXI6	Q9Y230;X6R2L4	14;10;6;6;5;3;2;1	14;10;6;6;5;3;2;1	14;10;6;6;5;3;2;1	RuvB-like 2	RUVBL2	sp|Q9Y230|RUVB2_HUMAN RuvB-like 2 OS=Homo sapiens OX=9606 GN=RUVBL2 PE=1 SV=3;tr|X6R2L4|X6R2L4_HUMAN RuvB-like helicase OS=Homo sapiens OX=9606 GN=RUVBL2 PE=1 SV=1	8	14	14	14	13	5	6	6	4	6	13	5	6	6	4	6	13	5	6	6	4	6	33.3	33.3	33.3	51.156	463	463;259;354;418;50;39;50;109	0	156.36	By MS/MS	By MS/MS	By MS/MS	By MS/MS	By MS/MS	By MS/MS	31.5	9.5	11.2	19.4	12.3	14.5
P55196;A8MQ02;J3KN01;P55196-5;P55196-3;P55196-1;P55196-2;Q5TIG5;P55196-6;H0Y948;H0Y8L4;H0Y8U8;H0Y7R8;F8W9I4;E9PFY5	P55196;A8MQ02;J3KN01;P55196-5;P55196-3;P55196-1;P55196-2;Q5TIG5;P55196-6	13;13;13;13;12;9;8;8;8;5;5;4;3;2;2	13;13;13;13;12;9;8;8;8;5;5;4;3;2;2	13;13;13;13;12;9;8;8;8;5;5;4;3;2;2	Afadin	MLLT4	sp|P55196|AFAD_HUMAN Afadin OS=Homo sapiens OX=9606 GN=AFDN PE=1 SV=3;tr|A8MQ02|A8MQ02_HUMAN Afadin OS=Homo sapiens OX=9606 GN=AFDN PE=1 SV=2;tr|J3KN01|J3KN01_HUMAN Afadin OS=Homo sapiens OX=9606 GN=AFDN PE=1 SV=1;sp|P55196-5|AFAD_HUMAN Isoform 5 of Afadin	15	13	13	13	13	4	6	4	1	3	13	4	6	4	1	3	13	4	6	4	1	3	12.1	12.1	12.1	206.8	1824	1824;1781;1831;1834;1743;1816;1612;1665;1651;191;313;124;389;247;250	0	84.272	By MS/MS	By MS/MS	By MS/MS	By MS/MS	By matching	By MS/MS	12.1	3	5.6	3	1	2.3
E7EPN9;Q9Y520-7;Q9Y520;Q9Y520-6;Q9Y520-4;Q9Y520-5;Q9Y520-3;Q9Y520-2;A0A2R8YET2;H7C5N8;A0A2R8Y7F4	E7EPN9;Q9Y520-7;Q9Y520;Q9Y520-6;Q9Y520-4;Q9Y520-5;Q9Y520-3;Q9Y520-2	13;13;12;12;12;12;11;10;5;5;4	13;13;12;12;12;12;11;10;5;5;4	13;13;12;12;12;12;11;10;5;5;4	Protein PRRC2C	PRRC2C	tr|E7EPN9|E7EPN9_HUMAN Protein PRRC2C OS=Homo sapiens OX=9606 GN=PRRC2C PE=1 SV=1;sp|Q9Y520-7|PRC2C_HUMAN Isoform 7 of Protein PRRC2C OS=Homo sapiens OX=9606 GN=PRRC2C;sp|Q9Y520|PRC2C_HUMAN Protein PRRC2C OS=Homo sapiens OX=9606 GN=PRRC2C PE=1 SV=4;sp|Q9Y5	11	13	13	13	12	8	9	8	7	5	12	8	9	8	7	5	12	8	9	8	7	5	7.7	7.7	7.7	308.77	2819	2819;2898;2896;2752;2817;2849;2700;2653;1090;1300;910	0	92.089	By MS/MS	By MS/MS	By MS/MS	By MS/MS	By MS/MS	By MS/MS	7.3	3.2	3.5	4.9	3.2	2
P29692;E9PK01;P29692-3;E9PL12;A0A087X1X7;P29692-4;E9PRY8;E9PI39;E9PQ49;P29692-2;E9PPR1;E9PQZ1;E9PMW7;E9PL71;E9PK06;E9PN91;E9PK72;H0YCK7;E9PIZ1;E9PKK3;E9PJD0;E9PNW6;H0YE72;E9PQC9;H0YE58	P29692;E9PK01;P29692-3;E9PL12;A0A087X1X7;P29692-4;E9PRY8;E9PI39;E9PQ49;P29692-2;E9PPR1;E9PQZ1;E9PMW7;E9PL71;E9PK06;E9PN91	13;13;11;10;10;10;10;10;10;10;10;9;9;8;7;7;6;6;6;5;4;4;3;3;3	13;13;11;10;10;10;10;10;10;10;10;9;9;8;7;7;6;6;6;5;4;4;3;3;3	13;13;11;10;10;10;10;10;10;10;10;9;9;8;7;7;6;6;6;5;4;4;3;3;3	Elongation factor 1-delta	EEF1D	sp|P29692|EF1D_HUMAN Elongation factor 1-delta OS=Homo sapiens OX=9606 GN=EEF1D PE=1 SV=5;tr|E9PK01|E9PK01_HUMAN Elongation factor 1-delta (Fragment) OS=Homo sapiens OX=9606 GN=EEF1D PE=1 SV=1;sp|P29692-3|EF1D_HUMAN Isoform 3 of Elongation factor 1-delta O	25	13	13	13	12	5	6	6	5	5	12	5	6	6	5	5	12	5	6	6	5	5	49.1	49.1	49.1	31.121	281	281;261;257;168;631;262;697;204;198;647;166;238;130;187;139;106;63;210;137;39;99;35;156;36;119	0	149.91	By MS/MS	By MS/MS	By MS/MS	By MS/MS	By MS/MS	By MS/MS	44.1	20.3	20.6	31.7	23.1	20.6
P68431;P84243;Q71DI3;K7EK07;Q16695;Q6NXT2;K7EMV3;B4DEB1;K7ES00;K7EP01	P68431;P84243;Q71DI3;K7EK07;Q16695;Q6NXT2;K7EMV3;B4DEB1;K7ES00	13;13;13;13;11;9;8;8;8;4	13;13;13;13;11;9;8;8;8;4	9;9;9;9;7;5;4;4;4;0	Histone H3.1;Histone H3.3;Histone H3.2;Histone H3;Histone H3.1t;Histone H3.3C	HIST1H3A;H3F3A;HIST2H3A;H3F3B;HIST3H3;H3F3C	sp|P68431|H31_HUMAN Histone H3.1 OS=Homo sapiens OX=9606 GN=HIST1H3A PE=1 SV=2;sp|P84243|H33_HUMAN Histone H3.3 OS=Homo sapiens OX=9606 GN=H3F3A PE=1 SV=2;sp|Q71DI3|H32_HUMAN Histone H3.2 OS=Homo sapiens OX=9606 GN=HIST2H3A PE=1 SV=3;tr|K7EK07|K7EK07_HUMAN	10	13	13	9	12	11	11	9	9	10	12	11	11	9	9	10	8	7	9	6	6	7	37.5	37.5	20.6	15.404	136	136;136;136;132;136;135;92;123;151;113	0	180.19	By MS/MS	By MS/MS	By MS/MS	By MS/MS	By MS/MS	By MS/MS	37.5	37.5	36.8	36.8	36.8	37.5
Q02543;M0R117;M0R1A7;M0R3D6;M0R0P7	Q02543;M0R117;M0R1A7;M0R3D6;M0R0P7	13;13;11;10;9	13;13;11;10;9	13;13;11;10;9	60S ribosomal protein L18a	RPL18A	sp|Q02543|RL18A_HUMAN 60S ribosomal protein L18a OS=Homo sapiens OX=9606 GN=RPL18A PE=1 SV=2;tr|M0R117|M0R117_HUMAN 60S ribosomal protein L18a OS=Homo sapiens OX=9606 GN=RPL18A PE=1 SV=1;tr|M0R1A7|M0R1A7_HUMAN 60S ribosomal protein L18a OS=Homo sapiens OX=	5	13	13	13	10	10	11	8	10	12	10	10	11	8	10	12	10	10	11	8	10	12	59.7	59.7	59.7	20.762	176	176;154;147;141;137	0	181.62	By MS/MS	By MS/MS	By MS/MS	By MS/MS	By MS/MS	By MS/MS	52.3	52.3	58	43.8	55.7	58.5
O14737;O14737-2;K7ESJ4;K7EQA1;Q3HM38;X6R2P6	O14737;O14737-2;K7ESJ4;K7EQA1	13;9;7;7;5;5	13;9;7;7;5;5	13;9;7;7;5;5	Programmed cell death protein 5	PDCD5	sp|O14737|PDCD5_HUMAN Programmed cell death protein 5 OS=Homo sapiens OX=9606 GN=PDCD5 PE=1 SV=3;sp|O14737-2|PDCD5_HUMAN Isoform 2 of Programmed cell death protein 5 OS=Homo sapiens OX=9606 GN=PDCD5;tr|K7ESJ4|K7ESJ4_HUMAN Programmed cell death protein 5 OS	6	13	13	13	13	4	7	3	5	5	13	4	7	3	5	5	13	4	7	3	5	5	97.6	97.6	97.6	14.285	125	125;129;65;87;40;55	0	206.14	By MS/MS	By MS/MS	By MS/MS	By MS/MS	By MS/MS	By MS/MS	97.6	19.2	35.2	20	44	29.6
P49368;P49368-2;B4DUR8;E9PRC8;Q5SZX9;Q5SZX6;E9PM09	P49368;P49368-2;B4DUR8	13;11;10;6;5;4;3	13;11;10;6;5;4;3	13;11;10;6;5;4;3	T-complex protein 1 subunit gamma	CCT3	sp|P49368|TCPG_HUMAN T-complex protein 1 subunit gamma OS=Homo sapiens OX=9606 GN=CCT3 PE=1 SV=4;sp|P49368-2|TCPG_HUMAN Isoform 2 of T-complex protein 1 subunit gamma OS=Homo sapiens OX=9606 GN=CCT3;tr|B4DUR8|B4DUR8_HUMAN T-complex protein 1 subunit gamma	7	13	13	13	13	7	8	11	10	11	13	7	8	11	10	11	13	7	8	11	10	11	29	29	29	60.533	545	545;507;500;234;161;276;154	0	323.31	By MS/MS	By MS/MS	By MS/MS	By MS/MS	By MS/MS	By MS/MS	29	17.6	21.8	28.1	27.9	27.9
P55081	P55081	13	13	13	Microfibrillar-associated protein 1	MFAP1	sp|P55081|MFAP1_HUMAN Microfibrillar-associated protein 1 OS=Homo sapiens OX=9606 GN=MFAP1 PE=1 SV=2	1	13	13	13	8	11	11	9	11	11	8	11	11	9	11	11	8	11	11	9	11	11	41.9	41.9	41.9	51.958	439	439	0	91.92	By MS/MS	By MS/MS	By MS/MS	By MS/MS	By MS/MS	By MS/MS	24.4	36	36	29.4	39.6	40.3
P61313;A0A2R8YEM3;E7EQV9;E7ENU7;E7EX53;A0A2R8Y738;P61313-2;E7ERA2	P61313;A0A2R8YEM3;E7EQV9;E7ENU7;E7EX53;A0A2R8Y738;P61313-2	13;12;12;10;9;9;8;1	13;12;12;10;9;9;8;1	13;12;12;10;9;9;8;1	60S ribosomal protein L15;Ribosomal protein L15	RPL15	sp|P61313|RL15_HUMAN 60S ribosomal protein L15 OS=Homo sapiens OX=9606 GN=RPL15 PE=1 SV=2;tr|A0A2R8YEM3|A0A2R8YEM3_HUMAN Ribosomal protein L15 (Fragment) OS=Homo sapiens OX=9606 GN=RPL15 PE=1 SV=1;tr|E7EQV9|E7EQV9_HUMAN Ribosomal protein L15 (Fragment) OS=	8	13	13	13	12	10	12	9	9	11	12	10	12	9	9	11	12	10	12	9	9	11	52.5	52.5	52.5	24.146	204	204;169;174;175;133;138;145;44	0	127.44	By MS/MS	By MS/MS	By MS/MS	By MS/MS	By MS/MS	By MS/MS	52.5	41.7	44.6	41.7	36.3	43.1
Q13838;Q13838-2;A0A0G2JJZ9;Q5STU3;A0A140T9X3;H0Y400;F6WLT2;F6S4E6;F6TRA5;A0A140T9X9;A0A140T996;A0A140TA18;F6UJC5;A0A0A0MT12;F6U6E2;A0A140T9L4;A0A0G2JHN7;H0YCC6;A0A140T9K1;A0A140T973;F6S2B7;F6R6M7	Q13838;Q13838-2;A0A0G2JJZ9;Q5STU3;A0A140T9X3;H0Y400	13;13;12;11;10;10;3;2;2;2;2;2;2;2;1;1;1;1;1;1;1;1	13;13;12;11;10;10;3;2;2;2;2;2;2;2;1;1;1;1;1;1;1;1	6;6;5;5;4;4;2;1;1;1;1;1;1;1;1;0;1;1;0;0;1;1	Spliceosome RNA helicase DDX39B	DDX39B	sp|Q13838|DX39B_HUMAN Spliceosome RNA helicase DDX39B OS=Homo sapiens OX=9606 GN=DDX39B PE=1 SV=1;sp|Q13838-2|DX39B_HUMAN Isoform 2 of Spliceosome RNA helicase DDX39B OS=Homo sapiens OX=9606 GN=DDX39B;tr|A0A0G2JJZ9|A0A0G2JJZ9_HUMAN Spliceosome RNA helicase	22	13	13	6	13	10	11	11	10	10	13	10	11	11	10	10	6	5	4	5	3	3	34.1	34.1	23.6	48.991	428	428;443;328;425;325;187;289;231;238;179;189;247;245;235;125;131;95;141;138;135;132;197	0	231.9	By MS/MS	By MS/MS	By MS/MS	By MS/MS	By MS/MS	By MS/MS	34.1	21.7	27.6	29.2	26.9	26.9
Q8WWM7;Q8WWM7-6;Q8WWM7-8;Q8WWM7-5;Q8WWM7-4;Q8WWM7-9;Q8WWM7-2;Q8WWM7-3;H3BUF6;Q8WWM7-7;H3BSK9;H3BRB0;A0A0C4DGL7	Q8WWM7;Q8WWM7-6;Q8WWM7-8;Q8WWM7-5;Q8WWM7-4;Q8WWM7-9;Q8WWM7-2;Q8WWM7-3;H3BUF6;Q8WWM7-7	13;12;12;12;12;12;12;12;11;7;6;1;1	13;12;12;12;12;12;12;12;11;7;6;1;1	13;12;12;12;12;12;12;12;11;7;6;1;1	Ataxin-2-like protein	ATXN2L	sp|Q8WWM7|ATX2L_HUMAN Ataxin-2-like protein OS=Homo sapiens OX=9606 GN=ATXN2L PE=1 SV=2;sp|Q8WWM7-6|ATX2L_HUMAN Isoform 6 of Ataxin-2-like protein OS=Homo sapiens OX=9606 GN=ATXN2L;sp|Q8WWM7-8|ATX2L_HUMAN Isoform 8 of Ataxin-2-like protein OS=Homo sapiens	13	13	13	13	11	8	11	7	8	5	11	8	11	7	8	5	11	8	11	7	8	5	19.3	19.3	19.3	113.37	1075	1075;968;1044;1044;1044;1062;1062;1097;1068;399;336;400;401	0	89.97	By MS/MS	By MS/MS	By MS/MS	By MS/MS	By MS/MS	By MS/MS	16.6	9.4	17	11.1	11.8	7.3
Q96CT7;M0R2F5	Q96CT7	13;6	13;6	13;6	Coiled-coil domain-containing protein 124	CCDC124	sp|Q96CT7|CC124_HUMAN Coiled-coil domain-containing protein 124 OS=Homo sapiens OX=9606 GN=CCDC124 PE=1 SV=1	2	13	13	13	10	10	11	10	9	11	10	10	11	10	9	11	10	10	11	10	9	11	49.8	49.8	49.8	25.835	223	223;136	0	143.86	By MS/MS	By MS/MS	By MS/MS	By MS/MS	By MS/MS	By MS/MS	43.9	41.7	43	41.7	44.8	48.9
Q9Y281;F8WDN3;G3V2U0	Q9Y281	13;4;1	3;3;1	3;3;1	Cofilin-2	CFL2	sp|Q9Y281|COF2_HUMAN Cofilin-2 OS=Homo sapiens OX=9606 GN=CFL2 PE=1 SV=1	3	13	3	3	12	9	10	6	8	8	2	2	2	0	1	1	2	2	2	0	1	1	40.4	12.7	12.7	18.736	166	166;58;21	0	115.24	By MS/MS	By MS/MS	By MS/MS	By matching	By matching	By MS/MS	40.4	40.4	40.4	27.7	40.4	40.4
Q9Y3U8;J3QSB5;J3KTD3	Q9Y3U8;J3QSB5	13;8;4	13;8;4	13;8;4	60S ribosomal protein L36	RPL36	sp|Q9Y3U8|RL36_HUMAN 60S ribosomal protein L36 OS=Homo sapiens OX=9606 GN=RPL36 PE=1 SV=3;tr|J3QSB5|J3QSB5_HUMAN 60S ribosomal protein L36 OS=Homo sapiens OX=9606 GN=RPL36 PE=1 SV=1	3	13	13	13	12	11	11	10	12	11	12	11	11	10	12	11	12	11	11	10	12	11	53.3	53.3	53.3	12.254	105	105;94;68	0	104.48	By MS/MS	By MS/MS	By MS/MS	By MS/MS	By MS/MS	By MS/MS	53.3	53.3	53.3	41	53.3	53.3
Q9BUJ2;A0A0A0MRA5;B7Z4B8;Q9BUJ2-4;Q9BUJ2-2;Q9BUJ2-3;M0QYZ0;M0R3F1;M0R203;M0QZV6;M0R0K8;M0QYI8;M0QYM5	Q9BUJ2;A0A0A0MRA5;B7Z4B8;Q9BUJ2-4;Q9BUJ2-2;Q9BUJ2-3;M0QYZ0;M0R3F1	12;12;12;12;12;11;8;7;5;5;5;4;1	12;12;12;12;12;11;8;7;5;5;5;4;1	12;12;12;12;12;11;8;7;5;5;5;4;1	Heterogeneous nuclear ribonucleoprotein U-like protein 1	HNRNPUL1	sp|Q9BUJ2|HNRL1_HUMAN Heterogeneous nuclear ribonucleoprotein U-like protein 1 OS=Homo sapiens OX=9606 GN=HNRNPUL1 PE=1 SV=2;tr|A0A0A0MRA5|A0A0A0MRA5_HUMAN Heterogeneous nuclear ribonucleoprotein U-like protein 1 OS=Homo sapiens OX=9606 GN=HNRNPUL1 PE=1 SV	13	12	12	12	9	10	11	12	10	12	9	10	11	12	10	12	9	10	11	12	10	12	18.5	18.5	18.5	95.737	856	856;766;767;756;804;752;371;641;81;118;158;172;90	0	117.09	By MS/MS	By MS/MS	By MS/MS	By MS/MS	By MS/MS	By MS/MS	14.5	16.6	17.1	18.5	16.6	18.5
Q7Z2W4;C9J6P4;Q7Z2W4-2;Q7Z2W4-3;H7C5K1;Q7Z2W4-5;Q7Z2W4-4	Q7Z2W4;C9J6P4;Q7Z2W4-2;Q7Z2W4-3	12;12;12;10;2;2;2	12;12;12;10;2;2;2	12;12;12;10;2;2;2	Zinc finger CCCH-type antiviral protein 1	ZC3HAV1	sp|Q7Z2W4|ZCCHV_HUMAN Zinc finger CCCH-type antiviral protein 1 OS=Homo sapiens OX=9606 GN=ZC3HAV1 PE=1 SV=3;tr|C9J6P4|C9J6P4_HUMAN Zinc finger CCCH-type antiviral protein 1 OS=Homo sapiens OX=9606 GN=ZC3HAV1 PE=1 SV=1;sp|Q7Z2W4-2|ZCCHV_HUMAN Isoform 2 of	7	12	12	12	9	10	9	9	6	7	9	10	9	9	6	7	9	10	9	9	6	7	17.2	17.2	17.2	101.43	902	902;1024;699;624;264;160;363	0	105.56	By MS/MS	By MS/MS	By MS/MS	By MS/MS	By MS/MS	By matching	13.6	13.6	13.7	13.4	8.6	10.9
P11940;E7EQV3;E7ERJ7;A0A087WTT1;P11940-2;Q9H361;H0YAR2;H0YBN4;H0YB86;H0YAP2;H0YAS6;H0YB75;H0YC10;H0YAS7;H0YAW6	P11940;E7EQV3;E7ERJ7;A0A087WTT1;P11940-2;Q9H361	12;12;12;11;11;7;5;4;3;2;2;2;1;1;1	12;12;12;11;11;7;5;4;3;2;2;2;1;1;1	8;8;8;7;7;6;5;1;3;2;2;2;1;1;1	Polyadenylate-binding protein 1;Polyadenylate-binding protein;Polyadenylate-binding protein 3	PABPC1;PABPC3	sp|P11940|PABP1_HUMAN Polyadenylate-binding protein 1 OS=Homo sapiens OX=9606 GN=PABPC1 PE=1 SV=2;tr|E7EQV3|E7EQV3_HUMAN Polyadenylate-binding protein OS=Homo sapiens OX=9606 GN=PABPC1 PE=1 SV=1;tr|E7ERJ7|E7ERJ7_HUMAN Polyadenylate-binding protein OS=Homo	15	12	12	8	4	7	10	9	11	10	4	7	10	9	11	10	2	3	7	5	7	6	23	23	16.7	70.67	636	636;591;604;522;547;631;284;174;165;131;169;183;42;136;187	0	152.99	By MS/MS	By MS/MS	By MS/MS	By MS/MS	By MS/MS	By MS/MS	7.9	14.2	18.9	14.8	21.1	18.7
Q04637;Q04637-4;E7EX73;E7EUU4;Q04637-3;Q04637-5;E9PGM1;Q04637-8;Q04637-9;Q04637-7;Q04637-6;H7C044;C9JF13;C9K073;C9J2Z7;C9J6B6;F8WCF2;C9JHW9	Q04637;Q04637-4;E7EX73;E7EUU4;Q04637-3;Q04637-5;E9PGM1;Q04637-8;Q04637-9;Q04637-7;Q04637-6;H7C044	12;12;12;12;12;12;12;12;12;11;11;7;2;2;2;2;1;1	12;12;12;12;12;12;12;12;12;11;11;7;2;2;2;2;1;1	12;12;12;12;12;12;12;12;12;11;11;7;2;2;2;2;1;1	Eukaryotic translation initiation factor 4 gamma 1	EIF4G1	sp|Q04637|IF4G1_HUMAN Eukaryotic translation initiation factor 4 gamma 1 OS=Homo sapiens OX=9606 GN=EIF4G1 PE=1 SV=4;sp|Q04637-4|IF4G1_HUMAN Isoform C of Eukaryotic translation initiation factor 4 gamma 1 OS=Homo sapiens OX=9606 GN=EIF4G1;tr|E7EX73|E7EX73_	18	12	12	12	11	7	9	3	3	3	11	7	9	3	3	3	11	7	9	3	3	3	10.1	10.1	10.1	175.49	1599	1599;1512;1436;1560;1559;1435;1513;1600;1606;1404;1403;226;903;869;833;757;50;160	0	174.38	By MS/MS	By MS/MS	By MS/MS	By MS/MS	By MS/MS	By MS/MS	9.4	6.3	7.4	3.3	2.4	2.6
Q07020;H0YHA7;J3QQ67;Q07020-2;G3V203;F8VUA6;F8VYV2;A0A075B7A0	Q07020;H0YHA7;J3QQ67;Q07020-2;G3V203;F8VUA6;F8VYV2;A0A075B7A0	12;12;12;12;11;9;6;6	12;12;12;12;11;9;6;6	12;12;12;12;11;9;6;6	60S ribosomal protein L18	RPL18	sp|Q07020|RL18_HUMAN 60S ribosomal protein L18 OS=Homo sapiens OX=9606 GN=RPL18 PE=1 SV=2;tr|H0YHA7|H0YHA7_HUMAN 60S ribosomal protein L18 (Fragment) OS=Homo sapiens OX=9606 GN=RPL18 PE=1 SV=1;tr|J3QQ67|J3QQ67_HUMAN 60S ribosomal protein L18 (Fragment) OS=	8	12	12	12	10	11	10	9	8	10	10	11	10	9	8	10	10	11	10	9	8	10	48.4	48.4	48.4	21.634	188	188;167;190;159;164;130;133;138	0	240.46	By MS/MS	By MS/MS	By MS/MS	By MS/MS	By MS/MS	By MS/MS	47.9	48.4	46.3	38.3	36.2	46.3
O00425;O00425-2;Q9Y6M1;F8W930;Q9Y6M1-5;Q9Y6M1-6;Q9Y6M1-3;Q9Y6M1-4;Q9Y6M1-1;F8WD15	O00425;O00425-2	12;6;2;2;2;2;2;2;2;1	9;4;0;0;0;0;0;0;0;1	9;4;0;0;0;0;0;0;0;1	Insulin-like growth factor 2 mRNA-binding protein 3	IGF2BP3	sp|O00425|IF2B3_HUMAN Insulin-like growth factor 2 mRNA-binding protein 3 OS=Homo sapiens OX=9606 GN=IGF2BP3 PE=1 SV=2;sp|O00425-2|IF2B3_HUMAN Isoform 2 of Insulin-like growth factor 2 mRNA-binding protein 3 OS=Homo sapiens OX=9606 GN=IGF2BP3	10	12	9	9	10	5	5	6	8	6	7	2	2	3	5	3	7	2	2	3	5	3	27.8	23.1	23.1	63.704	579	579;198;599;605;493;531;536;542;556;81	0	62.589	By MS/MS	By MS/MS	By MS/MS	By MS/MS	By MS/MS	By MS/MS	20.9	8.8	9.2	14	19.7	10.9
O43768;O43768-5;O43768-6;O43768-2;O43768-3;O43768-7;A0A1W2PRU0;A6NMQ3;Q5T5H1;O43768-9;O43768-4;O43768-8	O43768;O43768-5;O43768-6;O43768-2;O43768-3;O43768-7;A0A1W2PRU0;A6NMQ3;Q5T5H1;O43768-9;O43768-4	12;12;11;11;7;7;6;6;6;6;6;2	12;12;11;11;7;7;6;6;6;6;6;2	6;6;5;5;6;6;6;5;5;5;5;2	Alpha-endosulfine	ENSA	sp|O43768|ENSA_HUMAN Alpha-endosulfine OS=Homo sapiens OX=9606 GN=ENSA PE=1 SV=1;sp|O43768-5|ENSA_HUMAN Isoform 5 of Alpha-endosulfine OS=Homo sapiens OX=9606 GN=ENSA;sp|O43768-6|ENSA_HUMAN Isoform 6 of Alpha-endosulfine OS=Homo sapiens OX=9606 GN=ENSA;sp|	12	12	12	6	10	6	10	1	5	7	10	6	10	1	5	7	6	1	5	0	4	3	66.9	66.9	51.2	13.389	121	121;117;113;117;137;133;119;140;187;133;140;105	0	80.356	By MS/MS	By MS/MS	By MS/MS	By matching	By matching	By MS/MS	65.3	28.1	66.9	14	58.7	53.7
O60814;P57053	O60814;P57053	12;11	1;1	0;0	Histone H2B type 1-K;Histone H2B type F-S	HIST1H2BK;H2BFS	sp|O60814|H2B1K_HUMAN Histone H2B type 1-K OS=Homo sapiens OX=9606 GN=HIST1H2BK PE=1 SV=3;sp|P57053|H2BFS_HUMAN Histone H2B type F-S OS=Homo sapiens OX=9606 GN=H2BFS PE=1 SV=2	2	12	1	0	11	11	10	10	9	10	1	1	1	1	1	1	0	0	0	0	0	0	74.6	13.5	0	13.89	126	126;126	0	80.952	By MS/MS	By matching	By matching	By matching	By matching	By matching	74.6	63.5	63.5	63.5	51.6	63.5
P04843;B7Z4L4;F8WF32	P04843;B7Z4L4	12;8;4	12;8;4	12;8;4	Dolichyl-diphosphooligosaccharide--protein glycosyltransferase subunit 1	RPN1	sp|P04843|RPN1_HUMAN Dolichyl-diphosphooligosaccharide--protein glycosyltransferase subunit 1 OS=Homo sapiens OX=9606 GN=RPN1 PE=1 SV=1;tr|B7Z4L4|B7Z4L4_HUMAN Dolichyl-diphosphooligosaccharide--protein glycosyltransferase subunit 1 OS=Homo sapiens OX=9606	3	12	12	12	11	2	8	8	5	4	11	2	8	8	5	4	11	2	8	8	5	4	22.9	22.9	22.9	68.569	607	607;435;121	0	169.5	By MS/MS	By MS/MS	By MS/MS	By MS/MS	By MS/MS	By MS/MS	21.3	4.1	16.5	18.5	11.7	9.7
P11586;F5H2F4;V9GYY3;Q6UB35;A0A087WVM4;B7ZM99	P11586;F5H2F4	12;10;2;1;1;1	12;10;2;1;1;1	12;10;2;1;1;1	C-1-tetrahydrofolate synthase, cytoplasmic;Methylenetetrahydrofolate dehydrogenase;Methenyltetrahydrofolate cyclohydrolase;Formyltetrahydrofolate synthetase;C-1-tetrahydrofolate synthase, cytoplasmic, N-terminally processed	MTHFD1	sp|P11586|C1TC_HUMAN C-1-tetrahydrofolate synthase, cytoplasmic OS=Homo sapiens OX=9606 GN=MTHFD1 PE=1 SV=3;tr|F5H2F4|F5H2F4_HUMAN C-1-tetrahydrofolate synthase, cytoplasmic OS=Homo sapiens OX=9606 GN=MTHFD1 PE=1 SV=1	6	12	12	12	9	4	4	4	5	2	9	4	4	4	5	2	9	4	4	4	5	2	16.1	16.1	16.1	101.56	935	935;1020;107;978;913;979	0	103.58	By MS/MS	By MS/MS	By MS/MS	By MS/MS	By MS/MS	By MS/MS	12.9	4.9	6.2	5.8	7.2	3
P12236;P12235	P12236;P12235	12;6	12;6	5;1	ADP/ATP translocase 3;ADP/ATP translocase 3, N-terminally processed;ADP/ATP translocase 1	SLC25A6;SLC25A4	sp|P12236|ADT3_HUMAN ADP/ATP translocase 3 OS=Homo sapiens OX=9606 GN=SLC25A6 PE=1 SV=4;sp|P12235|ADT1_HUMAN ADP/ATP translocase 1 OS=Homo sapiens OX=9606 GN=SLC25A4 PE=1 SV=4	2	12	12	5	8	9	10	11	11	10	8	9	10	11	11	10	4	3	3	4	4	4	38.9	38.9	19.8	32.866	298	298;298	0	84.666	By MS/MS	By MS/MS	By MS/MS	By MS/MS	By MS/MS	By MS/MS	29.2	31.5	34.6	38.9	38.9	31.5
P16989-2;P16989;P16989-3;A0A0D9SEI8	P16989-2;P16989;P16989-3	12;10;9;1	7;5;4;1	7;5;4;1	Y-box-binding protein 3	YBX3	sp|P16989-2|YBOX3_HUMAN Isoform 2 of Y-box-binding protein 3 OS=Homo sapiens OX=9606 GN=YBX3;sp|P16989|YBOX3_HUMAN Y-box-binding protein 3 OS=Homo sapiens OX=9606 GN=YBX3 PE=1 SV=4;sp|P16989-3|YBOX3_HUMAN Isoform 3 of Y-box-binding protein 3 OS=Homo sapien	4	12	7	7	7	8	8	10	9	7	4	4	3	5	4	4	4	4	3	5	4	4	78.2	66.7	66.7	31.947	303	303;372;342;92	0	82.218	By MS/MS	By MS/MS	By MS/MS	By MS/MS	By MS/MS	By MS/MS	50.5	48.2	45.5	64	46.9	45.2
P17066;P48741	P17066;P48741	12;8	2;2	2;2	Heat shock 70 kDa protein 6;Putative heat shock 70 kDa protein 7	HSPA6;HSPA7	sp|P17066|HSP76_HUMAN Heat shock 70 kDa protein 6 OS=Homo sapiens OX=9606 GN=HSPA6 PE=1 SV=2;sp|P48741|HSP77_HUMAN Putative heat shock 70 kDa protein 7 OS=Homo sapiens OX=9606 GN=HSPA7 PE=5 SV=2	2	12	2	2	10	9	11	12	11	10	2	1	2	2	2	2	2	1	2	2	2	2	16	3.7	3.7	71.027	643	643;367	0	74.937	By MS/MS	By MS/MS	By MS/MS	By MS/MS	By MS/MS	By MS/MS	13.5	15.6	15.6	16	15.6	15.6
P20700;A0A0D9SFE5;E9PBF6;A0A0D9SFY5	P20700;A0A0D9SFE5;E9PBF6	12;10;10;4	12;10;10;4	9;9;9;3	Lamin-B1	LMNB1	sp|P20700|LMNB1_HUMAN Lamin-B1 OS=Homo sapiens OX=9606 GN=LMNB1 PE=1 SV=2;tr|A0A0D9SFE5|A0A0D9SFE5_HUMAN Lamin B1, isoform CRA_a OS=Homo sapiens OX=9606 GN=LMNB1 PE=1 SV=1;tr|E9PBF6|E9PBF6_HUMAN Lamin-B1 OS=Homo sapiens OX=9606 GN=LMNB1 PE=1 SV=1	4	12	12	9	10	3	2	6	4	2	10	3	2	6	4	2	7	3	1	4	2	2	22.2	22.2	16.9	66.408	586	586;329;387;166	0	100.56	By MS/MS	By MS/MS	By matching	By MS/MS	By MS/MS	By matching	19.5	4.8	5.5	14.7	11.1	5.8
P33778;Q16778;P23527;Q8N257;Q96A08;Q6DRA6;Q6DN03;A0A2R8Y619	P33778;Q16778;P23527;Q8N257	12;12;12;8;5;3;3;3	3;3;3;2;0;3;3;0	0;0;0;0;0;0;0;0	Histone H2B type 1-B;Histone H2B type 2-E;Histone H2B type 1-O;Histone H2B type 3-B	HIST1H2BB;HIST2H2BE;HIST1H2BO;HIST3H2BB	sp|P33778|H2B1B_HUMAN Histone H2B type 1-B OS=Homo sapiens OX=9606 GN=HIST1H2BB PE=1 SV=2;sp|Q16778|H2B2E_HUMAN Histone H2B type 2-E OS=Homo sapiens OX=9606 GN=HIST2H2BE PE=1 SV=3;sp|P23527|H2B1O_HUMAN Histone H2B type 1-O OS=Homo sapiens OX=9606 GN=HIST1H	8	12	3	0	10	11	9	10	9	8	2	3	3	3	3	2	0	0	0	0	0	0	74.6	9.5	0	13.95	126	126;126;126;126;127;164;193;122	0	24.497	By matching	By MS/MS	By MS/MS	By MS/MS	By MS/MS	By MS/MS	74.6	63.5	56.3	63.5	51.6	56.3
P30153;C9J9C1;B3KQV6;P30154;P30154-2;E9PH38;P30154-4;E9PPI5;E9PNM7;E9PHZ6;P30154-5;P30154-3	P30153;C9J9C1;B3KQV6	12;8;8;4;4;4;4;2;2;2;2;2	12;8;8;4;4;4;4;2;2;2;2;2	12;8;8;4;4;4;4;2;2;2;2;2	Serine/threonine-protein phosphatase 2A 65 kDa regulatory subunit A alpha isoform	PPP2R1A	sp|P30153|2AAA_HUMAN Serine/threonine-protein phosphatase 2A 65 kDa regulatory subunit A alpha isoform OS=Homo sapiens OX=9606 GN=PPP2R1A PE=1 SV=4;tr|C9J9C1|C9J9C1_HUMAN Serine/threonine-protein phosphatase 2A 65 kDa regulatory subunit A alpha isoform (Fr	12	12	12	12	11	3	6	3	5	6	11	3	6	3	5	6	11	3	6	3	5	6	22.8	22.8	22.8	65.308	589	589;395;410;601;667;132;556;83;119;135;474;603	0	133.24	By MS/MS	By MS/MS	By MS/MS	By MS/MS	By MS/MS	By MS/MS	22.1	5.1	12.1	8.7	12.4	12.7
P31939;P31939-2;C9JLK0;F8WEF0;H7C1S2	P31939;P31939-2;C9JLK0	12;11;6;2;2	12;11;6;2;2	12;11;6;2;2	Bifunctional purine biosynthesis protein PURH;Phosphoribosylaminoimidazolecarboxamide formyltransferase;IMP cyclohydrolase	ATIC	sp|P31939|PUR9_HUMAN Bifunctional purine biosynthesis protein PURH OS=Homo sapiens OX=9606 GN=ATIC PE=1 SV=3;sp|P31939-2|PUR9_HUMAN Isoform 2 of Bifunctional purine biosynthesis protein PURH OS=Homo sapiens OX=9606 GN=ATIC;tr|C9JLK0|C9JLK0_HUMAN Bifunction	5	12	12	12	12	0	1	1	2	2	12	0	1	1	2	2	12	0	1	1	2	2	28	28	28	64.615	592	592;591;170;84;231	0	174.77	By MS/MS		By MS/MS	By matching	By matching	By matching	28	0	2.2	2.2	5.2	5.2
P43487;P43487-2;F6WQW2;C9JXG8;C9JJ34;C9JGV6;C9JDM3;C9JIC6	P43487;P43487-2;F6WQW2;C9JXG8;C9JJ34;C9JGV6;C9JDM3;C9JIC6	12;12;11;10;10;10;9;8	12;12;11;10;10;10;9;8	12;12;11;10;10;10;9;8	Ran-specific GTPase-activating protein	RANBP1	sp|P43487|RANG_HUMAN Ran-specific GTPase-activating protein OS=Homo sapiens OX=9606 GN=RANBP1 PE=1 SV=1;sp|P43487-2|RANG_HUMAN Isoform 2 of Ran-specific GTPase-activating protein OS=Homo sapiens OX=9606 GN=RANBP1;tr|F6WQW2|F6WQW2_HUMAN Ran-specific GTPase-	8	12	12	12	11	9	11	7	6	8	11	9	11	7	6	8	11	9	11	7	6	8	44.3	44.3	44.3	23.31	201	201;200;278;145;163;204;165;53	0	180.6	By MS/MS	By MS/MS	By MS/MS	By MS/MS	By MS/MS	By MS/MS	43.3	37.8	37.8	35.3	16.4	17.9
P53396;P53396-3;P53396-2;K7ESG8;K7EIE7	P53396;P53396-3;P53396-2	12;11;11;3;1	12;11;11;3;1	12;11;11;3;1	ATP-citrate synthase	ACLY	sp|P53396|ACLY_HUMAN ATP-citrate synthase OS=Homo sapiens OX=9606 GN=ACLY PE=1 SV=3;sp|P53396-3|ACLY_HUMAN Isoform 3 of ATP-citrate synthase OS=Homo sapiens OX=9606 GN=ACLY;sp|P53396-2|ACLY_HUMAN Isoform 2 of ATP-citrate synthase OS=Homo sapiens OX=9606 GN	5	12	12	12	12	3	6	7	7	6	12	3	6	7	7	6	12	3	6	7	7	6	15.4	15.4	15.4	120.84	1101	1101;830;1091;109;133	0	191.49	By MS/MS	By MS/MS	By MS/MS	By MS/MS	By MS/MS	By MS/MS	15.4	4.1	7.3	8.6	8.5	7.4
Q93079;Q99877;P62807;P58876;Q5QNW6;Q99879;U3KQK0;Q5QNW6-2;Q99880	Q93079;Q99877;P62807;P58876;Q5QNW6;Q99879;U3KQK0;Q5QNW6-2;Q99880	12;12;12;12;12;12;12;12;11	12;12;12;12;12;12;12;12;11	0;0;0;0;0;0;0;0;0	Histone H2B type 1-H;Histone H2B type 1-N;Histone H2B type 1-C/E/F/G/I;Histone H2B type 1-D;Histone H2B type 2-F;Histone H2B type 1-M;Histone H2B;Histone H2B type 1-L	HIST1H2BH;HIST1H2BN;HIST1H2BC;HIST1H2BD;HIST2H2BF;HIST1H2BM;HIST1H2BL	sp|Q93079|H2B1H_HUMAN Histone H2B type 1-H OS=Homo sapiens OX=9606 GN=HIST1H2BH PE=1 SV=3;sp|Q99877|H2B1N_HUMAN Histone H2B type 1-N OS=Homo sapiens OX=9606 GN=HIST1H2BN PE=1 SV=3;sp|P62807|H2B1C_HUMAN Histone H2B type 1-C/E/F/G/I OS=Homo sapiens OX=9606 G	9	12	12	0	11	11	9	10	9	9	11	11	9	10	9	9	0	0	0	0	0	0	74.6	74.6	0	13.892	126	126;126;126;126;126;126;166;134;126	0	323.31	By MS/MS	By MS/MS	By MS/MS	By MS/MS	By MS/MS	By MS/MS	74.6	63.5	56.3	63.5	51.6	56.3
P61353;K7ELC7;K7EQQ9;K7ERY7	P61353;K7ELC7	12;10;2;2	12;10;2;2	12;10;2;2	60S ribosomal protein L27	RPL27	sp|P61353|RL27_HUMAN 60S ribosomal protein L27 OS=Homo sapiens OX=9606 GN=RPL27 PE=1 SV=2;tr|K7ELC7|K7ELC7_HUMAN 60S ribosomal protein L27 (Fragment) OS=Homo sapiens OX=9606 GN=RPL27 PE=1 SV=1	4	12	12	12	8	11	11	11	11	12	8	11	11	11	11	12	8	11	11	11	11	12	62.5	62.5	62.5	15.798	136	136;144;38;40	0	178.26	By MS/MS	By MS/MS	By MS/MS	By MS/MS	By MS/MS	By MS/MS	55.9	60.3	60.3	60.3	60.3	62.5
P83731;C9JXB8;C9JNW5	P83731;C9JXB8;C9JNW5	12;10;10	12;10;10	12;10;10	60S ribosomal protein L24	RPL24	sp|P83731|RL24_HUMAN 60S ribosomal protein L24 OS=Homo sapiens OX=9606 GN=RPL24 PE=1 SV=1;tr|C9JXB8|C9JXB8_HUMAN 60S ribosomal protein L24 OS=Homo sapiens OX=9606 GN=RPL24 PE=1 SV=1;tr|C9JNW5|C9JNW5_HUMAN 60S ribosomal protein L24 OS=Homo sapiens OX=9606 G	3	12	12	12	12	12	12	11	11	12	12	12	12	11	11	12	12	12	12	11	11	12	49	49	49	17.779	157	157;121;150	0	139.3	By MS/MS	By MS/MS	By MS/MS	By MS/MS	By MS/MS	By MS/MS	49	49	49	44.6	44.6	49
Q02790;H0YFG2;F5H120	Q02790;H0YFG2	12;6;1	12;6;1	12;6;1	Peptidyl-prolyl cis-trans isomerase FKBP4;Peptidyl-prolyl cis-trans isomerase FKBP4, N-terminally processed	FKBP4	sp|Q02790|FKBP4_HUMAN Peptidyl-prolyl cis-trans isomerase FKBP4 OS=Homo sapiens OX=9606 GN=FKBP4 PE=1 SV=3;tr|H0YFG2|H0YFG2_HUMAN Peptidyl-prolyl cis-trans isomerase FKBP4 (Fragment) OS=Homo sapiens OX=9606 GN=FKBP4 PE=1 SV=1	3	12	12	12	12	3	6	3	4	6	12	3	6	3	4	6	12	3	6	3	4	6	35.5	35.5	35.5	51.804	459	459;84;51	0	125.25	By MS/MS	By MS/MS	By MS/MS	By MS/MS	By MS/MS	By MS/MS	35.5	8.5	17.4	7.6	15	15.5
Q8N1G4	Q8N1G4	12	12	12	Leucine-rich repeat-containing protein 47	LRRC47	sp|Q8N1G4|LRC47_HUMAN Leucine-rich repeat-containing protein 47 OS=Homo sapiens OX=9606 GN=LRRC47 PE=1 SV=1	1	12	12	12	12	4	5	3	4	6	12	4	5	3	4	6	12	4	5	3	4	6	20.9	20.9	20.9	63.472	583	583	0	124.98	By MS/MS	By MS/MS	By MS/MS	By MS/MS	By MS/MS	By MS/MS	20.9	9.1	9.3	4.8	6.9	12.3
A2AEA2;P10321;A0A140T9H5;A0A140T9U8;A0A140T9E1;A0A140T921;O19617;F8W9Z8;A0A1W2PR11;A0A140T962;Q29963;A0A140T9J9;A0A140T9B3;A0A140T942;P30508;A0A140TA05;Q29865;A0A140T9L3;A0A140T9Z7;A0A140TA12;Q95604;A0A1W2PRZ0;A0A140T937;A0A140T930;A0A140T912;A0A140T9M0;A0A140T9M5;A0A140T9U0;A0A140T9T1;A0A140T9W2;Q31612;P04222;Q29960-2;P30510;P30505;Q29960;A0A0G2JH50;Q07000;A0A140T9Z4;P30460;A0A140TA03;A0A140TA21…	A2AEA2;P10321;A0A140T9H5;A0A140T9U8;A0A140T9E1;A0A140T921;O19617;F8W9Z8;A0A1W2PR11;A0A140T962;Q29963;A0A140T9J9;A0A140T9B3;A0A140T942;P30508;A0A140TA05;Q29865;A0A140T9L3;A0A140T9Z7;A0A140TA12	11;11;9;9;9;9;9;8;8;8;8;8;8;7;7;7;7;7;6;6;5;5;5;5;5;4;4;4;4;4;4;4;4;4;4;4;3;3;3;3;3;3;3;3;3;3;3;3;2;2;2;2;2;2;2;2;2;1;1;1;1;1;1;1;1;1;1;1;1;1;1;1;1;1;1;1;1;1;1;1;1	11;11;9;9;9;9;9;8;8;8;8;8;8;7;7;7;7;7;6;6;5;5;5;5;5;4;4;4;4;4;4;4;4;4;4;4;3;3;3;3;3;3;3;3;3;3;3;3;2;2;2;2;2;2;2;2;2;1;1;1;1;1;1;1;1;1;1;1;1;1;1;1;1;1;1;1;1;1;1;1;1	4;4;3;3;4;3;3;4;2;2;2;2;2;2;3;3;2;3;2;3;1;1;1;1;1;1;1;1;1;1;0;1;1;1;1;1;1;0;1;0;1;0;1;0;0;1;1;0;1;1;1;1;0;0;0;0;0;0;0;0;0;0;0;0;0;0;0;0;0;0;0;0;0;0;0;0;0;0;0;0;0	HLA class I histocompatibility antigen, Cw-7 alpha chain;HLA class I histocompatibility antigen, Cw-6 alpha chain;HLA class I histocompatibility antigen, Cw-12 alpha chain;HLA class I histocompatibility antigen, Cw-18 alpha chain	HLA-C	tr|A2AEA2|A2AEA2_HUMAN HLA class I histocompatibility antigen, Cw-6 alpha chain OS=Homo sapiens OX=9606 GN=HLA-C PE=1 SV=2;sp|P10321|1C07_HUMAN HLA class I histocompatibility antigen, Cw-7 alpha chain OS=Homo sapiens OX=9606 GN=HLA-C PE=1 SV=3;tr|A0A140T9H	81	11	11	4	8	5	8	6	6	3	8	5	8	6	6	3	3	3	4	1	2	1	34.1	34.1	13.2	41.301	372	372;366;372;397;261;368;366;131;325;368;366;372;397;261;366;224;366;261;131;131;372;325;339;397;372;372;261;368;261;355;363;366;326;366;366;366;372;366;131;362;131;224;368;366;244;397;366;246;224;131;261;261;244;366;244;362;362;244;224;362;246;244;224;365;362;241;365;362;358;362;362;365;362;362;362;358;362;362;362;362;253	0	92.483	By MS/MS	By MS/MS	By MS/MS	By MS/MS	By MS/MS	By MS/MS	26.9	14.8	23.9	25	22.6	9.9
Q9H910;A6NGP5;Q9H910-3;H3BMV3;H3BTV5;H3BMM8;B4E1P3	Q9H910;A6NGP5;Q9H910-3;H3BMV3;H3BTV5	11;11;11;8;7;2;2	11;11;11;8;7;2;2	1;1;1;1;0;1;1	Hematological and neurological expressed 1-like protein	HN1L	sp|Q9H910|JUPI2_HUMAN Jupiter microtubule associated homolog 2 OS=Homo sapiens OX=9606 GN=JPT2 PE=1 SV=1;tr|A6NGP5|A6NGP5_HUMAN Jupiter microtubule-associated homolog 2 OS=Homo sapiens OX=9606 GN=JPT2 PE=1 SV=2;sp|Q9H910-3|JUPI2_HUMAN Isoform 3 of Jupiter	7	11	11	1	9	10	10	7	7	10	9	10	10	7	7	10	1	1	1	0	0	1	87.4	87.4	14.2	20.063	190	190;178;218;190;116;70;98	0	131.32	By MS/MS	By MS/MS	By MS/MS	By MS/MS	By MS/MS	By MS/MS	74.7	74.7	74.7	51.1	58.9	77.9
Q16891;Q16891-2;C9J406;B9A067;Q16891-4;Q16891-3;H7C463;A0A087WYS0;D6RAW4	Q16891;Q16891-2;C9J406;B9A067;Q16891-4;Q16891-3;H7C463	11;11;11;11;11;9;8;4;2	11;11;11;11;11;9;8;4;2	11;11;11;11;11;9;8;4;2	MICOS complex subunit MIC60	IMMT	sp|Q16891|MIC60_HUMAN MICOS complex subunit MIC60 OS=Homo sapiens OX=9606 GN=IMMT PE=1 SV=1;sp|Q16891-2|MIC60_HUMAN Isoform 2 of MICOS complex subunit MIC60 OS=Homo sapiens OX=9606 GN=IMMT;tr|C9J406|C9J406_HUMAN MICOS complex subunit MIC60 OS=Homo sapiens	9	11	11	11	11	1	3	5	3	3	11	1	3	5	3	3	11	1	3	5	3	3	20.2	20.2	20.2	83.677	758	758;747;659;711;757;726;613;372;147	0	121.06	By MS/MS	By MS/MS	By MS/MS	By MS/MS	By matching	By MS/MS	20.2	1.3	8.4	10.6	6.9	6.5
P50914;E7EPB3	P50914;E7EPB3	11;11	11;11	11;11	60S ribosomal protein L14	RPL14	sp|P50914|RL14_HUMAN 60S ribosomal protein L14 OS=Homo sapiens OX=9606 GN=RPL14 PE=1 SV=4;tr|E7EPB3|E7EPB3_HUMAN 60S ribosomal protein L14 OS=Homo sapiens OX=9606 GN=RPL14 PE=1 SV=1	2	11	11	11	11	8	9	9	8	8	11	8	9	9	8	8	11	8	9	9	8	8	36.3	36.3	36.3	23.432	215	215;124	0	131.29	By MS/MS	By MS/MS	By MS/MS	By MS/MS	By MS/MS	By MS/MS	36.3	34	35.3	35.3	34	30.2
Q7L2E3;Q7L2E3-2;H7BXY3;Q7L2E3-3	Q7L2E3;Q7L2E3-2;H7BXY3;Q7L2E3-3	11;11;11;11	11;11;11;11	11;11;11;11	Putative ATP-dependent RNA helicase DHX30	DHX30	sp|Q7L2E3|DHX30_HUMAN Putative ATP-dependent RNA helicase DHX30 OS=Homo sapiens OX=9606 GN=DHX30 PE=1 SV=1;sp|Q7L2E3-2|DHX30_HUMAN Isoform 2 of Putative ATP-dependent RNA helicase DHX30 OS=Homo sapiens OX=9606 GN=DHX30;tr|H7BXY3|H7BXY3_HUMAN Putative ATP-d	4	11	11	11	4	9	9	10	10	11	4	9	9	10	10	11	4	9	9	10	10	11	13.2	13.2	13.2	133.94	1194	1194;1222;1166;1155	0	71.466	By MS/MS	By MS/MS	By MS/MS	By MS/MS	By MS/MS	By MS/MS	5.4	10.9	11.2	11.9	12.1	13.2
H7BYY1;F5H7S3;P09493-2;P09493-8;P09493-3;B7Z596;Q6ZN40;P09493-10;H0YK48;P09493-9;P09493-7;P09493-4;P09493-5;H0YKJ4;A0A0S2Z4G6;P09493;H0YNC7;H0YKX5;P09493-6;H0YL42;H0YK20;H0YN06	H7BYY1;F5H7S3;P09493-2;P09493-8;P09493-3;B7Z596;Q6ZN40;P09493-10;H0YK48;P09493-9;P09493-7;P09493-4;P09493-5;H0YKJ4;A0A0S2Z4G6;P09493;H0YNC7;H0YKX5;P09493-6	11;10;10;10;10;10;9;9;9;9;9;9;9;9;8;8;8;8;8;3;3;1	5;4;4;4;4;4;3;3;3;3;3;3;3;3;2;2;2;3;2;3;3;1	5;4;4;4;4;4;3;3;3;3;3;3;3;3;2;2;2;3;2;3;3;1	Tropomyosin alpha-1 chain	TPM1	tr|H7BYY1|H7BYY1_HUMAN Tropomyosin 1 (Alpha), isoform CRA_m OS=Homo sapiens OX=9606 GN=TPM1 PE=1 SV=1;tr|F5H7S3|F5H7S3_HUMAN Tropomyosin alpha-1 chain OS=Homo sapiens OX=9606 GN=TPM1 PE=1 SV=2;sp|P09493-2|TPM1_HUMAN Isoform 2 of Tropomyosin alpha-1 chain O	22	11	5	5	11	1	2	3	4	5	5	0	0	0	1	3	5	0	0	0	1	3	61.3	41.5	41.5	28.747	248	248;245;228;284;284;275;326;284;248;284;284;284;245;248;284;284;223;142;284;108;92;49	0	51.67	By MS/MS	By matching	By matching	By matching	By matching	By MS/MS	61.3	5.6	6	15.3	16.5	33.1
Q07955;J3KTL2;Q07955-3;Q07955-2;J3KSR8;J3QQV5;J3KSW7	Q07955;J3KTL2;Q07955-3;Q07955-2;J3KSR8	11;11;8;8;6;3;3	11;11;8;8;6;3;3	11;11;8;8;6;3;3	Serine/arginine-rich splicing factor 1	SRSF1	sp|Q07955|SRSF1_HUMAN Serine/arginine-rich splicing factor 1 OS=Homo sapiens OX=9606 GN=SRSF1 PE=1 SV=2;tr|J3KTL2|J3KTL2_HUMAN Serine/arginine-rich-splicing factor 1 OS=Homo sapiens OX=9606 GN=SRSF1 PE=1 SV=1;sp|Q07955-3|SRSF1_HUMAN Isoform ASF-3 of Serine	7	11	11	11	8	8	5	7	7	6	8	8	5	7	7	6	8	8	5	7	7	6	51.6	51.6	51.6	27.744	248	248;253;201;292;143;65;73	0	111.78	By MS/MS	By MS/MS	By MS/MS	By MS/MS	By MS/MS	By MS/MS	42.7	37.9	20.6	35.1	26.2	25.4
P14314;K7ELL7;P14314-2;K7EPW7;K7EKX1;K7EJ70	P14314;K7ELL7;P14314-2;K7EPW7	11;11;11;8;4;4	11;11;11;8;4;4	11;11;11;8;4;4	Glucosidase 2 subunit beta	PRKCSH	sp|P14314|GLU2B_HUMAN Glucosidase 2 subunit beta OS=Homo sapiens OX=9606 GN=PRKCSH PE=1 SV=2;tr|K7ELL7|K7ELL7_HUMAN Glucosidase 2 subunit beta OS=Homo sapiens OX=9606 GN=PRKCSH PE=1 SV=1;sp|P14314-2|GLU2B_HUMAN Isoform 2 of Glucosidase 2 subunit beta OS=Ho	6	11	11	11	11	1	9	6	7	7	11	1	9	6	7	7	11	1	9	6	7	7	10.2	10.2	10.2	59.425	528	528;535;525;168;140;144	0	100.76	By MS/MS	By matching	By MS/MS	By MS/MS	By MS/MS	By MS/MS	10.2	1.9	10.2	8.7	8.7	9.3
O43818	O43818	11	11	11	U3 small nucleolar RNA-interacting protein 2	RRP9	sp|O43818|U3IP2_HUMAN U3 small nucleolar RNA-interacting protein 2 OS=Homo sapiens OX=9606 GN=RRP9 PE=1 SV=1	1	11	11	11	8	7	7	6	8	7	8	7	7	6	8	7	8	7	7	6	8	7	26.5	26.5	26.5	51.84	475	475	0	240.01	By MS/MS	By MS/MS	By MS/MS	By MS/MS	By MS/MS	By MS/MS	12.4	17.3	17.3	14.9	25.5	17.3
P05141;V9GYG0;Q9H0C2	P05141	11;4;2	4;0;0	4;0;0	ADP/ATP translocase 2;ADP/ATP translocase 2, N-terminally processed	SLC25A5	sp|P05141|ADT2_HUMAN ADP/ATP translocase 2 OS=Homo sapiens OX=9606 GN=SLC25A5 PE=1 SV=7	3	11	4	4	7	10	11	11	10	10	3	4	4	4	3	4	3	4	4	4	3	4	35.6	16.4	16.4	32.852	298	298;208;315	0	26.749	By MS/MS	By MS/MS	By MS/MS	By MS/MS	By MS/MS	By MS/MS	22.8	32.6	35.6	35.6	32.6	32.6
P09496-2;P09496-5;P09496;P09496-4;P09496-3;C9J8P9;F8WF69	P09496-2;P09496-5;P09496;P09496-4;P09496-3	11;9;6;6;6;4;4	11;9;6;6;6;4;4	11;9;6;6;6;4;4	Clathrin light chain A	CLTA	sp|P09496-2|CLCA_HUMAN Isoform Non-brain of Clathrin light chain A OS=Homo sapiens OX=9606 GN=CLTA;sp|P09496-5|CLCA_HUMAN Isoform 5 of Clathrin light chain A OS=Homo sapiens OX=9606 GN=CLTA;sp|P09496|CLCA_HUMAN Clathrin light chain A OS=Homo sapiens OX=960	7	11	11	11	9	5	8	6	5	7	9	5	8	6	5	7	9	5	8	6	5	7	41.3	41.3	41.3	23.662	218	218;166;248;230;236;196;260	0	190.37	By MS/MS	By MS/MS	By MS/MS	By MS/MS	By MS/MS	By MS/MS	39.9	19.7	28.9	33	31.2	39
P26641;P26641-2	P26641;P26641-2	11;9	11;9	11;9	Elongation factor 1-gamma	EEF1G	sp|P26641|EF1G_HUMAN Elongation factor 1-gamma OS=Homo sapiens OX=9606 GN=EEF1G PE=1 SV=3;sp|P26641-2|EF1G_HUMAN Isoform 2 of Elongation factor 1-gamma OS=Homo sapiens OX=9606 GN=EEF1G	2	11	11	11	10	6	8	8	9	9	10	6	8	8	9	9	10	6	8	8	9	9	24.7	24.7	24.7	50.118	437	437;487	0	231.53	By MS/MS	By MS/MS	By MS/MS	By MS/MS	By MS/MS	By MS/MS	19.5	13.7	16	20.8	21.5	21.5
P30041	P30041	11	11	11	Peroxiredoxin-6	PRDX6	sp|P30041|PRDX6_HUMAN Peroxiredoxin-6 OS=Homo sapiens OX=9606 GN=PRDX6 PE=1 SV=3	1	11	11	11	10	7	8	6	7	8	10	7	8	6	7	8	10	7	8	6	7	8	50.4	50.4	50.4	25.035	224	224	0	210.41	By MS/MS	By MS/MS	By MS/MS	By MS/MS	By MS/MS	By MS/MS	50.4	21.9	35.3	37.9	42	37.9
P32119;A6NIW5;P32119-2	P32119	11;4;2	10;4;2	10;4;2	Peroxiredoxin-2	PRDX2	sp|P32119|PRDX2_HUMAN Peroxiredoxin-2 OS=Homo sapiens OX=9606 GN=PRDX2 PE=1 SV=5	3	11	10	10	10	10	10	10	8	9	9	9	9	9	8	8	9	9	9	9	8	8	64.1	58.6	58.6	21.892	198	198;136;142	0	145.3	By MS/MS	By MS/MS	By MS/MS	By MS/MS	By MS/MS	By MS/MS	64.1	60.6	64.1	64.1	58.6	64.1
Q07666;Q07666-3;Q07666-2;Q5VWX1	Q07666;Q07666-3;Q07666-2	11;9;7;2	11;9;7;2	11;9;7;2	KH domain-containing, RNA-binding, signal transduction-associated protein 1	KHDRBS1	sp|Q07666|KHDR1_HUMAN KH domain-containing, RNA-binding, signal transduction-associated protein 1 OS=Homo sapiens OX=9606 GN=KHDRBS1 PE=1 SV=1;sp|Q07666-3|KHDR1_HUMAN Isoform 3 of KH domain-containing, RNA-binding, signal transduction-associated protein 1	4	11	11	11	8	10	8	5	6	7	8	10	8	5	6	7	8	10	8	5	6	7	29.6	29.6	29.6	48.227	443	443;404;418;349	0	78.408	By MS/MS	By MS/MS	By MS/MS	By MS/MS	By MS/MS	By MS/MS	26.6	20.5	17.6	15.3	16.7	17.6
Q15019;Q15019-3;Q15019-2;B5MCX3;C9J938;C9JB25;C9IZU3;C9JSE7;A0A1B0GXJ2;C9JFT1;F8WB65;C9JZI2;C9JT15;H7C2Y0;C9IY94;H7C1T1;C9JQJ4;H7C310;C9J2Q4	Q15019;Q15019-3;Q15019-2;B5MCX3	11;11;9;7;5;5;5;4;4;4;4;4;4;4;1;1;1;1;1	11;11;9;7;5;5;5;4;4;4;4;4;4;4;1;1;1;1;1	11;11;9;7;5;5;5;4;4;4;4;4;4;4;1;1;1;1;1	Septin-2	2021-09-02	sp|Q15019|SEPT2_HUMAN Septin-2 OS=Homo sapiens OX=9606 GN=SEPT2 PE=1 SV=1;sp|Q15019-3|SEPT2_HUMAN Isoform 3 of Septin-2 OS=Homo sapiens OX=9606 GN=SEPT2;sp|Q15019-2|SEPT2_HUMAN Isoform 2 of Septin-2 OS=Homo sapiens OX=9606 GN=SEPT2;tr|B5MCX3|B5MCX3_HUMAN S	19	11	11	11	10	3	7	4	2	3	10	3	7	4	2	3	10	3	7	4	2	3	41.8	41.8	41.8	41.487	361	361;371;396;321;148;173;131;52;71;72;80;105;50;188;121;29;147;161;184	0	323.31	By MS/MS	By MS/MS	By MS/MS	By MS/MS	By matching	By MS/MS	38.5	14.4	32.7	21.9	12.2	17.7
Q15366;Q15366-6;Q15366-3;Q15366-2;Q15366-5;Q15366-4;F8VZX2;Q15366-7;H3BRU6;Q15366-8;F8W0G4;F8VXH9;F8W1G6;J3QT27;P57721-4;E9PFP8;P57721;P57721-5;P57721-3;P57721-2;F8VRH0;H3BSS4;H3BND9	Q15366;Q15366-6;Q15366-3;Q15366-2;Q15366-5;Q15366-4;F8VZX2;Q15366-7;H3BRU6;Q15366-8;F8W0G4;F8VXH9	11;11;11;11;10;10;10;9;9;9;6;6;5;5;5;5;5;5;5;5;3;3;2	8;8;8;8;7;7;7;6;7;6;3;4;3;2;2;2;2;2;2;2;3;3;2	8;8;8;8;7;7;7;6;7;6;3;4;3;2;2;2;2;2;2;2;3;3;2	Poly(rC)-binding protein 2	PCBP2	sp|Q15366|PCBP2_HUMAN Poly(rC)-binding protein 2 OS=Homo sapiens OX=9606 GN=PCBP2 PE=1 SV=1;sp|Q15366-6|PCBP2_HUMAN Isoform 6 of Poly(rC)-binding protein 2 OS=Homo sapiens OX=9606 GN=PCBP2;sp|Q15366-3|PCBP2_HUMAN Isoform 3 of Poly(rC)-binding protein 2 OS=	23	11	8	8	10	7	7	9	9	9	7	4	4	6	6	6	7	4	4	6	6	6	59.7	47.4	47.4	38.58	365	365;361;362;366;335;331;321;318;301;322;158;160;202;322;370;361;371;351;346;345;310;184;112	0	154.73	By MS/MS	By MS/MS	By MS/MS	By MS/MS	By MS/MS	By MS/MS	55.3	34.5	34.5	47.4	47.4	47.4
Q7KZF4;H7C597	Q7KZF4	11;2	11;2	11;2	Staphylococcal nuclease domain-containing protein 1	SND1	sp|Q7KZF4|SND1_HUMAN Staphylococcal nuclease domain-containing protein 1 OS=Homo sapiens OX=9606 GN=SND1 PE=1 SV=1	2	11	11	11	11	3	4	2	1	4	11	3	4	2	1	4	11	3	4	2	1	4	18.7	18.7	18.7	102	910	910;231	0	121.41	By MS/MS	By matching	By MS/MS	By MS/MS	By matching	By MS/MS	18.7	5.7	7.4	2.6	1.8	5.3
Q8TCS8;H7BXF6	Q8TCS8	11;3	11;3	11;3	Polyribonucleotide nucleotidyltransferase 1, mitochondrial	PNPT1	sp|Q8TCS8|PNPT1_HUMAN Polyribonucleotide nucleotidyltransferase 1, mitochondrial OS=Homo sapiens OX=9606 GN=PNPT1 PE=1 SV=2	2	11	11	11	10	3	7	2	4	3	10	3	7	2	4	3	10	3	7	2	4	3	17.5	17.5	17.5	85.95	783	783;179	0	80.927	By MS/MS	By MS/MS	By MS/MS	By matching	By MS/MS	By MS/MS	16.3	5.4	11.9	3.8	7.7	6.4
Q8TDN6	Q8TDN6	11	11	11	Ribosome biogenesis protein BRX1 homolog	BRIX1	sp|Q8TDN6|BRX1_HUMAN Ribosome biogenesis protein BRX1 homolog OS=Homo sapiens OX=9606 GN=BRIX1 PE=1 SV=2	1	11	11	11	5	11	7	10	10	11	5	11	7	10	10	11	5	11	7	10	10	11	52.1	52.1	52.1	41.401	353	353	0	88.32	By MS/MS	By MS/MS	By MS/MS	By MS/MS	By MS/MS	By MS/MS	28.6	52.1	37.7	48.7	45.9	52.1
Q9Y265;H7C4G5;Q9Y265-2;J3QLR1;E7ETR0	Q9Y265;H7C4G5	11;6;5;3;1	11;6;5;3;1	11;6;5;3;1	RuvB-like 1	RUVBL1	sp|Q9Y265|RUVB1_HUMAN RuvB-like 1 OS=Homo sapiens OX=9606 GN=RUVBL1 PE=1 SV=1;tr|H7C4G5|H7C4G5_HUMAN RuvB-like helicase (Fragment) OS=Homo sapiens OX=9606 GN=RUVBL1 PE=1 SV=1	5	11	11	11	10	1	2	4	4	4	10	1	2	4	4	4	10	1	2	4	4	4	26.8	26.8	26.8	50.227	456	456;267;386;131;315	0	100.26	By MS/MS	By matching	By MS/MS	By MS/MS	By MS/MS	By MS/MS	23.7	3.1	5.5	12.3	12.5	11.6
Q9Y266;A0A0A0MSS4;A0A0A0MSU9	Q9Y266	11;1;1	11;1;1	11;1;1	Nuclear migration protein nudC	NUDC	sp|Q9Y266|NUDC_HUMAN Nuclear migration protein nudC OS=Homo sapiens OX=9606 GN=NUDC PE=1 SV=1	3	11	11	11	11	4	6	4	3	4	11	4	6	4	3	4	11	4	6	4	3	4	27.2	27.2	27.2	38.242	331	331;133;186	0	74.776	By MS/MS	By MS/MS	By MS/MS	By MS/MS	By MS/MS	By MS/MS	27.2	18.1	22.1	14.8	13.3	17.5
Q9Y5K6	Q9Y5K6	11	11	11	CD2-associated protein	CD2AP	sp|Q9Y5K6|CD2AP_HUMAN CD2-associated protein OS=Homo sapiens OX=9606 GN=CD2AP PE=1 SV=1	1	11	11	11	10	6	5	6	3	4	10	6	5	6	3	4	10	6	5	6	3	4	22.5	22.5	22.5	71.45	639	639	0	84.56	By MS/MS	By MS/MS	By MS/MS	By MS/MS	By MS/MS	By MS/MS	22.2	8.1	7.8	12.2	5.3	7.8
S4R3N1;B4DM50;Q9Y3A3-2	S4R3N1	11;1;1	1;1;1	0;0;0		HSPE1-MOB4	tr|S4R3N1|S4R3N1_HUMAN HSPE1-MOB4 readthrough OS=Homo sapiens OX=9606 GN=HSPE1-MOB4 PE=3 SV=1	3	11	1	0	8	5	8	5	4	5	1	0	1	1	1	1	0	0	0	0	0	0	25.3	5	0	29.736	261	261;126;193	0.0062607	6.0943	By MS/MS	By matching	By MS/MS	By MS/MS	By MS/MS	By MS/MS	25.3	14.9	25.3	23.4	20.7	20.7
Q00341;A0A024R4E5;Q00341-2;H0Y394;C9JIZ1;C9J5E5;C9JZI8;C9JHZ8;H7C0A4;C9JES8;C9JK79;C9JHS7;C9JT62;C9JHN6;C9JEJ8;C9JBS3;H7BZC3;C9JQ82;C9JMQ6;C9J739;C9JHS9	Q00341;A0A024R4E5;Q00341-2;H0Y394	10;10;8;7;4;4;4;3;3;3;3;3;3;2;2;2;2;2;2;1;1	10;10;8;7;4;4;4;3;3;3;3;3;3;2;2;2;2;2;2;1;1	10;10;8;7;4;4;4;3;3;3;3;3;3;2;2;2;2;2;2;1;1	Vigilin	HDLBP	sp|Q00341|VIGLN_HUMAN Vigilin OS=Homo sapiens OX=9606 GN=HDLBP PE=1 SV=2;tr|A0A024R4E5|A0A024R4E5_HUMAN High density lipoprotein binding protein (Vigilin), isoform CRA_a OS=Homo sapiens OX=9606 GN=HDLBP PE=1 SV=1;sp|Q00341-2|VIGLN_HUMAN Isoform 2 of Vigili	21	10	10	10	9	2	3	2	1	2	9	2	3	2	1	2	9	2	3	2	1	2	9.9	9.9	9.9	141.45	1268	1268;1268;1235;973;224;221;164;141;332;147;128;126;96;81;79;69;267;53;46;19;17	0	251.54	By MS/MS	By MS/MS	By MS/MS	By MS/MS	By matching	By matching	9.2	1.9	4.3	2.1	1.2	2.1
Q13813;Q13813-3;Q13813-2;A0A0D9SF54;A0A0D9SGF6;A0A0D9SFF6;A0A1B0GTB7	Q13813;Q13813-3;Q13813-2;A0A0D9SF54;A0A0D9SGF6	10;10;10;10;10;3;2	10;10;10;10;10;3;2	10;10;10;10;10;3;2	Spectrin alpha chain, non-erythrocytic 1	SPTAN1	sp|Q13813|SPTN1_HUMAN Spectrin alpha chain, non-erythrocytic 1 OS=Homo sapiens OX=9606 GN=SPTAN1 PE=1 SV=3;sp|Q13813-3|SPTN1_HUMAN Isoform 3 of Spectrin alpha chain, non-erythrocytic 1 OS=Homo sapiens OX=9606 GN=SPTAN1;sp|Q13813-2|SPTN1_HUMAN Isoform 2 of	7	10	10	10	10	4	4	2	3	1	10	4	4	2	3	1	10	4	4	2	3	1	5.7	5.7	5.7	284.54	2472	2472;2452;2477;2457;2498;153;22	0	95.976	By MS/MS	By MS/MS	By MS/MS	By MS/MS	By MS/MS	By MS/MS	5.7	1.9	2.5	1.2	1.7	0.4
Q9NX63;C9JRZ6;F8WAR4;A0A286YEX5	Q9NX63;C9JRZ6;F8WAR4	10;10;10;4	10;10;10;4	10;10;10;4	MICOS complex subunit MIC19	CHCHD3	sp|Q9NX63|MIC19_HUMAN MICOS complex subunit MIC19 OS=Homo sapiens OX=9606 GN=CHCHD3 PE=1 SV=1;tr|C9JRZ6|C9JRZ6_HUMAN MICOS complex subunit OS=Homo sapiens OX=9606 GN=CHCHD3 PE=1 SV=2;tr|F8WAR4|F8WAR4_HUMAN MICOS complex subunit OS=Homo sapiens OX=9606 GN=C	4	10	10	10	10	1	3	3	4	6	10	1	3	3	4	6	10	1	3	3	4	6	43.2	43.2	43.2	26.152	227	227;232;241;101	0	91.637	By MS/MS	By MS/MS	By MS/MS	By MS/MS	By MS/MS	By MS/MS	43.2	9.3	25.1	22.5	22.5	38.8
P09936;D6RE83;D6R974;D6R956;D6RF53	P09936;D6RE83;D6R974;D6R956	10;10;8;8;3	10;10;8;8;3	10;10;8;8;3	Ubiquitin carboxyl-terminal hydrolase isozyme L1;Ubiquitin carboxyl-terminal hydrolase	UCHL1	sp|P09936|UCHL1_HUMAN Ubiquitin carboxyl-terminal hydrolase isozyme L1 OS=Homo sapiens OX=9606 GN=UCHL1 PE=1 SV=2;tr|D6RE83|D6RE83_HUMAN Ubiquitin carboxyl-terminal hydrolase OS=Homo sapiens OX=9606 GN=UCHL1 PE=1 SV=1;tr|D6R974|D6R974_HUMAN Ubiquitin carbo	5	10	10	10	10	2	6	7	8	8	10	2	6	7	8	8	10	2	6	7	8	8	42.6	42.6	42.6	24.824	223	223;207;156;241;58	0	206.47	By MS/MS	By MS/MS	By MS/MS	By MS/MS	By MS/MS	By MS/MS	42.6	15.2	22.4	23.8	33.2	26
Q9UNZ2;F2Z2K0;Q9UNZ2-5;Q9UNZ2-6;Q9UNZ2-4	Q9UNZ2;F2Z2K0;Q9UNZ2-5;Q9UNZ2-6;Q9UNZ2-4	10;10;9;8;8	10;10;9;8;8	10;10;9;8;8	NSFL1 cofactor p47	NSFL1C	sp|Q9UNZ2|NSF1C_HUMAN NSFL1 cofactor p47 OS=Homo sapiens OX=9606 GN=NSFL1C PE=1 SV=2;tr|F2Z2K0|F2Z2K0_HUMAN NSFL1 cofactor p47 OS=Homo sapiens OX=9606 GN=NSFL1C PE=1 SV=1;sp|Q9UNZ2-5|NSF1C_HUMAN Isoform 3 of NSFL1 cofactor p47 OS=Homo sapiens OX=9606 GN=NS	5	10	10	10	10	3	3	2	1	3	10	3	3	2	1	3	10	3	3	2	1	3	38.9	38.9	38.9	40.572	370	370;274;372;259;339	0	104.39	By MS/MS	By matching	By matching	By matching	By matching	By MS/MS	38.9	20	18.4	8.1	2.7	18.4
Q13561;F8VW18;F8W1I6;Q13561-3;Q13561-2;F8VRV7;H0YHL1;F8VX93;H0YI98;F8W0U6	Q13561;F8VW18;F8W1I6;Q13561-3;Q13561-2;F8VRV7;H0YHL1;F8VX93	10;10;10;10;10;8;7;7;2;1	10;10;10;10;10;8;7;7;2;1	10;10;10;10;10;8;7;7;2;1	Dynactin subunit 2	DCTN2	sp|Q13561|DCTN2_HUMAN Dynactin subunit 2 OS=Homo sapiens OX=9606 GN=DCTN2 PE=1 SV=4;tr|F8VW18|F8VW18_HUMAN Dynactin subunit 2 (Fragment) OS=Homo sapiens OX=9606 GN=DCTN2 PE=1 SV=1;tr|F8W1I6|F8W1I6_HUMAN Dynactin subunit 2 OS=Homo sapiens OX=9606 GN=DCTN2 P	10	10	10	10	7	3	6	1	1	1	7	3	6	1	1	1	7	3	6	1	1	1	26.2	26.2	26.2	44.23	401	401;278;315;403;406;152;128;135;268;45	0	83.789	By MS/MS	By MS/MS	By MS/MS	By matching	By matching	By matching	22.9	14.2	14.2	3	3	3.5
P09651;F8W6I7;P09651-3;P09651-2;H0YH80;F8W646;A0A2R8Y4L2;F8VTQ5;F8VZ49;Q32P51;F8VYN5	P09651;F8W6I7;P09651-3;P09651-2;H0YH80	10;10;10;10;6;4;4;3;2;1;1	10;10;10;10;6;4;4;3;2;1;1	10;10;10;10;6;4;4;3;2;1;1	Heterogeneous nuclear ribonucleoprotein A1;Heterogeneous nuclear ribonucleoprotein A1, N-terminally processed	HNRNPA1	sp|P09651|ROA1_HUMAN Heterogeneous nuclear ribonucleoprotein A1 OS=Homo sapiens OX=9606 GN=HNRNPA1 PE=1 SV=5;tr|F8W6I7|F8W6I7_HUMAN Heterogeneous nuclear ribonucleoprotein A1 OS=Homo sapiens OX=9606 GN=HNRNPA1 PE=1 SV=2;sp|P09651-3|ROA1_HUMAN Isoform 2 of	11	10	10	10	5	8	8	5	5	6	5	8	8	5	5	6	5	8	8	5	5	6	26.9	26.9	26.9	38.746	372	372;307;267;320;191;156;275;145;231;320;113	0	101.36	By MS/MS	By MS/MS	By MS/MS	By MS/MS	By MS/MS	By MS/MS	20.4	15.3	20.7	17.2	20.2	20.4
P07237;H7BZ94;H0Y3Z3;I3L0S0;I3L3P5;I3NI03;I3L3U6	P07237;H7BZ94;H0Y3Z3;I3L0S0	10;10;9;7;1;1;1	10;10;9;7;1;1;1	10;10;9;7;1;1;1	Protein disulfide-isomerase	P4HB	sp|P07237|PDIA1_HUMAN Protein disulfide-isomerase OS=Homo sapiens OX=9606 GN=P4HB PE=1 SV=3;tr|H7BZ94|H7BZ94_HUMAN Protein disulfide-isomerase OS=Homo sapiens OX=9606 GN=P4HB PE=1 SV=2;tr|H0Y3Z3|H0Y3Z3_HUMAN Protein disulfide-isomerase (Fragment) OS=Homo s	7	10	10	10	9	4	8	4	4	6	9	4	8	4	4	6	9	4	8	4	4	6	22.8	22.8	22.8	57.116	508	508;464;274;148;156;166;188	0	323.31	By MS/MS	By MS/MS	By MS/MS	By MS/MS	By MS/MS	By MS/MS	15	13.2	21.1	10.2	18.1	21.1
O00148;K7EQN7;O00148-3;O00148-2;K7ENP6;K7EL56;K7EIL8;K7EN69	O00148	10;2;2;2;1;1;1;1	3;1;1;1;1;1;1;1	3;1;1;1;1;1;1;1	ATP-dependent RNA helicase DDX39A	DDX39A	sp|O00148|DX39A_HUMAN ATP-dependent RNA helicase DDX39A OS=Homo sapiens OX=9606 GN=DDX39A PE=1 SV=2	8	10	3	3	10	5	7	7	8	8	3	0	0	1	1	1	3	0	0	1	1	1	25.1	13.8	13.8	49.129	427	427;255;267;322;92;108;125;130	0	26.986	By MS/MS	By matching	By matching	By MS/MS	By matching	By matching	25.1	5.4	11.2	11.5	17.1	15.7
O43837;A0A087WZN1;O43837-2;A0A087X2E5;A0A0D9SG66;O43837-3	O43837;A0A087WZN1;O43837-2;A0A087X2E5	10;9;8;8;4;4	10;9;8;8;4;4	10;9;8;8;4;4	Isocitrate dehydrogenase [NAD] subunit beta, mitochondrial;Isocitrate dehydrogenase [NAD] subunit, mitochondrial	IDH3B	sp|O43837|IDH3B_HUMAN Isocitrate dehydrogenase [NAD] subunit beta, mitochondrial OS=Homo sapiens OX=9606 GN=IDH3B PE=1 SV=2;tr|A0A087WZN1|A0A087WZN1_HUMAN Isocitrate dehydrogenase [NAD] subunit, mitochondrial OS=Homo sapiens OX=9606 GN=IDH3B PE=1 SV=1;sp|O	6	10	10	10	8	8	8	7	8	9	8	8	8	7	8	9	8	8	8	7	8	9	42.3	42.3	42.3	42.183	385	385;387;383;376;145;233	0	74.746	By MS/MS	By MS/MS	By MS/MS	By MS/MS	By MS/MS	By MS/MS	30.1	35.1	35.1	22.1	30.1	39.5
O76021;J3QSV6;I3L3U9;O76021-2;I3L3C4;I3L1A3;I3L234	O76021;J3QSV6;I3L3U9;O76021-2	10;8;6;6;3;2;1	10;8;6;6;3;2;1	10;8;6;6;3;2;1	Ribosomal L1 domain-containing protein 1	RSL1D1	sp|O76021|RL1D1_HUMAN Ribosomal L1 domain-containing protein 1 OS=Homo sapiens OX=9606 GN=RSL1D1 PE=1 SV=3;tr|J3QSV6|J3QSV6_HUMAN Ribosomal L1 domain-containing protein 1 (Fragment) OS=Homo sapiens OX=9606 GN=RSL1D1 PE=1 SV=1;tr|I3L3U9|I3L3U9_HUMAN Ribosom	7	10	10	10	7	10	8	9	8	9	7	10	8	9	8	9	7	10	8	9	8	9	26.1	26.1	26.1	54.972	490	490;430;296;270;158;93;98	0	90.385	By MS/MS	By MS/MS	By MS/MS	By MS/MS	By MS/MS	By MS/MS	15.5	26.1	21	23.5	21	22
P08758;E9PHT9;D6RBE9;D6RBL5;D6RCN3	P08758;E9PHT9;D6RBE9;D6RBL5	10;8;5;5;3	10;8;5;5;3	10;8;5;5;3	Annexin A5;Annexin	ANXA5	sp|P08758|ANXA5_HUMAN Annexin A5 OS=Homo sapiens OX=9606 GN=ANXA5 PE=1 SV=2;tr|E9PHT9|E9PHT9_HUMAN Annexin OS=Homo sapiens OX=9606 GN=ANXA5 PE=1 SV=1;tr|D6RBE9|D6RBE9_HUMAN Annexin OS=Homo sapiens OX=9606 GN=ANXA5 PE=1 SV=1;tr|D6RBL5|D6RBL5_HUMAN Annexin O	5	10	10	10	10	2	2	0	2	0	10	2	2	0	2	0	10	2	2	0	2	0	36.6	36.6	36.6	35.936	320	320;163;220;260;35	0	165.88	By MS/MS	By matching	By MS/MS		By matching		36.6	13.8	7.8	0	7.8	0
P09429;Q5T7C4;B2RPK0	P09429;Q5T7C4	10;8;2	10;8;2	8;8;2	High mobility group protein B1	HMGB1	sp|P09429|HMGB1_HUMAN High mobility group protein B1 OS=Homo sapiens OX=9606 GN=HMGB1 PE=1 SV=3;tr|Q5T7C4|Q5T7C4_HUMAN High mobility group protein B1 OS=Homo sapiens OX=9606 GN=HMGB1 PE=1 SV=1	3	10	10	8	9	8	6	9	8	8	9	8	6	9	8	8	7	6	4	7	6	6	35.3	35.3	29.3	24.893	215	215;158;211	0	74.45	By MS/MS	By MS/MS	By MS/MS	By MS/MS	By MS/MS	By MS/MS	35.3	29.3	29.3	29.3	29.3	29.3
P13667	P13667	10	10	10	Protein disulfide-isomerase A4	PDIA4	sp|P13667|PDIA4_HUMAN Protein disulfide-isomerase A4 OS=Homo sapiens OX=9606 GN=PDIA4 PE=1 SV=2	1	10	10	10	10	0	1	3	2	3	10	0	1	3	2	3	10	0	1	3	2	3	25.3	25.3	25.3	72.932	645	645	0	147.89	By MS/MS		By matching	By MS/MS	By MS/MS	By MS/MS	25.3	0	2.9	9.6	4.8	9.6
P26038	P26038	10	10	8	Moesin	MSN	sp|P26038|MOES_HUMAN Moesin OS=Homo sapiens OX=9606 GN=MSN PE=1 SV=3	1	10	10	8	10	1	2	8	8	7	10	1	2	8	8	7	8	1	2	6	6	5	17.7	17.7	15.4	67.819	577	577	0	90.473	By MS/MS	By matching	By matching	By MS/MS	By MS/MS	By MS/MS	17.7	2.4	2.4	13.5	13	11.6
P34897;P34897-3;P34897-2;H0YIZ0;G3V5L0;G3V540;G3V2Y4;G3V4W5	P34897;P34897-3;P34897-2	10;10;9;4;2;1;1;1	10;10;9;4;2;1;1;1	10;10;9;4;2;1;1;1	Serine hydroxymethyltransferase, mitochondrial	SHMT2	sp|P34897|GLYM_HUMAN Serine hydroxymethyltransferase, mitochondrial OS=Homo sapiens OX=9606 GN=SHMT2 PE=1 SV=3;sp|P34897-3|GLYM_HUMAN Isoform 3 of Serine hydroxymethyltransferase, mitochondrial OS=Homo sapiens OX=9606 GN=SHMT2;sp|P34897-2|GLYM_HUMAN Isofor	8	10	10	10	10	1	4	6	7	5	10	1	4	6	7	5	10	1	4	6	7	5	22.4	22.4	22.4	55.992	504	504;483;494;264;215;192;234;237	0	138.73	By MS/MS	By MS/MS	By MS/MS	By MS/MS	By MS/MS	By MS/MS	22.4	2	7.3	13.9	13.1	10.7
P40926;G3XAL0;P40926-2	P40926;G3XAL0;P40926-2	10;9;8	10;9;8	10;9;8	Malate dehydrogenase, mitochondrial;Malate dehydrogenase	MDH2	sp|P40926|MDHM_HUMAN Malate dehydrogenase, mitochondrial OS=Homo sapiens OX=9606 GN=MDH2 PE=1 SV=3;tr|G3XAL0|G3XAL0_HUMAN Malate dehydrogenase OS=Homo sapiens OX=9606 GN=MDH2 PE=1 SV=1;sp|P40926-2|MDHM_HUMAN Isoform 2 of Malate dehydrogenase, mitochondrial	3	10	10	10	10	2	3	5	4	2	10	2	3	5	4	2	10	2	3	5	4	2	37.9	37.9	37.9	35.503	338	338;231;296	0	208	By MS/MS	By matching	By MS/MS	By MS/MS	By MS/MS	By MS/MS	37.9	7.7	11.2	17.5	14.2	8.3
P62266;D6RD47;D6RIX0;D6R9I7;D6RDJ2	P62266;D6RD47	10;8;3;3;2	10;8;3;3;2	10;8;3;3;2	40S ribosomal protein S23	RPS23	sp|P62266|RS23_HUMAN 40S ribosomal protein S23 OS=Homo sapiens OX=9606 GN=RPS23 PE=1 SV=3;tr|D6RD47|D6RD47_HUMAN 40S ribosomal protein S23 OS=Homo sapiens OX=9606 GN=RPS23 PE=1 SV=1	5	10	10	10	10	8	8	7	7	6	10	8	8	7	7	6	10	8	8	7	7	6	60.1	60.1	60.1	15.807	143	143;134;85;123;55	0	152.89	By MS/MS	By MS/MS	By MS/MS	By MS/MS	By MS/MS	By MS/MS	60.1	57.3	58	57.3	57.3	57.3
Q01082;Q01082-3;A0A087WUZ3;Q01082-2	Q01082;Q01082-3;A0A087WUZ3;Q01082-2	10;9;9;9	10;9;9;9	10;9;9;9	Spectrin beta chain, non-erythrocytic 1	SPTBN1	sp|Q01082|SPTB2_HUMAN Spectrin beta chain, non-erythrocytic 1 OS=Homo sapiens OX=9606 GN=SPTBN1 PE=1 SV=2;sp|Q01082-3|SPTB2_HUMAN Isoform 2 of Spectrin beta chain, non-erythrocytic 1 OS=Homo sapiens OX=9606 GN=SPTBN1;tr|A0A087WUZ3|A0A087WUZ3_HUMAN Spectrin	4	10	10	10	10	0	2	4	2	1	10	0	2	4	2	1	10	0	2	4	2	1	5.3	5.3	5.3	274.61	2364	2364;2155;2366;2168	0	72.889	By MS/MS		By MS/MS	By MS/MS	By MS/MS	By MS/MS	5.3	0	1.4	1.8	1.4	0.8
Q13573;G3V3A4;G3V4X8;G3V5R3	Q13573;G3V3A4;G3V4X8	10;9;8;2	10;9;8;2	10;9;8;2	SNW domain-containing protein 1	SNW1	sp|Q13573|SNW1_HUMAN SNW domain-containing protein 1 OS=Homo sapiens OX=9606 GN=SNW1 PE=1 SV=1;tr|G3V3A4|G3V3A4_HUMAN SNW domain-containing protein 1 OS=Homo sapiens OX=9606 GN=SNW1 PE=1 SV=1;tr|G3V4X8|G3V4X8_HUMAN SNW domain-containing protein 1 OS=Homo s	4	10	10	10	8	6	6	5	5	4	8	6	6	5	5	4	8	6	6	5	5	4	25	25	25	61.494	536	536;571;374;185	0	102.72	By MS/MS	By MS/MS	By MS/MS	By MS/MS	By MS/MS	By MS/MS	19.2	17.5	14.6	14.2	14.2	11.8
Q14247;Q14247-3;Q14247-2;H0YCD9	Q14247;Q14247-3;Q14247-2	10;10;10;2	10;10;10;2	10;10;10;2	Src substrate cortactin	CTTN	sp|Q14247|SRC8_HUMAN Src substrate cortactin OS=Homo sapiens OX=9606 GN=CTTN PE=1 SV=2;sp|Q14247-3|SRC8_HUMAN Isoform 3 of Src substrate cortactin OS=Homo sapiens OX=9606 GN=CTTN;sp|Q14247-2|SRC8_HUMAN Isoform 2 of Src substrate cortactin OS=Homo sapiens O	4	10	10	10	9	7	6	5	4	4	9	7	6	5	4	4	9	7	6	5	4	4	25.8	25.8	25.8	61.585	550	550;513;634;265	0	241.37	By MS/MS	By MS/MS	By MS/MS	By MS/MS	By MS/MS	By MS/MS	25.1	20	19.3	20.4	16.9	14.7
Q14974;J3QR48;J3KTM9;Q14974-2;J3KS06	Q14974;J3QR48	10;7;3;3;1	10;7;3;3;1	10;7;3;3;1	Importin subunit beta-1	KPNB1	sp|Q14974|IMB1_HUMAN Importin subunit beta-1 OS=Homo sapiens OX=9606 GN=KPNB1 PE=1 SV=2;tr|J3QR48|J3QR48_HUMAN Importin subunit beta-1 (Fragment) OS=Homo sapiens OX=9606 GN=KPNB1 PE=1 SV=8	5	10	10	10	10	4	4	6	4	5	10	4	4	6	4	5	10	4	4	6	4	5	15	15	15	97.169	876	876;148;690;731;22	0	225.8	By MS/MS	By MS/MS	By MS/MS	By MS/MS	By MS/MS	By MS/MS	15	5.4	5.7	8.9	5.3	7.5
Q15459;Q15459-2;H7C1L2	Q15459;Q15459-2;H7C1L2	10;10;5	10;10;5	10;10;5	Splicing factor 3A subunit 1	SF3A1	sp|Q15459|SF3A1_HUMAN Splicing factor 3A subunit 1 OS=Homo sapiens OX=9606 GN=SF3A1 PE=1 SV=1;sp|Q15459-2|SF3A1_HUMAN Isoform 2 of Splicing factor 3A subunit 1 OS=Homo sapiens OX=9606 GN=SF3A1;tr|H7C1L2|H7C1L2_HUMAN Splicing factor 3A subunit 1 (Fragment)	3	10	10	10	10	2	7	2	3	3	10	2	7	2	3	3	10	2	7	2	3	3	17.3	17.3	17.3	88.885	793	793;728;259	0	99.944	By MS/MS	By MS/MS	By MS/MS	By MS/MS	By MS/MS	By MS/MS	17.3	3	12	3.4	6.8	6.2
Q5JTV8-3;Q5JTV8;A0A0A0MSK5;J3KN66;Q5JTV8-2;H0YDU3;H0YD16;H0Y4R4	Q5JTV8-3;Q5JTV8;A0A0A0MSK5;J3KN66;Q5JTV8-2;H0YDU3	10;9;9;9;7;7;4;2	10;9;9;9;7;7;4;2	10;9;9;9;7;7;4;2	Torsin-1A-interacting protein 1	TOR1AIP1	sp|Q5JTV8-3|TOIP1_HUMAN Isoform 3 of Torsin-1A-interacting protein 1 OS=Homo sapiens OX=9606 GN=TOR1AIP1;sp|Q5JTV8|TOIP1_HUMAN Torsin-1A-interacting protein 1 OS=Homo sapiens OX=9606 GN=TOR1AIP1 PE=1 SV=2;tr|A0A0A0MSK5|A0A0A0MSK5_HUMAN Torsin-1A-interactin	8	10	10	10	9	6	6	2	3	4	9	6	6	2	3	4	9	6	6	2	3	4	22.1	22.1	22.1	66.319	584	584;583;462;599;379;193;198;296	0	91.692	By MS/MS	By MS/MS	By MS/MS	By MS/MS	By MS/MS	By MS/MS	21.9	10.3	15.9	6	9.6	9.8
Q8NE71;Q8NE71-2;H0YGW7;Q5STZ8;A0A0G2JIC2	Q8NE71;Q8NE71-2;H0YGW7	10;10;9;4;3	10;10;9;4;3	10;10;9;4;3	ATP-binding cassette sub-family F member 1	ABCF1	sp|Q8NE71|ABCF1_HUMAN ATP-binding cassette sub-family F member 1 OS=Homo sapiens OX=9606 GN=ABCF1 PE=1 SV=2;sp|Q8NE71-2|ABCF1_HUMAN Isoform 2 of ATP-binding cassette sub-family F member 1 OS=Homo sapiens OX=9606 GN=ABCF1;tr|H0YGW7|H0YGW7_HUMAN ATP-binding	5	10	10	10	6	8	7	9	8	8	6	8	7	9	8	8	6	8	7	9	8	8	19.9	19.9	19.9	95.925	845	845;807;596;339;238	0	89.844	By MS/MS	By MS/MS	By MS/MS	By MS/MS	By MS/MS	By MS/MS	11.5	16.1	13.8	19.2	16.1	16.1
Q99832;Q99832-3;Q99832-2;Q99832-4;F8WAM2;F8WBP8;A0A0D9SG95	Q99832;Q99832-3;Q99832-2;Q99832-4	10;9;5;5;4;1;1	10;9;5;5;4;1;1	10;9;5;5;4;1;1	T-complex protein 1 subunit eta	CCT7	sp|Q99832|TCPH_HUMAN T-complex protein 1 subunit eta OS=Homo sapiens OX=9606 GN=CCT7 PE=1 SV=2;sp|Q99832-3|TCPH_HUMAN Isoform 3 of T-complex protein 1 subunit eta OS=Homo sapiens OX=9606 GN=CCT7;sp|Q99832-2|TCPH_HUMAN Isoform 2 of T-complex protein 1 subun	7	10	10	10	9	2	4	5	7	6	9	2	4	5	7	6	9	2	4	5	7	6	18	18	18	59.366	543	543;499;339;456;98;83;83	0	85.896	By MS/MS	By MS/MS	By MS/MS	By MS/MS	By MS/MS	By MS/MS	15.8	3.1	11.2	10.7	16.2	14
Q9H0D6;Q9H0D6-2	Q9H0D6;Q9H0D6-2	10;10	10;10	10;10	5-3 exoribonuclease 2	XRN2	sp|Q9H0D6|XRN2_HUMAN 5-3 exoribonuclease 2 OS=Homo sapiens OX=9606 GN=XRN2 PE=1 SV=1;sp|Q9H0D6-2|XRN2_HUMAN Isoform 2 of 5-3 exoribonuclease 2 OS=Homo sapiens OX=9606 GN=XRN2	2	10	10	10	10	7	10	8	6	6	10	7	10	8	6	6	10	7	10	8	6	6	13.9	13.9	13.9	108.58	950	950;874	0	114.88	By MS/MS	By MS/MS	By MS/MS	By MS/MS	By MS/MS	By MS/MS	13.9	10.6	13.9	11.9	9.1	10.2
Q9NQ29;Q9NQ29-2;Q9NQ29-3;A8MYV2;B8ZZ10;B8ZZ09	Q9NQ29;Q9NQ29-2;Q9NQ29-3;A8MYV2;B8ZZ10	10;10;9;8;7;3	3;3;3;2;2;1	3;3;3;2;2;1	Putative RNA-binding protein Luc7-like 1	LUC7L	sp|Q9NQ29|LUC7L_HUMAN Putative RNA-binding protein Luc7-like 1 OS=Homo sapiens OX=9606 GN=LUC7L PE=1 SV=1;sp|Q9NQ29-2|LUC7L_HUMAN Isoform 2 of Putative RNA-binding protein Luc7-like 1 OS=Homo sapiens OX=9606 GN=LUC7L;sp|Q9NQ29-3|LUC7L_HUMAN Isoform 3 of Pu	6	10	3	3	7	10	10	9	10	10	0	3	3	3	3	3	0	3	3	3	3	3	27	10.8	10.8	43.727	371	371;325;354;272;182;84	0	19.252	By matching	By MS/MS	By MS/MS	By MS/MS	By MS/MS	By MS/MS	16.2	27	27	26.4	27	27
P15311;E7EQR4	P15311;E7EQR4	9;9	7;7	7;7	Ezrin	EZR	sp|P15311|EZRI_HUMAN Ezrin OS=Homo sapiens OX=9606 GN=EZR PE=1 SV=4;tr|E7EQR4|E7EQR4_HUMAN Ezrin OS=Homo sapiens OX=9606 GN=EZR PE=1 SV=3	2	9	7	7	9	0	3	8	7	6	7	0	3	6	5	4	7	0	3	6	5	4	17.7	15.5	15.5	69.412	586	586;586	0	101.74	By MS/MS		By MS/MS	By MS/MS	By MS/MS	By MS/MS	17.7	0	7.2	14.7	10.9	10.9
Q16576;E9PC52;Q16576-2;Q5JP02;Q5JP01;Q5JNZ6;C9JAJ9	Q16576;E9PC52;Q16576-2	9;9;8;4;3;2;1	9;9;8;4;3;2;1	6;6;5;2;3;1;0	Histone-binding protein RBBP7	RBBP7	sp|Q16576|RBBP7_HUMAN Histone-binding protein RBBP7 OS=Homo sapiens OX=9606 GN=RBBP7 PE=1 SV=1;tr|E9PC52|E9PC52_HUMAN Histone-binding protein RBBP7 OS=Homo sapiens OX=9606 GN=RBBP7 PE=1 SV=1;sp|Q16576-2|RBBP7_HUMAN Isoform 2 of Histone-binding protein RBBP	7	9	9	6	9	4	6	8	5	6	9	4	6	8	5	6	6	3	3	5	3	3	25.9	25.9	23.3	47.82	425	425;416;469;175;285;85;37	0	323.31	By MS/MS	By MS/MS	By MS/MS	By MS/MS	By MS/MS	By MS/MS	25.9	14.4	16.9	25.9	16.7	16.9
O00193;E9PM92;E9PQA1;E9PRZ9	O00193;E9PM92	9;9;4;4	9;9;4;4	9;9;4;4	Small acidic protein	SMAP;C11orf58	sp|O00193|SMAP_HUMAN Small acidic protein OS=Homo sapiens OX=9606 GN=SMAP PE=1 SV=1;tr|E9PM92|E9PM92_HUMAN Chromosome 11 open reading frame 58 OS=Homo sapiens OX=9606 GN=C11orf58 PE=1 SV=2	4	9	9	9	9	4	5	3	3	4	9	4	5	3	3	4	9	4	5	3	3	4	44.3	44.3	44.3	20.332	183	183;157;86;90	0	165.09	By MS/MS	By MS/MS	By MS/MS	By MS/MS	By MS/MS	By MS/MS	44.3	37.7	37.7	21.3	21.3	36.1
P55209;F5H4R6;F8W020;F8VY35;F8VVB5;F8W0J6;P55209-2;F8VUX1;F8VXI6;H0YIV4;B7Z9C2;F8W543;F8VV59;F8W118;H0YHC3;H0YH88;F8VRJ2;P55209-3	P55209;F5H4R6;F8W020;F8VY35;F8VVB5;F8W0J6;P55209-2;F8VUX1;F8VXI6;H0YIV4;B7Z9C2;F8W543;F8VV59;F8W118;H0YHC3;H0YH88;F8VRJ2;P55209-3	9;9;9;9;9;9;9;8;8;7;6;6;6;6;6;6;6;5	9;9;9;9;9;9;9;8;8;7;6;6;6;6;6;6;6;5	7;7;7;7;7;7;7;6;6;5;4;4;4;4;4;4;4;3	Nucleosome assembly protein 1-like 1	NAP1L1	sp|P55209|NP1L1_HUMAN Nucleosome assembly protein 1-like 1 OS=Homo sapiens OX=9606 GN=NAP1L1 PE=1 SV=1;tr|F5H4R6|F5H4R6_HUMAN Nucleosome assembly protein 1-like 1 OS=Homo sapiens OX=9606 GN=NAP1L1 PE=1 SV=1;tr|F8W020|F8W020_HUMAN Nucleosome assembly protei	18	9	9	7	9	3	5	5	5	5	9	3	5	5	5	5	7	2	3	3	3	3	22.8	22.8	19.9	45.374	391	391;383;207;264;161;379;368;237;215;385;349;328;327;209;198;177;114;323	0	323.31	By MS/MS	By matching	By MS/MS	By MS/MS	By MS/MS	By MS/MS	22.8	14.6	14.6	14.1	8.7	8.7
Q9UPT8;M0QY97	Q9UPT8;M0QY97	9;9	9;9	9;9	Zinc finger CCCH domain-containing protein 4	ZC3H4	sp|Q9UPT8|ZC3H4_HUMAN Zinc finger CCCH domain-containing protein 4 OS=Homo sapiens OX=9606 GN=ZC3H4 PE=1 SV=3;tr|M0QY97|M0QY97_HUMAN Zinc finger CCCH domain-containing protein 4 (Fragment) OS=Homo sapiens OX=9606 GN=ZC3H4 PE=1 SV=1	2	9	9	9	5	7	7	1	1	0	5	7	7	1	1	0	5	7	7	1	1	0	10.3	10.3	10.3	140.26	1303	1303;910	0	57.889	By MS/MS	By MS/MS	By MS/MS	By matching	By MS/MS		7.8	8.9	7.2	1.8	1.5	0
O00567;Q5JXT2;H0Y653;H0YDU4	O00567;Q5JXT2	9;5;2;2	9;5;2;2	9;5;2;2	Nucleolar protein 56	NOP56	sp|O00567|NOP56_HUMAN Nucleolar protein 56 OS=Homo sapiens OX=9606 GN=NOP56 PE=1 SV=4;tr|Q5JXT2|Q5JXT2_HUMAN Nucleolar protein 56 (Fragment) OS=Homo sapiens OX=9606 GN=NOP56 PE=1 SV=1	4	9	9	9	5	9	8	8	9	9	5	9	8	8	9	9	5	9	8	8	9	9	21.7	21.7	21.7	66.049	594	594;281;219;252	0	61.943	By MS/MS	By MS/MS	By MS/MS	By MS/MS	By MS/MS	By MS/MS	11.8	21.7	17.2	20.2	21.7	21.7
O60256;O60256-4;O60256-2;I3L0S1;O60256-3;E7EPA1;I3L4G9;C9K0K7	O60256;O60256-4;O60256-2;I3L0S1;O60256-3;E7EPA1	9;9;9;7;7;5;4;2	9;9;9;7;7;5;4;2	8;8;8;6;6;4;3;2	Phosphoribosyl pyrophosphate synthase-associated protein 2	PRPSAP2	sp|O60256|KPRB_HUMAN Phosphoribosyl pyrophosphate synthase-associated protein 2 OS=Homo sapiens OX=9606 GN=PRPSAP2 PE=1 SV=1;sp|O60256-4|KPRB_HUMAN Isoform 4 of Phosphoribosyl pyrophosphate synthase-associated protein 2 OS=Homo sapiens OX=9606 GN=PRPSAP2;s	8	9	9	8	8	1	2	4	1	2	8	1	2	4	1	2	7	1	2	4	1	2	34.1	34.1	34.1	40.925	369	369;283;329;260;320;268;143;244	0	103.47	By MS/MS	By matching	By MS/MS	By MS/MS	By MS/MS	By matching	29.8	4.6	12.2	22.5	4.3	12.5
P00338;P00338-3;P00338-4;P00338-2;F5GXH2;F5GYU2;F5GXY2;P00338-5;F5H8H6;F5GXC7;F5GWW2;F5GXU1;F5GZQ4;F5H5J4;F5H6W8	P00338;P00338-3;P00338-4	9;8;7;3;3;3;3;3;1;1;1;1;1;1;1	9;8;7;3;3;3;3;3;1;1;1;1;1;1;1	8;7;7;2;2;2;2;2;1;1;1;1;1;1;1	L-lactate dehydrogenase A chain	LDHA	sp|P00338|LDHA_HUMAN L-lactate dehydrogenase A chain OS=Homo sapiens OX=9606 GN=LDHA PE=1 SV=2;sp|P00338-3|LDHA_HUMAN Isoform 3 of L-lactate dehydrogenase A chain OS=Homo sapiens OX=9606 GN=LDHA;sp|P00338-4|LDHA_HUMAN Isoform 4 of L-lactate dehydrogenase A	15	9	9	8	9	4	4	6	7	7	9	4	4	6	7	7	8	4	4	5	6	6	21.1	21.1	17.2	36.688	332	332;361;274;274;114;144;156;241;42;45;45;46;72;89;94	0	102.72	By MS/MS	By MS/MS	By MS/MS	By MS/MS	By MS/MS	By MS/MS	21.1	8.1	8.1	14.8	14.8	14.8
P02545;P02545-3;P02545-2;Q3BDU5;P02545-6;P02545-5;P02545-4;Q5TCI8;A0A0C4DGC5;H0YAB0	P02545;P02545-3;P02545-2;Q3BDU5;P02545-6;P02545-5;P02545-4	9;9;7;7;7;5;5;3;2;1	9;9;7;7;7;5;5;3;2;1	9;9;7;7;7;5;5;3;2;1	Prelamin-A/C;Lamin-A/C	LMNA	sp|P02545|LMNA_HUMAN Prelamin-A/C OS=Homo sapiens OX=9606 GN=LMNA PE=1 SV=1;sp|P02545-3|LMNA_HUMAN Isoform ADelta10 of Prelamin-A/C OS=Homo sapiens OX=9606 GN=LMNA;sp|P02545-2|LMNA_HUMAN Isoform C of Prelamin-A/C OS=Homo sapiens OX=9606 GN=LMNA;tr|Q3BDU5|Q	10	9	9	9	6	6	5	1	2	1	6	6	5	1	2	1	6	6	5	1	2	1	14.8	14.8	14.8	74.139	664	664;634;572;487;614;565;574;491;260;182	0	84.461	By MS/MS	By MS/MS	By MS/MS	By matching	By MS/MS	By MS/MS	13.4	7.1	7.1	2.3	4.4	2.1
P05023;P05023-3;P05023-4;P05023-2;P13637;M0R116;A0A2R8YEY8;A0A0A0MT26;P13637-2;P13637-3;H0Y7C1;P54707;Q13733;Q5TC02;Q5TC01;P54707-2	P05023;P05023-3;P05023-4;P05023-2	9;9;9;7;3;3;3;3;3;3;2;1;1;1;1;1	9;9;9;7;3;3;3;3;3;3;2;1;1;1;1;1	7;7;7;6;1;1;1;1;1;1;0;0;0;1;1;0	Sodium/potassium-transporting ATPase subunit alpha-1	ATP1A1	sp|P05023|AT1A1_HUMAN Sodium/potassium-transporting ATPase subunit alpha-1 OS=Homo sapiens OX=9606 GN=ATP1A1 PE=1 SV=1;sp|P05023-3|AT1A1_HUMAN Isoform 3 of Sodium/potassium-transporting ATPase subunit alpha-1 OS=Homo sapiens OX=9606 GN=ATP1A1;sp|P05023-4|A	16	9	9	7	9	1	0	5	3	1	9	1	0	5	3	1	7	1	0	4	3	1	15.2	15.2	13	112.89	1023	1023;992;1023;681;1013;983;1010;1226;1024;1026;714;1039;1029;106;144;1045	0	76.124	By MS/MS	By matching		By MS/MS	By MS/MS	By MS/MS	15.2	1	0	7.1	4.1	1
P16104;Q96QV6	P16104;Q96QV6	9;5	1;1	1;1	Histone H2AX;Histone H2A type 1-A	H2AFX;HIST1H2AA	sp|P16104|H2AX_HUMAN Histone H2AX OS=Homo sapiens OX=9606 GN=H2AFX PE=1 SV=2;sp|Q96QV6|H2A1A_HUMAN Histone H2A type 1-A OS=Homo sapiens OX=9606 GN=HIST1H2AA PE=1 SV=3	2	9	1	1	8	7	8	7	5	7	1	1	1	1	1	1	1	1	1	1	1	1	59.4	25.9	25.9	15.144	143	143;131	0	105.68	By MS/MS	By matching	By MS/MS	By MS/MS	By matching	By MS/MS	59.4	57.3	59.4	56.6	34.3	56.6
P25398	P25398	9	9	9	40S ribosomal protein S12	RPS12	sp|P25398|RS12_HUMAN 40S ribosomal protein S12 OS=Homo sapiens OX=9606 GN=RPS12 PE=1 SV=3	1	9	9	9	7	7	8	8	8	7	7	7	8	8	8	7	7	7	8	8	8	7	81.8	81.8	81.8	14.515	132	132	0	269.06	By MS/MS	By MS/MS	By MS/MS	By MS/MS	By MS/MS	By MS/MS	81.8	65.2	81.8	81.8	81.8	65.2
P46013;P46013-2	P46013;P46013-2	9;7	9;7	9;7	Antigen KI-67	MKI67	sp|P46013|KI67_HUMAN Proliferation marker protein Ki-67 OS=Homo sapiens OX=9606 GN=MKI67 PE=1 SV=2;sp|P46013-2|KI67_HUMAN Isoform Short of Proliferation marker protein Ki-67 OS=Homo sapiens OX=9606 GN=MKI67	2	9	9	9	8	6	7	6	4	6	8	6	7	6	4	6	8	6	7	6	4	6	5.1	5.1	5.1	358.69	3256	3256;2896	0	54.013	By MS/MS	By MS/MS	By MS/MS	By MS/MS	By MS/MS	By MS/MS	4.5	3.6	4	3.7	2.3	3.5
P49915;P49915-2	P49915;P49915-2	9;9	9;9	9;9	GMP synthase [glutamine-hydrolyzing]	GMPS	sp|P49915|GUAA_HUMAN GMP synthase [glutamine-hydrolyzing] OS=Homo sapiens OX=9606 GN=GMPS PE=1 SV=1;sp|P49915-2|GUAA_HUMAN Isoform 2 of GMP synthase [glutamine-hydrolyzing] OS=Homo sapiens OX=9606 GN=GMPS	2	9	9	9	9	1	2	1	1	1	9	1	2	1	1	1	9	1	2	1	1	1	19	19	19	76.715	693	693;594	0	81.867	By MS/MS	By MS/MS	By MS/MS	By matching	By matching	By MS/MS	19	2.3	5.9	1.6	1.6	2.3
P60842;J3KT12;P60842-2;Q14240;E7EQG2;J3KSZ0;Q14240-2;J3QL52;J3QLN6;J3QR64;J3KTB5;J3QL43;J3QS69;E9PBH4;F8WE11;E7EMV8;J3KSN7;J3QQP0;J3KS25;J3KS93;J3KT04;J3KTN0;J3QKZ9	P60842;J3KT12;P60842-2	9;5;5;4;4;4;4;3;2;2;2;2;2;1;1;1;1;1;1;1;1;1;1	9;5;5;4;4;4;4;3;2;2;2;2;2;1;1;1;1;1;1;1;1;1;1	8;4;4;3;3;4;3;3;1;1;1;1;1;0;0;0;0;0;0;0;0;1;0	Eukaryotic initiation factor 4A-I	EIF4A1	sp|P60842|IF4A1_HUMAN Eukaryotic initiation factor 4A-I OS=Homo sapiens OX=9606 GN=EIF4A1 PE=1 SV=1;tr|J3KT12|J3KT12_HUMAN Eukaryotic initiation factor 4A-I OS=Homo sapiens OX=9606 GN=EIF4A1 PE=1 SV=1;sp|P60842-2|IF4A1_HUMAN Isoform 2 of Eukaryotic initiat	23	9	9	8	9	6	6	7	8	7	9	6	6	7	8	7	8	5	5	6	7	6	25.1	25.1	21.2	46.153	406	406;341;347;407;362;230;408;68;163;214;257;271;300;96;97;98;109;95;187;85;85;117;134	0	267.62	By MS/MS	By MS/MS	By MS/MS	By MS/MS	By MS/MS	By MS/MS	25.1	20	20	24.4	24.4	23.2
Q13895;F8WBL2	Q13895;F8WBL2	9;8	9;8	9;8	Bystin	BYSL	sp|Q13895|BYST_HUMAN Bystin OS=Homo sapiens OX=9606 GN=BYSL PE=1 SV=3;tr|F8WBL2|F8WBL2_HUMAN Bystin OS=Homo sapiens OX=9606 GN=BYSL PE=1 SV=1	2	9	9	9	7	9	7	3	3	5	7	9	7	3	3	5	7	9	7	3	3	5	19.9	19.9	19.9	49.601	437	437;194	0	65.478	By MS/MS	By MS/MS	By MS/MS	By MS/MS	By MS/MS	By MS/MS	17.8	19.9	14.2	10.1	8.5	12.6
Q15084;Q15084-5;Q15084-3;Q15084-4;Q15084-2	Q15084;Q15084-5;Q15084-3;Q15084-4;Q15084-2	9;9;9;9;9	9;9;9;9;9	9;9;9;9;9	Protein disulfide-isomerase A6	PDIA6	sp|Q15084|PDIA6_HUMAN Protein disulfide-isomerase A6 OS=Homo sapiens OX=9606 GN=PDIA6 PE=1 SV=1;sp|Q15084-5|PDIA6_HUMAN Isoform 5 of Protein disulfide-isomerase A6 OS=Homo sapiens OX=9606 GN=PDIA6;sp|Q15084-3|PDIA6_HUMAN Isoform 3 of Protein disulfide-isom	5	9	9	9	9	5	4	7	7	6	9	5	4	7	7	6	9	5	4	7	7	6	22.7	22.7	22.7	48.121	440	440;488;437;445;492	0	94.522	By MS/MS	By matching	By MS/MS	By MS/MS	By MS/MS	By MS/MS	22.7	15.2	12	19.1	19.1	18.6
Q16543;K7EQA9;K7EKQ2;K7EL68;K7EJ06	Q16543;K7EQA9;K7EKQ2	9;7;7;2;1	9;7;7;2;1	9;7;7;2;1	Hsp90 co-chaperone Cdc37;Hsp90 co-chaperone Cdc37, N-terminally processed	CDC37	sp|Q16543|CDC37_HUMAN Hsp90 co-chaperone Cdc37 OS=Homo sapiens OX=9606 GN=CDC37 PE=1 SV=1;tr|K7EQA9|K7EQA9_HUMAN Hsp90 co-chaperone Cdc37 (Fragment) OS=Homo sapiens OX=9606 GN=CDC37 PE=1 SV=1;tr|K7EKQ2|K7EKQ2_HUMAN Hsp90 co-chaperone Cdc37 (Fragment) OS=Ho	5	9	9	9	9	2	3	2	4	4	9	2	3	2	4	4	9	2	3	2	4	4	38.9	38.9	38.9	44.468	378	378;230;353;184;60	0	145.66	By MS/MS	By MS/MS	By MS/MS	By MS/MS	By MS/MS	By MS/MS	38.9	11.9	20.1	12.4	16.9	22.5
Q3ZCM7;A0A075B736;Q5SQY0	Q3ZCM7;A0A075B736;Q5SQY0	9;8;8	2;2;2	2;2;2	Tubulin beta-8 chain	TUBB8	sp|Q3ZCM7|TBB8_HUMAN Tubulin beta-8 chain OS=Homo sapiens OX=9606 GN=TUBB8 PE=1 SV=2;tr|A0A075B736|A0A075B736_HUMAN Tubulin beta chain OS=Homo sapiens OX=9606 GN=TUBB8 PE=1 SV=1;tr|Q5SQY0|Q5SQY0_HUMAN Tubulin beta chain OS=Homo sapiens OX=9606 GN=TUBB8 PE=	3	9	2	2	7	9	9	9	9	9	1	2	2	2	2	2	1	2	2	2	2	2	22.5	7.4	7.4	49.775	444	444;407;410	0	294.53	By MS/MS	By MS/MS	By MS/MS	By MS/MS	By MS/MS	By MS/MS	20	22.5	22.5	22.5	22.5	22.5
Q9BQG0;Q9BQG0-2;I3L1L3;I3L2H8	Q9BQG0;Q9BQG0-2;I3L1L3	9;9;8;3	9;9;8;3	9;9;8;3	Myb-binding protein 1A	MYBBP1A	sp|Q9BQG0|MBB1A_HUMAN Myb-binding protein 1A OS=Homo sapiens OX=9606 GN=MYBBP1A PE=1 SV=2;sp|Q9BQG0-2|MBB1A_HUMAN Isoform 2 of Myb-binding protein 1A OS=Homo sapiens OX=9606 GN=MYBBP1A;tr|I3L1L3|I3L1L3_HUMAN Myb-binding protein 1A (Fragment) OS=Homo sapien	4	9	9	9	5	5	5	5	5	6	5	5	5	5	5	6	5	5	5	5	5	6	9	9	9	148.85	1328	1328;1332;1252;204	0	54.372	By MS/MS	By MS/MS	By MS/MS	By MS/MS	By MS/MS	By MS/MS	3.4	5.1	5.1	5.1	5.1	7
Q9H3K6;Q9H3K6-2;A0A087WZT3;H3BV85;H3BTW0;A0A0B4J295;H3BVE0	Q9H3K6;Q9H3K6-2;A0A087WZT3;H3BV85;H3BTW0;A0A0B4J295;H3BVE0	9;8;6;5;5;5;5	9;8;6;5;5;5;5	9;8;6;5;5;5;5	BolA-like protein 2	BOLA2;BOLA2B	sp|Q9H3K6|BOLA2_HUMAN BolA-like protein 2 OS=Homo sapiens OX=9606 GN=BOLA2 PE=1 SV=1;sp|Q9H3K6-2|BOLA2_HUMAN Isoform 2 of BolA-like protein 2 OS=Homo sapiens OX=9606 GN=BOLA2;tr|A0A087WZT3|A0A087WZT3_HUMAN BolA-like protein 2 OS=Homo sapiens OX=9606 GN=BOL	7	9	9	9	9	6	6	6	5	7	9	6	6	6	5	7	9	6	6	6	5	7	64	64	64	10.116	86	86;58;152;88;89;124;249	0	109.06	By MS/MS	By MS/MS	By MS/MS	By MS/MS	By MS/MS	By MS/MS	64	53.5	60.5	60.5	50	64
Q9H444	Q9H444	9	9	9	Charged multivesicular body protein 4b	CHMP4B	sp|Q9H444|CHM4B_HUMAN Charged multivesicular body protein 4b OS=Homo sapiens OX=9606 GN=CHMP4B PE=1 SV=1	1	9	9	9	9	2	1	2	3	2	9	2	1	2	3	2	9	2	1	2	3	2	36.2	36.2	36.2	24.95	224	224	0	91.506	By MS/MS	By MS/MS	By MS/MS	By MS/MS	By MS/MS	By MS/MS	36.2	12.1	7.1	11.2	19.6	12.1
Q9NWB6;Q9NWB6-3;Q9NWB6-2;X6R9F1	Q9NWB6;Q9NWB6-3;Q9NWB6-2	9;7;7;2	9;7;7;2	9;7;7;2	Arginine and glutamate-rich protein 1	ARGLU1	sp|Q9NWB6|ARGL1_HUMAN Arginine and glutamate-rich protein 1 OS=Homo sapiens OX=9606 GN=ARGLU1 PE=1 SV=1;sp|Q9NWB6-3|ARGL1_HUMAN Isoform 3 of Arginine and glutamate-rich protein 1 OS=Homo sapiens OX=9606 GN=ARGLU1;sp|Q9NWB6-2|ARGL1_HUMAN Isoform 2 of Argini	4	9	9	9	3	9	7	8	9	9	3	9	7	8	9	9	3	9	7	8	9	9	20.1	20.1	20.1	33.216	273	273;198;273;142	0	71.541	By MS/MS	By MS/MS	By MS/MS	By MS/MS	By MS/MS	By MS/MS	12.8	20.1	17.2	19.4	20.1	20.1
Q9UBT2;Q9UBT2-2;K7EPL2;U3KQ93;U3KQ55;K7ES38;K7ESK7	Q9UBT2;Q9UBT2-2	9;5;3;2;1;1;1	9;5;3;2;1;1;1	9;5;3;2;1;1;1	SUMO-activating enzyme subunit 2	UBA2	sp|Q9UBT2|SAE2_HUMAN SUMO-activating enzyme subunit 2 OS=Homo sapiens OX=9606 GN=UBA2 PE=1 SV=2;sp|Q9UBT2-2|SAE2_HUMAN Isoform 2 of SUMO-activating enzyme subunit 2 OS=Homo sapiens OX=9606 GN=UBA2	7	9	9	9	9	2	3	4	1	5	9	2	3	4	1	5	9	2	3	4	1	5	24.1	24.1	24.1	71.223	640	640;544;262;166;54;74;215	0	205.23	By MS/MS	By MS/MS	By MS/MS	By MS/MS	By MS/MS	By MS/MS	24.1	2.5	4.7	10.2	2.5	12.7
Q9UHV9	Q9UHV9	9	9	9	Prefoldin subunit 2	PFDN2	sp|Q9UHV9|PFD2_HUMAN Prefoldin subunit 2 OS=Homo sapiens OX=9606 GN=PFDN2 PE=1 SV=1	1	9	9	9	8	2	4	3	4	5	8	2	4	3	4	5	8	2	4	3	4	5	58.4	58.4	58.4	16.648	154	154	0	194.15	By MS/MS	By MS/MS	By MS/MS	By MS/MS	By MS/MS	By MS/MS	54.5	39	35.1	35.1	46.8	52.6
A0A087WZ13;E9PAU2;Q8IY67-2;K7EQG2;Q8IY67;K7EKR9;Q8IY67-3	A0A087WZ13;E9PAU2;Q8IY67-2;K7EQG2	8;8;6;4;1;1;1	8;8;6;4;1;1;1	8;8;6;4;1;1;1	Ribonucleoprotein PTB-binding 1	RAVER1	tr|A0A087WZ13|A0A087WZ13_HUMAN Ribonucleoprotein PTB-binding 1 OS=Homo sapiens OX=9606 GN=RAVER1 PE=1 SV=1;tr|E9PAU2|E9PAU2_HUMAN Ribonucleoprotein PTB-binding 1 OS=Homo sapiens OX=9606 GN=RAVER1 PE=1 SV=1;sp|Q8IY67-2|RAVR1_HUMAN Isoform 2 of Ribonucleopro	7	8	8	8	6	6	6	7	8	8	6	6	6	7	8	8	6	6	6	7	8	8	17.6	17.6	17.6	77.843	739	739;756;739;157;606;96;75	0	52.918	By MS/MS	By MS/MS	By MS/MS	By MS/MS	By MS/MS	By MS/MS	11.6	13.4	13.4	17.5	17.6	17.6
Q9Y4L1;A0A087X054;E9PJ21;A0A087WWI4;K7EQK2;Q9Y4L1-2;A0A087X214;A0A087WW13;Q9BST8;J3QQH7;J3QLE9;J3QL06;J3KTF1	Q9Y4L1;A0A087X054;E9PJ21;A0A087WWI4;K7EQK2;Q9Y4L1-2	8;8;7;7;7;6;1;1;1;1;1;1;1	8;8;7;7;7;6;1;1;1;1;1;1;1	8;8;7;7;7;6;1;1;1;1;1;1;1	Hypoxia up-regulated protein 1	HYOU1	sp|Q9Y4L1|HYOU1_HUMAN Hypoxia up-regulated protein 1 OS=Homo sapiens OX=9606 GN=HYOU1 PE=1 SV=1;tr|A0A087X054|A0A087X054_HUMAN Hypoxia up-regulated protein 1 OS=Homo sapiens OX=9606 GN=HYOU1 PE=1 SV=1;tr|E9PJ21|E9PJ21_HUMAN Hypoxia up-regulated protein 1 (	13	8	8	8	8	0	2	3	2	3	8	0	2	3	2	3	8	0	2	3	2	3	13.3	13.3	13.3	111.33	999	999;937;656;677;678;559;92;102;147;149;154;211;224	0	60.467	By MS/MS		By MS/MS	By MS/MS	By MS/MS	By MS/MS	13.3	0	2.5	4.1	1.6	4.2
O43175;A0A286YFL2;A0A286YFA2;A0A286YF22;A0A2C9F2M7;A0A286YFM8;A0A286YER3;A0A286YFC8;A0A286YFB2;A0A286YF78;A0A286YFE1;A0A286YFF3;A0A286YF34;A0A286YFK5	O43175;A0A286YFL2;A0A286YFA2;A0A286YF22;A0A2C9F2M7;A0A286YFM8;A0A286YER3;A0A286YFC8;A0A286YFB2;A0A286YF78	8;8;8;8;8;7;4;4;4;4;2;1;1;1	8;8;8;8;8;7;4;4;4;4;2;1;1;1	8;8;8;8;8;7;4;4;4;4;2;1;1;1	D-3-phosphoglycerate dehydrogenase	PHGDH	sp|O43175|SERA_HUMAN D-3-phosphoglycerate dehydrogenase OS=Homo sapiens OX=9606 GN=PHGDH PE=1 SV=4;tr|A0A286YFL2|A0A286YFL2_HUMAN D-3-phosphoglycerate dehydrogenase OS=Homo sapiens OX=9606 GN=PHGDH PE=1 SV=1;tr|A0A286YFA2|A0A286YFA2_HUMAN D-3-phosphoglycer	14	8	8	8	8	2	7	6	6	7	8	2	7	6	6	7	8	2	7	6	6	7	18.8	18.8	18.8	56.65	533	533;429;445;526;532;239;97;123;165;276;89;63;72;145	0	220.01	By MS/MS	By MS/MS	By MS/MS	By MS/MS	By MS/MS	By MS/MS	18.8	4.1	15	15	13.7	15
P68400;E7EU96;A0A2R8YD58;A0A2R8YFU2;A0A2R8YF43;A0A2R8Y5A0;A0A2R8YDP2;Q8NEV1;P68400-2;A0A2R8Y4H0;A0A2R8Y4D6;A0A2R8YEW1;A0A087WY74;V9GYA2;A0A2R8YDY7;A0A2R8Y7T1;V9GYW6;A0A2R8YCK2;A0A2R8YF47;V9GY80;A0A2R8YEL7;A0A2R8Y797;A0A2R8Y3W6;A0A2R8YCC9	P68400;E7EU96;A0A2R8YD58;A0A2R8YFU2;A0A2R8YF43;A0A2R8Y5A0;A0A2R8YDP2;Q8NEV1;P68400-2;A0A2R8Y4H0;A0A2R8Y4D6	8;8;8;7;7;7;7;6;6;4;4;2;2;2;1;1;1;1;1;1;1;1;1;1	8;8;8;7;7;7;7;6;6;4;4;2;2;2;1;1;1;1;1;1;1;1;1;1	8;8;8;7;7;7;7;6;6;4;4;2;2;2;1;1;1;1;1;1;1;1;1;1	Casein kinase II subunit alpha;Casein kinase II subunit alpha 3	CSNK2A1;CSNK2A3	sp|P68400|CSK21_HUMAN Casein kinase II subunit alpha OS=Homo sapiens OX=9606 GN=CSNK2A1 PE=1 SV=1;tr|E7EU96|E7EU96_HUMAN Casein kinase II subunit alpha OS=Homo sapiens OX=9606 GN=CSNK2A1 PE=1 SV=1;tr|A0A2R8YD58|A0A2R8YD58_HUMAN Casein kinase II subunit alp	24	8	8	8	2	4	4	8	7	7	2	4	4	8	7	7	2	4	4	8	7	7	31.5	31.5	31.5	45.143	391	391;385;376;374;363;354;354;391;255;256;207;133;118;144;131;152;42;117;94;92;88;86;74;33	0	60.875	By MS/MS	By MS/MS	By MS/MS	By MS/MS	By MS/MS	By MS/MS	7.2	13	13	31.5	26.9	26.9
P07951;P07951-2;Q5TCU3;CON__Q3SX28;A7XZE4;Q5TCU8;P07951-3	P07951;P07951-2;Q5TCU3;CON__Q3SX28;A7XZE4;Q5TCU8;P07951-3	8;8;8;8;8;8;8	2;2;2;2;2;2;2	2;2;2;2;2;2;2	Tropomyosin beta chain	TPM2;TPM2b	sp|P07951|TPM2_HUMAN Tropomyosin beta chain OS=Homo sapiens OX=9606 GN=TPM2 PE=1 SV=1;sp|P07951-2|TPM2_HUMAN Isoform 2 of Tropomyosin beta chain OS=Homo sapiens OX=9606 GN=TPM2;tr|Q5TCU3|Q5TCU3_HUMAN Tropomyosin beta chain OS=Homo sapiens OX=9606 GN=TPM2 P	7	8	2	2	8	1	2	5	5	4	2	0	0	2	2	2	2	0	0	2	2	2	23.9	6.7	6.7	32.85	284	284;284;284;284;284;322;248	0	24.805	By MS/MS	By matching	By matching	By matching	By matching	By matching	23.9	4.9	5.3	20.1	15.8	12
Q13310;Q13310-2;B1ANR0;Q13310-3;E5RGH3;E5RH24;E5RJB9;B1ANR1;H0YEU6;H0Y5F5;E5RHG7;H0YEQ8;Q5JQF8	Q13310;Q13310-2;B1ANR0;Q13310-3;E5RGH3;E5RH24;E5RJB9;B1ANR1;H0YEU6;H0Y5F5	8;8;8;8;4;4;4;4;4;4;2;2;1	4;4;4;4;0;0;0;0;4;4;0;0;0	4;4;4;4;0;0;0;0;4;4;0;0;0	Polyadenylate-binding protein 4;Polyadenylate-binding protein	PABPC4;PABPC1	sp|Q13310|PABP4_HUMAN Polyadenylate-binding protein 4 OS=Homo sapiens OX=9606 GN=PABPC4 PE=1 SV=1;sp|Q13310-2|PABP4_HUMAN Isoform 2 of Polyadenylate-binding protein 4 OS=Homo sapiens OX=9606 GN=PABPC4;tr|B1ANR0|B1ANR0_HUMAN Polyadenylate-binding protein OS	13	8	4	4	4	7	6	7	7	7	2	3	3	3	3	3	2	3	3	3	3	3	14	7.8	7.8	70.782	644	644;631;615;660;108;118;129;129;249;550;75;112;200	0	37.567	By MS/MS	By MS/MS	By MS/MS	By MS/MS	By MS/MS	By MS/MS	8.2	12	12.3	12	12	14
Q9UBE0;Q9UBE0-3;B3KNJ4;Q9UBE0-2;M0QX65;M0R054;M0QZS6;M0R375	Q9UBE0;Q9UBE0-3;B3KNJ4;Q9UBE0-2;M0QX65;M0R054;M0QZS6	8;8;8;8;6;4;4;2	8;8;8;8;6;4;4;2	8;8;8;8;6;4;4;2	SUMO-activating enzyme subunit 1;SUMO-activating enzyme subunit 1, N-terminally processed	SAE1	sp|Q9UBE0|SAE1_HUMAN SUMO-activating enzyme subunit 1 OS=Homo sapiens OX=9606 GN=SAE1 PE=1 SV=1;sp|Q9UBE0-3|SAE1_HUMAN Isoform 3 of SUMO-activating enzyme subunit 1 OS=Homo sapiens OX=9606 GN=SAE1;tr|B3KNJ4|B3KNJ4_HUMAN SUMO-1 activating enzyme subunit 1,	8	8	8	8	8	1	2	4	2	4	8	1	2	4	2	4	8	1	2	4	2	4	22.8	22.8	22.8	38.449	346	346;299;299;266;205;157;265;50	0	56.148	By MS/MS	By MS/MS	By MS/MS	By MS/MS	By MS/MS	By MS/MS	22.8	3.8	3.8	12.7	9.5	15.9
P60660;P60660-2;F8VPF3;F8W1R7;J3KND3;G8JLA2;G3V1V0;B7Z6Z4;F8VZU9;G3V1Y7;F8W180;P14649;F8VXL3;H0YI43;F8W1I5	P60660;P60660-2;F8VPF3;F8W1R7;J3KND3;G8JLA2;G3V1V0;B7Z6Z4;F8VZU9;G3V1Y7;F8W180	8;8;8;8;8;8;8;8;4;4;4;1;1;1;1	8;8;8;8;8;8;8;8;4;4;4;1;1;1;1	8;8;8;8;8;8;8;8;4;4;4;1;1;1;1	Myosin light polypeptide 6	MYL6	sp|P60660|MYL6_HUMAN Myosin light polypeptide 6 OS=Homo sapiens OX=9606 GN=MYL6 PE=1 SV=2;sp|P60660-2|MYL6_HUMAN Isoform Smooth muscle of Myosin light polypeptide 6 OS=Homo sapiens OX=9606 GN=MYL6;tr|F8VPF3|F8VPF3_HUMAN Myosin light polypeptide 6 (Fragment	15	8	8	8	8	3	7	6	7	7	8	3	7	6	7	7	8	3	7	6	7	7	54.3	54.3	54.3	16.93	151	151;151;130;145;152;152;161;238;103;115;196;208;47;83;175	0	139.38	By MS/MS	By MS/MS	By MS/MS	By MS/MS	By MS/MS	By MS/MS	54.3	24.5	43.7	43.7	54.3	54.3
Q99733;E9PNW0;E9PJJ2;E9PS34;E9PNJ7;C9J6D1;Q99733-2;E9PKT8;C9JZI7;E9PKI2;C9J1B1;A8MXH2;E9PP22	Q99733;E9PNW0;E9PJJ2;E9PS34;E9PNJ7;C9J6D1;Q99733-2;E9PKT8;C9JZI7;E9PKI2;C9J1B1;A8MXH2;E9PP22	8;8;8;8;8;8;8;7;7;6;5;5;4	6;6;6;6;6;6;6;5;5;6;5;3;4	6;6;6;6;6;6;6;5;5;6;5;3;4	Nucleosome assembly protein 1-like 4	NAP1L4	sp|Q99733|NP1L4_HUMAN Nucleosome assembly protein 1-like 4 OS=Homo sapiens OX=9606 GN=NAP1L4 PE=1 SV=1;tr|E9PNW0|E9PNW0_HUMAN Nucleosome assembly protein 1-like 4 (Fragment) OS=Homo sapiens OX=9606 GN=NAP1L4 PE=1 SV=1;tr|E9PJJ2|E9PJJ2_HUMAN Nucleosome asse	13	8	6	6	8	3	5	2	5	4	6	2	3	0	3	2	6	2	3	0	3	2	21.9	18.9	18.9	42.823	375	375;107;128;133;140;178;386;169;278;78;101;156;154	0	269.3	By MS/MS	By MS/MS	By MS/MS	By matching	By MS/MS	By MS/MS	21.9	12.3	15.2	2.9	14.9	15.2
Q99729;Q99729-3;Q99729-2;D6R9P3;D6RD18;D6RBZ0;Q99729-4	Q99729;Q99729-3;Q99729-2;D6R9P3;D6RD18;D6RBZ0;Q99729-4	8;8;8;8;8;8;8	8;8;8;8;8;8;8	8;8;8;8;8;8;8	Heterogeneous nuclear ribonucleoprotein A/B	HNRNPAB	sp|Q99729|ROAA_HUMAN Heterogeneous nuclear ribonucleoprotein A/B OS=Homo sapiens OX=9606 GN=HNRNPAB PE=1 SV=2;sp|Q99729-3|ROAA_HUMAN Isoform 3 of Heterogeneous nuclear ribonucleoprotein A/B OS=Homo sapiens OX=9606 GN=HNRNPAB;sp|Q99729-2|ROAA_HUMAN Isoform	7	8	8	8	8	1	2	4	4	2	8	1	2	4	4	2	8	1	2	4	4	2	19	19	19	36.224	332	332;285;332;280;283;327;286	0	57.687	By MS/MS	By MS/MS	By MS/MS	By MS/MS	By MS/MS	By MS/MS	19	4.5	9.3	17.8	15.4	9.3
P27816;E7EVA0;P27816-6;P27816-2;P27816-4;P27816-5;H0Y2V1;H7C4C5;B5MEG9;F8W9U4	P27816;E7EVA0;P27816-6;P27816-2;P27816-4;P27816-5;H0Y2V1;H7C4C5;B5MEG9;F8W9U4	8;8;8;8;7;7;7;7;7;6	8;8;8;8;7;7;7;7;7;6	8;8;8;8;7;7;7;7;7;6	Microtubule-associated protein 4;Microtubule-associated protein	MAP4	sp|P27816|MAP4_HUMAN Microtubule-associated protein 4 OS=Homo sapiens OX=9606 GN=MAP4 PE=1 SV=3;tr|E7EVA0|E7EVA0_HUMAN Microtubule-associated protein OS=Homo sapiens OX=9606 GN=MAP4 PE=1 SV=1;sp|P27816-6|MAP4_HUMAN Isoform 6 of Microtubule-associated prote	10	8	8	8	8	3	6	6	6	6	8	3	6	6	6	6	8	3	6	6	6	6	7.2	7.2	7.2	121	1152	1152;2297;1135;979;872;809;463;493;760;828	0	93.192	By MS/MS	By MS/MS	By MS/MS	By MS/MS	By MS/MS	By MS/MS	7.2	3.3	5	6.9	6.9	6.9
P23588;E7EX17;P23588-2;F8VX11;F8W0K0;F8VRU1;F8VYE9;F8VSC7;F8VP89	P23588;E7EX17;P23588-2;F8VX11	8;8;8;7;1;1;1;1;1	8;8;8;7;1;1;1;1;1	8;8;8;7;1;1;1;1;1	Eukaryotic translation initiation factor 4B	EIF4B	sp|P23588|IF4B_HUMAN Eukaryotic translation initiation factor 4B OS=Homo sapiens OX=9606 GN=EIF4B PE=1 SV=2;tr|E7EX17|E7EX17_HUMAN Eukaryotic translation initiation factor 4B OS=Homo sapiens OX=9606 GN=EIF4B PE=1 SV=1;sp|P23588-2|IF4B_HUMAN Isoform 2 of Eu	9	8	8	8	7	3	6	1	1	3	7	3	6	1	1	3	7	3	6	1	1	3	13.1	13.1	13.1	69.15	611	611;616;572;360;169;175;185;227;275	0	50.515	By MS/MS	By MS/MS	By MS/MS	By MS/MS	By MS/MS	By MS/MS	13.1	5.4	11.8	3.4	3.4	7.5
P27348;E9PG15	P27348;E9PG15	8;8	7;7	7;7	14-3-3 protein theta	YWHAQ	sp|P27348|1433T_HUMAN 14-3-3 protein theta OS=Homo sapiens OX=9606 GN=YWHAQ PE=1 SV=1;tr|E9PG15|E9PG15_HUMAN 14-3-3 protein theta (Fragment) OS=Homo sapiens OX=9606 GN=YWHAQ PE=1 SV=1	2	8	7	7	8	5	7	6	5	6	7	4	6	5	4	5	7	4	6	5	4	5	16.3	16.3	16.3	27.764	245	245;149	0	169.42	By MS/MS	By MS/MS	By MS/MS	By MS/MS	By MS/MS	By MS/MS	16.3	16.3	16.3	15.5	15.5	15.5
P09104;F5H0C8;P09104-2;F5H1C3	P09104;F5H0C8;P09104-2;F5H1C3	8;8;8;5	7;7;7;4	7;7;7;4	Gamma-enolase;Enolase	ENO2	sp|P09104|ENOG_HUMAN Gamma-enolase OS=Homo sapiens OX=9606 GN=ENO2 PE=1 SV=3;tr|F5H0C8|F5H0C8_HUMAN Gamma-enolase OS=Homo sapiens OX=9606 GN=ENO2 PE=1 SV=1;sp|P09104-2|ENOG_HUMAN Isoform 2 of Gamma-enolase OS=Homo sapiens OX=9606 GN=ENO2;tr|F5H1C3|F5H1C3_H	4	8	7	7	7	7	8	2	3	4	6	6	7	1	2	3	6	6	7	1	2	3	19.8	19.8	19.8	47.268	434	434;315;391;103	0	63.616	By MS/MS	By MS/MS	By MS/MS	By MS/MS	By MS/MS	By MS/MS	18.9	17.7	19.8	8.5	11.3	14.3
P56211;H3BTD3;H3BMD8;P56211-2;H3BQ52	P56211;H3BTD3;H3BMD8;P56211-2	8;8;8;8;1	2;2;2;2;0	2;2;2;2;0	cAMP-regulated phosphoprotein 19	ARPP19	sp|P56211|ARP19_HUMAN cAMP-regulated phosphoprotein 19 OS=Homo sapiens OX=9606 GN=ARPP19 PE=1 SV=2;tr|H3BTD3|H3BTD3_HUMAN cAMP-regulated phosphoprotein 19 (Fragment) OS=Homo sapiens OX=9606 GN=ARPP19 PE=1 SV=1;tr|H3BMD8|H3BMD8_HUMAN cAMP-regulated phosphop	5	8	2	2	6	5	6	1	1	4	2	0	1	0	0	0	2	0	1	0	0	0	33	15.2	15.2	12.323	112	112;72;131;96;71	0	11.734	By MS/MS	By matching	By matching	By matching	By matching	By matching	31.2	17.9	33	15.2	9.8	17
Q9UK76;Q9UK76-2;J3KT51;J3KSH8;Q9UK76-3;F2Z3M5	Q9UK76;Q9UK76-2;J3KT51;J3KSH8;Q9UK76-3	8;8;8;4;4;2	8;8;8;4;4;2	8;8;8;4;4;2	Hematological and neurological expressed 1 protein;Hematological and neurological expressed 1 protein, N-terminally processed	HN1	sp|Q9UK76|JUPI1_HUMAN Jupiter microtubule associated homolog 1 OS=Homo sapiens OX=9606 GN=JPT1 PE=1 SV=3;sp|Q9UK76-2|JUPI1_HUMAN Isoform 2 of Jupiter microtubule associated homolog 1 OS=Homo sapiens OX=9606 GN=JPT1;tr|J3KT51|J3KT51_HUMAN Jupiter microtubul	6	8	8	8	6	7	7	4	3	4	6	7	7	4	3	4	6	7	7	4	3	4	54.5	54.5	54.5	16.014	154	154;181;104;93;108;44	0	141.79	By MS/MS	By MS/MS	By MS/MS	By MS/MS	By MS/MS	By MS/MS	50.6	54.5	54.5	46.8	37	38.3
P62841;K7ELC2;K7EM56;A0A0B4J2B4;K7EJ78;S4R417;K7EQJ5;S4R456	P62841;K7ELC2;K7EM56;A0A0B4J2B4;K7EJ78;S4R417;K7EQJ5;S4R456	8;8;7;7;7;7;7;6	8;8;7;7;7;7;7;6	8;8;7;7;7;7;7;6	40S ribosomal protein S15	RPS15	sp|P62841|RS15_HUMAN 40S ribosomal protein S15 OS=Homo sapiens OX=9606 GN=RPS15 PE=1 SV=2;tr|K7ELC2|K7ELC2_HUMAN 40S ribosomal protein S15 OS=Homo sapiens OX=9606 GN=RPS15 PE=1 SV=1;tr|K7EM56|K7EM56_HUMAN 40S ribosomal protein S15 OS=Homo sapiens OX=9606 G	8	8	8	8	5	7	7	8	6	5	5	7	7	8	6	5	5	7	7	8	6	5	60	60	60	17.04	145	145;152;112;118;129;135;141;68	0	285.07	By MS/MS	By MS/MS	By MS/MS	By MS/MS	By MS/MS	By MS/MS	31.7	60	60	60	60	44.8
O00267;O00267-2;M0QYL9	O00267;O00267-2	8;8;2	8;8;2	8;8;2	Transcription elongation factor SPT5	SUPT5H	sp|O00267|SPT5H_HUMAN Transcription elongation factor SPT5 OS=Homo sapiens OX=9606 GN=SUPT5H PE=1 SV=1;sp|O00267-2|SPT5H_HUMAN Isoform 2 of Transcription elongation factor SPT5 OS=Homo sapiens OX=9606 GN=SUPT5H	3	8	8	8	8	0	2	0	2	1	8	0	2	0	2	1	8	0	2	0	2	1	13.7	13.7	13.7	121	1087	1087;1083;164	0	87.661	By MS/MS		By MS/MS		By MS/MS	By MS/MS	13.7	0	2.9	0	2.9	1.4
O15067;H0YGH1	O15067	8;2	8;2	8;2	Phosphoribosylformylglycinamidine synthase	PFAS	sp|O15067|PUR4_HUMAN Phosphoribosylformylglycinamidine synthase OS=Homo sapiens OX=9606 GN=PFAS PE=1 SV=4	2	8	8	8	8	1	1	2	2	2	8	1	1	2	2	2	8	1	1	2	2	2	9.2	9.2	9.2	144.73	1338	1338;385	0	55.587	By MS/MS	By MS/MS	By matching	By MS/MS	By matching	By matching	9.2	1	0.9	1.8	1.7	1.9
O43143	O43143	8	8	8	Pre-mRNA-splicing factor ATP-dependent RNA helicase DHX15	DHX15	sp|O43143|DHX15_HUMAN Pre-mRNA-splicing factor ATP-dependent RNA helicase DHX15 OS=Homo sapiens OX=9606 GN=DHX15 PE=1 SV=2	1	8	8	8	3	5	3	5	5	4	3	5	3	5	5	4	3	5	3	5	5	4	12.5	12.5	12.5	90.932	795	795	0	49.272	By MS/MS	By MS/MS	By MS/MS	By MS/MS	By MS/MS	By MS/MS	4.4	7.9	4.4	7.8	7.9	6.4
O43390;O43390-4;O43390-2;B4DT28;O43390-3;O60506;F6UXX1;B7Z645;O60506-4;O60506-3;O60506-2;A0A286YEZ8	O43390;O43390-4;O43390-2;B4DT28;O43390-3	8;8;8;5;5;2;2;2;2;2;2;1	8;8;8;5;5;2;2;2;2;2;2;1	8;8;8;5;5;2;2;2;2;2;2;1	Heterogeneous nuclear ribonucleoprotein R	HNRNPR	sp|O43390|HNRPR_HUMAN Heterogeneous nuclear ribonucleoprotein R OS=Homo sapiens OX=9606 GN=HNRNPR PE=1 SV=1;sp|O43390-4|HNRPR_HUMAN Isoform 4 of Heterogeneous nuclear ribonucleoprotein R OS=Homo sapiens OX=9606 GN=HNRNPR;sp|O43390-2|HNRPR_HUMAN Isoform 2 o	12	8	8	8	7	5	5	5	5	6	7	5	5	5	5	6	7	5	5	5	5	6	15	15	15	70.942	633	633;535;636;494;595;623;185;464;527;562;588;141	0	61.157	By MS/MS	By MS/MS	By MS/MS	By MS/MS	By MS/MS	By MS/MS	13	9.8	9.8	12.6	9.8	14.2
O75947;O75947-2;F5H608	O75947;O75947-2;F5H608	8;8;5	8;8;5	8;8;5	ATP synthase subunit d, mitochondrial	ATP5H	sp|O75947|ATP5H_HUMAN ATP synthase subunit d, mitochondrial OS=Homo sapiens OX=9606 GN=ATP5H PE=1 SV=3;sp|O75947-2|ATP5H_HUMAN Isoform 2 of ATP synthase subunit d, mitochondrial OS=Homo sapiens OX=9606 GN=ATP5H;tr|F5H608|F5H608_HUMAN ATP synthase periphera	3	8	8	8	8	4	3	5	2	5	8	4	3	5	2	5	8	4	3	5	2	5	45.3	45.3	45.3	18.491	161	161;137;81	0	91.209	By MS/MS	By MS/MS	By MS/MS	By MS/MS	By MS/MS	By MS/MS	45.3	25.5	17.4	31.1	17.4	31.1
Q01081;P0DN76;Q01081-2;Q01081-4;Q8WU68;Q8WU68-3;Q01081-3;A0A1B0GW87;M0QYK5;M0R2N4;Q8WU68-2	Q01081;P0DN76;Q01081-2;Q01081-4	8;8;7;6;2;2;1;1;1;1;1	8;8;7;6;2;2;1;1;1;1;1	8;8;7;6;2;2;1;1;1;1;1	Splicing factor U2AF 35 kDa subunit	U2AF1	sp|Q01081|U2AF1_HUMAN Splicing factor U2AF 35 kDa subunit OS=Homo sapiens OX=9606 GN=U2AF1 PE=1 SV=3;sp|P0DN76|U2AF5_HUMAN Splicing factor U2AF 35 kDa subunit-like protein OS=Homo sapiens OX=9606 GN=U2AF1L5 PE=1 SV=1;sp|Q01081-2|U2AF1_HUMAN Isoform 2 of Sp	11	8	8	8	5	7	7	6	6	7	5	7	7	6	6	7	5	7	7	6	6	7	52.5	52.5	52.5	27.872	240	240;240;240;167;220;181;75;45;66;97;202	0	82.578	By MS/MS	By MS/MS	By MS/MS	By MS/MS	By MS/MS	By MS/MS	25.8	42.5	42.5	38.8	38.8	43.3
P13010;C9JZ81	P13010	8;3	8;3	8;3	X-ray repair cross-complementing protein 5	XRCC5	sp|P13010|XRCC5_HUMAN X-ray repair cross-complementing protein 5 OS=Homo sapiens OX=9606 GN=XRCC5 PE=1 SV=3	2	8	8	8	7	4	5	6	6	4	7	4	5	6	6	4	7	4	5	6	6	4	19.8	19.8	19.8	82.704	732	732;131	0	89.643	By MS/MS	By MS/MS	By MS/MS	By MS/MS	By MS/MS	By MS/MS	18.3	13	12.4	17.5	14.6	8.3
P13073;H3BN72;H3BNV9;Q86WV2;H3BNI5;H3BPG0	P13073;H3BN72;H3BNV9;Q86WV2	8;7;7;6;3;3	8;7;7;6;3;3	8;7;7;6;3;3	Cytochrome c oxidase subunit 4 isoform 1, mitochondrial	COX4I1	sp|P13073|COX41_HUMAN Cytochrome c oxidase subunit 4 isoform 1, mitochondrial OS=Homo sapiens OX=9606 GN=COX4I1 PE=1 SV=1;tr|H3BN72|H3BN72_HUMAN Cytochrome c oxidase subunit 4 isoform 1, mitochondrial OS=Homo sapiens OX=9606 GN=COX4I1 PE=1 SV=1;tr|H3BNV9|H	6	8	8	8	7	5	5	5	3	5	7	5	5	5	3	5	7	5	5	5	3	5	43.8	43.8	43.8	19.576	169	169;126;139;83;43;108	0	106.95	By MS/MS	By MS/MS	By MS/MS	By MS/MS	By MS/MS	By MS/MS	43.8	22.5	22.5	34.3	22.5	22.5
P16152;E9PQ63;A8MTM1;P16152-2	P16152;E9PQ63;A8MTM1;P16152-2	8;5;5;5	8;5;5;5	6;3;3;3	Carbonyl reductase [NADPH] 1	CBR1	sp|P16152|CBR1_HUMAN Carbonyl reductase [NADPH] 1 OS=Homo sapiens OX=9606 GN=CBR1 PE=1 SV=3;tr|E9PQ63|E9PQ63_HUMAN Carbonyl reductase [NADPH] 1 OS=Homo sapiens OX=9606 GN=CBR1 PE=1 SV=1;tr|A8MTM1|A8MTM1_HUMAN Carbonyl reductase [NADPH] 1 OS=Homo sapiens OX	4	8	8	6	4	4	5	6	6	6	4	4	5	6	6	6	2	2	3	4	5	4	42.6	42.6	37.9	30.375	277	277;178;222;173	0	73.988	By MS/MS	By MS/MS	By MS/MS	By MS/MS	By MS/MS	By MS/MS	15.9	18.4	19.9	24.2	33.6	26.4
P19784;H3BV19;H3BSA1;H3BNI9	P19784;H3BV19;H3BSA1	8;5;5;3	8;5;5;3	8;5;5;3	Casein kinase II subunit alpha	CSNK2A2	sp|P19784|CSK22_HUMAN Casein kinase II subunit alpha OS=Homo sapiens OX=9606 GN=CSNK2A2 PE=1 SV=1;tr|H3BV19|H3BV19_HUMAN Casein kinase II subunit alpha (Fragment) OS=Homo sapiens OX=9606 GN=CSNK2A2 PE=1 SV=1;tr|H3BSA1|H3BSA1_HUMAN Casein kinase II subuni	4	8	8	8	3	2	4	7	8	7	3	2	4	7	8	7	3	2	4	7	8	7	32	32	32	41.213	350	350;152;230;135	0	53.092	By MS/MS	By MS/MS	By MS/MS	By MS/MS	By MS/MS	By MS/MS	11.7	6.9	16.6	28.9	32	25.7
P24534;C9JZW3;F2Z2G2	P24534	8;3;1	8;3;1	8;3;1	Elongation factor 1-beta	EEF1B2	sp|P24534|EF1B_HUMAN Elongation factor 1-beta OS=Homo sapiens OX=9606 GN=EEF1B2 PE=1 SV=3	3	8	8	8	7	3	8	5	6	6	7	3	8	5	6	6	7	3	8	5	6	6	19.1	19.1	19.1	24.763	225	225;123;68	0	79.664	By MS/MS	By MS/MS	By MS/MS	By MS/MS	By MS/MS	By MS/MS	19.1	10.2	19.1	16.4	19.1	19.1
P24752;H0YEL7;E9PRQ6;P24752-2	P24752	8;2;2;2	8;2;2;2	8;2;2;2	Acetyl-CoA acetyltransferase, mitochondrial	ACAT1	sp|P24752|THIL_HUMAN Acetyl-CoA acetyltransferase, mitochondrial OS=Homo sapiens OX=9606 GN=ACAT1 PE=1 SV=1	4	8	8	8	8	3	7	4	3	6	8	3	7	4	3	6	8	3	7	4	3	6	27.2	27.2	27.2	45.199	427	427;136;141;162	0	169.88	By MS/MS	By MS/MS	By MS/MS	By MS/MS	By MS/MS	By MS/MS	27.2	9.6	20.6	17.8	11.2	25.8
P30084	P30084	8	8	8	Enoyl-CoA hydratase, mitochondrial	ECHS1	sp|P30084|ECHM_HUMAN Enoyl-CoA hydratase, mitochondrial OS=Homo sapiens OX=9606 GN=ECHS1 PE=1 SV=4	1	8	8	8	7	2	5	2	2	3	7	2	5	2	2	3	7	2	5	2	2	3	30	30	30	31.387	290	290	0	63.266	By MS/MS	By MS/MS	By MS/MS	By MS/MS	By matching	By MS/MS	27.6	15.5	23.1	11.7	5.5	14.5
P35221;P35221-2;G3XAM7;E5RFM3;E5RIB1;E5RG03;E5RHV7;E5RIE0;E5RJL0;E5RGY6;P35221-3;P26232-2;P26232-5;P26232;P26232-3;P26232-6;P26232-4;A0A0A0MTJ6;E5RIT8;A0A0A0MRI5;E5RJZ2;E5RGY7	P35221;P35221-2;G3XAM7;E5RFM3;E5RIB1;E5RG03;E5RHV7;E5RIE0;E5RJL0;E5RGY6	8;8;7;4;4;4;4;4;4;4;3;2;2;2;2;2;2;2;2;2;2;1	8;8;7;4;4;4;4;4;4;4;3;2;2;2;2;2;2;2;2;2;2;1	8;8;7;4;4;4;4;4;4;4;3;2;2;2;2;2;2;2;2;2;2;1	Catenin alpha-1	CTNNA1	sp|P35221|CTNA1_HUMAN Catenin alpha-1 OS=Homo sapiens OX=9606 GN=CTNNA1 PE=1 SV=1;sp|P35221-2|CTNA1_HUMAN Isoform 2 of Catenin alpha-1 OS=Homo sapiens OX=9606 GN=CTNNA1;tr|G3XAM7|G3XAM7_HUMAN Catenin (Cadherin-associated protein), alpha 1, 102kDa, isoform	22	8	8	8	7	4	6	2	2	2	7	4	6	2	2	2	7	4	6	2	2	2	11	11	11	100.07	906	906;930;841;94;215;156;123;117;101;139;536;905;939;953;860;584;537;476;55;569;37;136	0	72.349	By MS/MS	By MS/MS	By MS/MS	By MS/MS	By MS/MS	By MS/MS	10.5	6.5	9.5	3.5	3.5	3.5
P37837;F2Z393	P37837	8;1	8;1	8;1	Transaldolase	TALDO1	sp|P37837|TALDO_HUMAN Transaldolase OS=Homo sapiens OX=9606 GN=TALDO1 PE=1 SV=2	2	8	8	8	8	4	6	7	6	6	8	4	6	7	6	6	8	4	6	7	6	6	17.5	17.5	17.5	37.54	337	337;318	0	147.11	By MS/MS	By MS/MS	By MS/MS	By MS/MS	By MS/MS	By MS/MS	17.5	8.6	13.9	13.9	13.9	13.9
P38919;I3L3H2	P38919;I3L3H2	8;4	7;3	7;3	Eukaryotic initiation factor 4A-III;Eukaryotic initiation factor 4A-III, N-terminally processed	EIF4A3	sp|P38919|IF4A3_HUMAN Eukaryotic initiation factor 4A-III OS=Homo sapiens OX=9606 GN=EIF4A3 PE=1 SV=4;tr|I3L3H2|I3L3H2_HUMAN Eukaryotic initiation factor 4A-III (Fragment) OS=Homo sapiens OX=9606 GN=EIF4A3 PE=1 SV=1	2	8	7	7	6	6	7	3	4	6	5	5	6	2	3	5	5	5	6	2	3	5	23.1	19.2	19.2	46.871	411	411;125	0	172.27	By MS/MS	By MS/MS	By MS/MS	By MS/MS	By MS/MS	By MS/MS	19.2	17.3	23.1	9.7	13.4	22.6
P55769;B1AHD1	P55769;B1AHD1	8;5	8;5	8;5	NHP2-like protein 1;NHP2-like protein 1, N-terminally processed	NHP2L1	sp|P55769|NH2L1_HUMAN NHP2-like protein 1 OS=Homo sapiens OX=9606 GN=SNU13 PE=1 SV=3;tr|B1AHD1|B1AHD1_HUMAN NHP2-like protein 1 OS=Homo sapiens OX=9606 GN=SNU13 PE=1 SV=1	2	8	8	8	7	4	5	4	4	4	7	4	5	4	4	4	7	4	5	4	4	4	41.4	41.4	41.4	14.173	128	128;132	0	92.628	By MS/MS	By MS/MS	By MS/MS	By MS/MS	By MS/MS	By MS/MS	36.7	24.2	39.1	24.2	24.2	24.2
P60174;P60174-4;P60174-1;U3KPZ0;U3KQF3	P60174;P60174-4;P60174-1;U3KPZ0	8;8;8;5;2	8;8;8;5;2	8;8;8;5;2	Triosephosphate isomerase	TPI1	sp|P60174|TPIS_HUMAN Triosephosphate isomerase OS=Homo sapiens OX=9606 GN=TPI1 PE=1 SV=3;sp|P60174-4|TPIS_HUMAN Isoform 4 of Triosephosphate isomerase OS=Homo sapiens OX=9606 GN=TPI1;sp|P60174-1|TPIS_HUMAN Isoform 2 of Triosephosphate isomerase OS=Homo sap	5	8	8	8	7	1	0	3	3	3	7	1	0	3	3	3	7	1	0	3	3	3	30.1	30.1	30.1	30.791	286	286;167;249;113;98	0	79.853	By MS/MS	By matching		By MS/MS	By MS/MS	By MS/MS	19.9	5.2	0	19.6	18.5	18.5
P78527;P78527-2	P78527;P78527-2	8;8	8;8	8;8	DNA-dependent protein kinase catalytic subunit	PRKDC	sp|P78527|PRKDC_HUMAN DNA-dependent protein kinase catalytic subunit OS=Homo sapiens OX=9606 GN=PRKDC PE=1 SV=3;sp|P78527-2|PRKDC_HUMAN Isoform 2 of DNA-dependent protein kinase catalytic subunit OS=Homo sapiens OX=9606 GN=PRKDC	2	8	8	8	8	0	3	3	1	0	8	0	3	3	1	0	8	0	3	3	1	0	2.7	2.7	2.7	469.08	4128	4128;4097	0	156.58	By MS/MS		By MS/MS	By MS/MS	By matching		2.7	0	1.1	1.3	0.6	0
Q01518;Q01518-2;Q5T0R7;Q5T0R6;Q5T0R5;Q5T0R4;Q5T0R3;Q5T0R2;Q5T0R1;Q5T0R9;Q5T0S3;Q5T0R8	Q01518;Q01518-2;Q5T0R7;Q5T0R6;Q5T0R5;Q5T0R4;Q5T0R3;Q5T0R2;Q5T0R1;Q5T0R9;Q5T0S3	8;8;5;5;5;5;5;5;5;5;4;3	8;8;5;5;5;5;5;5;5;5;4;3	8;8;5;5;5;5;5;5;5;5;4;3	Adenylyl cyclase-associated protein 1;Adenylyl cyclase-associated protein	CAP1	sp|Q01518|CAP1_HUMAN Adenylyl cyclase-associated protein 1 OS=Homo sapiens OX=9606 GN=CAP1 PE=1 SV=5;sp|Q01518-2|CAP1_HUMAN Isoform 2 of Adenylyl cyclase-associated protein 1 OS=Homo sapiens OX=9606 GN=CAP1;tr|Q5T0R7|Q5T0R7_HUMAN Adenylyl cyclase-associate	12	8	8	8	8	3	6	4	5	5	8	3	6	4	5	5	8	3	6	4	5	5	23.6	23.6	23.6	51.901	475	475;474;174;176;179;201;203;208;215;262;145;58	0	74.551	By MS/MS	By MS/MS	By MS/MS	By MS/MS	By MS/MS	By MS/MS	23.6	9.7	18.7	14.9	17.5	17.3
Q04837;A0A0G2JLD8;E7EUY5;C9K0U8	Q04837;A0A0G2JLD8;E7EUY5;C9K0U8	8;7;7;6	8;7;7;6	8;7;7;6	Single-stranded DNA-binding protein, mitochondrial	SSBP1	sp|Q04837|SSBP_HUMAN Single-stranded DNA-binding protein, mitochondrial OS=Homo sapiens OX=9606 GN=SSBP1 PE=1 SV=1;tr|A0A0G2JLD8|A0A0G2JLD8_HUMAN Single-stranded DNA-binding protein, mitochondrial (Fragment) OS=Homo sapiens OX=9606 GN=SSBP1 PE=1 SV=1;tr|E7	4	8	8	8	8	3	7	6	5	6	8	3	7	6	5	6	8	3	7	6	5	6	66.9	66.9	66.9	17.259	148	148;134;135;121	0	159.52	By MS/MS	By MS/MS	By MS/MS	By MS/MS	By MS/MS	By MS/MS	66.9	26.4	66.9	53.4	39.9	53.4
Q07065	Q07065	8	8	8	Cytoskeleton-associated protein 4	CKAP4	sp|Q07065|CKAP4_HUMAN Cytoskeleton-associated protein 4 OS=Homo sapiens OX=9606 GN=CKAP4 PE=1 SV=2	1	8	8	8	8	2	2	7	5	5	8	2	2	7	5	5	8	2	2	7	5	5	25.1	25.1	25.1	66.022	602	602	0	60.592	By MS/MS	By MS/MS	By MS/MS	By MS/MS	By MS/MS	By MS/MS	25.1	5.5	5.5	20.4	15.1	15.1
Q12906;Q12906-7;Q12906-4;Q12906-5;Q12906-2;Q12906-6;Q12906-3;K7ERM6;K7ENK6;K7EM82;K7EJ09;K7ER69;K7EKJ9;Q96SI9;K7ELV3;Q96SI9-2	Q12906;Q12906-7;Q12906-4;Q12906-5;Q12906-2;Q12906-6;Q12906-3	8;8;7;7;7;7;7;2;2;2;2;2;2;1;1;1	8;8;7;7;7;7;7;2;2;2;2;2;2;1;1;1	8;8;7;7;7;7;7;2;2;2;2;2;2;1;1;1	Interleukin enhancer-binding factor 3	ILF3	sp|Q12906|ILF3_HUMAN Interleukin enhancer-binding factor 3 OS=Homo sapiens OX=9606 GN=ILF3 PE=1 SV=3;sp|Q12906-7|ILF3_HUMAN Isoform 7 of Interleukin enhancer-binding factor 3 OS=Homo sapiens OX=9606 GN=ILF3;sp|Q12906-4|ILF3_HUMAN Isoform 4 of Interleukin e	16	8	8	8	5	6	8	7	7	8	5	6	8	7	7	8	5	6	8	7	7	8	13.6	13.6	13.6	95.337	894	894;898;698;690;702;706;764;77;79;99;122;161;254;672;116;658	0	134.94	By MS/MS	By MS/MS	By MS/MS	By MS/MS	By MS/MS	By MS/MS	8.5	9.8	13.6	12.3	12.3	13.6
Q13177;O75914;O75914-3;A0A087X294;O75914-2;O75914-4;B1AKS5;H7C1X3;H0YCG5	Q13177	8;3;3;3;3;3;2;1;1	8;3;3;3;3;3;2;1;1	7;2;2;2;2;2;2;0;0	Serine/threonine-protein kinase PAK 2;PAK-2p27;PAK-2p34	PAK2	sp|Q13177|PAK2_HUMAN Serine/threonine-protein kinase PAK 2 OS=Homo sapiens OX=9606 GN=PAK2 PE=1 SV=3	9	8	8	7	8	2	3	2	2	4	8	2	3	2	2	4	7	2	3	2	2	4	27.7	27.7	24.4	58.042	524	524;559;580;543;544;565;181;221;244	0	81.872	By MS/MS	By MS/MS	By MS/MS	By MS/MS	By matching	By matching	27.7	9	9.2	8.4	8.4	12.2
Q13442;F8WBW6	Q13442	8;1	8;1	8;1	28 kDa heat- and acid-stable phosphoprotein	PDAP1	sp|Q13442|HAP28_HUMAN 28 kDa heat- and acid-stable phosphoprotein OS=Homo sapiens OX=9606 GN=PDAP1 PE=1 SV=1	2	8	8	8	6	6	7	5	4	6	6	6	7	5	4	6	6	6	7	5	4	6	50.3	50.3	50.3	20.63	181	181;39	0	147.97	By MS/MS	By MS/MS	By MS/MS	By MS/MS	By MS/MS	By MS/MS	48.6	36.5	40.3	34.8	38.7	38.7
Q15056;Q15056-2	Q15056;Q15056-2	8;8	8;8	8;8	Eukaryotic translation initiation factor 4H	EIF4H	sp|Q15056|IF4H_HUMAN Eukaryotic translation initiation factor 4H OS=Homo sapiens OX=9606 GN=EIF4H PE=1 SV=5;sp|Q15056-2|IF4H_HUMAN Isoform Short of Eukaryotic translation initiation factor 4H OS=Homo sapiens OX=9606 GN=EIF4H	2	8	8	8	8	3	6	4	7	3	8	3	6	4	7	3	8	3	6	4	7	3	39.1	39.1	39.1	27.385	248	248;228	0	231.75	By MS/MS	By MS/MS	By MS/MS	By MS/MS	By MS/MS	By MS/MS	39.1	28.6	37.9	27.4	39.1	19.8
Q15942;H0Y2Y8;Q15942-2;C9IZ41;H7C3D3;H7C3R3	Q15942;H0Y2Y8;Q15942-2	8;7;6;2;2;1	8;7;6;2;2;1	8;7;6;2;2;1	Zyxin	ZYX	sp|Q15942|ZYX_HUMAN Zyxin OS=Homo sapiens OX=9606 GN=ZYX PE=1 SV=1;tr|H0Y2Y8|H0Y2Y8_HUMAN Zyxin (Fragment) OS=Homo sapiens OX=9606 GN=ZYX PE=1 SV=1;sp|Q15942-2|ZYX_HUMAN Isoform 2 of Zyxin OS=Homo sapiens OX=9606 GN=ZYX	6	8	8	8	7	2	5	2	1	2	7	2	5	2	1	2	7	2	5	2	1	2	21.7	21.7	21.7	61.277	572	572;540;415;164;176;177	0	55.412	By MS/MS	By MS/MS	By MS/MS	By MS/MS	By matching	By MS/MS	19.9	8	16.1	4.5	1.9	5.9
Q8WW12;Q8WW12-2;Q8WW12-3	Q8WW12;Q8WW12-2	8;6;2	8;6;2	8;6;2	PEST proteolytic signal-containing nuclear protein	PCNP	sp|Q8WW12|PCNP_HUMAN PEST proteolytic signal-containing nuclear protein OS=Homo sapiens OX=9606 GN=PCNP PE=1 SV=2;sp|Q8WW12-2|PCNP_HUMAN Isoform 2 of PEST proteolytic signal-containing nuclear protein OS=Homo sapiens OX=9606 GN=PCNP	3	8	8	8	8	4	6	4	3	4	8	4	6	4	3	4	8	4	6	4	3	4	50.6	50.6	50.6	18.925	178	178;130;55	0	102.94	By MS/MS	By MS/MS	By MS/MS	By MS/MS	By MS/MS	By MS/MS	50.6	34.8	50	37.1	27	34.3
Q99613;Q99613-2;B5ME19;H3BPE4;H3BTY8;H3BPE3	Q99613;Q99613-2;B5ME19	8;8;6;3;2;2	8;8;6;3;2;2	8;8;6;3;2;2	Eukaryotic translation initiation factor 3 subunit C;Eukaryotic translation initiation factor 3 subunit C-like protein	EIF3C;EIF3CL	sp|Q99613|EIF3C_HUMAN Eukaryotic translation initiation factor 3 subunit C OS=Homo sapiens OX=9606 GN=EIF3C PE=1 SV=1;sp|Q99613-2|EIF3C_HUMAN Isoform 2 of Eukaryotic translation initiation factor 3 subunit C OS=Homo sapiens OX=9606 GN=EIF3C;sp|B5ME19|EIFCL	6	8	8	8	8	4	4	4	3	3	8	4	4	4	3	3	8	4	4	4	3	3	9	9	9	105.34	913	913;903;914;148;79;132	0	63.026	By MS/MS	By MS/MS	By MS/MS	By MS/MS	By MS/MS	By MS/MS	9	4.9	4.9	5.6	4.3	4.3
Q9BUF5;K7ESQ3;K7EQT3;K7EJ64;K7ERA8;K7EJZ4;K7EL29;K7EN98;K7EPE5	Q9BUF5	8;1;1;1;1;1;1;1;1	1;1;1;1;1;1;1;1;1	1;1;1;1;1;1;1;1;1	Tubulin beta-6 chain	TUBB6	sp|Q9BUF5|TBB6_HUMAN Tubulin beta-6 chain OS=Homo sapiens OX=9606 GN=TUBB6 PE=1 SV=1	9	8	1	1	6	6	7	7	6	7	1	0	1	0	0	0	1	0	1	0	0	0	19.1	3.4	3.4	49.857	446	446;96;104;104;110;115;130;136;141	0	11.896	By MS/MS	By matching	By MS/MS	By matching	By matching	By matching	14.1	13	16.4	15.7	12.6	15.7
Q9UGI8;Q9UGI8-2;F8W7T0;F8WDI4	Q9UGI8;Q9UGI8-2;F8W7T0	8;7;5;1	8;7;5;1	8;7;5;1	Testin	TES	sp|Q9UGI8|TES_HUMAN Testin OS=Homo sapiens OX=9606 GN=TES PE=1 SV=1;sp|Q9UGI8-2|TES_HUMAN Isoform 2 of Testin OS=Homo sapiens OX=9606 GN=TES;tr|F8W7T0|F8W7T0_HUMAN Testin (Fragment) OS=Homo sapiens OX=9606 GN=TES PE=1 SV=1	4	8	8	8	8	3	5	3	3	4	8	3	5	3	3	4	8	3	5	3	3	4	21.4	21.4	21.4	47.996	421	421;412;79;44	0	60.284	By MS/MS	By MS/MS	By MS/MS	By MS/MS	By MS/MS	By MS/MS	21.4	13.5	18.3	7.8	7.8	13.1
Q9UKY7;Q9UKY7-2;H0Y8K3;D6RFH2;D6R9V8;Q9UKY7-3;D6RDN0;D6RAV0	Q9UKY7;Q9UKY7-2;H0Y8K3;D6RFH2;D6R9V8;Q9UKY7-3	8;8;5;4;4;4;3;1	8;8;5;4;4;4;3;1	8;8;5;4;4;4;3;1	Protein CDV3 homolog	CDV3	sp|Q9UKY7|CDV3_HUMAN Protein CDV3 homolog OS=Homo sapiens OX=9606 GN=CDV3 PE=1 SV=1;sp|Q9UKY7-2|CDV3_HUMAN Isoform 2 of Protein CDV3 homolog OS=Homo sapiens OX=9606 GN=CDV3;tr|H0Y8K3|H0Y8K3_HUMAN Protein CDV3 homolog (Fragment) OS=Homo sapiens OX=9606 GN=C	8	8	8	8	7	5	5	1	2	3	7	5	5	1	2	3	7	5	5	1	2	3	57	57	57	27.335	258	258;213;188;108;156;110;108;92	0	106.1	By MS/MS	By MS/MS	By MS/MS	By MS/MS	By MS/MS	By MS/MS	55	33.7	31.8	8.9	12.4	27.5
P34932;A0A087WYC1;A0A087WTS8;P34932-2	P34932;A0A087WYC1;A0A087WTS8	7;7;5;3	7;7;5;3	7;7;5;3	Heat shock 70 kDa protein 4	HSPA4	sp|P34932|HSP74_HUMAN Heat shock 70 kDa protein 4 OS=Homo sapiens OX=9606 GN=HSPA4 PE=1 SV=4;tr|A0A087WYC1|A0A087WYC1_HUMAN Heat shock 70 kDa protein 4 OS=Homo sapiens OX=9606 GN=HSPA4 PE=1 SV=1;tr|A0A087WTS8|A0A087WTS8_HUMAN Heat shock 70 kDa protein 4 OS	4	7	7	7	6	2	3	4	4	4	6	2	3	4	4	4	6	2	3	4	4	4	13.9	13.9	13.9	94.33	840	840;699;475;148	0	78.577	By MS/MS	By MS/MS	By MS/MS	By MS/MS	By MS/MS	By MS/MS	13.9	3.6	4.4	10.4	10.4	10.4
P18615;A0A0A0MT02;A0A0A0MSN9;P18615-4;P18615-3;A2ABK4;A0A0G2JI50;E9PD43	P18615;A0A0A0MT02;A0A0A0MSN9;P18615-4;P18615-3;A2ABK4;A0A0G2JI50;E9PD43	7;7;7;7;7;6;6;6	7;7;7;7;7;6;6;6	7;7;7;7;7;6;6;6	Negative elongation factor E	NELFE	sp|P18615|NELFE_HUMAN Negative elongation factor E OS=Homo sapiens OX=9606 GN=NELFE PE=1 SV=3;tr|A0A0A0MT02|A0A0A0MT02_HUMAN Negative elongation factor E (Fragment) OS=Homo sapiens OX=9606 GN=NELFE PE=1 SV=6;tr|A0A0A0MSN9|A0A0A0MSN9_HUMAN Negative elongati	8	7	7	7	7	5	5	3	2	3	7	5	5	3	2	3	7	5	5	3	2	3	25.8	25.8	25.8	43.239	380	380;293;333;350;387;159;240;260	0	81.815	By MS/MS	By MS/MS	By MS/MS	By MS/MS	By MS/MS	By MS/MS	25.8	20	21.1	12.6	7.9	13.7
Q99798;A2A274	Q99798;A2A274	7;7	7;7	7;7	Aconitate hydratase, mitochondrial	ACO2	sp|Q99798|ACON_HUMAN Aconitate hydratase, mitochondrial OS=Homo sapiens OX=9606 GN=ACO2 PE=1 SV=2;tr|A2A274|A2A274_HUMAN Aconitate hydratase, mitochondrial OS=Homo sapiens OX=9606 GN=ACO2 PE=1 SV=1	2	7	7	7	7	1	2	4	2	2	7	1	2	4	2	2	7	1	2	4	2	2	17.4	17.4	17.4	85.424	780	780;805	0	150.05	By MS/MS	By MS/MS	By MS/MS	By MS/MS	By matching	By MS/MS	17.4	3.2	6.2	7.8	3.2	6.2
P62826;B5MDF5;J3KQE5;B4DV51;F5H018;H0YFC6;A0A087X0W0	P62826;B5MDF5;J3KQE5;B4DV51;F5H018	7;7;6;4;4;2;1	7;7;6;4;4;2;1	7;7;6;4;4;2;1	GTP-binding nuclear protein Ran	RAN	sp|P62826|RAN_HUMAN GTP-binding nuclear protein Ran OS=Homo sapiens OX=9606 GN=RAN PE=1 SV=3;tr|B5MDF5|B5MDF5_HUMAN GTP-binding nuclear protein Ran OS=Homo sapiens OX=9606 GN=RAN PE=1 SV=1;tr|J3KQE5|J3KQE5_HUMAN GTP-binding nuclear protein Ran (Fragment) O	7	7	7	7	7	4	6	7	4	6	7	4	6	7	4	6	7	4	6	7	4	6	25.5	25.5	25.5	24.423	216	216;233;234;128;198;103;53	0	67.886	By MS/MS	By MS/MS	By MS/MS	By MS/MS	By MS/MS	By MS/MS	25.5	25	25.5	25.5	25	20.4
CON__Streptavidin	CON__Streptavidin	7	7	7				1	7	7	7	7	7	7	7	7	7	7	7	7	7	7	7	7	7	7	7	7	7	38.1	38.1	38.1	16.622	160	160	0	323.31	By MS/MS	By MS/MS	By MS/MS	By MS/MS	By MS/MS	By MS/MS	38.1	38.1	38.1	38.1	38.1	38.1
P31040;D6RFM5;P31040-2;A0A087X1I3;P31040-3	P31040;D6RFM5;P31040-2	7;7;7;3;3	7;7;7;3;3	7;7;7;3;3	Succinate dehydrogenase [ubiquinone] flavoprotein subunit, mitochondrial	SDHA	sp|P31040|SDHA_HUMAN Succinate dehydrogenase [ubiquinone] flavoprotein subunit, mitochondrial OS=Homo sapiens OX=9606 GN=SDHA PE=1 SV=2;tr|D6RFM5|D6RFM5_HUMAN Succinate dehydrogenase [ubiquinone] flavoprotein subunit, mitochondrial OS=Homo sapiens OX=9606	5	7	7	7	7	3	5	5	3	4	7	3	5	5	3	4	7	3	5	5	3	4	9.6	9.6	9.6	72.691	664	664;583;616;519;519	0	43.653	By MS/MS	By MS/MS	By MS/MS	By MS/MS	By MS/MS	By MS/MS	9.6	4.7	7.1	6.3	3.2	4.7
O75347;E5RJD8;E5RIW3;E5RHG6;O75347-2;E5RIX8	O75347;E5RJD8;E5RIW3;E5RHG6;O75347-2	7;7;6;5;4;2	7;7;6;5;4;2	7;7;6;5;4;2	Tubulin-specific chaperone A	TBCA	sp|O75347|TBCA_HUMAN Tubulin-specific chaperone A OS=Homo sapiens OX=9606 GN=TBCA PE=1 SV=3;tr|E5RJD8|E5RJD8_HUMAN Tubulin-specific chaperone A OS=Homo sapiens OX=9606 GN=TBCA PE=1 SV=1;tr|E5RIW3|E5RIW3_HUMAN Tubulin-specific chaperone A OS=Homo sapiens OX	6	7	7	7	7	2	5	5	5	5	7	2	5	5	5	5	7	2	5	5	5	5	65.7	65.7	65.7	12.855	108	108;119;84;131;129;79	0	222.63	By MS/MS	By MS/MS	By MS/MS	By MS/MS	By MS/MS	By MS/MS	65.7	25.9	56.5	56.5	56.5	56.5
P63104;E9PD24;E7EVZ2;E7ESK7;E7EX29;E5RIR4;E5RGE1	P63104;E9PD24;E7EVZ2;E7ESK7;E7EX29;E5RIR4;E5RGE1	7;7;7;7;7;6;5	6;6;6;6;6;5;4	6;6;6;6;6;5;4	14-3-3 protein zeta/delta	YWHAZ	sp|P63104|1433Z_HUMAN 14-3-3 protein zeta/delta OS=Homo sapiens OX=9606 GN=YWHAZ PE=1 SV=1;tr|E9PD24|E9PD24_HUMAN 14-3-3 protein zeta/delta (Fragment) OS=Homo sapiens OX=9606 GN=YWHAZ PE=1 SV=1;tr|E7EVZ2|E7EVZ2_HUMAN 14-3-3 protein zeta/delta (Fragment) OS	7	7	6	6	6	3	5	5	7	6	5	2	4	4	6	5	5	2	4	4	6	5	21.6	21.6	21.6	27.745	245	245;92;98;137;246;75;51	0	52.454	By MS/MS	By matching	By MS/MS	By MS/MS	By MS/MS	By MS/MS	21.6	7.8	21.6	21.6	21.6	21.6
Q14203;Q14203-6;E7EX90;Q14203-5;Q14203-2;Q14203-3;Q14203-4;Q6AWB1;E7EWF7	Q14203;Q14203-6;E7EX90;Q14203-5;Q14203-2;Q14203-3;Q14203-4;Q6AWB1	7;7;7;7;7;7;7;4;2	7;7;7;7;7;7;7;4;2	7;7;7;7;7;7;7;4;2	Dynactin subunit 1	DCTN1;DKFZp686E0752	sp|Q14203|DCTN1_HUMAN Dynactin subunit 1 OS=Homo sapiens OX=9606 GN=DCTN1 PE=1 SV=3;sp|Q14203-6|DCTN1_HUMAN Isoform 6 of Dynactin subunit 1 OS=Homo sapiens OX=9606 GN=DCTN1;tr|E7EX90|E7EX90_HUMAN Dynactin subunit 1 OS=Homo sapiens OX=9606 GN=DCTN1 PE=1 SV=	9	7	7	7	7	0	0	1	1	0	7	0	0	1	1	0	7	0	0	1	1	0	7.8	7.8	7.8	141.69	1278	1278;1271;1256;1139;1144;1236;1253;890;191	0	44.871	By MS/MS			By matching	By matching		7.8	0	0	1	0.9	0
P22234;E9PBS1;P22234-2	P22234;E9PBS1;P22234-2	7;7;7	7;7;7	7;7;7	Multifunctional protein ADE2;Phosphoribosylaminoimidazole-succinocarboxamide synthase;Phosphoribosylaminoimidazole carboxylase	PAICS	sp|P22234|PUR6_HUMAN Multifunctional protein ADE2 OS=Homo sapiens OX=9606 GN=PAICS PE=1 SV=3;tr|E9PBS1|E9PBS1_HUMAN Multifunctional protein ADE2 (Fragment) OS=Homo sapiens OX=9606 GN=PAICS PE=1 SV=1;sp|P22234-2|PUR6_HUMAN Isoform 2 of Multifunctional prote	3	7	7	7	6	4	4	3	3	3	6	4	4	3	3	3	6	4	4	3	3	3	10.6	10.6	10.6	47.079	425	425;413;432	0	188.5	By MS/MS	By MS/MS	By MS/MS	By MS/MS	By MS/MS	By MS/MS	10.6	7.5	9.4	6.4	6.4	6.4
Q96AE4;Q96AE4-2;E9PEB5;C9JSZ1	Q96AE4;Q96AE4-2;E9PEB5	7;7;7;3	4;4;4;3	4;4;4;3	Far upstream element-binding protein 1	FUBP1	sp|Q96AE4|FUBP1_HUMAN Far upstream element-binding protein 1 OS=Homo sapiens OX=9606 GN=FUBP1 PE=1 SV=3;sp|Q96AE4-2|FUBP1_HUMAN Isoform 2 of Far upstream element-binding protein 1 OS=Homo sapiens OX=9606 GN=FUBP1;tr|E9PEB5|E9PEB5_HUMAN Far upstream element	4	7	4	4	7	5	5	5	4	4	4	2	2	2	1	1	4	2	2	2	1	1	11	6.8	6.8	67.56	644	644;653;655;232	0	73.303	By MS/MS	By MS/MS	By MS/MS	By MS/MS	By MS/MS	By MS/MS	11	9.6	9.6	8.5	5.4	5.4
P55265;H0YCK3;P55265-5;P55265-3;P55265-2;P55265-4	P55265;H0YCK3;P55265-5;P55265-3;P55265-2;P55265-4	7;7;7;7;7;7	7;7;7;7;7;7	7;7;7;7;7;7	Double-stranded RNA-specific adenosine deaminase	ADAR	sp|P55265|DSRAD_HUMAN Double-stranded RNA-specific adenosine deaminase OS=Homo sapiens OX=9606 GN=ADAR PE=1 SV=4;tr|H0YCK3|H0YCK3_HUMAN Double-stranded RNA-specific adenosine deaminase (Fragment) OS=Homo sapiens OX=9606 GN=ADAR PE=1 SV=1;sp|P55265-5|DSRAD_	6	7	7	7	5	5	4	5	4	3	5	5	4	5	4	3	5	5	4	5	4	3	7.1	7.1	7.1	136.06	1226	1226;1195;931;1181;1200;1269	0	59.335	By MS/MS	By MS/MS	By MS/MS	By MS/MS	By MS/MS	By MS/MS	5.4	5.9	4.2	4.5	4.5	3.3
Q99848;H7C2Q8	Q99848;H7C2Q8	7;7	7;7	7;7	Probable rRNA-processing protein EBP2	EBNA1BP2	sp|Q99848|EBP2_HUMAN Probable rRNA-processing protein EBP2 OS=Homo sapiens OX=9606 GN=EBNA1BP2 PE=1 SV=2;tr|H7C2Q8|H7C2Q8_HUMAN EBNA1 binding protein 2, isoform CRA_d OS=Homo sapiens OX=9606 GN=EBNA1BP2 PE=1 SV=1	2	7	7	7	6	6	6	5	5	6	6	6	6	5	5	6	6	6	6	5	5	6	30.1	30.1	30.1	34.852	306	306;361	0	44.737	By MS/MS	By MS/MS	By MS/MS	By MS/MS	By MS/MS	By MS/MS	30.1	28.1	28.1	24.8	24.8	28.1
Q99426;K7EP07;Q99426-2;K7EK42;K7EL99	Q99426;K7EP07;Q99426-2;K7EK42	7;7;7;6;1	7;7;7;6;1	7;7;7;6;1	Tubulin-folding cofactor B	TBCB	sp|Q99426|TBCB_HUMAN Tubulin-folding cofactor B OS=Homo sapiens OX=9606 GN=TBCB PE=1 SV=2;tr|K7EP07|K7EP07_HUMAN Tubulin-folding cofactor B (Fragment) OS=Homo sapiens OX=9606 GN=TBCB PE=1 SV=8;sp|Q99426-2|TBCB_HUMAN Isoform 2 of Tubulin-folding cofactor B	5	7	7	7	7	1	3	4	5	4	7	1	3	4	5	4	7	1	3	4	5	4	35.2	35.2	35.2	27.325	244	244;169;193;191;133	0	90.537	By MS/MS	By matching	By MS/MS	By MS/MS	By MS/MS	By MS/MS	35.2	6.6	18	23.4	26.6	18
O15371;O15371-2;O15371-3;B0QYA5;B0QYA6;B0QYA8;B0QYA4	O15371;O15371-2;O15371-3;B0QYA5;B0QYA6	7;7;6;5;4;2;1	7;7;6;5;4;2;1	7;7;6;5;4;2;1	Eukaryotic translation initiation factor 3 subunit D	EIF3D	sp|O15371|EIF3D_HUMAN Eukaryotic translation initiation factor 3 subunit D OS=Homo sapiens OX=9606 GN=EIF3D PE=1 SV=1;sp|O15371-2|EIF3D_HUMAN Isoform 2 of Eukaryotic translation initiation factor 3 subunit D OS=Homo sapiens OX=9606 GN=EIF3D;sp|O15371-3|EIF	7	7	7	7	7	2	4	4	4	2	7	2	4	4	4	2	7	2	4	4	4	2	16.2	16.2	16.2	63.972	548	548;499;533;269;173;123;105	0	76.321	By MS/MS	By matching	By MS/MS	By MS/MS	By matching	By MS/MS	16.2	4	10.8	9.1	9.1	4.6
P00568;Q5T9B7;H0YID2	P00568;Q5T9B7	7;7;3	7;7;3	7;7;3	Adenylate kinase isoenzyme 1	AK1	sp|P00568|KAD1_HUMAN Adenylate kinase isoenzyme 1 OS=Homo sapiens OX=9606 GN=AK1 PE=1 SV=3;tr|Q5T9B7|Q5T9B7_HUMAN Adenylate kinase isoenzyme 1 OS=Homo sapiens OX=9606 GN=AK1 PE=1 SV=1	3	7	7	7	7	0	1	2	0	1	7	0	1	2	0	1	7	0	1	2	0	1	33.5	33.5	33.5	21.635	194	194;210;51	0	51.41	By MS/MS		By matching	By matching		By MS/MS	33.5	0	5.7	16	0	5.7
P05455;E9PGX9;E9PFL9;E7ERC4	P05455	7;2;2;2	7;2;2;2	7;2;2;2	Lupus La protein	SSB	sp|P05455|LA_HUMAN Lupus La protein OS=Homo sapiens OX=9606 GN=SSB PE=1 SV=2	4	7	7	7	7	4	4	6	7	6	7	4	4	6	7	6	7	4	4	6	7	6	25	25	25	46.836	408	408;120;134;184	0	73.89	By MS/MS	By MS/MS	By MS/MS	By MS/MS	By MS/MS	By MS/MS	25	13.7	13.5	20.1	25	21.6
P12270;P12270-2	P12270	7;1	7;1	7;1	Nucleoprotein TPR	TPR	sp|P12270|TPR_HUMAN Nucleoprotein TPR OS=Homo sapiens OX=9606 GN=TPR PE=1 SV=3	2	7	7	7	7	0	0	0	0	1	7	0	0	0	0	1	7	0	0	0	0	1	6.6	6.6	6.6	267.29	2363	2363;726	0	50.901	By MS/MS					By MS/MS	6.6	0	0	0	0	1.4
P26583;D6R9A6	P26583	7;3	5;3	5;3	High mobility group protein B2	HMGB2	sp|P26583|HMGB2_HUMAN High mobility group protein B2 OS=Homo sapiens OX=9606 GN=HMGB2 PE=1 SV=2	2	7	5	5	6	6	4	6	5	7	4	4	2	4	3	5	4	4	2	4	3	5	37.3	31.1	31.1	24.033	209	209;134	0	34.34	By MS/MS	By MS/MS	By MS/MS	By MS/MS	By MS/MS	By MS/MS	29.7	36.8	23	29.7	29.7	37.3
P27824;P27824-2;P27824-3;D6RAQ8;D6RAU8;D6RB85;D6RDP7;H0Y9Q7;D6RFL1;H0Y9H1;D6RGY2	P27824;P27824-2;P27824-3	7;7;4;3;3;3;3;2;1;1;1	7;7;4;3;3;3;3;2;1;1;1	7;7;4;3;3;3;3;2;1;1;1	Calnexin	CANX	sp|P27824|CALX_HUMAN Calnexin OS=Homo sapiens OX=9606 GN=CANX PE=1 SV=2;sp|P27824-2|CALX_HUMAN Isoform 2 of Calnexin OS=Homo sapiens OX=9606 GN=CANX;sp|P27824-3|CALX_HUMAN Isoform 3 of Calnexin OS=Homo sapiens OX=9606 GN=CANX	11	7	7	7	7	0	1	3	1	1	7	0	1	3	1	1	7	0	1	3	1	1	15.4	15.4	15.4	67.567	592	592;627;484;107;134;144;168;170;131;189;308	0	58.932	By MS/MS		By matching	By matching	By matching	By matching	15.4	0	5.1	7.3	2.4	2.4
P31153;P31153-2	P31153;P31153-2	7;5	7;5	7;5	S-adenosylmethionine synthase isoform type-2	MAT2A	sp|P31153|METK2_HUMAN S-adenosylmethionine synthase isoform type-2 OS=Homo sapiens OX=9606 GN=MAT2A PE=1 SV=1;sp|P31153-2|METK2_HUMAN Isoform 2 of S-adenosylmethionine synthase isoform type-2 OS=Homo sapiens OX=9606 GN=MAT2A	2	7	7	7	6	0	3	2	4	5	6	0	3	2	4	5	6	0	3	2	4	5	19.2	19.2	19.2	43.66	395	395;299	0	53.011	By MS/MS		By matching	By MS/MS	By MS/MS	By MS/MS	19.2	0	6.6	7.6	9.4	11.9
P33991;E5RFJ8;E5RFR3;E5RG31	P33991	7;3;1;1	7;3;1;1	7;3;1;1	DNA replication licensing factor MCM4	MCM4	sp|P33991|MCM4_HUMAN DNA replication licensing factor MCM4 OS=Homo sapiens OX=9606 GN=MCM4 PE=1 SV=5	4	7	7	7	6	1	2	2	2	2	6	1	2	2	2	2	6	1	2	2	2	2	14.5	14.5	14.5	96.557	863	863;211;140;278	0	115.19	By MS/MS	By MS/MS	By MS/MS	By MS/MS	By matching	By MS/MS	13.4	2.2	3.9	4.3	3.2	3.2
P35658;P35658-3;P35658-4;P35658-2;P35658-5;A0A0A0MSW3;H0YF36	P35658;P35658-3;P35658-4;P35658-2;P35658-5;A0A0A0MSW3	7;7;7;7;7;6;3	7;7;7;7;7;6;3	7;7;7;7;7;6;3	Nuclear pore complex protein Nup214	NUP214	sp|P35658|NU214_HUMAN Nuclear pore complex protein Nup214 OS=Homo sapiens OX=9606 GN=NUP214 PE=1 SV=2;sp|P35658-3|NU214_HUMAN Isoform 3 of Nuclear pore complex protein Nup214 OS=Homo sapiens OX=9606 GN=NUP214;sp|P35658-4|NU214_HUMAN Isoform 4 of Nuclear po	7	7	7	7	6	6	6	3	0	3	6	6	6	3	0	3	6	6	6	3	0	3	4.3	4.3	4.3	213.62	2090	2090;2091;2080;2079;2093;1519;140	0	45.661	By MS/MS	By MS/MS	By MS/MS	By MS/MS		By matching	4	4.3	4.3	2.5	0	2.2
P42766;F2Z388	P42766;F2Z388	7;4	7;4	7;4	60S ribosomal protein L35	RPL35	sp|P42766|RL35_HUMAN 60S ribosomal protein L35 OS=Homo sapiens OX=9606 GN=RPL35 PE=1 SV=2;tr|F2Z388|F2Z388_HUMAN 60S ribosomal protein L35 OS=Homo sapiens OX=9606 GN=RPL35 PE=1 SV=1	2	7	7	7	6	5	5	7	7	6	6	5	5	7	7	6	6	5	5	7	7	6	37.4	37.4	37.4	14.551	123	123;96	0	83.084	By MS/MS	By MS/MS	By MS/MS	By MS/MS	By MS/MS	By MS/MS	30.9	30.9	30.9	37.4	37.4	37.4
P48634;P48634-2;P48634-3;P48634-4	P48634;P48634-2;P48634-3	7;6;6;3	7;6;6;3	7;6;6;3	Protein PRRC2A	PRRC2A	sp|P48634|PRC2A_HUMAN Protein PRRC2A OS=Homo sapiens OX=9606 GN=PRRC2A PE=1 SV=3;sp|P48634-2|PRC2A_HUMAN Isoform 2 of Protein PRRC2A OS=Homo sapiens OX=9606 GN=PRRC2A;sp|P48634-3|PRC2A_HUMAN Isoform 3 of Protein PRRC2A OS=Homo sapiens OX=9606 GN=PRRC2A	4	7	7	7	7	3	4	3	2	1	7	3	4	3	2	1	7	3	4	3	2	1	7.2	7.2	7.2	228.86	2157	2157;2144;2156;1533	0	47.418	By MS/MS	By MS/MS	By MS/MS	By MS/MS	By MS/MS	By matching	7.2	2.7	3.9	2.9	1.9	0.5
P50454;E9PJH8;E9PIG2;E9PRS3;E9PNX1;E9PK86;E9PMI5;E9PR70;E9PPV6;E9PQ34;E9PKH2;H0YEP8;E9PLA6	P50454;E9PJH8;E9PIG2;E9PRS3;E9PNX1;E9PK86;E9PMI5;E9PR70;E9PPV6	7;4;4;4;4;4;4;4;4;3;3;2;1	7;4;4;4;4;4;4;4;4;3;3;2;1	7;4;4;4;4;4;4;4;4;3;3;2;1	Serpin H1	SERPINH1	sp|P50454|SERPH_HUMAN Serpin H1 OS=Homo sapiens OX=9606 GN=SERPINH1 PE=1 SV=2;tr|E9PJH8|E9PJH8_HUMAN Serpin H1 (Fragment) OS=Homo sapiens OX=9606 GN=SERPINH1 PE=1 SV=1;tr|E9PIG2|E9PIG2_HUMAN Serpin H1 (Fragment) OS=Homo sapiens OX=9606 GN=SERPINH1 PE=1 SV=	13	7	7	7	7	1	4	4	5	4	7	1	4	4	5	4	7	1	4	4	5	4	23.9	23.9	23.9	46.44	418	418;150;165;166;203;247;249;295;324;142;201;56;85	0	63.131	By MS/MS	By matching	By MS/MS	By MS/MS	By MS/MS	By MS/MS	23.9	5.3	12.7	16.7	19.6	16.5
P52701;P52701-3;P52701-2;A0A087WWJ1;F8W7G9;F8WAX8;P52701-4;A0A087WYT6;C9JH55;C9J8Y8;C9J7Y7	P52701;P52701-3;P52701-2;A0A087WWJ1	7;6;5;4;3;3;3;2;1;1;1	7;6;5;4;3;3;3;2;1;1;1	7;6;5;4;3;3;3;2;1;1;1	DNA mismatch repair protein Msh6	MSH6	sp|P52701|MSH6_HUMAN DNA mismatch repair protein Msh6 OS=Homo sapiens OX=9606 GN=MSH6 PE=1 SV=2;sp|P52701-3|MSH6_HUMAN Isoform 3 of DNA mismatch repair protein Msh6 OS=Homo sapiens OX=9606 GN=MSH6;sp|P52701-2|MSH6_HUMAN Isoform GTBP-alt of DNA mismatch rep	11	7	7	7	6	3	3	1	0	1	6	3	3	1	0	1	6	3	3	1	0	1	7.8	7.8	7.8	152.78	1360	1360;1230;1068;1067;104;160;1058;327;101;115;151	0	52.705	By MS/MS	By MS/MS	By MS/MS	By MS/MS		By matching	7.6	2.9	5.1	1	0	1
P54886;P54886-2	P54886;P54886-2	7;7	7;7	7;7	Delta-1-pyrroline-5-carboxylate synthase;Glutamate 5-kinase;Gamma-glutamyl phosphate reductase	ALDH18A1	sp|P54886|P5CS_HUMAN Delta-1-pyrroline-5-carboxylate synthase OS=Homo sapiens OX=9606 GN=ALDH18A1 PE=1 SV=2;sp|P54886-2|P5CS_HUMAN Isoform Short of Delta-1-pyrroline-5-carboxylate synthase OS=Homo sapiens OX=9606 GN=ALDH18A1	2	7	7	7	7	0	2	5	4	3	7	0	2	5	4	3	7	0	2	5	4	3	9.6	9.6	9.6	87.301	795	795;793	0	83.798	By MS/MS		By MS/MS	By MS/MS	By MS/MS	By MS/MS	9.6	0	4.4	9.3	8.1	5.2
P62258;B4DJF2;I3L3T1;P62258-2;K7EIT4;I3L0W5;K7EM20	P62258;B4DJF2;I3L3T1;P62258-2	7;6;6;4;3;1;1	6;5;5;3;2;1;1	6;5;5;3;2;1;1	14-3-3 protein epsilon	YWHAE	sp|P62258|1433E_HUMAN 14-3-3 protein epsilon OS=Homo sapiens OX=9606 GN=YWHAE PE=1 SV=1;tr|B4DJF2|B4DJF2_HUMAN cDNA FLJ51975, moderately similar to 14-3-3 protein epsilon (14-3-3E) OS=Homo sapiens OX=9606 GN=YWHAE PE=1 SV=1;tr|I3L3T1|I3L3T1_HUMAN 14-3-3 pr	7	7	6	6	7	3	6	5	6	7	6	2	5	4	5	6	6	2	5	4	5	6	33.3	33.3	33.3	29.174	255	255;94;107;233;109;38;115	0	57.683	By MS/MS	By MS/MS	By MS/MS	By MS/MS	By MS/MS	By MS/MS	33.3	15.3	24.3	23.5	31	33.3
P62995;P62995-3;H7C2L4;H7BXF3;P62995-2	P62995;P62995-3;H7C2L4	7;5;4;3;1	7;5;4;3;1	7;5;4;3;1	Transformer-2 protein homolog beta	TRA2B	sp|P62995|TRA2B_HUMAN Transformer-2 protein homolog beta OS=Homo sapiens OX=9606 GN=TRA2B PE=1 SV=1;sp|P62995-3|TRA2B_HUMAN Isoform 3 of Transformer-2 protein homolog beta OS=Homo sapiens OX=9606 GN=TRA2B;tr|H7C2L4|H7C2L4_HUMAN Transformer-2 protein homolo	5	7	7	7	5	5	6	6	7	5	5	5	6	6	7	5	5	5	6	6	7	5	27.4	27.4	27.4	33.665	288	288;188;107;127;38	0	48.317	By MS/MS	By MS/MS	By MS/MS	By MS/MS	By MS/MS	By MS/MS	14.9	20.8	24	20.5	27.4	24
P82909;D6R941	P82909;D6R941	7;4	7;4	7;4	28S ribosomal protein S36, mitochondrial	MRPS36	sp|P82909|RT36_HUMAN 28S ribosomal protein S36, mitochondrial OS=Homo sapiens OX=9606 GN=MRPS36 PE=1 SV=2;tr|D6R941|D6R941_HUMAN 28S ribosomal protein S36, mitochondrial OS=Homo sapiens OX=9606 GN=MRPS36 PE=1 SV=1	2	7	7	7	5	5	4	0	1	2	5	5	4	0	1	2	5	5	4	0	1	2	70.9	70.9	70.9	11.466	103	103;38	0	76.048	By MS/MS	By MS/MS	By MS/MS		By matching	By MS/MS	69.9	50.5	49.5	0	17.5	33
Q01581	Q01581	7	7	7	Hydroxymethylglutaryl-CoA synthase, cytoplasmic	HMGCS1	sp|Q01581|HMCS1_HUMAN Hydroxymethylglutaryl-CoA synthase, cytoplasmic OS=Homo sapiens OX=9606 GN=HMGCS1 PE=1 SV=2	1	7	7	7	7	0	5	4	3	4	7	0	5	4	3	4	7	0	5	4	3	4	20.2	20.2	20.2	57.293	520	520	0	81.902	By MS/MS		By MS/MS	By MS/MS	By MS/MS	By MS/MS	20.2	0	13.8	10.4	10.4	10.4
Q12874	Q12874	7	7	7	Splicing factor 3A subunit 3	SF3A3	sp|Q12874|SF3A3_HUMAN Splicing factor 3A subunit 3 OS=Homo sapiens OX=9606 GN=SF3A3 PE=1 SV=1	1	7	7	7	7	3	4	1	3	2	7	3	4	1	3	2	7	3	4	1	3	2	15	15	15	58.848	501	501	0	64.437	By MS/MS	By MS/MS	By MS/MS	By matching	By MS/MS	By MS/MS	15	4.8	7.8	2.8	7.8	4.8
Q12931;Q12931-2;I3L0K7;I3L239;I3L2D5	Q12931;Q12931-2;I3L0K7	7;7;5;2;1	7;7;5;2;1	7;7;5;2;1	Heat shock protein 75 kDa, mitochondrial	TRAP1	sp|Q12931|TRAP1_HUMAN Heat shock protein 75 kDa, mitochondrial OS=Homo sapiens OX=9606 GN=TRAP1 PE=1 SV=3;sp|Q12931-2|TRAP1_HUMAN Isoform 2 of Heat shock protein 75 kDa, mitochondrial OS=Homo sapiens OX=9606 GN=TRAP1;tr|I3L0K7|I3L0K7_HUMAN Heat shock prote	5	7	7	7	7	0	1	2	1	1	7	0	1	2	1	1	7	0	1	2	1	1	14.3	14.3	14.3	80.109	704	704;651;495;215;108	0	58.484	By MS/MS		By matching	By matching	By matching	By matching	14.3	0	2	4	2	2
Q13242;H0YIB4;S4R3G0	Q13242;H0YIB4;S4R3G0	7;5;4	7;5;4	7;5;4	Serine/arginine-rich splicing factor 9	SRSF9	sp|Q13242|SRSF9_HUMAN Serine/arginine-rich splicing factor 9 OS=Homo sapiens OX=9606 GN=SRSF9 PE=1 SV=1;tr|H0YIB4|H0YIB4_HUMAN Serine/arginine-rich-splicing factor 9 (Fragment) OS=Homo sapiens OX=9606 GN=SRSF9 PE=1 SV=8;tr|S4R3G0|S4R3G0_HUMAN Serine/argini	3	7	7	7	6	4	5	6	5	4	6	4	5	6	5	4	6	4	5	6	5	4	37.1	37.1	37.1	25.542	221	221;109;119	0	45.392	By MS/MS	By MS/MS	By MS/MS	By MS/MS	By MS/MS	By MS/MS	32.6	23.1	24.4	29	24.4	23.1
Q14195-2;H0YBT4;Q14194;Q14194-2;E9PD68	Q14195-2	7;3;1;1;1	6;2;0;0;0	4;0;0;0;0			sp|Q14195-2|DPYL3_HUMAN Isoform LCRMP-4 of Dihydropyrimidinase-related protein 3 OS=Homo sapiens OX=9606 GN=DPYSL3	5	7	6	4	7	3	7	4	3	4	6	2	6	3	2	3	4	2	4	3	2	3	18.6	17.4	11.1	73.91	684	684;209;572;686;570	0	54.666	By MS/MS	By matching	By MS/MS	By MS/MS	By matching	By MS/MS	18.6	7.7	18.6	8.8	6	8.8
Q15417;Q15417-3;Q15417-2;E9PDU6	Q15417;Q15417-3;Q15417-2	7;7;5;3	7;7;5;3	7;7;5;3	Calponin-3	CNN3	sp|Q15417|CNN3_HUMAN Calponin-3 OS=Homo sapiens OX=9606 GN=CNN3 PE=1 SV=1;sp|Q15417-3|CNN3_HUMAN Isoform 3 of Calponin-3 OS=Homo sapiens OX=9606 GN=CNN3;sp|Q15417-2|CNN3_HUMAN Isoform 2 of Calponin-3 OS=Homo sapiens OX=9606 GN=CNN3	4	7	7	7	7	5	6	4	4	4	7	5	6	4	4	4	7	5	6	4	4	4	24.3	24.3	24.3	36.413	329	329;283;288;185	0	57.977	By MS/MS	By MS/MS	By MS/MS	By MS/MS	By MS/MS	By MS/MS	24.3	17.6	20.1	17.3	16.1	17.3
Q8IUE6	Q8IUE6	7	1	1	Histone H2A type 2-B	HIST2H2AB	sp|Q8IUE6|H2A2B_HUMAN Histone H2A type 2-B OS=Homo sapiens OX=9606 GN=HIST2H2AB PE=1 SV=3	1	7	1	1	7	4	5	4	2	5	1	0	0	0	0	1	1	0	0	0	0	1	65.4	28.5	28.5	13.995	130	130	0.0018259	6.388	By MS/MS	By matching	By matching	By matching	By matching	By matching	65.4	34.6	36.9	33.8	9.2	62.3
Q9BQ61;K7ELS0;K7ERU7;K7EN60	Q9BQ61	7;2;2;2	7;2;2;2	7;2;2;2	Uncharacterized protein C19orf43	C19orf43	sp|Q9BQ61|TRIR_HUMAN Telomerase RNA component interacting RNase OS=Homo sapiens OX=9606 GN=TRIR PE=1 SV=1	4	7	7	7	7	6	7	5	5	6	7	6	7	5	5	6	7	6	7	5	5	6	42	42	42	18.419	176	176;132;133;150	0	54.224	By MS/MS	By MS/MS	By MS/MS	By MS/MS	By MS/MS	By MS/MS	42	42	42	42	41.5	33.5
Q9H1E3;Q9H1E3-2	Q9H1E3	7;2	7;2	7;2	Nuclear ubiquitous casein and cyclin-dependent kinase substrate 1	NUCKS1	sp|Q9H1E3|NUCKS_HUMAN Nuclear ubiquitous casein and cyclin-dependent kinase substrate 1 OS=Homo sapiens OX=9606 GN=NUCKS1 PE=1 SV=1	2	7	7	7	6	7	7	6	6	6	6	7	7	6	6	6	6	7	7	6	6	6	18.5	18.5	18.5	27.296	243	243;203	0	234.57	By MS/MS	By MS/MS	By MS/MS	By MS/MS	By MS/MS	By MS/MS	17.7	18.5	18.5	17.7	17.7	17.7
P62333;A0A087X2I1;H0YJX2;H0YJS8;H0YJC0	P62333;A0A087X2I1	6;6;1;1;1	6;6;1;1;1	6;6;1;1;1	26S protease regulatory subunit 10B	PSMC6	sp|P62333|PRS10_HUMAN 26S proteasome regulatory subunit 10B OS=Homo sapiens OX=9606 GN=PSMC6 PE=1 SV=1;tr|A0A087X2I1|A0A087X2I1_HUMAN 26S proteasome regulatory subunit 10B OS=Homo sapiens OX=9606 GN=PSMC6 PE=1 SV=1	5	6	6	6	6	1	1	1	1	1	6	1	1	1	1	1	6	1	1	1	1	1	17.2	17.2	17.2	44.172	389	389;403;67;194;262	0	40.475	By MS/MS	By matching	By matching	By matching	By matching	By matching	17.2	4.1	3.3	3.3	3.3	3.3
P05165;A0A1B0GU58;P05165-3;P05165-2;A0A1B0GWA1;A0A1B0GUX9;A0A1B0GWI4;A0A1B0GTR1;H0Y5U0;Q5JTW6	P05165;A0A1B0GU58;P05165-3;P05165-2;A0A1B0GWA1;A0A1B0GUX9;A0A1B0GWI4;A0A1B0GTR1	6;6;6;6;5;5;5;4;1;1	6;6;6;6;5;5;5;4;1;1	6;6;6;6;5;5;5;4;1;1	Propionyl-CoA carboxylase alpha chain, mitochondrial	PCCA	sp|P05165|PCCA_HUMAN Propionyl-CoA carboxylase alpha chain, mitochondrial OS=Homo sapiens OX=9606 GN=PCCA PE=1 SV=4;tr|A0A1B0GU58|A0A1B0GU58_HUMAN Propionyl-CoA carboxylase alpha chain, mitochondrial (Fragment) OS=Homo sapiens OX=9606 GN=PCCA PE=1 SV=1;sp|	10	6	6	6	3	5	5	3	4	4	3	5	5	3	4	4	3	5	5	3	4	4	12.8	12.8	12.8	80.058	728	728;615;681;702;326;398;461;245;139;149	0	35.373	By MS/MS	By MS/MS	By MS/MS	By MS/MS	By MS/MS	By MS/MS	7	10.9	10.9	6.5	7.8	9.3
P60891;B1ALA9;A0A2R8Y7H4;P60891-2;P21108;A0A0B4J207;Q15244;B7ZB02;B1ALA7;H7C540	P60891;B1ALA9;A0A2R8Y7H4;P60891-2;P21108;A0A0B4J207	6;6;5;4;3;3;2;2;2;1	6;6;5;4;3;3;2;2;2;1	4;4;4;2;2;2;2;0;2;0	Ribose-phosphate pyrophosphokinase 1;Ribose-phosphate pyrophosphokinase 3	PRPS1;PRPS1L1	sp|P60891|PRPS1_HUMAN Ribose-phosphate pyrophosphokinase 1 OS=Homo sapiens OX=9606 GN=PRPS1 PE=1 SV=2;tr|B1ALA9|B1ALA9_HUMAN Ribose-phosphate pyrophosphokinase 1 OS=Homo sapiens OX=9606 GN=PRPS1 PE=1 SV=2;tr|A0A2R8Y7H4|A0A2R8Y7H4_HUMAN Ribose-phosphate pyr	10	6	6	4	5	4	5	4	6	5	5	4	5	4	6	5	3	4	4	2	4	3	26.1	26.1	17.9	34.834	318	318;285;321;251;318;318;40;114;168;173	0	38.022	By MS/MS	By MS/MS	By MS/MS	By MS/MS	By MS/MS	By MS/MS	21.7	17.9	21.1	16.7	26.1	22.6
P28331;B4DJ81;P28331-3;P28331-4;P28331-5;P28331-2	P28331;B4DJ81;P28331-3;P28331-4;P28331-5;P28331-2	6;6;6;6;6;6	6;6;6;6;6;6	6;6;6;6;6;6	NADH-ubiquinone oxidoreductase 75 kDa subunit, mitochondrial	NDUFS1	sp|P28331|NDUS1_HUMAN NADH-ubiquinone oxidoreductase 75 kDa subunit, mitochondrial OS=Homo sapiens OX=9606 GN=NDUFS1 PE=1 SV=3;tr|B4DJ81|B4DJ81_HUMAN cDNA FLJ60586, highly similar to NADH-ubiquinone oxidoreductase 75 kDa subunit, mitochondrial (EC 1.6.5.3)	6	6	6	6	6	3	4	3	1	2	6	3	4	3	1	2	6	3	4	3	1	2	10.7	10.7	10.7	79.467	727	727;611;616;670;691;741	0	68.679	By MS/MS	By matching	By MS/MS	By MS/MS	By MS/MS	By MS/MS	10.7	4.8	6.2	5	1.4	3
Q14847;C9J9W2;Q14847-2;Q14847-3;F6S2S5	Q14847;C9J9W2;Q14847-2;Q14847-3	6;6;6;3;1	6;6;6;3;1	6;6;6;3;1	LIM and SH3 domain protein 1	LASP1	sp|Q14847|LASP1_HUMAN LIM and SH3 domain protein 1 OS=Homo sapiens OX=9606 GN=LASP1 PE=1 SV=2;tr|C9J9W2|C9J9W2_HUMAN LIM and SH3 domain protein 1 (Fragment) OS=Homo sapiens OX=9606 GN=LASP1 PE=1 SV=1;sp|Q14847-2|LASP1_HUMAN Isoform 2 of LIM and SH3 domain	5	6	6	6	6	4	5	5	5	5	6	4	5	5	5	5	6	4	5	5	5	5	27.2	27.2	27.2	29.717	261	261;166;323;205;91	0	94.062	By MS/MS	By MS/MS	By MS/MS	By MS/MS	By MS/MS	By MS/MS	27.2	21.8	27.2	27.2	27.2	27.2
O15042;E7ET15;O15042-2;E7EW00;H0Y8D9;C9J5L1;O15042-3;U3KPT1;C9JDJ7;H7C4V2	O15042;E7ET15;O15042-2;E7EW00;H0Y8D9	6;6;6;4;4;2;2;1;1;1	6;6;6;4;4;2;2;1;1;1	6;6;6;4;4;2;2;1;1;1	U2 snRNP-associated SURP motif-containing protein	U2SURP	sp|O15042|SR140_HUMAN U2 snRNP-associated SURP motif-containing protein OS=Homo sapiens OX=9606 GN=U2SURP PE=1 SV=2;tr|E7ET15|E7ET15_HUMAN U2 snRNP-associated SURP motif-containing protein OS=Homo sapiens OX=9606 GN=U2SURP PE=1 SV=1;sp|O15042-2|SR140_HUMAN	10	6	6	6	3	2	2	3	5	3	3	2	2	3	5	3	3	2	2	3	5	3	11	11	11	118.29	1029	1029;1028;1028;425;439;161;620;125;130;290	0	45.095	By MS/MS	By MS/MS	By MS/MS	By MS/MS	By MS/MS	By MS/MS	6.6	2.7	2.7	5.4	8.4	4.1
Q14738;E9PFR3;Q14738-2;H0Y8C4;Q14738-3;H7C5Q9	Q14738;E9PFR3;Q14738-2;H0Y8C4;Q14738-3	6;6;5;4;4;1	6;6;5;4;4;1	6;6;5;4;4;1	Serine/threonine-protein phosphatase 2A 56 kDa regulatory subunit delta isoform	PPP2R5D	sp|Q14738|2A5D_HUMAN Serine/threonine-protein phosphatase 2A 56 kDa regulatory subunit delta isoform OS=Homo sapiens OX=9606 GN=PPP2R5D PE=1 SV=1;tr|E9PFR3|E9PFR3_HUMAN Serine/threonine-protein phosphatase 2A 56 kDa regulatory subunit OS=Homo sapiens OX=96	6	6	6	6	6	3	5	1	2	3	6	3	5	1	2	3	6	3	5	1	2	3	13.1	13.1	13.1	69.991	602	602;594;570;504;496;154	0	39.557	By MS/MS	By MS/MS	By MS/MS	By MS/MS	By MS/MS	By MS/MS	13.1	5.5	11	2	4.2	5
P20674;H3BNX8;H3BRM5;H3BV69;H3BRI0	P20674;H3BNX8;H3BRM5;H3BV69	6;6;3;3;1	6;6;3;3;1	6;6;3;3;1	Cytochrome c oxidase subunit 5A, mitochondrial	COX5A	sp|P20674|COX5A_HUMAN Cytochrome c oxidase subunit 5A, mitochondrial OS=Homo sapiens OX=9606 GN=COX5A PE=1 SV=2;tr|H3BNX8|H3BNX8_HUMAN Cytochrome c oxidase subunit 5A, mitochondrial OS=Homo sapiens OX=9606 GN=COX5A PE=1 SV=1;tr|H3BRM5|H3BRM5_HUMAN Cytochro	5	6	6	6	5	5	6	4	5	6	5	5	6	4	5	6	5	5	6	4	5	6	32.7	32.7	32.7	16.762	150	150;153;69;111;84	0	63.898	By MS/MS	By MS/MS	By MS/MS	By MS/MS	By MS/MS	By MS/MS	32.7	32.7	32.7	21.3	32.7	32.7
Q8IWX8;J3QK89	Q8IWX8;J3QK89	6;6	6;6	6;6	Calcium homeostasis endoplasmic reticulum protein	CHERP	sp|Q8IWX8|CHERP_HUMAN Calcium homeostasis endoplasmic reticulum protein OS=Homo sapiens OX=9606 GN=CHERP PE=1 SV=3;tr|J3QK89|J3QK89_HUMAN Calcium homeostasis endoplasmic reticulum protein OS=Homo sapiens OX=9606 GN=CHERP PE=1 SV=1	2	6	6	6	3	4	5	4	4	4	3	4	5	4	4	4	3	4	5	4	4	4	8.7	8.7	8.7	103.7	916	916;927	0	36.509	By MS/MS	By MS/MS	By MS/MS	By MS/MS	By MS/MS	By MS/MS	4.6	5.6	7.5	6.6	6.3	6.1
O00151	O00151	6	6	6	PDZ and LIM domain protein 1	PDLIM1	sp|O00151|PDLI1_HUMAN PDZ and LIM domain protein 1 OS=Homo sapiens OX=9606 GN=PDLIM1 PE=1 SV=4	1	6	6	6	5	6	5	3	3	4	5	6	5	3	3	4	5	6	5	3	3	4	33.7	33.7	33.7	36.071	329	329	0	153.09	By MS/MS	By MS/MS	By MS/MS	By MS/MS	By MS/MS	By MS/MS	28.9	33.7	28.9	17.9	17.9	23.7
O15355	O15355	6	6	6	Protein phosphatase 1G	PPM1G	sp|O15355|PPM1G_HUMAN Protein phosphatase 1G OS=Homo sapiens OX=9606 GN=PPM1G PE=1 SV=1	1	6	6	6	6	3	3	3	3	3	6	3	3	3	3	3	6	3	3	3	3	3	11.4	11.4	11.4	59.271	546	546	0	41.12	By MS/MS	By MS/MS	By MS/MS	By MS/MS	By matching	By matching	11.4	4	4	6.2	5.9	6.2
O60869;O60869-2;O60869-3	O60869;O60869-2;O60869-3	6;6;6	6;6;6	6;6;6	Endothelial differentiation-related factor 1	EDF1	sp|O60869|EDF1_HUMAN Endothelial differentiation-related factor 1 OS=Homo sapiens OX=9606 GN=EDF1 PE=1 SV=1;sp|O60869-2|EDF1_HUMAN Isoform 2 of Endothelial differentiation-related factor 1 OS=Homo sapiens OX=9606 GN=EDF1;sp|O60869-3|EDF1_HUMAN Isoform 3 of	3	6	6	6	2	5	4	2	2	2	2	5	4	2	2	2	2	5	4	2	2	2	31.8	31.8	31.8	16.368	148	148;139;141	0	84.434	By MS/MS	By MS/MS	By MS/MS	By MS/MS	By MS/MS	By MS/MS	8.8	21.6	21.6	18.9	18.2	8.8
O60925;E5RGS4	O60925;E5RGS4	6;5	6;5	6;5	Prefoldin subunit 1	PFDN1	sp|O60925|PFD1_HUMAN Prefoldin subunit 1 OS=Homo sapiens OX=9606 GN=PFDN1 PE=1 SV=2;tr|E5RGS4|E5RGS4_HUMAN Prefoldin subunit 1 OS=Homo sapiens OX=9606 GN=PFDN1 PE=1 SV=1	2	6	6	6	6	3	6	2	2	5	6	3	6	2	2	5	6	3	6	2	2	5	66.4	66.4	66.4	14.21	122	122;117	0	55.648	By MS/MS	By MS/MS	By MS/MS	By MS/MS	By MS/MS	By MS/MS	66.4	50	66.4	22.1	23.8	60.7
O75643;O75643-2	O75643;O75643-2	6;5	6;5	6;5	U5 small nuclear ribonucleoprotein 200 kDa helicase	SNRNP200	sp|O75643|U520_HUMAN U5 small nuclear ribonucleoprotein 200 kDa helicase OS=Homo sapiens OX=9606 GN=SNRNP200 PE=1 SV=2;sp|O75643-2|U520_HUMAN Isoform 2 of U5 small nuclear ribonucleoprotein 200 kDa helicase OS=Homo sapiens OX=9606 GN=SNRNP200	2	6	6	6	6	1	4	2	1	1	6	1	4	2	1	1	6	1	4	2	1	1	4.5	4.5	4.5	244.5	2136	2136;625	0	133.1	By MS/MS	By matching	By MS/MS	By MS/MS	By matching	By matching	4.5	1	3.6	1.6	0.9	0.7
O94906;O94906-2	O94906;O94906-2	6;6	6;6	6;6	Pre-mRNA-processing factor 6	PRPF6	sp|O94906|PRP6_HUMAN Pre-mRNA-processing factor 6 OS=Homo sapiens OX=9606 GN=PRPF6 PE=1 SV=1;sp|O94906-2|PRP6_HUMAN Isoform 2 of Pre-mRNA-processing factor 6 OS=Homo sapiens OX=9606 GN=PRPF6	2	6	6	6	4	1	4	2	2	1	4	1	4	2	2	1	4	1	4	2	2	1	8.9	8.9	8.9	106.92	941	941;901	0	37.885	By MS/MS	By MS/MS	By MS/MS	By matching	By MS/MS	By MS/MS	6.5	2.4	6	3.2	3.5	2.4
P07195;C9J7H8;A8MW50	P07195	6;2;2	5;1;1	5;1;1	L-lactate dehydrogenase B chain	LDHB	sp|P07195|LDHB_HUMAN L-lactate dehydrogenase B chain OS=Homo sapiens OX=9606 GN=LDHB PE=1 SV=2	3	6	5	5	6	1	4	5	4	5	5	1	4	4	3	4	5	1	4	4	3	4	17.1	15.3	15.3	36.638	334	334;136;232	0	114.5	By MS/MS	By MS/MS	By MS/MS	By MS/MS	By MS/MS	By MS/MS	17.1	4.5	10.5	17.1	14.4	17.1
P07814;V9GYZ6	P07814;V9GYZ6	6;3	6;3	6;3	Bifunctional glutamate/proline--tRNA ligase;Glutamate--tRNA ligase;Proline--tRNA ligase	EPRS	sp|P07814|SYEP_HUMAN Bifunctional glutamate/proline--tRNA ligase OS=Homo sapiens OX=9606 GN=EPRS PE=1 SV=5;tr|V9GYZ6|V9GYZ6_HUMAN Bifunctional glutamate/proline--tRNA ligase (Fragment) OS=Homo sapiens OX=9606 GN=EPRS PE=1 SV=1	2	6	6	6	6	0	0	1	0	0	6	0	0	1	0	0	6	0	0	1	0	0	6	6	6	170.59	1512	1512;968	0	40.648	By MS/MS			By matching			6	0	0	1.1	0	0
P08621;P08621-2;M0QYR1;P08621-3;P08621-4	P08621;P08621-2;M0QYR1;P08621-3	6;6;5;5;1	6;6;5;5;1	6;6;5;5;1	U1 small nuclear ribonucleoprotein 70 kDa	SNRNP70	sp|P08621|RU17_HUMAN U1 small nuclear ribonucleoprotein 70 kDa OS=Homo sapiens OX=9606 GN=SNRNP70 PE=1 SV=2;sp|P08621-2|RU17_HUMAN Isoform 2 of U1 small nuclear ribonucleoprotein 70 kDa OS=Homo sapiens OX=9606 GN=SNRNP70;tr|M0QYR1|M0QYR1_HUMAN U1 small nuc	5	6	6	6	6	0	0	2	1	2	6	0	0	2	1	2	6	0	0	2	1	2	14.4	14.4	14.4	51.556	437	437;428;94;166;341	0	45.419	By MS/MS			By MS/MS	By MS/MS	By matching	14.4	0	0	5	2.3	5
P09497-2;P09497	P09497-2;P09497	6;5	6;5	6;5	Clathrin light chain B	CLTB	sp|P09497-2|CLCB_HUMAN Isoform Non-brain of Clathrin light chain B OS=Homo sapiens OX=9606 GN=CLTB;sp|P09497|CLCB_HUMAN Clathrin light chain B OS=Homo sapiens OX=9606 GN=CLTB PE=1 SV=1	2	6	6	6	5	2	2	0	0	0	5	2	2	0	0	0	5	2	2	0	0	0	30.8	30.8	30.8	23.181	211	211;229	0	52.505	By MS/MS	By MS/MS	By MS/MS				29.9	7.1	7.1	0	0	0
Q71UI9;P0C0S5;Q71UI9-4;C9J0D1;Q71UI9-3;Q71UI9-2;C9J386	Q71UI9;P0C0S5;Q71UI9-4;C9J0D1;Q71UI9-3;Q71UI9-2	6;6;5;4;4;4;2	4;4;4;2;3;2;1	4;4;4;2;3;2;1	Histone H2A.V;Histone H2A.Z;Histone H2A	H2AFV;H2AFZ	sp|Q71UI9|H2AV_HUMAN Histone H2A.V OS=Homo sapiens OX=9606 GN=H2AFV PE=1 SV=3;sp|P0C0S5|H2AZ_HUMAN Histone H2A.Z OS=Homo sapiens OX=9606 GN=H2AFZ PE=1 SV=2;sp|Q71UI9-4|H2AV_HUMAN Isoform 4 of Histone H2A.V OS=Homo sapiens OX=9606 GN=H2AFV;tr|C9J0D1|C9J0D1_	7	6	4	4	5	6	5	4	4	4	3	4	3	2	2	2	3	4	3	2	2	2	53.9	46.9	46.9	13.509	128	128;128;102;122;90;114;76	0	192.97	By MS/MS	By MS/MS	By MS/MS	By MS/MS	By MS/MS	By MS/MS	31.2	53.9	31.2	31.2	31.2	31.2
P47985;P0C7P4	P47985;P0C7P4	6;6	6;6	6;6	Cytochrome b-c1 complex subunit Rieske, mitochondrial;Cytochrome b-c1 complex subunit 11;Putative cytochrome b-c1 complex subunit Rieske-like protein 1	UQCRFS1;UQCRFS1P1	sp|P47985|UCRI_HUMAN Cytochrome b-c1 complex subunit Rieske, mitochondrial OS=Homo sapiens OX=9606 GN=UQCRFS1 PE=1 SV=2;sp|P0C7P4|UCRIL_HUMAN Putative cytochrome b-c1 complex subunit Rieske-like protein 1 OS=Homo sapiens OX=9606 GN=UQCRFS1P1 PE=5 SV=1	2	6	6	6	4	1	3	6	4	4	4	1	3	6	4	4	4	1	3	6	4	4	21.9	21.9	21.9	29.668	274	274;283	0	42.078	By MS/MS	By MS/MS	By MS/MS	By MS/MS	By MS/MS	By MS/MS	7.7	4.7	9.1	21.9	18.6	12.4
P15170-3;P15170-2;P15170;H3BR35;Q8IYD1;H3BSV8	P15170-3;P15170-2;P15170;H3BR35;Q8IYD1	6;6;5;5;3;2	6;6;5;5;3;2	6;6;5;5;3;2	Eukaryotic peptide chain release factor GTP-binding subunit ERF3A;Eukaryotic peptide chain release factor GTP-binding subunit ERF3B	GSPT1;GSPT2	sp|P15170-3|ERF3A_HUMAN Isoform 3 of Eukaryotic peptide chain release factor GTP-binding subunit ERF3A OS=Homo sapiens OX=9606 GN=GSPT1;sp|P15170-2|ERF3A_HUMAN Isoform 2 of Eukaryotic peptide chain release factor GTP-binding subunit ERF3A OS=Homo sapiens O	6	6	6	6	6	1	4	3	2	5	6	1	4	3	2	5	6	1	4	3	2	5	14	14	14	68.699	637	637;636;499;475;628;199	0	57.065	By MS/MS	By MS/MS	By MS/MS	By MS/MS	By MS/MS	By MS/MS	14	3.8	8.3	8.3	5.3	11
P18669;Q8N0Y7;P15259	P18669;Q8N0Y7;P15259	6;4;3	6;4;3	6;4;3	Phosphoglycerate mutase 1;Probable phosphoglycerate mutase 4;Phosphoglycerate mutase 2	PGAM1;PGAM4;PGAM2	sp|P18669|PGAM1_HUMAN Phosphoglycerate mutase 1 OS=Homo sapiens OX=9606 GN=PGAM1 PE=1 SV=2;sp|Q8N0Y7|PGAM4_HUMAN Probable phosphoglycerate mutase 4 OS=Homo sapiens OX=9606 GN=PGAM4 PE=3 SV=1;sp|P15259|PGAM2_HUMAN Phosphoglycerate mutase 2 OS=Homo sapiens O	3	6	6	6	6	1	1	1	2	2	6	1	1	1	2	2	6	1	1	1	2	2	22.4	22.4	22.4	28.804	254	254;254;253	0	48.626	By MS/MS	By matching	By matching	By matching	By MS/MS	By MS/MS	22.4	5.5	9.4	4.3	13.8	13.8
P22392-2;Q32Q12;P22392;P15531;E7ERL0;J3KPD9;P15531-2;O60361;C9K028;F6XY72;E5RHP0	P22392-2;Q32Q12;P22392;P15531;E7ERL0;J3KPD9;P15531-2;O60361	6;6;5;4;4;4;4;3;1;1;1	6;6;5;4;4;4;4;3;1;1;1	6;6;5;4;4;4;4;3;1;1;1	Nucleoside diphosphate kinase B;Nucleoside diphosphate kinase;Nucleoside diphosphate kinase A;Putative nucleoside diphosphate kinase	NME2;NME1-NME2;NME1;NME2P1	sp|P22392-2|NDKB_HUMAN Isoform 3 of Nucleoside diphosphate kinase B OS=Homo sapiens OX=9606 GN=NME2;tr|Q32Q12|Q32Q12_HUMAN Nucleoside diphosphate kinase OS=Homo sapiens OX=9606 GN=NME1-NME2 PE=1 SV=1;sp|P22392|NDKB_HUMAN Nucleoside diphosphate kinase B OS=	11	6	6	6	6	2	2	4	4	3	6	2	2	4	4	3	6	2	2	4	4	3	41.9	41.9	41.9	30.137	267	267;292;152;152;139;197;177;137;60;82;82	0	47.535	By MS/MS	By MS/MS	By MS/MS	By MS/MS	By MS/MS	By MS/MS	41.9	21.7	21.7	32.6	32.6	32.6
P23381;P23381-2;H0YJP3;G3V3X0;G3V423;G3V3P2;G3V227;G3V5U1;G3V456;G3V2Y7;G3V277;G3V3H8;G3V3Y5;G3V5W1;G3V3S7	P23381;P23381-2;H0YJP3	6;6;3;2;2;2;2;2;2;2;2;2;2;1;1	6;6;3;2;2;2;2;2;2;2;2;2;2;1;1	6;6;3;2;2;2;2;2;2;2;2;2;2;1;1	Tryptophan--tRNA ligase, cytoplasmic;T1-TrpRS;T2-TrpRS	WARS	sp|P23381|SYWC_HUMAN Tryptophan--tRNA ligase, cytoplasmic OS=Homo sapiens OX=9606 GN=WARS PE=1 SV=2;sp|P23381-2|SYWC_HUMAN Isoform 2 of Tryptophan--tRNA ligase, cytoplasmic OS=Homo sapiens OX=9606 GN=WARS;tr|H0YJP3|H0YJP3_HUMAN Tryptophan--tRNA ligase, cyt	15	6	6	6	6	0	2	2	2	1	6	0	2	2	2	1	6	0	2	2	2	1	17.6	17.6	17.6	53.165	471	471;430;185;124;140;150;152;153;154;177;212;223;226;107;114	0	66.414	By MS/MS		By MS/MS	By MS/MS	By matching	By matching	17.6	0	5.5	7	5.5	2.1
P23526;P23526-2	P23526	6;1	6;1	6;1	Adenosylhomocysteinase	AHCY	sp|P23526|SAHH_HUMAN Adenosylhomocysteinase OS=Homo sapiens OX=9606 GN=AHCY PE=1 SV=4	2	6	6	6	6	4	5	4	4	3	6	4	5	4	4	3	6	4	5	4	4	3	11.1	11.1	11.1	47.716	432	432;404	0	114.67	By MS/MS	By MS/MS	By MS/MS	By MS/MS	By MS/MS	By MS/MS	11.1	7.6	7.6	7.6	11.1	11.1
P26640;A0A140T936;A2ABF4;A0A0G2JJT9;A0A140T954;P26640-2	P26640;A0A140T936	6;4;2;2;2;1	6;4;2;2;2;1	6;4;2;2;2;1	Valine--tRNA ligase	VARS	sp|P26640|SYVC_HUMAN Valine--tRNA ligase OS=Homo sapiens OX=9606 GN=VARS PE=1 SV=4;tr|A0A140T936|A0A140T936_HUMAN Valine--tRNA ligase (Fragment) OS=Homo sapiens OX=9606 GN=VARS PE=1 SV=1	6	6	6	6	5	2	4	4	3	3	5	2	4	4	3	3	5	2	4	4	3	3	7.3	7.3	7.3	140.47	1264	1264;1183;174;174;366;297	0	66.277	By MS/MS	By MS/MS	By MS/MS	By MS/MS	By MS/MS	By MS/MS	6	2.5	4	4	3.3	3.3
P28838;P28838-2;H0Y983;H0Y9Q1	P28838;P28838-2	6;6;1;1	6;6;1;1	6;6;1;1	Cytosol aminopeptidase	LAP3	sp|P28838|AMPL_HUMAN Cytosol aminopeptidase OS=Homo sapiens OX=9606 GN=LAP3 PE=1 SV=3;sp|P28838-2|AMPL_HUMAN Isoform 2 of Cytosol aminopeptidase OS=Homo sapiens OX=9606 GN=LAP3	4	6	6	6	6	0	1	2	1	1	6	0	1	2	1	1	6	0	1	2	1	1	14.1	14.1	14.1	56.166	519	519;488;119;208	0	46.428	By MS/MS		By matching	By matching	By matching	By MS/MS	14.1	0	3.5	3.7	3.5	3.5
P31150;G5E9U5	P31150	6;1	6;1	4;1	Rab GDP dissociation inhibitor alpha	GDI1	sp|P31150|GDIA_HUMAN Rab GDP dissociation inhibitor alpha OS=Homo sapiens OX=9606 GN=GDI1 PE=1 SV=2	2	6	6	4	5	2	2	3	3	2	5	2	2	3	3	2	3	2	2	2	2	1	17.9	17.9	11.2	50.582	447	447;147	0	62.121	By MS/MS	By MS/MS	By MS/MS	By MS/MS	By MS/MS	By matching	17.9	5.4	5.4	10.3	7.2	7.8
P31948;F5GXD8;F5H783;P31948-3;P31948-2;H0YGI8	P31948;F5GXD8;F5H783;P31948-3;P31948-2	6;4;4;4;4;2	6;4;4;4;4;2	6;4;4;4;4;2	Stress-induced-phosphoprotein 1	STIP1	sp|P31948|STIP1_HUMAN Stress-induced-phosphoprotein 1 OS=Homo sapiens OX=9606 GN=STIP1 PE=1 SV=1;tr|F5GXD8|F5GXD8_HUMAN Stress-induced-phosphoprotein 1 OS=Homo sapiens OX=9606 GN=STIP1 PE=1 SV=1;tr|F5H783|F5H783_HUMAN Stress-induced-phosphoprotein 1 OS=Hom	6	6	6	6	6	3	5	2	3	2	6	3	5	2	3	2	6	3	5	2	3	2	13.6	13.6	13.6	62.639	543	543;138;236;519;590;137	0	54.997	By MS/MS	By MS/MS	By MS/MS	By matching	By MS/MS	By MS/MS	13.6	4.8	9	5.3	7.7	5.3
P33993;P33993-2;C9J8M6;P33993-3	P33993;P33993-2;C9J8M6;P33993-3	6;5;4;4	6;5;4;4	6;5;4;4	DNA replication licensing factor MCM7	MCM7	sp|P33993|MCM7_HUMAN DNA replication licensing factor MCM7 OS=Homo sapiens OX=9606 GN=MCM7 PE=1 SV=4;sp|P33993-2|MCM7_HUMAN Isoform 2 of DNA replication licensing factor MCM7 OS=Homo sapiens OX=9606 GN=MCM7;tr|C9J8M6|C9J8M6_HUMAN DNA replication licensing	4	6	6	6	6	0	4	5	3	4	6	0	4	5	3	4	6	0	4	5	3	4	10.8	10.8	10.8	81.307	719	719;389;183;543	0	45.326	By MS/MS		By MS/MS	By MS/MS	By matching	By MS/MS	10.8	0	7.1	8.2	5	6.1
P35241;P35241-4;A0A2R8Y7M3;A0A2R8Y5S7;P35241-5;P35241-2	P35241;P35241-4;A0A2R8Y7M3;A0A2R8Y5S7;P35241-5	6;6;4;4;4;2	4;4;2;2;2;2	4;4;2;2;2;2	Radixin	RDX	sp|P35241|RADI_HUMAN Radixin OS=Homo sapiens OX=9606 GN=RDX PE=1 SV=1;sp|P35241-4|RADI_HUMAN Isoform 4 of Radixin OS=Homo sapiens OX=9606 GN=RDX;tr|A0A2R8Y7M3|A0A2R8Y7M3_HUMAN Radixin OS=Homo sapiens OX=9606 GN=RDX PE=1 SV=1;tr|A0A2R8Y5S7|A0A2R8Y5S7_HUMAN	6	6	4	4	6	0	1	3	2	3	4	0	1	1	0	1	4	0	1	1	0	1	11.8	9.6	9.6	68.563	583	583;447;534;590;604;257	0	27.045	By MS/MS		By matching	By matching	By matching	By matching	11.8	0	2.4	3.8	2.2	3.8
P35580;P35580-2;P35580-5;P35580-3;P35580-4;E7ERA5	P35580;P35580-2;P35580-5;P35580-3;P35580-4	6;6;6;6;6;2	6;6;6;6;6;2	6;6;6;6;6;2	Myosin-10	MYH10	sp|P35580|MYH10_HUMAN Myosin-10 OS=Homo sapiens OX=9606 GN=MYH10 PE=1 SV=3;sp|P35580-2|MYH10_HUMAN Isoform 2 of Myosin-10 OS=Homo sapiens OX=9606 GN=MYH10;sp|P35580-5|MYH10_HUMAN Isoform 5 of Myosin-10 OS=Homo sapiens OX=9606 GN=MYH10;sp|P35580-3|MYH10_HUM	6	6	6	6	6	0	1	4	3	3	6	0	1	4	3	3	6	0	1	4	3	3	3.6	3.6	3.6	229	1976	1976;1992;1985;1997;2007;187	0	53.802	By MS/MS		By matching	By MS/MS	By MS/MS	By MS/MS	3.6	0	0.7	2.8	2.3	1.9
P42677;C9J1C5	P42677	6;2	6;2	3;0	40S ribosomal protein S27	RPS27	sp|P42677|RS27_HUMAN 40S ribosomal protein S27 OS=Homo sapiens OX=9606 GN=RPS27 PE=1 SV=3	2	6	6	3	5	5	6	5	6	6	5	5	6	5	6	6	3	2	3	3	3	3	46.4	46.4	20.2	9.461	84	84;52	0	99.149	By MS/MS	By MS/MS	By MS/MS	By MS/MS	By MS/MS	By MS/MS	45.2	46.4	46.4	45.2	46.4	46.4
P42771;J3QRG6;P42771-4;P42771-2;K7ES20;K7ENC6;P42771-3;G3XAG3;P42772	P42771;J3QRG6;P42771-4;P42771-2;K7ES20;K7ENC6	6;5;5;4;3;3;1;1;1	6;5;5;4;3;3;1;1;1	6;5;5;4;3;3;1;1;1	Cyclin-dependent kinase inhibitor 2A	CDKN2A	sp|P42771|CDN2A_HUMAN Cyclin-dependent kinase inhibitor 2A OS=Homo sapiens OX=9606 GN=CDKN2A PE=1 SV=2;tr|J3QRG6|J3QRG6_HUMAN Cyclin-dependent kinase inhibitor 2A OS=Homo sapiens OX=9606 GN=CDKN2A PE=1 SV=1;sp|P42771-4|CDN2A_HUMAN Isoform 5 of Cyclin-depen	9	6	6	6	5	1	2	1	1	0	5	1	2	1	1	0	5	1	2	1	1	0	58.3	58.3	58.3	16.532	156	156;138;167;105;104;121;116;116;138	0	61.633	By MS/MS	By MS/MS	By MS/MS	By MS/MS	By matching		42.3	16	32.1	10.9	10.9	0
P46060;B0QYT6;B0QYT5;B0QYT4;H0Y4Q3	P46060;B0QYT6;B0QYT5;B0QYT4	6;4;4;4;1	6;4;4;4;1	6;4;4;4;1	Ran GTPase-activating protein 1	RANGAP1	sp|P46060|RAGP1_HUMAN Ran GTPase-activating protein 1 OS=Homo sapiens OX=9606 GN=RANGAP1 PE=1 SV=1;tr|B0QYT6|B0QYT6_HUMAN Ran GTPase-activating protein 1 (Fragment) OS=Homo sapiens OX=9606 GN=RANGAP1 PE=1 SV=1;tr|B0QYT5|B0QYT5_HUMAN Ran GTPase-activating p	5	6	6	6	6	3	4	3	2	3	6	3	4	3	2	3	6	3	4	3	2	3	9.2	9.2	9.2	63.541	587	587;37;100;133;253	0	294.5	By MS/MS	By MS/MS	By MS/MS	By MS/MS	By matching	By matching	9.2	4.6	6.3	6.3	4.6	6.3
P46940;H0YLE8;A0A0J9YXZ5	P46940;H0YLE8;A0A0J9YXZ5	6;5;3	6;5;3	6;5;3	Ras GTPase-activating-like protein IQGAP1	IQGAP1	sp|P46940|IQGA1_HUMAN Ras GTPase-activating-like protein IQGAP1 OS=Homo sapiens OX=9606 GN=IQGAP1 PE=1 SV=1;tr|H0YLE8|H0YLE8_HUMAN Ras GTPase-activating-like protein IQGAP1 OS=Homo sapiens OX=9606 GN=IQGAP1 PE=1 SV=1;tr|A0A0J9YXZ5|A0A0J9YXZ5_HUMAN Ras GTPa	3	6	6	6	6	0	0	2	0	0	6	0	0	2	0	0	6	0	0	2	0	0	6	6	6	189.25	1657	1657;1085;1191	0	77.901	By MS/MS			By matching			6	0	0	1.4	0	0
P49321;P49321-4;P49321-3;P49321-2;E9PRH9;H0YF33;Q5T624;E9PI86;H0YDS9	P49321;P49321-4;P49321-3;P49321-2;E9PRH9;H0YF33;Q5T624;E9PI86	6;6;6;4;4;4;4;3;1	6;6;6;4;4;4;4;3;1	6;6;6;4;4;4;4;3;1	Nuclear autoantigenic sperm protein	NASP	sp|P49321|NASP_HUMAN Nuclear autoantigenic sperm protein OS=Homo sapiens OX=9606 GN=NASP PE=1 SV=2;sp|P49321-4|NASP_HUMAN Isoform 4 of Nuclear autoantigenic sperm protein OS=Homo sapiens OX=9606 GN=NASP;sp|P49321-3|NASP_HUMAN Isoform 3 of Nuclear autoantig	9	6	6	6	6	1	2	3	3	2	6	1	2	3	3	2	6	1	2	3	3	2	8.5	8.5	8.5	85.237	788	788;724;790;449;268;288;422;256;175	0	56.916	By MS/MS	By MS/MS	By MS/MS	By MS/MS	By MS/MS	By MS/MS	8.5	1.9	3.4	4.4	4.4	3.4
P49588;P49588-2;H3BPK7	P49588;P49588-2	6;5;1	6;5;1	6;5;1	Alanine--tRNA ligase, cytoplasmic	AARS	sp|P49588|SYAC_HUMAN Alanine--tRNA ligase, cytoplasmic OS=Homo sapiens OX=9606 GN=AARS PE=1 SV=2;sp|P49588-2|SYAC_HUMAN Isoform 2 of Alanine--tRNA ligase, cytoplasmic OS=Homo sapiens OX=9606 GN=AARS	3	6	6	6	6	1	1	1	2	1	6	1	1	1	2	1	6	1	1	1	2	1	6.9	6.9	6.9	106.81	968	968;992;280	0	37.749	By MS/MS	By MS/MS	By matching	By matching	By matching	By MS/MS	6.9	1.3	1.3	1.3	2.2	1.3
P49591;Q5T5C7	P49591;Q5T5C7	6;6	6;6	6;6	Serine--tRNA ligase, cytoplasmic	SARS	sp|P49591|SYSC_HUMAN Serine--tRNA ligase, cytoplasmic OS=Homo sapiens OX=9606 GN=SARS PE=1 SV=3;tr|Q5T5C7|Q5T5C7_HUMAN Serine--tRNA ligase, cytoplasmic OS=Homo sapiens OX=9606 GN=SARS PE=1 SV=1	2	6	6	6	5	2	3	2	2	2	5	2	3	2	2	2	5	2	3	2	2	2	11.3	11.3	11.3	58.777	514	514;536	0	44.665	By MS/MS	By MS/MS	By MS/MS	By matching	By MS/MS	By MS/MS	10.3	4.1	7.4	4.9	6.4	4.9
P49736;H0Y8E6;F8WDM3;H7C4N9;C9JZ21	P49736;H0Y8E6	6;4;2;1;1	6;4;2;1;1	6;4;2;1;1	DNA replication licensing factor MCM2	MCM2	sp|P49736|MCM2_HUMAN DNA replication licensing factor MCM2 OS=Homo sapiens OX=9606 GN=MCM2 PE=1 SV=4;tr|H0Y8E6|H0Y8E6_HUMAN DNA helicase (Fragment) OS=Homo sapiens OX=9606 GN=MCM2 PE=1 SV=1	5	6	6	6	6	3	3	2	0	0	6	3	3	2	0	0	6	3	3	2	0	0	9.7	9.7	9.7	101.89	904	904;836;146;91;128	0	58.016	By MS/MS	By MS/MS	By MS/MS	By matching			9.7	3.7	3.7	3.9	0	0
P50395;P50395-2;Q5SX87;Q5SX91;V9GYJ7;V9GYF8;Q5SX90;Q5SX86	P50395;P50395-2;Q5SX87;Q5SX91	6;6;4;3;2;2;2;1	4;4;2;1;2;2;2;1	4;4;2;1;2;2;2;1	Rab GDP dissociation inhibitor beta	GDI2	sp|P50395|GDIB_HUMAN Rab GDP dissociation inhibitor beta OS=Homo sapiens OX=9606 GN=GDI2 PE=1 SV=2;sp|P50395-2|GDIB_HUMAN Isoform 2 of Rab GDP dissociation inhibitor beta OS=Homo sapiens OX=9606 GN=GDI2;tr|Q5SX87|Q5SX87_HUMAN Rab GDP dissociation inhibitor	8	6	4	4	6	2	2	3	3	3	4	2	2	2	2	2	4	2	2	2	2	2	21.1	14.4	14.4	50.663	445	445;400;263;203;125;130;148;155	0	86.539	By MS/MS	By MS/MS	By MS/MS	By MS/MS	By MS/MS	By MS/MS	21.1	5.8	5.8	10.8	7.6	10.8
P51116	P51116	6	6	4	Fragile X mental retardation syndrome-related protein 2	FXR2	sp|P51116|FXR2_HUMAN Fragile X mental retardation syndrome-related protein 2 OS=Homo sapiens OX=9606 GN=FXR2 PE=1 SV=2	1	6	6	4	5	2	4	4	2	3	5	2	4	4	2	3	3	2	3	3	2	3	13.7	13.7	10.7	74.222	673	673	0	45.738	By MS/MS	By MS/MS	By MS/MS	By MS/MS	By MS/MS	By MS/MS	9.7	4.6	8.5	9.8	4.6	8.6
P52292;J3QLL0;J3KS65;J3QL07	P52292;J3QLL0;J3KS65	6;5;5;1	6;5;5;1	6;5;5;1	Importin subunit alpha-1	KPNA2	sp|P52292|IMA1_HUMAN Importin subunit alpha-1 OS=Homo sapiens OX=9606 GN=KPNA2 PE=1 SV=1;tr|J3QLL0|J3QLL0_HUMAN Importin subunit alpha-1 (Fragment) OS=Homo sapiens OX=9606 GN=KPNA2 PE=1 SV=1;tr|J3KS65|J3KS65_HUMAN Importin subunit alpha-1 (Fragment) OS=Hom	4	6	6	6	4	2	4	3	2	3	4	2	4	3	2	3	4	2	4	3	2	3	17.4	17.4	17.4	57.861	529	529;134;143;50	0	82.721	By MS/MS	By MS/MS	By MS/MS	By MS/MS	By MS/MS	By MS/MS	13.4	5.7	11.9	9.5	5.7	9.5
P52907	P52907	6	6	4	F-actin-capping protein subunit alpha-1	CAPZA1	sp|P52907|CAZA1_HUMAN F-actin-capping protein subunit alpha-1 OS=Homo sapiens OX=9606 GN=CAPZA1 PE=1 SV=3	1	6	6	4	5	2	5	3	2	3	5	2	5	3	2	3	3	2	3	1	1	2	24.5	24.5	16.8	32.922	286	286	0	77.007	By MS/MS	By MS/MS	By MS/MS	By MS/MS	By matching	By MS/MS	23.1	11.2	20.3	14	10.5	15.4
P61758;B4DWR3	P61758;B4DWR3	6;4	6;4	6;4	Prefoldin subunit 3	VBP1	sp|P61758|PFD3_HUMAN Prefoldin subunit 3 OS=Homo sapiens OX=9606 GN=VBP1 PE=1 SV=3;tr|B4DWR3|B4DWR3_HUMAN Prefoldin subunit 3 OS=Homo sapiens OX=9606 GN=VBP1 PE=1 SV=1	2	6	6	6	6	0	1	1	2	1	6	0	1	1	2	1	6	0	1	1	2	1	37.1	37.1	37.1	22.658	197	197;192	0	48.659	By MS/MS		By MS/MS	By matching	By matching	By matching	37.1	0	4.6	3.6	8.1	3.6
P63244;J3KPE3;D6RHH4;D6RAC2;D6REE5;D6RBD0;D6RFZ9;D6RHJ5;D6R909;D6RAU2;E9PD14;D6RGK8;H0YAF8;H0YAM7;D6R9L0;H0Y8W2;D6RDI0;D6R9Z1;D6RF23;D6RFX4;H0Y8R5;H0Y9P0	P63244;J3KPE3;D6RHH4;D6RAC2;D6REE5;D6RBD0;D6RFZ9;D6RHJ5;D6R909;D6RAU2;E9PD14;D6RGK8;H0YAF8	6;5;5;5;4;4;4;3;3;3;3;3;3;2;2;2;2;2;2;2;1;1	6;5;5;5;4;4;4;3;3;3;3;3;3;2;2;2;2;2;2;2;1;1	6;5;5;5;4;4;4;3;3;3;3;3;3;2;2;2;2;2;2;2;1;1	Guanine nucleotide-binding protein subunit beta-2-like 1;Guanine nucleotide-binding protein subunit beta-2-like 1, N-terminally processed	GNB2L1	sp|P63244|RACK1_HUMAN Receptor of activated protein C kinase 1 OS=Homo sapiens OX=9606 GN=RACK1 PE=1 SV=3;tr|J3KPE3|J3KPE3_HUMAN Receptor of-activated protein C kinase 1 OS=Homo sapiens OX=9606 GN=RACK1 PE=1 SV=1;tr|D6RHH4|D6RHH4_HUMAN Receptor of-activate	22	6	6	6	5	5	6	5	4	4	5	5	6	5	4	4	5	5	6	5	4	4	20.5	20.5	20.5	35.076	317	317;273;233;269;321;160;197;86;116;147;153;71;198;247;300;274;39;236;101;194;138;83	0	42.338	By MS/MS	By MS/MS	By MS/MS	By MS/MS	By MS/MS	By MS/MS	15.5	19.2	20.5	19.2	14.2	16.4
Q04917;F8WEB6;A2IDB1	Q04917;F8WEB6;A2IDB1	6;4;4	5;4;4	5;4;4	14-3-3 protein eta	YWHAH	sp|Q04917|1433F_HUMAN 14-3-3 protein eta OS=Homo sapiens OX=9606 GN=YWHAH PE=1 SV=4;tr|F8WEB6|F8WEB6_HUMAN 14-3-3 protein eta OS=Homo sapiens OX=9606 GN=YWHAH PE=1 SV=1;tr|A2IDB1|A2IDB1_HUMAN 14-3-3 protein eta OS=Homo sapiens OX=9606 GN=YWHAH PE=1 SV=1	3	6	5	5	5	3	3	3	3	2	4	2	2	2	2	1	4	2	2	2	2	1	19.9	19.9	19.9	28.218	246	246;39;72	0	95.399	By MS/MS	By MS/MS	By MS/MS	By MS/MS	By matching	By MS/MS	19.9	14.2	14.2	13.4	13.4	9.8
Q13123;E7EQZ7;D6REL4;D6RAY9;D6RCQ4	Q13123;E7EQZ7;D6REL4	6;5;4;2;1	6;5;4;2;1	6;5;4;2;1	Protein Red	IK	sp|Q13123|RED_HUMAN Protein Red OS=Homo sapiens OX=9606 GN=IK PE=1 SV=3;tr|E7EQZ7|E7EQZ7_HUMAN Protein Red (Fragment) OS=Homo sapiens OX=9606 GN=IK PE=1 SV=1;tr|D6REL4|D6REL4_HUMAN Protein Red (Fragment) OS=Homo sapiens OX=9606 GN=IK PE=1 SV=6	5	6	6	6	6	2	4	2	4	5	6	2	4	2	4	5	6	2	4	2	4	5	17.6	17.6	17.6	65.601	557	557;267;212;140;107	0	37.162	By MS/MS	By MS/MS	By MS/MS	By MS/MS	By MS/MS	By MS/MS	17.6	4.1	9.7	4.1	12.6	14
Q13247;Q13247-3;B4DJK0;B4DUA4	Q13247;Q13247-3	6;6;1;1	6;6;1;1	5;5;0;0	Serine/arginine-rich splicing factor 6	SRSF6	sp|Q13247|SRSF6_HUMAN Serine/arginine-rich splicing factor 6 OS=Homo sapiens OX=9606 GN=SRSF6 PE=1 SV=2;sp|Q13247-3|SRSF6_HUMAN Isoform SRP55-3 of Serine/arginine-rich splicing factor 6 OS=Homo sapiens OX=9606 GN=SRSF6	4	6	6	5	6	5	5	5	4	5	6	5	5	5	4	5	5	4	4	4	3	4	17.7	17.7	15.1	39.586	344	344;335;124;138	0	49.53	By MS/MS	By MS/MS	By MS/MS	By MS/MS	By MS/MS	By MS/MS	17.7	14	14	14	14	14
Q13409-7;Q13409-3;Q13409;Q13409-2;Q13409-6;Q13409-5;E7ESD3;E7EQU2;E7EUM4;E7EQL5;E7ET01;E7EV09;E9PGG1;E7EMU4;E7ETL8;E7ERR6;E7ERH4;E7EU01	Q13409-7;Q13409-3;Q13409;Q13409-2;Q13409-6;Q13409-5;E7ESD3;E7EQU2;E7EUM4;E7EQL5;E7ET01	6;6;5;5;5;4;3;3;3;3;3;2;2;2;2;2;2;1	6;6;5;5;5;4;3;3;3;3;3;2;2;2;2;2;2;1	6;6;5;5;5;4;3;3;3;3;3;2;2;2;2;2;2;1	Cytoplasmic dynein 1 intermediate chain 2	DYNC1I2	sp|Q13409-7|DC1I2_HUMAN Isoform 3 of Cytoplasmic dynein 1 intermediate chain 2 OS=Homo sapiens OX=9606 GN=DYNC1I2;sp|Q13409-3|DC1I2_HUMAN Isoform 2C of Cytoplasmic dynein 1 intermediate chain 2 OS=Homo sapiens OX=9606 GN=DYNC1I2;sp|Q13409|DC1I2_HUMAN Cytop	18	6	6	6	5	6	6	4	4	4	5	6	6	4	4	4	5	6	6	4	4	4	16.5	16.5	16.5	70.484	630	630;612;638;632;611;637;187;185;137;305;173;250;110;214;184;139;151;121	0	55.869	By MS/MS	By MS/MS	By MS/MS	By MS/MS	By MS/MS	By MS/MS	16	16.5	16.5	10.3	10.3	10.3
Q14676;Q14676-2;Q14676-3;H0Y6Z8	Q14676;Q14676-2;Q14676-3	6;6;3;2	6;6;3;2	6;6;3;2	Mediator of DNA damage checkpoint protein 1	MDC1	sp|Q14676|MDC1_HUMAN Mediator of DNA damage checkpoint protein 1 OS=Homo sapiens OX=9606 GN=MDC1 PE=1 SV=3;sp|Q14676-2|MDC1_HUMAN Isoform 2 of Mediator of DNA damage checkpoint protein 1 OS=Homo sapiens OX=9606 GN=MDC1;sp|Q14676-3|MDC1_HUMAN Isoform 3 of M	4	6	6	6	6	1	2	0	0	1	6	1	2	0	0	1	6	1	2	0	0	1	8.6	8.6	8.6	226.66	2089	2089;1825;1802;306	0	35.523	By MS/MS	By matching	By MS/MS			By matching	8.6	1.6	3.2	0	0	1.7
Q15046;Q15046-2;H3BRC9;J3KRL2;H3BVA8;H3BPV7	Q15046;Q15046-2	6;4;2;2;2;1	6;4;2;2;2;1	6;4;2;2;2;1	Lysine--tRNA ligase	KARS	sp|Q15046|SYK_HUMAN Lysine--tRNA ligase OS=Homo sapiens OX=9606 GN=KARS PE=1 SV=3;sp|Q15046-2|SYK_HUMAN Isoform Mitochondrial of Lysine--tRNA ligase OS=Homo sapiens OX=9606 GN=KARS	6	6	6	6	5	2	4	2	2	4	5	2	4	2	2	4	5	2	4	2	2	4	10.7	10.7	10.7	68.047	597	597;625;76;102;256;104	0	58.215	By MS/MS	By MS/MS	By MS/MS	By MS/MS	By MS/MS	By MS/MS	9.5	3.9	6.9	5.2	4.2	10.4
Q15293;Q15293-2	Q15293;Q15293-2	6;4	6;4	6;4	Reticulocalbin-1	RCN1	sp|Q15293|RCN1_HUMAN Reticulocalbin-1 OS=Homo sapiens OX=9606 GN=RCN1 PE=1 SV=1;sp|Q15293-2|RCN1_HUMAN Isoform 2 of Reticulocalbin-1 OS=Homo sapiens OX=9606 GN=RCN1	2	6	6	6	6	2	5	2	4	5	6	2	5	2	4	5	6	2	5	2	4	5	15.4	15.4	15.4	38.89	331	331;280	0	57.22	By MS/MS	By MS/MS	By MS/MS	By matching	By MS/MS	By MS/MS	15.4	10.3	15.4	8.2	14.5	15.4
Q5BKZ1	Q5BKZ1	6	6	6	DBIRD complex subunit ZNF326	ZNF326	sp|Q5BKZ1|ZN326_HUMAN DBIRD complex subunit ZNF326 OS=Homo sapiens OX=9606 GN=ZNF326 PE=1 SV=2	1	6	6	6	4	3	6	1	2	3	4	3	6	1	2	3	4	3	6	1	2	3	13.2	13.2	13.2	65.653	582	582	0	39.388	By MS/MS	By MS/MS	By MS/MS	By MS/MS	By MS/MS	By MS/MS	9.3	7.4	13.2	1.7	3.8	6
Q5JTH9;Q5JTH9-2;Q5JTH9-3;A0A087X0G0;A0A087X1U8;H7C1M8	Q5JTH9;Q5JTH9-2;Q5JTH9-3	6;6;6;2;2;1	6;6;6;2;2;1	6;6;6;2;2;1	RRP12-like protein	RRP12	sp|Q5JTH9|RRP12_HUMAN RRP12-like protein OS=Homo sapiens OX=9606 GN=RRP12 PE=1 SV=2;sp|Q5JTH9-2|RRP12_HUMAN Isoform 2 of RRP12-like protein OS=Homo sapiens OX=9606 GN=RRP12;sp|Q5JTH9-3|RRP12_HUMAN Isoform 3 of RRP12-like protein OS=Homo sapiens OX=9606 GN=	6	6	6	6	3	3	4	2	1	3	3	3	4	2	1	3	3	3	4	2	1	3	6.7	6.7	6.7	143.7	1297	1297;1197;1236;106;176;64	0	52.567	By MS/MS	By MS/MS	By MS/MS	By MS/MS	By matching	By MS/MS	3.7	3	4.2	2.4	1	3.5
Q5TEC6	Q5TEC6	6	2	2	Histone H3	HIST2H3PS2	tr|Q5TEC6|Q5TEC6_HUMAN Histone H3 OS=Homo sapiens OX=9606 GN=HIST2H3PS2 PE=1 SV=1	1	6	2	2	6	6	4	5	5	5	2	2	2	2	2	2	2	2	2	2	2	2	27.2	10.3	10.3	15.43	136	136	0	14.276	By MS/MS	By MS/MS	By MS/MS	By MS/MS	By MS/MS	By MS/MS	27.2	27.2	26.5	26.5	26.5	27.2
Q7Z417	Q7Z417	6	6	6	Nuclear fragile X mental retardation-interacting protein 2	NUFIP2	sp|Q7Z417|NUFP2_HUMAN Nuclear fragile X mental retardation-interacting protein 2 OS=Homo sapiens OX=9606 GN=NUFIP2 PE=1 SV=1	1	6	6	6	6	2	3	3	3	3	6	2	3	3	3	3	6	2	3	3	3	3	19.1	19.1	19.1	76.12	695	695	0	49.994	By MS/MS	By MS/MS	By MS/MS	By MS/MS	By MS/MS	By MS/MS	19.1	3.5	6.6	6.5	6.5	6.6
Q96AG4	Q96AG4	6	6	6	Leucine-rich repeat-containing protein 59	LRRC59	sp|Q96AG4|LRC59_HUMAN Leucine-rich repeat-containing protein 59 OS=Homo sapiens OX=9606 GN=LRRC59 PE=1 SV=1	1	6	6	6	6	2	3	5	4	2	6	2	3	5	4	2	6	2	3	5	4	2	22.5	22.5	22.5	34.93	307	307	0	84.031	By MS/MS	By matching	By MS/MS	By MS/MS	By MS/MS	By MS/MS	22.5	8.1	12.1	20.8	16.9	8.8
Q96I25;Q5W011;Q5W010;Q5W012;H0Y6J6	Q96I25;Q5W011;Q5W010	6;3;3;2;1	6;3;3;2;1	6;3;3;2;1	Splicing factor 45	RBM17	sp|Q96I25|SPF45_HUMAN Splicing factor 45 OS=Homo sapiens OX=9606 GN=RBM17 PE=1 SV=1;tr|Q5W011|Q5W011_HUMAN Splicing factor 45 (Fragment) OS=Homo sapiens OX=9606 GN=RBM17 PE=1 SV=1;tr|Q5W010|Q5W010_HUMAN Splicing factor 45 (Fragment) OS=Homo sapiens OX=9606	5	6	6	6	4	4	5	4	4	3	4	4	5	4	4	3	4	4	5	4	4	3	20.2	20.2	20.2	44.961	401	401;212;221;240;225	0	38.511	By MS/MS	By MS/MS	By MS/MS	By MS/MS	By MS/MS	By MS/MS	14.5	12.7	17.7	14.2	14.2	11.7
Q9GZT3;A0A087WUN7;G3V4X6;G3V2S9;Q9GZT3-2;H0YJ40;H0YJW7;H0YJ07;H0YJU7;H0YJI1	Q9GZT3;A0A087WUN7;G3V4X6;G3V2S9;Q9GZT3-2;H0YJ40;H0YJW7	6;5;5;5;5;4;3;2;2;1	6;5;5;5;5;4;3;2;2;1	6;5;5;5;5;4;3;2;2;1	SRA stem-loop-interacting RNA-binding protein, mitochondrial	SLIRP	sp|Q9GZT3|SLIRP_HUMAN SRA stem-loop-interacting RNA-binding protein, mitochondrial OS=Homo sapiens OX=9606 GN=SLIRP PE=1 SV=1;tr|A0A087WUN7|A0A087WUN7_HUMAN SRA stem-loop-interacting RNA-binding protein, mitochondrial OS=Homo sapiens OX=9606 GN=SLIRP PE=1	10	6	6	6	4	4	5	2	2	4	4	4	5	2	2	4	4	4	5	2	2	4	60.6	60.6	60.6	12.349	109	109;92;98;124;107;96;76;56;72;40	0	37.991	By MS/MS	By MS/MS	By matching	By MS/MS	By MS/MS	By MS/MS	48.6	54.1	55	22	22	43.1
Q9NVI7-2;Q9NVI7;H0Y2W2;Q9NVI7-3;Q5T9A4;Q5T9A4-2;Q5T9A4-3	Q9NVI7-2;Q9NVI7;H0Y2W2;Q9NVI7-3;Q5T9A4	6;5;5;5;4;2;2	6;5;5;5;4;2;2	6;5;5;5;4;2;2	ATPase family AAA domain-containing protein 3A;ATPase family AAA domain-containing protein 3B	ATAD3A;ATAD3B	sp|Q9NVI7-2|ATD3A_HUMAN Isoform 2 of ATPase family AAA domain-containing protein 3A OS=Homo sapiens OX=9606 GN=ATAD3A;sp|Q9NVI7|ATD3A_HUMAN ATPase family AAA domain-containing protein 3A OS=Homo sapiens OX=9606 GN=ATAD3A PE=1 SV=2;tr|H0Y2W2|H0Y2W2_HUMAN AT	7	6	6	6	6	2	0	3	0	0	6	2	0	3	0	0	6	2	0	3	0	0	15.9	15.9	15.9	66.217	586	586;634;572;507;648;166;602	0	36.759	By MS/MS	By matching		By MS/MS			15.9	5.5	0	8.2	0	0
Q9UJZ1;Q9UJZ1-2;A0A087WYB4;F2Z2I8	Q9UJZ1;Q9UJZ1-2;A0A087WYB4;F2Z2I8	6;6;5;4	6;6;5;4	6;6;5;4	Stomatin-like protein 2, mitochondrial	STOML2	sp|Q9UJZ1|STML2_HUMAN Stomatin-like protein 2, mitochondrial OS=Homo sapiens OX=9606 GN=STOML2 PE=1 SV=1;sp|Q9UJZ1-2|STML2_HUMAN Isoform 2 of Stomatin-like protein 2, mitochondrial OS=Homo sapiens OX=9606 GN=STOML2;tr|A0A087WYB4|A0A087WYB4_HUMAN Stomatin-l	4	6	6	6	6	1	1	1	5	2	6	1	1	1	5	2	6	1	1	1	5	2	22.5	22.5	22.5	38.534	356	356;311;310;101	0	56.85	By MS/MS	By matching	By MS/MS	By matching	By MS/MS	By MS/MS	22.5	6.2	5.9	6.2	14.6	9.6
Q9Y3I0	Q9Y3I0	6	6	6	tRNA-splicing ligase RtcB homolog	RTCB	sp|Q9Y3I0|RTCB_HUMAN tRNA-splicing ligase RtcB homolog OS=Homo sapiens OX=9606 GN=RTCB PE=1 SV=1	1	6	6	6	6	3	3	2	3	4	6	3	3	2	3	4	6	3	3	2	3	4	19	19	19	55.21	505	505	0	47.522	By MS/MS	By MS/MS	By MS/MS	By MS/MS	By MS/MS	By MS/MS	19	8.3	8.3	5.9	12.1	14.5
Q9Y3Z3;Q9Y3Z3-4;Q9Y3Z3-3;A0A2R8YDI8;A0A2R8YCS7;A0A2R8YD90;A0A2R8Y7R5;A0A2R8Y755;A0A2R8Y586;A0A2R8YF51;A0A2R8Y5D2	Q9Y3Z3;Q9Y3Z3-4;Q9Y3Z3-3;A0A2R8YDI8;A0A2R8YCS7	6;6;4;3;3;2;1;1;1;1;1	6;6;4;3;3;2;1;1;1;1;1	6;6;4;3;3;2;1;1;1;1;1	Deoxynucleoside triphosphate triphosphohydrolase SAMHD1	SAMHD1	sp|Q9Y3Z3|SAMH1_HUMAN Deoxynucleoside triphosphate triphosphohydrolase SAMHD1 OS=Homo sapiens OX=9606 GN=SAMHD1 PE=1 SV=2;sp|Q9Y3Z3-4|SAMH1_HUMAN Isoform 4 of Deoxynucleoside triphosphate triphosphohydrolase SAMHD1 OS=Homo sapiens OX=9606 GN=SAMHD1;sp|Q9Y3	11	6	6	6	4	5	5	3	3	3	4	5	5	3	3	3	4	5	5	3	3	3	10.1	10.1	10.1	72.2	626	626;591;556;44;589;413;127;129;156;285;289	0	43.628	By MS/MS	By MS/MS	By MS/MS	By MS/MS	By MS/MS	By MS/MS	6.1	9.7	9.7	5.8	5.4	5.9
P06493;A0A024QZP7;P06493-2;E5RIU6;A0A087WZZ9	P06493;A0A024QZP7;P06493-2;E5RIU6;A0A087WZZ9	5;5;4;3;3	5;5;4;3;3	4;4;4;2;2	Cyclin-dependent kinase 1	CDK1;CDC2	sp|P06493|CDK1_HUMAN Cyclin-dependent kinase 1 OS=Homo sapiens OX=9606 GN=CDK1 PE=1 SV=3;tr|A0A024QZP7|A0A024QZP7_HUMAN Cell division cycle 2, G1 to S and G2 to M, isoform CRA_a OS=Homo sapiens OX=9606 GN=CDK1 PE=1 SV=1;sp|P06493-2|CDK1_HUMAN Isoform 2 of	5	5	5	4	4	1	2	2	1	2	4	1	2	2	1	2	4	1	2	1	1	2	21.2	21.2	18.5	34.095	297	297;297;240;189;224	0	34.972	By MS/MS	By MS/MS	By MS/MS	By MS/MS	By MS/MS	By MS/MS	18.5	6.1	9.1	8.8	5.4	11.4
P09132;A0A087WYR0;A0A087WWU9;A0A2U3TZN1;P09132-2;D6RBG4;A0A2R8Y4M3	P09132;A0A087WYR0;A0A087WWU9	5;5;3;2;2;1;1	5;5;3;2;2;1;1	5;5;3;2;2;1;1	Signal recognition particle 19 kDa protein	SRP19	sp|P09132|SRP19_HUMAN Signal recognition particle 19 kDa protein OS=Homo sapiens OX=9606 GN=SRP19 PE=1 SV=3;tr|A0A087WYR0|A0A087WYR0_HUMAN Signal recognition particle 19 kDa protein OS=Homo sapiens OX=9606 GN=SRP19 PE=1 SV=1;tr|A0A087WWU9|A0A087WWU9_HUMAN	7	5	5	5	2	3	4	4	5	5	2	3	4	4	5	5	2	3	4	4	5	5	52.1	52.1	52.1	16.156	144	144;120;104;101;110;43;77	0	58.132	By matching	By MS/MS	By MS/MS	By MS/MS	By MS/MS	By MS/MS	16.7	30.6	38.9	43.8	52.1	52.1
Q14244;A0A087WZ40;Q14244-6;Q14244-7;Q14244-5;Q14244-4;Q14244-3;Q14244-2	Q14244;A0A087WZ40;Q14244-6;Q14244-7;Q14244-5;Q14244-4;Q14244-3;Q14244-2	5;5;5;5;4;3;3;3	5;5;5;5;4;3;3;3	5;5;5;5;4;3;3;3	Ensconsin	MAP7	sp|Q14244|MAP7_HUMAN Ensconsin OS=Homo sapiens OX=9606 GN=MAP7 PE=1 SV=1;tr|A0A087WZ40|A0A087WZ40_HUMAN Ensconsin OS=Homo sapiens OX=9606 GN=MAP7 PE=1 SV=1;sp|Q14244-6|MAP7_HUMAN Isoform 6 of Ensconsin OS=Homo sapiens OX=9606 GN=MAP7;sp|Q14244-7|MAP7_HUMAN	8	5	5	5	5	2	2	3	4	4	5	2	2	3	4	4	5	2	2	3	4	4	8.5	8.5	8.5	84.051	749	749;779;734;771;603;734;655;712	0	30.142	By MS/MS	By matching	By matching	By matching	By matching	By MS/MS	8.5	3.2	4.3	4.5	7.3	7.3
Q9UMY4;A0A087X0R6;Q9UMY4-3;Q9UMY4-2	Q9UMY4;A0A087X0R6;Q9UMY4-3;Q9UMY4-2	5;5;5;5	5;5;5;5	5;5;5;5	Sorting nexin-12	SNX12	sp|Q9UMY4|SNX12_HUMAN Sorting nexin-12 OS=Homo sapiens OX=9606 GN=SNX12 PE=1 SV=3;tr|A0A087X0R6|A0A087X0R6_HUMAN Sorting nexin-12 OS=Homo sapiens OX=9606 GN=SNX12 PE=1 SV=1;sp|Q9UMY4-3|SNX12_HUMAN Isoform 3 of Sorting nexin-12 OS=Homo sapiens OX=9606 GN=SN	4	5	5	5	5	1	1	1	0	1	5	1	1	1	0	1	5	1	1	1	0	1	62.8	62.8	62.8	19.73	172	172;172;158;162	0	48.021	By MS/MS	By MS/MS	By MS/MS	By MS/MS		By MS/MS	62.8	5.8	5.8	5.8	0	5.8
A0A096LNJ1;A0A096LP73;A0A2R8Y6K9;A0A2R8YDR7;F2Z2Q0;A0A096LP12;P0DPI2-2;A0A0B4J2H4;A0A0B4J2D5-2;P0DPI2;A0A0B4J2D5;A0A096LPI6;A0A096LNH5;H7C1F6;H7C2G3	A0A096LNJ1;A0A096LP73;A0A2R8Y6K9;A0A2R8YDR7;F2Z2Q0;A0A096LP12;P0DPI2-2;A0A0B4J2H4;A0A0B4J2D5-2;P0DPI2;A0A0B4J2D5;A0A096LPI6	5;5;5;5;5;5;5;5;5;5;5;5;2;2;2	5;5;5;5;5;5;5;5;5;5;5;5;2;2;2	5;5;5;5;5;5;5;5;5;5;5;5;2;2;2		C21orf33	tr|A0A096LNJ1|A0A096LNJ1_HUMAN Uncharacterized protein (Fragment) OS=Homo sapiens OX=9606 GN=LOC102724023 PE=1 SV=1;tr|A0A096LP73|A0A096LP73_HUMAN Uncharacterized protein (Fragment) OS=Homo sapiens OX=9606 GN=LOC102724023 PE=1 SV=1;tr|A0A2R8Y6K9|A0A2R8Y6K9	15	5	5	5	5	2	2	2	1	3	5	2	2	2	1	3	5	2	2	2	1	3	62.3	62.3	62.3	11.004	106	106;137;163;190;217;224;237;237;237;268;268;279;182;184;191	0	85.518	By MS/MS	By MS/MS	By MS/MS	By MS/MS	By MS/MS	By MS/MS	62.3	33	33	54.7	25.5	62.3
Q92598;A0A0A0MSM0;Q92598-2;Q92598-3;Q92598-4;R4GN69;Q5TBM3	Q92598;A0A0A0MSM0;Q92598-2;Q92598-3;Q92598-4	5;5;5;5;5;2;1	5;5;5;5;5;2;1	5;5;5;5;5;2;1	Heat shock protein 105 kDa	HSPH1	sp|Q92598|HS105_HUMAN Heat shock protein 105 kDa OS=Homo sapiens OX=9606 GN=HSPH1 PE=1 SV=1;tr|A0A0A0MSM0|A0A0A0MSM0_HUMAN Heat shock protein 105 kDa OS=Homo sapiens OX=9606 GN=HSPH1 PE=1 SV=1;sp|Q92598-2|HS105_HUMAN Isoform Beta of Heat shock protein 105	7	5	5	5	4	3	3	3	2	2	4	3	3	3	2	2	4	3	3	3	2	2	8.2	8.2	8.2	96.864	858	858;782;814;817;860;115;115	0	45.614	By MS/MS	By MS/MS	By MS/MS	By MS/MS	By MS/MS	By MS/MS	5.6	3.7	3.7	5.5	4.4	4.4
Q66PJ3;Q66PJ3-2;Q66PJ3-7;Q66PJ3-3;A0A0C4DG62;F8WCT1;F5GYV5;H7BZV4;Q66PJ3-4;F8WEP2;A0A0C4DH18;Q66PJ3-5;F5H7X4	Q66PJ3;Q66PJ3-2;Q66PJ3-7;Q66PJ3-3;A0A0C4DG62;F8WCT1;F5GYV5;H7BZV4;Q66PJ3-4;F8WEP2;A0A0C4DH18;Q66PJ3-5	5;5;5;5;5;5;4;4;4;3;3;3;2	5;5;5;5;5;5;4;4;4;3;3;3;2	5;5;5;5;5;5;4;4;4;3;3;3;2	ADP-ribosylation factor-like protein 6-interacting protein 4	ARL6IP4	sp|Q66PJ3|AR6P4_HUMAN ADP-ribosylation factor-like protein 6-interacting protein 4 OS=Homo sapiens OX=9606 GN=ARL6IP4 PE=1 SV=2;sp|Q66PJ3-2|AR6P4_HUMAN Isoform 2 of ADP-ribosylation factor-like protein 6-interacting protein 4 OS=Homo sapiens OX=9606 GN=ARL	13	5	5	5	5	4	4	5	5	4	5	4	4	5	5	4	5	4	4	5	5	4	10.5	10.5	10.5	44.915	421	421;413;226;402;218;229;211;216;399;170;181;365;307	0	203.33	By MS/MS	By MS/MS	By MS/MS	By MS/MS	By MS/MS	By MS/MS	10.5	10.5	10.5	10.5	10.5	10.5
Q08170;A0A0D9SEM4	Q08170;A0A0D9SEM4	5;5	4;4	4;4	Serine/arginine-rich splicing factor 4	SRSF4	sp|Q08170|SRSF4_HUMAN Serine/arginine-rich splicing factor 4 OS=Homo sapiens OX=9606 GN=SRSF4 PE=1 SV=2;tr|A0A0D9SEM4|A0A0D9SEM4_HUMAN Serine/arginine-rich-splicing factor 4 (Fragment) OS=Homo sapiens OX=9606 GN=SRSF4 PE=1 SV=1	2	5	4	4	4	3	4	3	3	4	3	2	3	2	2	3	3	2	3	2	2	3	8.3	6.5	6.5	56.678	494	494;378	0	29.39	By MS/MS	By MS/MS	By matching	By MS/MS	By MS/MS	By matching	7.7	8.3	8.3	7.7	5.1	7.7
P01889;F6U0H7;A0A1W2PPR8;P30480;Q31610;Q29836;Q29718;Q95365;P30486;P30475;P30462;P30495;P30493;P30492	P01889;F6U0H7;A0A1W2PPR8;P30480;Q31610;Q29836;Q29718;Q95365;P30486;P30475;P30462	5;5;5;5;4;4;3;3;3;3;3;2;2;2	2;2;2;2;2;2;1;1;1;1;1;1;1;1	1;1;1;1;1;1;1;0;0;0;0;1;1;1	HLA class I histocompatibility antigen, B-7 alpha chain;HLA class I histocompatibility antigen, B-42 alpha chain;HLA class I histocompatibility antigen, B-81 alpha chain;HLA class I histocompatibility antigen, B-67 alpha chain;HLA class I histocompatibility antigen, B-82 alpha chain;HLA class I histocompatibility antigen, B-38 alpha chain;HLA class I histocompatibility antigen, B-48 alpha chain;H…	HLA-B	sp|P01889|1B07_HUMAN HLA class I histocompatibility antigen, B-7 alpha chain OS=Homo sapiens OX=9606 GN=HLA-B PE=1 SV=3;tr|F6U0H7|F6U0H7_HUMAN HLA class I histocompatibility antigen, B-46 alpha chain (Fragment) OS=Homo sapiens OX=9606 GN=HLA-B PE=1 SV=1;tr	14	5	2	1	4	1	2	2	2	1	2	0	0	0	0	0	1	0	0	0	0	0	18.2	8	3.9	40.46	362	362;246;363;362;362;362;362;362;362;362;362;362;362;362	0	11.2	By MS/MS	By matching	By matching	By matching	By matching	By matching	15.7	3.9	6.4	7.7	7.7	3.9
P12081;D6RF05;A0A2R8YCI2;E7ETE2;B4E1C5;B4DDD8;P12081-3;P12081-2;P12081-4;A0A2R8YFR1	P12081;D6RF05;A0A2R8YCI2;E7ETE2;B4E1C5;B4DDD8;P12081-3;P12081-2;P12081-4	5;5;5;5;5;5;5;5;5;2	5;5;5;5;5;5;5;5;5;2	5;5;5;5;5;5;5;5;5;2	Histidine--tRNA ligase, cytoplasmic	HARS	sp|P12081|SYHC_HUMAN Histidine--tRNA ligase, cytoplasmic OS=Homo sapiens OX=9606 GN=HARS PE=1 SV=2;tr|D6RF05|D6RF05_HUMAN Histidine--tRNA ligase, cytoplasmic OS=Homo sapiens OX=9606 GN=HARS PE=1 SV=1;tr|A0A2R8YCI2|A0A2R8YCI2_HUMAN Histidine--tRNA ligase, c	10	5	5	5	5	0	0	1	2	0	5	0	0	1	2	0	5	0	0	1	2	0	6.5	6.5	6.5	57.41	509	509;60;84;288;395;435;449;469;489;52	0	36.337	By MS/MS			By matching	By MS/MS		6.5	0	0	2.9	5.5	0
Q06787-7;A8MQB8;Q06787-6;Q06787-2;Q06787-4;Q06787;Q06787-8;G3V0J0;Q06787-5;Q06787-9;Q06787-3;A0A087WXI3;R9WNI0;Q06787-11;Q06787-10	Q06787-7;A8MQB8;Q06787-6;Q06787-2;Q06787-4;Q06787;Q06787-8;G3V0J0;Q06787-5;Q06787-9;Q06787-3;A0A087WXI3;R9WNI0;Q06787-11;Q06787-10	5;5;5;5;5;4;4;4;4;4;4;3;3;3;3	3;3;3;3;3;2;2;3;2;2;2;2;1;2;2	3;3;3;3;3;2;2;3;2;2;2;2;1;2;2	Fragile X mental retardation protein 1	FMR1	sp|Q06787-7|FMR1_HUMAN Isoform 7 of Synaptic functional regulator FMR1 OS=Homo sapiens OX=9606 GN=FMR1;tr|A8MQB8|A8MQB8_HUMAN Synaptic functional regulator FMR1 OS=Homo sapiens OX=9606 GN=FMR1 PE=1 SV=1;sp|Q06787-6|FMR1_HUMAN Isoform 5 of Synaptic function	15	5	3	3	5	2	4	4	3	3	3	2	3	3	3	3	3	2	3	3	3	3	12.5	9.3	9.3	69.178	615	615;582;590;594;603;632;586;592;607;611;620;419;544;516;537	0	21.25	By MS/MS	By MS/MS	By MS/MS	By MS/MS	By MS/MS	By MS/MS	12.5	7.2	11.2	10.6	9.3	9.3
P51114;P51114-2;P51114-3;E7EU85;E9PFF5;B4DXZ6;C9JZE0;C9JY20;C9IZ22;H7C4S4	P51114;P51114-2;P51114-3;E7EU85;E9PFF5;B4DXZ6	5;5;5;5;5;5;2;2;1;1	3;3;3;3;3;3;2;2;1;1	3;3;3;3;3;3;2;2;1;1	Fragile X mental retardation syndrome-related protein 1	FXR1	sp|P51114|FXR1_HUMAN Fragile X mental retardation syndrome-related protein 1 OS=Homo sapiens OX=9606 GN=FXR1 PE=1 SV=3;sp|P51114-2|FXR1_HUMAN Isoform 2 of Fragile X mental retardation syndrome-related protein 1 OS=Homo sapiens OX=9606 GN=FXR1;sp|P51114-3|F	10	5	3	3	4	1	2	2	2	2	2	1	1	1	2	2	2	1	1	1	2	2	14.8	11.6	11.6	69.72	621	621;539;536;454;490;608;119;123;94;246	0	18.757	By MS/MS	By MS/MS	By MS/MS	By MS/MS	By MS/MS	By MS/MS	11.4	1.8	3.7	3.1	5.2	8.2
P30419;B7Z8J4;K7EN82;P30419-2	P30419;B7Z8J4;K7EN82;P30419-2	5;5;4;4	5;5;4;4	5;5;4;4	Glycylpeptide N-tetradecanoyltransferase 1	NMT1	sp|P30419|NMT1_HUMAN Glycylpeptide N-tetradecanoyltransferase 1 OS=Homo sapiens OX=9606 GN=NMT1 PE=1 SV=2;tr|B7Z8J4|B7Z8J4_HUMAN cDNA FLJ54222, highly similar to Glycylpeptide N-tetradecanoyltransferase 1 (EC 2.3.1.97) OS=Homo sapiens OX=9606 GN=NMT1 PE=1	4	5	5	5	5	1	1	1	1	1	5	1	1	1	1	1	5	1	1	1	1	1	12.1	12.1	12.1	56.806	496	496;137;72;416	0	42.277	By MS/MS	By matching	By MS/MS	By MS/MS	By MS/MS	By matching	12.1	2.4	2.4	2.4	2.4	2.4
P06454;P06454-2;B8ZZQ6;B8ZZA1;B8ZZW7;H7C2N1	P06454;P06454-2;B8ZZQ6	5;5;5;1;1;1	5;5;5;1;1;1	5;5;5;1;1;1	Prothymosin alpha;Prothymosin alpha, N-terminally processed;Thymosin alpha-1	PTMA	sp|P06454|PTMA_HUMAN Prothymosin alpha OS=Homo sapiens OX=9606 GN=PTMA PE=1 SV=2;sp|P06454-2|PTMA_HUMAN Isoform 2 of Prothymosin alpha OS=Homo sapiens OX=9606 GN=PTMA;tr|B8ZZQ6|B8ZZQ6_HUMAN Prothymosin alpha OS=Homo sapiens OX=9606 GN=PTMA PE=1 SV=1	6	5	5	5	5	4	5	5	5	5	5	4	5	5	5	5	5	4	5	5	5	5	36.9	36.9	36.9	12.203	111	111;110;107;131;136;148	0	323.31	By MS/MS	By MS/MS	By MS/MS	By MS/MS	By MS/MS	By MS/MS	36.9	36.9	36.9	36.9	36.9	36.9
O60832;C9IYT0;O60832-2;H7C0M1;H7C2Q9;H7BZF2	O60832;C9IYT0;O60832-2;H7C0M1;H7C2Q9	5;5;5;4;3;1	5;5;5;4;3;1	5;5;5;4;3;1	H/ACA ribonucleoprotein complex subunit 4	DKC1	sp|O60832|DKC1_HUMAN H/ACA ribonucleoprotein complex subunit DKC1 OS=Homo sapiens OX=9606 GN=DKC1 PE=1 SV=3;tr|C9IYT0|C9IYT0_HUMAN H/ACA ribonucleoprotein complex subunit DKC1 (Fragment) OS=Homo sapiens OX=9606 GN=DKC1 PE=1 SV=8;sp|O60832-2|DKC1_HUMAN Isof	6	5	5	5	4	3	4	4	3	2	4	3	4	4	3	2	4	3	4	4	3	2	12.3	12.3	12.3	57.673	514	514;258;420;229;169;76	0	68.749	By MS/MS	By MS/MS	By MS/MS	By MS/MS	By MS/MS	By MS/MS	9.7	10.1	12.1	12.1	10.1	7.6
O60716;O60716-5;C9JZR2;O60716-3;O60716-7;O60716-8;O60716-2;O60716-6;O60716-4;O60716-15;O60716-10;O60716-12;O60716-14;O60716-11;O60716-13;O60716-17;O60716-18;O60716-20;O60716-9;O60716-24;O60716-22;O60716-19;O60716-16;O60716-21;O60716-23;E9PRE2;O60716-26;E9PKY0;O60716-32;O60716-28;O60716-30;O60716-27;O60716-29;O60716-31;O60716-25	O60716;O60716-5;C9JZR2;O60716-3;O60716-7;O60716-8;O60716-2;O60716-6;O60716-4;O60716-15;O60716-10;O60716-12;O60716-14;O60716-11;O60716-13;O60716-17;O60716-18;O60716-20;O60716-9;O60716-24;O60716-22;O60716-19;O60716-16;O60716-21;O60716-23	5;5;5;5;5;5;5;5;5;4;4;4;4;4;4;4;4;4;4;4;4;4;4;4;4;2;1;1;1;1;1;1;1;1;1	5;5;5;5;5;5;5;5;5;4;4;4;4;4;4;4;4;4;4;4;4;4;4;4;4;2;1;1;1;1;1;1;1;1;1	5;5;5;5;5;5;5;5;5;4;4;4;4;4;4;4;4;4;4;4;4;4;4;4;4;2;1;1;1;1;1;1;1;1;1	Catenin delta-1	CTNND1	sp|O60716|CTND1_HUMAN Catenin delta-1 OS=Homo sapiens OX=9606 GN=CTNND1 PE=1 SV=1;sp|O60716-5|CTND1_HUMAN Isoform 1A of Catenin delta-1 OS=Homo sapiens OX=9606 GN=CTNND1;tr|C9JZR2|C9JZR2_HUMAN Catenin delta-1 OS=Homo sapiens OX=9606 GN=CTNND1 PE=1 SV=2;sp|	35	5	5	5	5	2	3	1	1	0	5	2	3	1	1	0	5	2	3	1	1	0	9.7	9.7	9.7	108.17	968	968;933;938;939;918;912;962;941;947;864;908;893;887;885;879;867;861;846;914;811;840;838;858;832;817;261;639;126;589;624;618;616;610;595;645	0	33.574	By MS/MS	By MS/MS	By MS/MS	By matching	By matching		9.7	4	6.8	1.9	1.9	0
P13647;CON__P13647;F8VV57;H0YI76	P13647;CON__P13647	5;5;2;2	4;4;2;1	2;2;1;1	Keratin, type II cytoskeletal 5	KRT5	sp|P13647|K2C5_HUMAN Keratin, type II cytoskeletal 5 OS=Homo sapiens OX=9606 GN=KRT5 PE=1 SV=3;	4	5	4	2	1	2	1	5	5	4	1	1	1	4	4	3	1	1	1	2	2	2	9.2	7.1	3.9	62.378	590	590;590;132;201	0	21.842	By MS/MS	By matching	By matching	By MS/MS	By MS/MS	By MS/MS	2	4.1	2	9.2	9.2	7.6
Q92597;E5RJY1;E7ESM1;Q92597-3;Q92597-2	Q92597;E5RJY1;E7ESM1;Q92597-3;Q92597-2	5;5;5;5;5	5;5;5;5;5	5;5;5;5;5	Protein NDRG1	NDRG1	sp|Q92597|NDRG1_HUMAN Protein NDRG1 OS=Homo sapiens OX=9606 GN=NDRG1 PE=1 SV=1;tr|E5RJY1|E5RJY1_HUMAN Protein NDRG1 OS=Homo sapiens OX=9606 GN=NDRG1 PE=1 SV=1;tr|E7ESM1|E7ESM1_HUMAN Protein NDRG1 OS=Homo sapiens OX=9606 GN=NDRG1 PE=1 SV=1;sp|Q92597-3|NDRG1	5	5	5	5	4	2	4	0	0	1	4	2	4	0	0	1	4	2	4	0	0	1	11.4	11.4	11.4	42.835	394	394;103;141;313;328	0	36.726	By MS/MS	By MS/MS	By MS/MS			By matching	10.9	10.4	10.9	0	0	6.3
Q9UKV3;S4R3H4;E7EQT4;Q9UKV3-5;Q9UKV3-2;Q9UKV3-3;G3V3T3;G3V3B0	Q9UKV3;S4R3H4;E7EQT4;Q9UKV3-5;Q9UKV3-2;Q9UKV3-3	5;5;5;4;3;3;2;2	5;5;5;4;3;3;2;2	5;5;5;4;3;3;2;2	Apoptotic chromatin condensation inducer in the nucleus	ACIN1	sp|Q9UKV3|ACINU_HUMAN Apoptotic chromatin condensation inducer in the nucleus OS=Homo sapiens OX=9606 GN=ACIN1 PE=1 SV=2;tr|S4R3H4|S4R3H4_HUMAN Apoptotic chromatin condensation inducer in the nucleus OS=Homo sapiens OX=9606 GN=ACIN1 PE=1 SV=1;tr|E7EQT4|E7E	8	5	5	5	5	3	3	0	0	0	5	3	3	0	0	0	5	3	3	0	0	0	6.8	6.8	6.8	151.86	1341	1341;1283;1301;1328;614;583;194;582	0	28.895	By MS/MS	By MS/MS	By MS/MS				6.8	5.4	5.4	0	0	0
O75534;E9PLT0;O75534-2;O75534-3;O75534-4	O75534;E9PLT0;O75534-2;O75534-3;O75534-4	5;5;5;5;5	5;5;5;5;5	5;5;5;5;5	Cold shock domain-containing protein E1	CSDE1	sp|O75534|CSDE1_HUMAN Cold shock domain-containing protein E1 OS=Homo sapiens OX=9606 GN=CSDE1 PE=1 SV=2;tr|E9PLT0|E9PLT0_HUMAN Cold shock domain-containing protein E1 OS=Homo sapiens OX=9606 GN=CSDE1 PE=1 SV=1;sp|O75534-2|CSDE1_HUMAN Isoform 2 of Cold sho	5	5	5	5	5	3	3	1	1	2	5	3	3	1	1	2	5	3	3	1	1	2	6.5	6.5	6.5	88.884	798	798;668;767;813;844	0	44.003	By MS/MS	By MS/MS	By MS/MS	By MS/MS	By MS/MS	By MS/MS	6.5	4.1	4.1	1.6	1.6	1.6
Q96A72;F5H6N1;F5H3U9;F5H124;F5H6P7	Q96A72;F5H6N1	5;5;1;1;1	5;5;1;1;1	1;1;0;1;0	Protein mago nashi homolog 2	MAGOHB	sp|Q96A72|MGN2_HUMAN Protein mago nashi homolog 2 OS=Homo sapiens OX=9606 GN=MAGOHB PE=1 SV=1;tr|F5H6N1|F5H6N1_HUMAN Protein mago nashi homolog 2 OS=Homo sapiens OX=9606 GN=MAGOHB PE=1 SV=1	5	5	5	1	5	0	0	1	1	2	5	0	0	1	1	2	1	0	0	0	0	0	37.8	37.8	6.1	17.276	148	148;90;44;81;102	0	33.212	By MS/MS			By matching	By matching	By matching	37.8	0	0	9.5	11.5	20.9
P54819;F8W1A4;P54819-5;P54819-2;F8VY04;P54819-6;P54819-3;P54819-4;G3V213;F8VZG5	P54819;F8W1A4;P54819-5;P54819-2;F8VY04;P54819-6;P54819-3;P54819-4	5;5;5;5;4;4;4;3;2;2	5;5;5;5;4;4;4;3;2;2	5;5;5;5;4;4;4;3;2;2	Adenylate kinase 2, mitochondrial;Adenylate kinase 2, mitochondrial, N-terminally processed;Adenylate kinase 2, mitochondrial	AK2	sp|P54819|KAD2_HUMAN Adenylate kinase 2, mitochondrial OS=Homo sapiens OX=9606 GN=AK2 PE=1 SV=2;tr|F8W1A4|F8W1A4_HUMAN Adenylate kinase 2, mitochondrial OS=Homo sapiens OX=9606 GN=AK2 PE=1 SV=1;sp|P54819-5|KAD2_HUMAN Isoform 5 of Adenylate kinase 2, mitoch	10	5	5	5	5	1	1	3	2	2	5	1	1	3	2	2	5	1	1	3	2	2	33.1	33.1	33.1	26.477	239	239;232;224;232;190;191;202;130;133;162	0	36.381	By MS/MS	By MS/MS	By MS/MS	By MS/MS	By MS/MS	By MS/MS	33.1	4.2	4.2	21.3	11.3	11.3
Q14157;Q14157-1;F8W726;Q14157-4;Q14157-3;Q14157-5;Q5VU77;Q5VU79;Q5VU78;Q5VU81;Q5VU80;H0Y5H6;H7C2T8	Q14157;Q14157-1;F8W726;Q14157-4;Q14157-3;Q14157-5;Q5VU77;Q5VU79;Q5VU78	5;5;5;5;5;5;4;3;3;2;2;1;1	5;5;5;5;5;5;4;3;3;2;2;1;1	5;5;5;5;5;5;4;3;3;2;2;1;1	Ubiquitin-associated protein 2-like	UBAP2L	sp|Q14157|UBP2L_HUMAN Ubiquitin-associated protein 2-like OS=Homo sapiens OX=9606 GN=UBAP2L PE=1 SV=2;sp|Q14157-1|UBP2L_HUMAN Isoform 2 of Ubiquitin-associated protein 2-like OS=Homo sapiens OX=9606 GN=UBAP2L;tr|F8W726|F8W726_HUMAN Ubiquitin-associated pro	13	5	5	5	5	1	2	2	2	2	5	1	2	2	2	2	5	1	2	2	2	2	6.8	6.8	6.8	114.53	1087	1087;983;1079;976;1068;1104;350;265;280;182;234;383;399	0	36.052	By MS/MS	By MS/MS	By MS/MS	By MS/MS	By MS/MS	By MS/MS	6.8	0.8	1.8	1.8	1.8	1.8
P20810-6;P20810-5;P20810-7;P20810-10;P20810-9;F8W7E0;A0A0C4DGB5;B7Z574;E7EVY3;E9PCH5;E7ES10;P20810;E9PSG1;P20810-2;P20810-3;P20810-8;P20810-4;E9PDE4;H0Y9H6;H0Y944;H0YA91;H0Y7F0;D6RBR1;E7EN75;D6RC54;D6RGF7;E7EQ12;E7EQK6;D6RAA8	P20810-6;P20810-5;P20810-7;P20810-10;P20810-9;F8W7E0;A0A0C4DGB5;B7Z574;E7EVY3;E9PCH5;E7ES10;P20810;E9PSG1;P20810-2;P20810-3;P20810-8;P20810-4	5;5;5;5;5;5;4;3;3;3;3;3;3;3;3;3;3;2;2;2;2;2;1;1;1;1;1;1;1	5;5;5;5;5;5;4;3;3;3;3;3;3;3;3;3;3;2;2;2;2;2;1;1;1;1;1;1;1	5;5;5;5;5;5;4;3;3;3;3;3;3;3;3;3;3;2;2;2;2;2;1;1;1;1;1;1;1	Calpastatin	CAST	sp|P20810-6|ICAL_HUMAN Isoform 6 of Calpastatin OS=Homo sapiens OX=9606 GN=CAST;sp|P20810-5|ICAL_HUMAN Isoform 5 of Calpastatin OS=Homo sapiens OX=9606 GN=CAST;sp|P20810-7|ICAL_HUMAN Isoform 7 of Calpastatin OS=Homo sapiens OX=9606 GN=CAST;sp|P20810-10|ICA	29	5	5	5	4	2	3	2	3	5	4	2	3	2	3	5	4	2	3	2	3	5	10.6	10.6	10.6	84.942	791	791;756;772;769;750;393;754;694;693;673;642;708;304;695;590;686;667;636;465;288;301;436;150;156;91;149;423;156;78	0	35.992	By MS/MS	By MS/MS	By MS/MS	By MS/MS	By MS/MS	By MS/MS	8.8	4.4	7.2	3.4	6.2	10.6
P33316;P33316-2;H0YNW5;A0A0C4DGL3;H0YKC5;H0YMM5;H0YNJ9;H0YKI0;H0YMP1	P33316;P33316-2;H0YNW5;A0A0C4DGL3;H0YKC5;H0YMM5;H0YNJ9;H0YKI0	5;5;5;4;4;3;3;3;1	5;5;5;4;4;3;3;3;1	5;5;5;4;4;3;3;3;1	Deoxyuridine 5-triphosphate nucleotidohydrolase, mitochondrial	DUT	sp|P33316|DUT_HUMAN Deoxyuridine 5-triphosphate nucleotidohydrolase, mitochondrial OS=Homo sapiens OX=9606 GN=DUT PE=1 SV=4;sp|P33316-2|DUT_HUMAN Isoform 2 of Deoxyuridine 5-triphosphate nucleotidohydrolase, mitochondrial OS=Homo sapiens OX=9606 GN=DUT;t	9	5	5	5	2	4	3	3	1	2	2	4	3	3	1	2	2	4	3	3	1	2	25.8	25.8	25.8	26.563	252	252;164;167;141;221;133;143;226;107	0	46.429	By MS/MS	By MS/MS	By MS/MS	By MS/MS	By MS/MS	By MS/MS	15.9	22.6	21	19	11.1	7.9
Q9BXP5;H7C3A1;Q9BXP5-5;Q9BXP5-4;Q9BXP5-2;Q9BXP5-3;H7C1K0	Q9BXP5;H7C3A1;Q9BXP5-5;Q9BXP5-4;Q9BXP5-2;Q9BXP5-3	5;5;5;5;5;5;1	5;5;5;5;5;5;1	5;5;5;5;5;5;1	Serrate RNA effector molecule homolog	SRRT	sp|Q9BXP5|SRRT_HUMAN Serrate RNA effector molecule homolog OS=Homo sapiens OX=9606 GN=SRRT PE=1 SV=1;tr|H7C3A1|H7C3A1_HUMAN Serrate RNA effector molecule homolog (Fragment) OS=Homo sapiens OX=9606 GN=SRRT PE=1 SV=1;sp|Q9BXP5-5|SRRT_HUMAN Isoform 5 of Serra	7	5	5	5	3	3	1	1	0	0	3	3	1	1	0	0	3	3	1	1	0	0	5.1	5.1	5.1	100.67	876	876;499;839;871;872;875;47	0	40.493	By MS/MS	By MS/MS	By MS/MS	By matching			4.3	2.7	1.9	1.1	0	0
J3KNL6;F1T0I1;O15027;O15027-5;Q8N9G1;A0A0C4DH09;X6RGP5;O15027-2;O15027-4;O15027-3	J3KNL6;F1T0I1	5;4;2;2;2;2;1;1;1;1	5;4;2;2;2;2;1;1;1;1	5;4;2;2;2;2;1;1;1;1		SEC16A	tr|J3KNL6|J3KNL6_HUMAN Protein transport protein sec16 OS=Homo sapiens OX=9606 GN=SEC16A PE=1 SV=1;tr|F1T0I1|F1T0I1_HUMAN Protein transport protein sec16 OS=Homo sapiens OX=9606 GN=SEC16A PE=1 SV=1	10	5	5	5	4	1	2	2	0	0	4	1	2	2	0	0	4	1	2	2	0	0	3.9	3.9	3.9	251.89	2357	2357;2334;2179;2201;385;751;1059;2134;2154;2159	0	32.475	By MS/MS	By MS/MS	By MS/MS	By matching			3.4	0.5	1.7	1.7	0	0
P52565;J3QQX2;J3KS60;J3KRE2;J3KTF8;J3KRY1;P52565-2	P52565;J3QQX2;J3KS60;J3KRE2;J3KTF8;J3KRY1;P52565-2	5;5;5;5;5;5;5	5;5;5;5;5;5;5	5;5;5;5;5;5;5	Rho GDP-dissociation inhibitor 1	ARHGDIA	sp|P52565|GDIR1_HUMAN Rho GDP-dissociation inhibitor 1 OS=Homo sapiens OX=9606 GN=ARHGDIA PE=1 SV=3;tr|J3QQX2|J3QQX2_HUMAN Rho GDP-dissociation inhibitor 1 OS=Homo sapiens OX=9606 GN=ARHGDIA PE=1 SV=1;tr|J3KS60|J3KS60_HUMAN Rho GDP-dissociation inhibitor 1	7	5	5	5	5	2	4	5	5	5	5	2	4	5	5	5	5	2	4	5	5	5	27.9	27.9	27.9	23.207	204	204;235;92;129;193;249;160	0	193	By MS/MS	By MS/MS	By MS/MS	By MS/MS	By MS/MS	By MS/MS	27.9	20.1	27.9	27.9	27.9	27.9
O14654	O14654	5	5	5	Insulin receptor substrate 4	IRS4	sp|O14654|IRS4_HUMAN Insulin receptor substrate 4 OS=Homo sapiens OX=9606 GN=IRS4 PE=1 SV=1	1	5	5	5	4	3	4	2	0	2	4	3	4	2	0	2	4	3	4	2	0	2	9.8	9.8	9.8	133.77	1257	1257	0	36.684	By MS/MS	By MS/MS	By MS/MS	By MS/MS		By MS/MS	6.5	6.1	6.8	1.8	0	4.8
O14745;O14745-2;J3QRP6	O14745;O14745-2	5;3;2	5;3;2	5;3;2	Na(+)/H(+) exchange regulatory cofactor NHE-RF1	SLC9A3R1	sp|O14745|NHRF1_HUMAN Na(+)/H(+) exchange regulatory cofactor NHE-RF1 OS=Homo sapiens OX=9606 GN=SLC9A3R1 PE=1 SV=4;sp|O14745-2|NHRF1_HUMAN Isoform 2 of Na(+)/H(+) exchange regulatory cofactor NHE-RF1 OS=Homo sapiens OX=9606 GN=SLC9A3R1	3	5	5	5	5	1	1	0	1	1	5	1	1	0	1	1	5	1	1	0	1	1	27.7	27.7	27.7	38.868	358	358;202;215	0	35.639	By MS/MS	By matching	By MS/MS		By matching	By matching	27.7	6.1	6.1	0	6.1	6.1
O14974;O14974-4;O14974-5;O14974-3;O14974-2;H0YHI8;H0YIS4;F8VZN8;O60237;H0YIL7;E1CKY7;H0YIS3;O60237-4;O60237-6	O14974;O14974-4;O14974-5;O14974-3;O14974-2;H0YHI8;H0YIS4;F8VZN8	5;5;5;5;5;4;3;3;1;1;1;1;1;1	5;5;5;5;5;4;3;3;1;1;1;1;1;1	5;5;5;5;5;4;3;3;1;1;1;1;1;1	Protein phosphatase 1 regulatory subunit 12A	PPP1R12A	sp|O14974|MYPT1_HUMAN Protein phosphatase 1 regulatory subunit 12A OS=Homo sapiens OX=9606 GN=PPP1R12A PE=1 SV=1;sp|O14974-4|MYPT1_HUMAN Isoform 4 of Protein phosphatase 1 regulatory subunit 12A OS=Homo sapiens OX=9606 GN=PPP1R12A;sp|O14974-5|MYPT1_HUMAN I	14	5	5	5	5	2	4	2	2	1	5	2	4	2	2	1	5	2	4	2	2	1	7.2	7.2	7.2	115.28	1030	1030;971;943;974;995;367;299;692;982;161;186;234;208;1043	0	31.774	By MS/MS	By MS/MS	By MS/MS	By matching	By MS/MS	By matching	7.2	2.7	6.2	2.7	3.8	1.9
O15212;A2AB88	O15212;A2AB88	5;3	5;3	5;3	Prefoldin subunit 6	PFDN6	sp|O15212|PFD6_HUMAN Prefoldin subunit 6 OS=Homo sapiens OX=9606 GN=PFDN6 PE=1 SV=1;tr|A2AB88|A2AB88_HUMAN Prefoldin subunit 6 OS=Homo sapiens OX=9606 GN=PFDN6 PE=1 SV=1	2	5	5	5	5	0	0	0	1	1	5	0	0	0	1	1	5	0	0	0	1	1	65.9	65.9	65.9	14.582	129	129;103	0	39.298	By MS/MS				By MS/MS	By MS/MS	65.9	0	0	0	11.6	11.6
O43852;O43852-3;O43852-4;O43852-13;O43852-14;O43852-11;O43852-10;O43852-5;O43852-6;O43852-2;O43852-15;H0Y875;O43852-12;O43852-9;O43852-7;O43852-8	O43852;O43852-3;O43852-4;O43852-13;O43852-14;O43852-11;O43852-10;O43852-5;O43852-6;O43852-2	5;5;3;3;3;3;3;3;3;3;2;2;1;1;1;1	5;5;3;3;3;3;3;3;3;3;2;2;1;1;1;1	5;5;3;3;3;3;3;3;3;3;2;2;1;1;1;1	Calumenin	CALU	sp|O43852|CALU_HUMAN Calumenin OS=Homo sapiens OX=9606 GN=CALU PE=1 SV=2;sp|O43852-3|CALU_HUMAN Isoform 3 of Calumenin OS=Homo sapiens OX=9606 GN=CALU;sp|O43852-4|CALU_HUMAN Isoform 4 of Calumenin OS=Homo sapiens OX=9606 GN=CALU;sp|O43852-13|CALU_HUMAN Iso	16	5	5	5	3	0	3	1	2	1	3	0	3	1	2	1	3	0	3	1	2	1	19.7	19.7	19.7	37.106	315	315;323;323;139;147;170;224;229;265;315;164;147;74;154;161;201	0	37.534	By MS/MS		By MS/MS	By MS/MS	By MS/MS	By matching	14.6	0	15.6	4.1	14.6	7.3
O75396;A0A087X1A9	O75396	5;2	5;2	5;2	Vesicle-trafficking protein SEC22b	SEC22B	sp|O75396|SC22B_HUMAN Vesicle-trafficking protein SEC22b OS=Homo sapiens OX=9606 GN=SEC22B PE=1 SV=4	2	5	5	5	5	1	2	3	1	1	5	1	2	3	1	1	5	1	2	3	1	1	34.4	34.4	34.4	24.593	215	215;79	0	39.868	By MS/MS	By MS/MS	By MS/MS	By MS/MS	By matching	By MS/MS	34.4	3.7	10.2	10.7	3.7	6.5
O95721;C9JAF7	O95721;C9JAF7	5;3	5;3	5;3	Synaptosomal-associated protein 29;Synaptosomal-associated protein	SNAP29	sp|O95721|SNP29_HUMAN Synaptosomal-associated protein 29 OS=Homo sapiens OX=9606 GN=SNAP29 PE=1 SV=1;tr|C9JAF7|C9JAF7_HUMAN Synaptosomal-associated protein 29 (Fragment) OS=Homo sapiens OX=9606 GN=SNAP29 PE=1 SV=1	2	5	5	5	5	0	2	2	1	0	5	0	2	2	1	0	5	0	2	2	1	0	31.8	31.8	31.8	28.97	258	258;160	0	32.622	By MS/MS		By MS/MS	By matching	By MS/MS		31.8	0	17.1	7.8	3.5	0
P07737;K7EJ44;I3L3D5	P07737;K7EJ44	5;4;2	5;4;2	5;4;2	Profilin-1	PFN1	sp|P07737|PROF1_HUMAN Profilin-1 OS=Homo sapiens OX=9606 GN=PFN1 PE=1 SV=2;tr|K7EJ44|K7EJ44_HUMAN Profilin OS=Homo sapiens OX=9606 GN=PFN1 PE=1 SV=1	3	5	5	5	5	0	1	3	2	3	5	0	1	3	2	3	5	0	1	3	2	3	42.1	42.1	42.1	15.054	140	140;104;165	0	64.282	By MS/MS		By MS/MS	By MS/MS	By MS/MS	By MS/MS	42.1	0	12.9	32.9	22.9	42.1
P08559;Q5JPU3;P08559-3;P08559-2;P08559-4;P29803	P08559;Q5JPU3;P08559-3;P08559-2;P08559-4	5;5;5;5;5;1	5;5;5;5;5;1	5;5;5;5;5;1	Pyruvate dehydrogenase E1 component subunit alpha, somatic form, mitochondrial	PDHA1	sp|P08559|ODPA_HUMAN Pyruvate dehydrogenase E1 component subunit alpha, somatic form, mitochondrial OS=Homo sapiens OX=9606 GN=PDHA1 PE=1 SV=3;tr|Q5JPU3|Q5JPU3_HUMAN Pyruvate dehydrogenase E1 component subunit alpha, somatic form, mitochondrial OS=Homo sap	6	5	5	5	2	5	4	2	2	2	2	5	4	2	2	2	2	5	4	2	2	2	8.5	8.5	8.5	43.295	390	390;109;359;397;428;388	0	47.301	By MS/MS	By MS/MS	By MS/MS	By MS/MS	By MS/MS	By MS/MS	5.4	8.5	7.7	5.4	5.4	5.4
P09661;H0YLR3;H0YMA0;H0YKK0	P09661;H0YLR3;H0YMA0	5;4;4;1	5;4;4;1	5;4;4;1	U2 small nuclear ribonucleoprotein A	SNRPA1	sp|P09661|RU2A_HUMAN U2 small nuclear ribonucleoprotein A OS=Homo sapiens OX=9606 GN=SNRPA1 PE=1 SV=2;tr|H0YLR3|H0YLR3_HUMAN U2 small nuclear ribonucleoprotein A (Fragment) OS=Homo sapiens OX=9606 GN=SNRPA1 PE=1 SV=1;tr|H0YMA0|H0YMA0_HUMAN U2 small nucle	4	5	5	5	5	2	3	2	3	2	5	2	3	2	3	2	5	2	3	2	3	2	25.9	25.9	25.9	28.415	255	255;89;142;154	0	29.178	By MS/MS	By MS/MS	By MS/MS	By matching	By matching	By matching	25.9	4.7	10.6	9.4	15.3	4.7
P11908;P11908-2;A6NMS2;D3YTJ7	P11908;P11908-2	5;5;2;2	3;3;2;2	3;3;2;2	Ribose-phosphate pyrophosphokinase 2	PRPS2	sp|P11908|PRPS2_HUMAN Ribose-phosphate pyrophosphokinase 2 OS=Homo sapiens OX=9606 GN=PRPS2 PE=1 SV=2;sp|P11908-2|PRPS2_HUMAN Isoform 2 of Ribose-phosphate pyrophosphokinase 2 OS=Homo sapiens OX=9606 GN=PRPS2	4	5	3	3	5	0	2	3	2	5	3	0	1	1	0	3	3	0	1	1	0	3	19.2	11	11	34.769	318	318;321;147;200	0	25.683	By MS/MS		By matching	By matching	By matching	By matching	19.2	0	7.9	12.9	8.2	19.2
P15924;P15924-2;P15924-3	P15924;P15924-2;P15924-3	5;5;5	5;5;5	5;5;5	Desmoplakin	DSP	sp|P15924|DESP_HUMAN Desmoplakin OS=Homo sapiens OX=9606 GN=DSP PE=1 SV=3;sp|P15924-2|DESP_HUMAN Isoform DPII of Desmoplakin OS=Homo sapiens OX=9606 GN=DSP;sp|P15924-3|DESP_HUMAN Isoform DSPIa of Desmoplakin OS=Homo sapiens OX=9606 GN=DSP	3	5	5	5	5	1	1	1	2	1	5	1	1	1	2	1	5	1	1	1	2	1	2.4	2.4	2.4	331.77	2871	2871;2272;2428	0	37.05	By MS/MS	By matching	By MS/MS	By matching	By MS/MS	By matching	2.4	0.3	0.3	0.3	0.7	0.3
P16615;P16615-5;P16615-2;P16615-3;P16615-4;O14983;J3QSY6;H7C5W9;O14983-3;O14983-2	P16615;P16615-5;P16615-2;P16615-3	5;5;5;5;2;1;1;1;1;1	5;5;5;5;2;1;1;1;1;1	5;5;5;5;2;1;1;1;1;1	Sarcoplasmic/endoplasmic reticulum calcium ATPase 2	ATP2A2	sp|P16615|AT2A2_HUMAN Sarcoplasmic/endoplasmic reticulum calcium ATPase 2 OS=Homo sapiens OX=9606 GN=ATP2A2 PE=1 SV=1;sp|P16615-5|AT2A2_HUMAN Isoform 5 of Sarcoplasmic/endoplasmic reticulum calcium ATPase 2 OS=Homo sapiens OX=9606 GN=ATP2A2;sp|P16615-2|AT2	10	5	5	5	5	1	3	1	1	0	5	1	3	1	1	0	5	1	3	1	1	0	10	10	10	114.76	1042	1042;997;997;999;1015;1001;50;933;869;994	0	43.861	By MS/MS	By matching	By matching	By MS/MS	By matching		10	2.9	5.3	2.9	2.9	0
P18077;F8WBS5;F8WB72;C9K025	P18077;F8WBS5;F8WB72;C9K025	5;3;3;3	5;3;3;3	5;3;3;3	60S ribosomal protein L35a	RPL35A	sp|P18077|RL35A_HUMAN 60S ribosomal protein L35a OS=Homo sapiens OX=9606 GN=RPL35A PE=1 SV=2;tr|F8WBS5|F8WBS5_HUMAN 60S ribosomal protein L35a OS=Homo sapiens OX=9606 GN=RPL35A PE=1 SV=1;tr|F8WB72|F8WB72_HUMAN 60S ribosomal protein L35a OS=Homo sapiens OX=	4	5	5	5	4	5	5	4	4	4	4	5	5	4	4	4	4	5	5	4	4	4	42.7	42.7	42.7	12.538	110	110;55;57;94	0	33.656	By MS/MS	By MS/MS	By MS/MS	By MS/MS	By MS/MS	By MS/MS	42.7	42.7	42.7	30.9	30.9	30.9
P18859;P18859-2;A8MUH2	P18859;P18859-2;A8MUH2	5;5;4	5;5;4	5;5;4	ATP synthase-coupling factor 6, mitochondrial	ATP5J	sp|P18859|ATP5J_HUMAN ATP synthase-coupling factor 6, mitochondrial OS=Homo sapiens OX=9606 GN=ATP5J PE=1 SV=1;sp|P18859-2|ATP5J_HUMAN Isoform 2 of ATP synthase-coupling factor 6, mitochondrial OS=Homo sapiens OX=9606 GN=ATP5J;tr|A8MUH2|A8MUH2_HUMAN ATP sy	3	5	5	5	5	1	2	2	2	2	5	1	2	2	2	2	5	1	2	2	2	2	50.9	50.9	50.9	12.587	108	108;116;119	0	85.7	By MS/MS	By matching	By MS/MS	By MS/MS	By MS/MS	By MS/MS	50.9	26.9	50	50	50	50
P19525;P19525-2;C9JZT2;F8WBH4	P19525;P19525-2	5;5;2;1	5;5;2;1	5;5;2;1	Interferon-induced, double-stranded RNA-activated protein kinase	EIF2AK2	sp|P19525|E2AK2_HUMAN Interferon-induced, double-stranded RNA-activated protein kinase OS=Homo sapiens OX=9606 GN=EIF2AK2 PE=1 SV=2;sp|P19525-2|E2AK2_HUMAN Isoform 2 of Interferon-induced, double-stranded RNA-activated protein kinase OS=Homo sapiens OX=960	4	5	5	5	4	5	4	4	4	4	4	5	4	4	4	4	4	5	4	4	4	4	16	16	16	62.094	551	551;510;141;102	0	29.832	By MS/MS	By MS/MS	By MS/MS	By MS/MS	By MS/MS	By MS/MS	10.9	16	10.9	10.9	10.9	10.9
P20290-2;D6RDG3;P20290	P20290-2;D6RDG3	5;3;2	5;3;2	5;3;2	Transcription factor BTF3	BTF3	sp|P20290-2|BTF3_HUMAN Isoform 2 of Transcription factor BTF3 OS=Homo sapiens OX=9606 GN=BTF3;tr|D6RDG3|D6RDG3_HUMAN Transcription factor BTF3 (Fragment) OS=Homo sapiens OX=9606 GN=BTF3 PE=1 SV=3	3	5	5	5	5	5	5	4	4	4	5	5	5	4	4	4	5	5	5	4	4	4	37.7	37.7	37.7	17.699	162	162;109;206	0	232.87	By MS/MS	By MS/MS	By MS/MS	By MS/MS	By MS/MS	By MS/MS	37.7	37.7	37.7	34	34	34
P22102;C9JBJ1;C9JTV6;F8WD69;P22102-2;C9JZG2;C9JKQ7;H7C366;A0A140TA71	P22102;C9JBJ1;C9JTV6;F8WD69;P22102-2	5;4;4;4;4;2;2;2;1	5;4;4;4;4;2;2;2;1	5;4;4;4;4;2;2;2;1	Trifunctional purine biosynthetic protein adenosine-3;Phosphoribosylamine--glycine ligase;Phosphoribosylformylglycinamidine cyclo-ligase;Phosphoribosylglycinamide formyltransferase	GART	sp|P22102|PUR2_HUMAN Trifunctional purine biosynthetic protein adenosine-3 OS=Homo sapiens OX=9606 GN=GART PE=1 SV=1;tr|C9JBJ1|C9JBJ1_HUMAN Trifunctional purine biosynthetic protein adenosine-3 (Fragment) OS=Homo sapiens OX=9606 GN=GART PE=1 SV=8;tr|C9JTV6	9	5	5	5	5	0	2	3	2	4	5	0	2	3	2	4	5	0	2	3	2	4	7.6	7.6	7.6	107.77	1010	1010;231;241;306;433;136;138;145;223	0	31.461	By MS/MS		By matching	By MS/MS	By matching	By MS/MS	7.6	0	3.3	4.7	2.4	6.2
P26639;P26639-2;D6RJ97;D6RHV7;D6RCS6;D6RCA5;D6R9F8;D6RDJ6	P26639;P26639-2	5;5;1;1;1;1;1;1	5;5;1;1;1;1;1;1	5;5;1;1;1;1;1;1	Threonine--tRNA ligase, cytoplasmic	TARS	sp|P26639|SYTC_HUMAN Threonine--tRNA ligase, cytoplasmic OS=Homo sapiens OX=9606 GN=TARS PE=1 SV=3;sp|P26639-2|SYTC_HUMAN Isoform 2 of Threonine--tRNA ligase, cytoplasmic OS=Homo sapiens OX=9606 GN=TARS	8	5	5	5	5	0	0	0	1	1	5	0	0	0	1	1	5	0	0	0	1	1	7.9	7.9	7.9	83.434	723	723;756;55;56;66;118;129;131	0	46.014	By MS/MS				By matching	By matching	7.9	0	0	0	1.4	1.4
P38117;P38117-2;M0QY67	P38117;P38117-2	5;5;2	5;5;2	5;5;2	Electron transfer flavoprotein subunit beta	ETFB	sp|P38117|ETFB_HUMAN Electron transfer flavoprotein subunit beta OS=Homo sapiens OX=9606 GN=ETFB PE=1 SV=3;sp|P38117-2|ETFB_HUMAN Isoform 2 of Electron transfer flavoprotein subunit beta OS=Homo sapiens OX=9606 GN=ETFB	3	5	5	5	5	1	2	3	2	2	5	1	2	3	2	2	5	1	2	3	2	2	20.4	20.4	20.4	27.843	255	255;346;178	0	31.509	By MS/MS	By matching	By MS/MS	By matching	By MS/MS	By MS/MS	20.4	6.7	6.7	15.3	9.4	9.4
P39748;P39748-2;F5H1Y3;I3L3E9	P39748;P39748-2;F5H1Y3	5;4;3;2	5;4;3;2	5;4;3;2	Flap endonuclease 1	FEN1	sp|P39748|FEN1_HUMAN Flap endonuclease 1 OS=Homo sapiens OX=9606 GN=FEN1 PE=1 SV=1;sp|P39748-2|FEN1_HUMAN Isoform FENMIT of Flap endonuclease 1 OS=Homo sapiens OX=9606 GN=FEN1;tr|F5H1Y3|F5H1Y3_HUMAN Flap endonuclease 1 (Fragment) OS=Homo sapiens OX=9606 GN	4	5	5	5	5	3	3	2	2	3	5	3	3	2	2	3	5	3	3	2	2	3	15.5	15.5	15.5	42.592	380	380;316;165;154	0	48.332	By MS/MS	By MS/MS	By MS/MS	By MS/MS	By MS/MS	By MS/MS	15.5	12.9	13.7	9.5	7.1	13.7
P42224;J3KPM9;P42224-2;E7ENM1;E7EPD2;D2KFR9;H7BZ88	P42224;J3KPM9;P42224-2	5;4;4;2;2;2;1	5;4;4;2;2;2;1	5;4;4;2;2;2;1	Signal transducer and activator of transcription 1-alpha/beta;Signal transducer and activator of transcription	STAT1	sp|P42224|STAT1_HUMAN Signal transducer and activator of transcription 1-alpha/beta OS=Homo sapiens OX=9606 GN=STAT1 PE=1 SV=2;tr|J3KPM9|J3KPM9_HUMAN Signal transducer and activator of transcription OS=Homo sapiens OX=9606 GN=STAT1 PE=1 SV=1;sp|P42224-2|ST	7	5	5	5	5	0	1	2	1	1	5	0	1	2	1	1	5	0	1	2	1	1	8.5	8.5	8.5	87.334	750	750;714;712;150;180;193;40	0	43.021	By MS/MS		By matching	By MS/MS	By matching	By MS/MS	8.5	0	1.9	5.3	3.5	1.9
P45974;P45974-2	P45974;P45974-2	5;5	5;5	5;5	Ubiquitin carboxyl-terminal hydrolase 5	USP5	sp|P45974|UBP5_HUMAN Ubiquitin carboxyl-terminal hydrolase 5 OS=Homo sapiens OX=9606 GN=USP5 PE=1 SV=2;sp|P45974-2|UBP5_HUMAN Isoform Short of Ubiquitin carboxyl-terminal hydrolase 5 OS=Homo sapiens OX=9606 GN=USP5	2	5	5	5	5	0	2	2	1	1	5	0	2	2	1	1	5	0	2	2	1	1	13.6	13.6	13.6	95.785	858	858;835	0	41.156	By MS/MS		By MS/MS	By MS/MS	By matching	By matching	13.6	0	7.1	5.6	1.4	1.4
P47755;C9JUG7;F8W9N7;P47755-2;A0A0D9SET8	P47755;C9JUG7;F8W9N7;P47755-2	5;4;4;4;2	3;3;3;3;1	3;3;3;3;1	F-actin-capping protein subunit alpha-2	CAPZA2	sp|P47755|CAZA2_HUMAN F-actin-capping protein subunit alpha-2 OS=Homo sapiens OX=9606 GN=CAPZA2 PE=1 SV=3;tr|C9JUG7|C9JUG7_HUMAN F-actin-capping protein subunit alpha-2 OS=Homo sapiens OX=9606 GN=CAPZA2 PE=1 SV=1;tr|F8W9N7|F8W9N7_HUMAN F-actin-capping prot	5	5	3	3	5	2	4	4	2	2	3	2	2	2	1	1	3	2	2	2	1	1	20.3	12.6	12.6	32.949	286	286;146;174;172;174	0	105.02	By MS/MS	By MS/MS	By MS/MS	By MS/MS	By MS/MS	By MS/MS	20.3	6.3	14	18.9	9.1	9.1
P49773;D6RC06;D6REP8;D6RE99;D6RD60	P49773;D6RC06;D6REP8;D6RE99;D6RD60	5;3;3;3;3	5;3;3;3;3	5;3;3;3;3	Histidine triad nucleotide-binding protein 1	HINT1	sp|P49773|HINT1_HUMAN Histidine triad nucleotide-binding protein 1 OS=Homo sapiens OX=9606 GN=HINT1 PE=1 SV=2;tr|D6RC06|D6RC06_HUMAN Histidine triad nucleotide-binding protein 1 OS=Homo sapiens OX=9606 GN=HINT1 PE=1 SV=1;tr|D6REP8|D6REP8_HUMAN Histidine tr	5	5	5	5	5	2	3	3	2	3	5	2	3	3	2	3	5	2	3	3	2	3	57.9	57.9	57.9	13.802	126	126;65;78;78;103	0	214.35	By MS/MS	By MS/MS	By MS/MS	By MS/MS	By MS/MS	By MS/MS	57.9	34.9	34.9	34.9	15.9	34.9
P51610;P51610-2;P51610-4;A6NEM2;H7C1C4	P51610;P51610-2;P51610-4;A6NEM2	5;5;4;4;1	5;5;4;4;1	5;5;4;4;1	Host cell factor 1;HCF N-terminal chain 1;HCF N-terminal chain 2;HCF N-terminal chain 3;HCF N-terminal chain 4;HCF N-terminal chain 5;HCF N-terminal chain 6;HCF C-terminal chain 1;HCF C-terminal chain 2;HCF C-terminal chain 3;HCF C-terminal chain 4;HCF C-terminal chain 5;HCF C-terminal chain 6	HCFC1	sp|P51610|HCFC1_HUMAN Host cell factor 1 OS=Homo sapiens OX=9606 GN=HCFC1 PE=1 SV=2;sp|P51610-2|HCFC1_HUMAN Isoform 2 of Host cell factor 1 OS=Homo sapiens OX=9606 GN=HCFC1;sp|P51610-4|HCFC1_HUMAN Isoform 4 of Host cell factor 1 OS=Homo sapiens OX=9606 GN=	5	5	5	5	5	2	4	4	3	3	5	2	4	4	3	3	5	2	4	4	3	3	4.2	4.2	4.2	208.73	2035	2035;1966;2079;2080;611	0	51.151	By MS/MS	By MS/MS	By MS/MS	By MS/MS	By MS/MS	By MS/MS	4.2	2.8	4.2	2.8	2	2
P53350;I3L387	P53350;I3L387	5;3	5;3	5;3	Serine/threonine-protein kinase PLK1	PLK1	sp|P53350|PLK1_HUMAN Serine/threonine-protein kinase PLK1 OS=Homo sapiens OX=9606 GN=PLK1 PE=1 SV=1;tr|I3L387|I3L387_HUMAN Serine/threonine-protein kinase PLK1 OS=Homo sapiens OX=9606 GN=PLK1 PE=1 SV=1	2	5	5	5	2	3	3	4	3	3	2	3	3	4	3	3	2	3	3	4	3	3	15.8	15.8	15.8	68.254	603	603;173	0	31.029	By MS/MS	By MS/MS	By MS/MS	By MS/MS	By MS/MS	By MS/MS	7.8	5.1	8.3	9.8	8	5.1
P55884;P55884-2;C9JZG1	P55884;P55884-2;C9JZG1	5;5;4	5;5;4	5;5;4	Eukaryotic translation initiation factor 3 subunit B	EIF3B	sp|P55884|EIF3B_HUMAN Eukaryotic translation initiation factor 3 subunit B OS=Homo sapiens OX=9606 GN=EIF3B PE=1 SV=3;sp|P55884-2|EIF3B_HUMAN Isoform 2 of Eukaryotic translation initiation factor 3 subunit B OS=Homo sapiens OX=9606 GN=EIF3B;tr|C9JZG1|C9JZG	3	5	5	5	5	1	4	4	2	3	5	1	4	4	2	3	5	1	4	4	2	3	4.1	4.1	4.1	92.48	814	814;873;302	0	37.048	By MS/MS	By matching	By MS/MS	By MS/MS	By MS/MS	By MS/MS	4.1	1	4.1	4.1	2.6	3.6
P62854;Q5JNZ5	P62854;Q5JNZ5	5;3	5;3	5;3	40S ribosomal protein S26;Putative 40S ribosomal protein S26-like 1	RPS26;RPS26P11	sp|P62854|RS26_HUMAN 40S ribosomal protein S26 OS=Homo sapiens OX=9606 GN=RPS26 PE=1 SV=3;sp|Q5JNZ5|RS26L_HUMAN Putative 40S ribosomal protein S26-like 1 OS=Homo sapiens OX=9606 GN=RPS26P11 PE=5 SV=1	2	5	5	5	5	5	4	4	3	4	5	5	4	4	3	4	5	5	4	4	3	4	44.3	44.3	44.3	13.015	115	115;115	0	74.57	By MS/MS	By MS/MS	By MS/MS	By MS/MS	By MS/MS	By MS/MS	44.3	44.3	44.3	44.3	36.5	44.3
P78344;P78344-2;D3DQV9;H0YD99;H0YEN8;H0YDC0;H0YCF8;H0YEC5;H0YD77;H0YCH5;H0Y3P2	P78344;P78344-2;D3DQV9	5;3;3;1;1;1;1;1;1;1;1	5;3;3;1;1;1;1;1;1;1;1	5;3;3;1;1;1;1;1;1;1;1	Eukaryotic translation initiation factor 4 gamma 2	EIF4G2	sp|P78344|IF4G2_HUMAN Eukaryotic translation initiation factor 4 gamma 2 OS=Homo sapiens OX=9606 GN=EIF4G2 PE=1 SV=1;sp|P78344-2|IF4G2_HUMAN Isoform 2 of Eukaryotic translation initiation factor 4 gamma 2 OS=Homo sapiens OX=9606 GN=EIF4G2;tr|D3DQV9|D3DQV9_	11	5	5	5	4	2	3	1	2	3	4	2	3	1	2	3	4	2	3	1	2	3	10	10	10	102.36	907	907;869;907;84;112;116;129;244;282;444;869	0	43.277	By MS/MS	By MS/MS	By matching	By matching	By matching	By MS/MS	8.8	2.5	6	1.3	3.3	6
P98179	P98179	5	5	5	RNA-binding protein 3	RBM3	sp|P98179|RBM3_HUMAN RNA-binding protein 3 OS=Homo sapiens OX=9606 GN=RBM3 PE=1 SV=1	1	5	5	5	5	2	2	4	2	2	5	2	2	4	2	2	5	2	2	4	2	2	40.8	40.8	40.8	17.17	157	157	0	44.218	By MS/MS	By matching	By MS/MS	By MS/MS	By MS/MS	By MS/MS	40.8	21.7	21.7	39.5	21.7	21.7
Q03252	Q03252	5	2	2	Lamin-B2	LMNB2	sp|Q03252|LMNB2_HUMAN Lamin-B2 OS=Homo sapiens OX=9606 GN=LMNB2 PE=1 SV=4	1	5	2	2	4	2	3	2	2	0	1	2	2	0	0	0	1	2	2	0	0	0	10.2	5.2	5.2	69.948	620	620	0	12.07	By MS/MS	By MS/MS	By MS/MS	By matching	By matching		7.4	5.2	7.3	3.7	5	0
Q05519;Q05519-2;Q5T760;B4DWT1;S4R3C4;Q5T757	Q05519;Q05519-2;Q5T760;B4DWT1	5;5;5;3;2;1	5;5;5;3;2;1	5;5;5;3;2;1	Serine/arginine-rich splicing factor 11	SRSF11	sp|Q05519|SRS11_HUMAN Serine/arginine-rich splicing factor 11 OS=Homo sapiens OX=9606 GN=SRSF11 PE=1 SV=1;sp|Q05519-2|SRS11_HUMAN Isoform 2 of Serine/arginine-rich splicing factor 11 OS=Homo sapiens OX=9606 GN=SRSF11;tr|Q5T760|Q5T760_HUMAN Serine/arginine-	6	5	5	5	3	2	3	3	3	2	3	2	3	3	3	2	3	2	3	3	3	2	13.4	13.4	13.4	53.542	484	484;483;389;128;80;424	0	34.337	By MS/MS	By MS/MS	By MS/MS	By MS/MS	By MS/MS	By MS/MS	9.9	7.2	8.9	10.7	10.7	7.2
Q07021;I3L3Q7;I3L3B0	Q07021	5;2;2	5;2;2	5;2;2	Complement component 1 Q subcomponent-binding protein, mitochondrial	C1QBP	sp|Q07021|C1QBP_HUMAN Complement component 1 Q subcomponent-binding protein, mitochondrial OS=Homo sapiens OX=9606 GN=C1QBP PE=1 SV=1	3	5	5	5	4	2	5	2	2	3	4	2	5	2	2	3	4	2	5	2	2	3	8.9	8.9	8.9	31.362	282	282;177;178	0	211.85	By MS/MS	By MS/MS	By MS/MS	By MS/MS	By MS/MS	By matching	8.2	8.2	8.9	6.7	6.7	8.2
Q09028;Q09028-3;Q09028-2;H0YEU5;H0YCT5;H0YF10;H0YDK2;Q09028-4;E9PNS2;E9PIC4;E9PNS6	Q09028;Q09028-3;Q09028-2;H0YEU5;H0YCT5;H0YF10;H0YDK2;Q09028-4	5;5;4;3;3;3;3;3;2;2;2	2;2;1;1;1;1;1;1;1;1;1	2;2;1;1;1;1;1;1;1;1;1	Histone-binding protein RBBP4	RBBP4	sp|Q09028|RBBP4_HUMAN Histone-binding protein RBBP4 OS=Homo sapiens OX=9606 GN=RBBP4 PE=1 SV=3;sp|Q09028-3|RBBP4_HUMAN Isoform 3 of Histone-binding protein RBBP4 OS=Homo sapiens OX=9606 GN=RBBP4;sp|Q09028-2|RBBP4_HUMAN Isoform 2 of Histone-binding protein	11	5	2	2	5	2	3	5	4	4	2	1	0	2	2	1	2	1	0	2	2	1	14.4	9.6	9.6	47.655	425	425;410;424;167;180;207;262;390;62;87;104	0	20.189	By MS/MS	By MS/MS	By matching	By MS/MS	By MS/MS	By MS/MS	14.4	5.4	4.7	14.4	14.1	8
Q13185;B8ZZ43;C9JMM0	Q13185	5;1;1	5;1;1	4;1;1	Chromobox protein homolog 3	CBX3	sp|Q13185|CBX3_HUMAN Chromobox protein homolog 3 OS=Homo sapiens OX=9606 GN=CBX3 PE=1 SV=4	3	5	5	4	3	2	3	4	4	3	3	2	3	4	4	3	2	2	3	3	3	2	32.2	32.2	32.2	20.811	183	183;101;62	0	81.352	By MS/MS	By MS/MS	By MS/MS	By MS/MS	By MS/MS	By MS/MS	19.1	13.7	25.7	25.7	25.7	19.1
Q13200;C9JPC0;Q13200-3;F8WBS8;H7C2Q3;Q13200-2	Q13200;C9JPC0	5;3;2;1;1;1	5;3;2;1;1;1	5;3;2;1;1;1	26S proteasome non-ATPase regulatory subunit 2	PSMD2	sp|Q13200|PSMD2_HUMAN 26S proteasome non-ATPase regulatory subunit 2 OS=Homo sapiens OX=9606 GN=PSMD2 PE=1 SV=3;tr|C9JPC0|C9JPC0_HUMAN 26S proteasome non-ATPase regulatory subunit 2 (Fragment) OS=Homo sapiens OX=9606 GN=PSMD2 PE=1 SV=1	6	5	5	5	5	2	1	3	3	2	5	2	1	3	3	2	5	2	1	3	3	2	12	12	12	100.2	908	908;217;778;59;143;749	0	110.24	By MS/MS	By MS/MS	By MS/MS	By MS/MS	By MS/MS	By MS/MS	12	5.1	1.7	7	5.5	3.6
Q14677-2;Q14677-3	Q14677-2;Q14677-3	5;5	5;5	1;1	Clathrin interactor 1	CLINT1	sp|Q14677-2|EPN4_HUMAN Isoform 2 of Clathrin interactor 1 OS=Homo sapiens OX=9606 GN=CLINT1;sp|Q14677-3|EPN4_HUMAN Isoform 3 of Clathrin interactor 1 OS=Homo sapiens OX=9606 GN=CLINT1	2	5	5	1	4	4	4	4	5	5	4	4	4	4	5	5	1	1	1	1	1	1	16	16	4.3	68.166	625	625;643	0	37.249	By MS/MS	By MS/MS	By MS/MS	By MS/MS	By MS/MS	By MS/MS	11	12.8	11	11	16	16
Q15020;Q15020-4;F8VV04;F8W667;Q15020-3;Q15020-2	Q15020;Q15020-4;F8VV04	5;5;4;2;2;2	5;5;4;2;2;2	5;5;4;2;2;2	Squamous cell carcinoma antigen recognized by T-cells 3	SART3	sp|Q15020|SART3_HUMAN Squamous cell carcinoma antigen recognized by T-cells 3 OS=Homo sapiens OX=9606 GN=SART3 PE=1 SV=1;sp|Q15020-4|SART3_HUMAN Isoform 4 of Squamous cell carcinoma antigen recognized by T-cells 3 OS=Homo sapiens OX=9606 GN=SART3;tr|F8VV04	6	5	5	5	5	2	4	0	1	0	5	2	4	0	1	0	5	2	4	0	1	0	12.1	12.1	12.1	109.93	963	963;927;771;305;129;364	0	70.539	By MS/MS	By MS/MS	By MS/MS		By matching		12.1	7.5	10	0	1.7	0
Q15102;M0R389;M0R1K3;M0QXS6;M0R323;M0QZT2	Q15102;M0R389;M0R1K3	5;3;3;2;2;2	5;3;3;2;2;2	5;3;3;2;2;2	Platelet-activating factor acetylhydrolase IB subunit gamma	PAFAH1B3	sp|Q15102|PA1B3_HUMAN Platelet-activating factor acetylhydrolase IB subunit gamma OS=Homo sapiens OX=9606 GN=PAFAH1B3 PE=1 SV=1;tr|M0R389|M0R389_HUMAN Platelet-activating factor acetylhydrolase IB subunit gamma (Fragment) OS=Homo sapiens OX=9606 GN=PAFAH1B	6	5	5	5	5	2	1	2	4	3	5	2	1	2	4	3	5	2	1	2	4	3	36.4	36.4	36.4	25.734	231	231;164;202;95;96;139	0	71.43	By MS/MS	By MS/MS	By matching	By MS/MS	By MS/MS	By MS/MS	36.4	12.1	3.9	16.9	29	26
Q15181;Q5SQT6	Q15181;Q5SQT6	5;3	5;3	5;3	Inorganic pyrophosphatase	PPA1	sp|Q15181|IPYR_HUMAN Inorganic pyrophosphatase OS=Homo sapiens OX=9606 GN=PPA1 PE=1 SV=2;tr|Q5SQT6|Q5SQT6_HUMAN Inorganic pyrophosphatase OS=Homo sapiens OX=9606 GN=PPA1 PE=1 SV=1	2	5	5	5	5	0	0	3	2	2	5	0	0	3	2	2	5	0	0	3	2	2	26	26	26	32.66	289	289;178	0	40.252	By MS/MS			By MS/MS	By MS/MS	By MS/MS	26	0	0	13.8	9	8
Q15424;Q15424-3;Q15424-2;Q15424-4;K7ES42	Q15424;Q15424-3;Q15424-2;Q15424-4	5;5;5;5;2	5;5;5;5;2	5;5;5;5;2	Scaffold attachment factor B1	SAFB	sp|Q15424|SAFB1_HUMAN Scaffold attachment factor B1 OS=Homo sapiens OX=9606 GN=SAFB PE=1 SV=4;sp|Q15424-3|SAFB1_HUMAN Isoform 3 of Scaffold attachment factor B1 OS=Homo sapiens OX=9606 GN=SAFB;sp|Q15424-2|SAFB1_HUMAN Isoform 2 of Scaffold attachment factor	5	5	5	5	5	1	1	1	1	1	5	1	1	1	1	1	5	1	1	1	1	1	7.8	7.8	7.8	102.64	915	915;917;848;916;106	0	30.062	By MS/MS	By matching	By MS/MS	By MS/MS	By MS/MS	By matching	7.8	1.3	1.3	1.3	1.3	1.3
Q15691	Q15691	5	5	5	Microtubule-associated protein RP/EB family member 1	MAPRE1	sp|Q15691|MARE1_HUMAN Microtubule-associated protein RP/EB family member 1 OS=Homo sapiens OX=9606 GN=MAPRE1 PE=1 SV=3	1	5	5	5	5	1	2	1	2	3	5	1	2	1	2	3	5	1	2	1	2	3	25.7	25.7	25.7	29.999	268	268	0	40.583	By MS/MS	By matching	By MS/MS	By MS/MS	By MS/MS	By MS/MS	25.7	4.9	11.6	7.5	14.2	19
Q16204	Q16204	5	5	5	Coiled-coil domain-containing protein 6	CCDC6	sp|Q16204|CCDC6_HUMAN Coiled-coil domain-containing protein 6 OS=Homo sapiens OX=9606 GN=CCDC6 PE=1 SV=2	1	5	5	5	4	1	0	1	0	0	4	1	0	1	0	0	4	1	0	1	0	0	18.8	18.8	18.8	53.29	474	474	0	30.271	By MS/MS	By MS/MS		By matching			10.5	8.2	0	3.2	0	0
Q5SSJ5;X6RGJ2;B0QZK4;Q5SSJ5-3;Q5SSJ5-2;B0QZK9;B0QZK8;Q5SWC8;Q5SSJ5-5	Q5SSJ5;X6RGJ2;B0QZK4;Q5SSJ5-3;Q5SSJ5-2	5;4;3;3;3;2;2;2;2	5;4;3;3;3;2;2;2;2	5;4;3;3;3;2;2;2;2	Heterochromatin protein 1-binding protein 3	HP1BP3	sp|Q5SSJ5|HP1B3_HUMAN Heterochromatin protein 1-binding protein 3 OS=Homo sapiens OX=9606 GN=HP1BP3 PE=1 SV=1;tr|X6RGJ2|X6RGJ2_HUMAN Heterochromatin protein 1-binding protein 3 (Fragment) OS=Homo sapiens OX=9606 GN=HP1BP3 PE=1 SV=1;tr|B0QZK4|B0QZK4_HUMAN H	9	5	5	5	4	3	3	2	3	3	4	3	3	2	3	3	4	3	3	2	3	3	15.2	15.2	15.2	61.206	553	553;327;253;401;515;75;124;278;133	0	43.978	By MS/MS	By MS/MS	By MS/MS	By MS/MS	By MS/MS	By MS/MS	13.4	9.4	9.4	4	9.2	9.4
Q6P2Q9;I3L3Z8;I3L0J9	Q6P2Q9	5;2;1	5;2;1	5;2;1	Pre-mRNA-processing-splicing factor 8	PRPF8	sp|Q6P2Q9|PRP8_HUMAN Pre-mRNA-processing-splicing factor 8 OS=Homo sapiens OX=9606 GN=PRPF8 PE=1 SV=2	3	5	5	5	5	0	1	1	2	1	5	0	1	1	2	1	5	0	1	1	2	1	3.7	3.7	3.7	273.6	2335	2335;250;1012	0	32.126	By MS/MS		By MS/MS	By MS/MS	By MS/MS	By matching	3.7	0	0.5	0.5	0.9	0.4
Q71UM5;H0YMV8;C9JLI6	Q71UM5;H0YMV8;C9JLI6	5;4;3	2;1;2	2;1;2	40S ribosomal protein S27-like;40S ribosomal protein S27	RPS27L	sp|Q71UM5|RS27L_HUMAN 40S ribosomal protein S27-like OS=Homo sapiens OX=9606 GN=RPS27L PE=1 SV=3;tr|H0YMV8|H0YMV8_HUMAN 40S ribosomal protein S27 OS=Homo sapiens OX=9606 GN=RPS27L PE=1 SV=1;tr|C9JLI6|C9JLI6_HUMAN 40S ribosomal protein S27 OS=Homo sapiens O	3	5	2	2	4	5	5	3	4	4	2	2	2	1	1	1	2	2	2	1	1	1	46.4	20.2	20.2	9.4771	84	84;100;97	0	12.529	By MS/MS	By matching	By matching	By MS/MS	By matching	By MS/MS	45.2	46.4	46.4	40.5	41.7	41.7
Q86U42;Q86U42-2;Q92843-2;H0YJH9;B4DEH8;G3V4T2	Q86U42;Q86U42-2	5;5;1;1;1;1	5;5;1;1;1;1	5;5;1;1;1;1	Polyadenylate-binding protein 2	PABPN1	sp|Q86U42|PABP2_HUMAN Polyadenylate-binding protein 2 OS=Homo sapiens OX=9606 GN=PABPN1 PE=1 SV=3;sp|Q86U42-2|PABP2_HUMAN Isoform 2 of Polyadenylate-binding protein 2 OS=Homo sapiens OX=9606 GN=PABPN1	6	5	5	5	1	3	1	0	0	1	1	3	1	0	0	1	1	3	1	0	0	1	26.8	26.8	26.8	32.749	306	306;296;333;96;168;178	0	37.612	By MS/MS	By MS/MS	By matching			By MS/MS	15.4	7.8	7.8	0	0	3.6
Q86UP2;Q86UP2-2;Q86UP2-3;Q86UP2-4;B7Z6P3;G3V4Y7;H0YJP2;G3V5P0	Q86UP2;Q86UP2-2;Q86UP2-3;Q86UP2-4;B7Z6P3;G3V4Y7	5;5;5;5;3;3;1;1	5;5;5;5;3;3;1;1	5;5;5;5;3;3;1;1	Kinectin	KTN1	sp|Q86UP2|KTN1_HUMAN Kinectin OS=Homo sapiens OX=9606 GN=KTN1 PE=1 SV=1;sp|Q86UP2-2|KTN1_HUMAN Isoform 2 of Kinectin OS=Homo sapiens OX=9606 GN=KTN1;sp|Q86UP2-3|KTN1_HUMAN Isoform 3 of Kinectin OS=Homo sapiens OX=9606 GN=KTN1;sp|Q86UP2-4|KTN1_HUMAN Isoform	8	5	5	5	5	1	2	5	1	2	5	1	2	5	1	2	5	1	2	5	1	2	4.3	4.3	4.3	156.27	1357	1357;1300;1306;1329;334;595;138;160	0	29.255	By MS/MS	By MS/MS	By MS/MS	By MS/MS	By MS/MS	By MS/MS	4.3	0.6	1.8	4.3	0.6	1.5
Q86X29;S4R3V8;Q86X29-6;Q86X29-5;Q86X29-4;Q86X29-2;Q86X29-3	Q86X29;S4R3V8;Q86X29-6;Q86X29-5;Q86X29-4;Q86X29-2;Q86X29-3	5;5;5;5;5;4;4	5;5;5;5;5;4;4	5;5;5;5;5;4;4	Lipolysis-stimulated lipoprotein receptor	LSR	sp|Q86X29|LSR_HUMAN Lipolysis-stimulated lipoprotein receptor OS=Homo sapiens OX=9606 GN=LSR PE=1 SV=4;tr|S4R3V8|S4R3V8_HUMAN Lipolysis-stimulated lipoprotein receptor OS=Homo sapiens OX=9606 GN=LSR PE=1 SV=2;sp|Q86X29-6|LSR_HUMAN Isoform 6 of Lipolysis-st	7	5	5	5	4	2	3	0	0	0	4	2	3	0	0	0	4	2	3	0	0	0	13.9	13.9	13.9	71.438	649	649;601;493;581;630;591;629	0	31.483	By MS/MS	By MS/MS	By MS/MS				12.2	3.5	8.2	0	0	0
Q86XP3;A0A0A0MSJ0;Q86XP3-2;J3QRI2;J3KTK9	Q86XP3;A0A0A0MSJ0;Q86XP3-2	5;3;3;2;2	5;3;3;2;2	5;3;3;2;2	ATP-dependent RNA helicase DDX42	DDX42	sp|Q86XP3|DDX42_HUMAN ATP-dependent RNA helicase DDX42 OS=Homo sapiens OX=9606 GN=DDX42 PE=1 SV=1;tr|A0A0A0MSJ0|A0A0A0MSJ0_HUMAN ATP-dependent RNA helicase DDX42 OS=Homo sapiens OX=9606 GN=DDX42 PE=1 SV=1;sp|Q86XP3-2|DDX42_HUMAN Isoform 2 of ATP-dependent	5	5	5	5	5	2	2	0	1	0	5	2	2	0	1	0	5	2	2	0	1	0	12.2	12.2	12.2	102.97	938	938;708;819;104;159	0	36.902	By MS/MS	By MS/MS	By MS/MS		By matching		12.2	5.3	5.3	0	1.8	0
Q8IY81	Q8IY81	5	5	5	pre-rRNA processing protein FTSJ3	FTSJ3	sp|Q8IY81|SPB1_HUMAN pre-rRNA processing protein FTSJ3 OS=Homo sapiens OX=9606 GN=FTSJ3 PE=1 SV=2	1	5	5	5	1	3	2	1	0	4	1	3	2	1	0	4	1	3	2	1	0	4	10.5	10.5	10.5	96.557	847	847	0	29.607	By MS/MS	By MS/MS	By MS/MS	By matching		By MS/MS	2	6.7	4.7	2	0	7.8
Q8N183;D6RA56	Q8N183	5;1	5;1	5;1	Mimitin, mitochondrial	NDUFAF2	sp|Q8N183|NDUF2_HUMAN NADH dehydrogenase [ubiquinone] 1 alpha subcomplex assembly factor 2 OS=Homo sapiens OX=9606 GN=NDUFAF2 PE=1 SV=1	2	5	5	5	5	0	0	1	0	0	5	0	0	1	0	0	5	0	0	1	0	0	39.6	39.6	39.6	19.856	169	169;60	0	29.857	By MS/MS			By matching			39.6	0	0	5.9	0	0
Q96B36;Q96B36-3;Q96B36-2	Q96B36;Q96B36-3;Q96B36-2	5;5;5	5;5;5	5;5;5	Proline-rich AKT1 substrate 1	AKT1S1	sp|Q96B36|AKTS1_HUMAN Proline-rich AKT1 substrate 1 OS=Homo sapiens OX=9606 GN=AKT1S1 PE=1 SV=1;sp|Q96B36-3|AKTS1_HUMAN Isoform 3 of Proline-rich AKT1 substrate 1 OS=Homo sapiens OX=9606 GN=AKT1S1;sp|Q96B36-2|AKTS1_HUMAN Isoform 2 of Proline-rich AKT1 subs	3	5	5	5	3	4	2	1	1	1	3	4	2	1	1	1	3	4	2	1	1	1	12.1	12.1	12.1	27.383	256	256;276;126	0	30.804	By MS/MS	By MS/MS	By MS/MS	By matching	By matching	By matching	10.9	12.1	10.9	3.1	3.1	3.1
Q96K17;E9PL10;Q96K17-2;E9PPC3;Q96K17-3	Q96K17;E9PL10;Q96K17-2	5;3;3;2;2	5;3;3;2;2	5;3;3;2;2	Transcription factor BTF3 homolog 4;Transcription factor BTF3	BTF3L4	sp|Q96K17|BT3L4_HUMAN Transcription factor BTF3 homolog 4 OS=Homo sapiens OX=9606 GN=BTF3L4 PE=1 SV=1;tr|E9PL10|E9PL10_HUMAN Transcription factor BTF3 OS=Homo sapiens OX=9606 GN=BTF3L4 PE=1 SV=1;sp|Q96K17-2|BT3L4_HUMAN Isoform 2 of Transcription factor BTF	5	5	5	5	4	4	4	3	3	3	4	4	4	3	3	3	4	4	4	3	3	3	36.1	36.1	36.1	17.27	158	158;145;100;54;78	0	215.96	By MS/MS	By MS/MS	By MS/MS	By MS/MS	By MS/MS	By MS/MS	32.3	36.1	36.1	32.3	27.2	36.1
Q99459	Q99459	5	5	5	Cell division cycle 5-like protein	CDC5L	sp|Q99459|CDC5L_HUMAN Cell division cycle 5-like protein OS=Homo sapiens OX=9606 GN=CDC5L PE=1 SV=2	1	5	5	5	4	2	4	3	3	3	4	2	4	3	3	3	4	2	4	3	3	3	11.6	11.6	11.6	92.25	802	802	0	31.722	By MS/MS	By MS/MS	By matching	By MS/MS	By matching	By MS/MS	10.2	2.9	9	7.1	8.4	7.1
Q99536;K7ERT7;Q99536-2;Q99536-3;K7EJM4;K7ESA3;K7ENX2;K7EM19	Q99536;K7ERT7	5;3;2;2;1;1;1;1	5;3;2;2;1;1;1;1	5;3;2;2;1;1;1;1	Synaptic vesicle membrane protein VAT-1 homolog	VAT1	sp|Q99536|VAT1_HUMAN Synaptic vesicle membrane protein VAT-1 homolog OS=Homo sapiens OX=9606 GN=VAT1 PE=1 SV=2;tr|K7ERT7|K7ERT7_HUMAN Synaptic vesicle membrane protein VAT-1 homolog (Fragment) OS=Homo sapiens OX=9606 GN=VAT1 PE=1 SV=1	8	5	5	5	5	0	3	3	4	2	5	0	3	3	4	2	5	0	3	3	4	2	25.2	25.2	25.2	41.92	393	393;146;259;325;30;125;151;154	0	39.326	By MS/MS		By MS/MS	By MS/MS	By MS/MS	By MS/MS	25.2	0	10.4	10.4	17	7.6
Q9BU76;Q9BU76-4;Q9BU76-3;Q9BU76-2	Q9BU76;Q9BU76-4;Q9BU76-3;Q9BU76-2	5;5;4;3	5;5;4;3	5;5;4;3	Multiple myeloma tumor-associated protein 2	MMTAG2	sp|Q9BU76|MMTA2_HUMAN Multiple myeloma tumor-associated protein 2 OS=Homo sapiens OX=9606 GN=MMTAG2 PE=1 SV=1;sp|Q9BU76-4|MMTA2_HUMAN Isoform 4 of Multiple myeloma tumor-associated protein 2 OS=Homo sapiens OX=9606 GN=MMTAG2;sp|Q9BU76-3|MMTA2_HUMAN Isoform	4	5	5	5	2	4	4	4	5	3	2	4	4	4	5	3	2	4	4	4	5	3	28.9	28.9	28.9	29.411	263	263;189;155;141	0	32.497	By MS/MS	By MS/MS	By MS/MS	By MS/MS	By MS/MS	By MS/MS	11.8	22.1	22.1	24	28.9	16.7
Q9BWD1;Q9BWD1-2	Q9BWD1;Q9BWD1-2	5;3	5;3	5;3	Acetyl-CoA acetyltransferase, cytosolic	ACAT2	sp|Q9BWD1|THIC_HUMAN Acetyl-CoA acetyltransferase, cytosolic OS=Homo sapiens OX=9606 GN=ACAT2 PE=1 SV=2;sp|Q9BWD1-2|THIC_HUMAN Isoform 2 of Acetyl-CoA acetyltransferase, cytosolic OS=Homo sapiens OX=9606 GN=ACAT2	2	5	5	5	5	0	1	5	3	4	5	0	1	5	3	4	5	0	1	5	3	4	22.7	22.7	22.7	41.35	397	397;426	0	139.71	By MS/MS		By MS/MS	By MS/MS	By MS/MS	By MS/MS	22.7	0	3.5	22.7	7.3	14.6
Q9BZZ5-2;Q9BZZ5-5;Q9BZZ5;G3V1C3;Q9BZZ5-1;Q9BZZ5-3;Q9BZZ5-6;E9PQK6;H0YER7	Q9BZZ5-2;Q9BZZ5-5;Q9BZZ5;G3V1C3	5;4;3;3;2;2;2;1;1	5;4;3;3;2;2;2;1;1	5;4;3;3;2;2;2;1;1	Apoptosis inhibitor 5	API5	sp|Q9BZZ5-2|API5_HUMAN Isoform 2 of Apoptosis inhibitor 5 OS=Homo sapiens OX=9606 GN=API5;sp|Q9BZZ5-5|API5_HUMAN Isoform 5 of Apoptosis inhibitor 5 OS=Homo sapiens OX=9606 GN=API5;sp|Q9BZZ5|API5_HUMAN Apoptosis inhibitor 5 OS=Homo sapiens OX=9606 GN=API5 P	9	5	5	5	5	1	2	2	2	2	5	1	2	2	2	2	5	1	2	2	2	2	17.9	17.9	17.9	56.769	504	504;450;524;510;438;445;513;123;294	0	32.709	By MS/MS	By MS/MS	By MS/MS	By matching	By matching	By matching	17.9	4.2	4.2	5.8	5.8	5.8
Q9HA64;I3L2G3;I3L139;I3L3W5;I3L407	Q9HA64;I3L2G3;I3L139	5;4;4;2;1	5;4;4;2;1	5;4;4;2;1	Ketosamine-3-kinase	FN3KRP	sp|Q9HA64|KT3K_HUMAN Ketosamine-3-kinase OS=Homo sapiens OX=9606 GN=FN3KRP PE=1 SV=2;tr|I3L2G3|I3L2G3_HUMAN Ketosamine-3-kinase (Fragment) OS=Homo sapiens OX=9606 GN=FN3KRP PE=1 SV=1;tr|I3L139|I3L139_HUMAN Ketosamine-3-kinase OS=Homo sapiens OX=9606 GN=FN3	5	5	5	5	5	2	2	3	2	2	5	2	2	3	2	2	5	2	2	3	2	2	19.7	19.7	19.7	34.412	309	309;127;145;102;56	0	35.796	By MS/MS	By matching	By matching	By MS/MS	By MS/MS	By matching	19.7	10	10	10	10	10
Q9NP97;B1AKR6;Q8TF09;H3BQI1;H3BNG9;H3BPA0;Q7Z4M1;Q9NP97-2	Q9NP97;B1AKR6;Q8TF09	5;4;3;2;1;1;1;1	5;4;3;2;1;1;1;1	5;4;3;2;1;1;1;1	Dynein light chain roadblock-type 1;Dynein light chain roadblock-type 2	DYNLRB1;DYNLRB2	sp|Q9NP97|DLRB1_HUMAN Dynein light chain roadblock-type 1 OS=Homo sapiens OX=9606 GN=DYNLRB1 PE=1 SV=3;tr|B1AKR6|B1AKR6_HUMAN Dynein light chain roadblock-type 1 OS=Homo sapiens OX=9606 GN=DYNLRB1 PE=1 SV=1;sp|Q8TF09|DLRB2_HUMAN Dynein light chain roadbloc	8	5	5	5	4	2	4	2	2	2	4	2	4	2	2	2	4	2	4	2	2	2	96.9	96.9	96.9	10.921	96	96;148;96;125;40;44;54;47	0	96.187	By MS/MS	By MS/MS	By MS/MS	By MS/MS	By MS/MS	By MS/MS	94.8	18.8	53.1	26	26	26
Q9NR45	Q9NR45	5	5	5	Sialic acid synthase	NANS	sp|Q9NR45|SIAS_HUMAN Sialic acid synthase OS=Homo sapiens OX=9606 GN=NANS PE=1 SV=2	1	5	5	5	5	1	1	2	2	2	5	1	1	2	2	2	5	1	1	2	2	2	15.9	15.9	15.9	40.307	359	359	0	75.817	By MS/MS	By MS/MS	By MS/MS	By matching	By MS/MS	By MS/MS	15.9	7	7	10	10	10.9
Q9NW13;Q9NW13-2;C9JE21;C9JAA9	Q9NW13;Q9NW13-2	5;4;1;1	5;4;1;1	5;4;1;1	RNA-binding protein 28	RBM28	sp|Q9NW13|RBM28_HUMAN RNA-binding protein 28 OS=Homo sapiens OX=9606 GN=RBM28 PE=1 SV=3;sp|Q9NW13-2|RBM28_HUMAN Isoform 2 of RNA-binding protein 28 OS=Homo sapiens OX=9606 GN=RBM28	4	5	5	5	3	2	3	4	4	4	3	2	3	4	4	4	3	2	3	4	4	4	10.3	10.3	10.3	85.737	759	759;618;204;283	0	31.932	By MS/MS	By MS/MS	By MS/MS	By MS/MS	By MS/MS	By MS/MS	5.8	3.8	7	9	9	9
Q9NW82;D6RIW8	Q9NW82;D6RIW8	5;3	5;3	5;3	WD repeat-containing protein 70	WDR70	sp|Q9NW82|WDR70_HUMAN WD repeat-containing protein 70 OS=Homo sapiens OX=9606 GN=WDR70 PE=1 SV=1;tr|D6RIW8|D6RIW8_HUMAN WD repeat-containing protein 70 OS=Homo sapiens OX=9606 GN=WDR70 PE=1 SV=1	2	5	5	5	3	3	1	0	0	0	3	3	1	0	0	0	3	3	1	0	0	0	12.2	12.2	12.2	73.2	654	654;387	0	36.098	By MS/MS	By MS/MS	By MS/MS				6.9	7.3	2	0	0	0
Q9P2E9;A0A087WVV2;Q9P2E9-3;V9GY78;F8W7S5;A2A2S5	Q9P2E9;A0A087WVV2;Q9P2E9-3	5;4;4;2;2;1	5;4;4;2;2;1	5;4;4;2;2;1	Ribosome-binding protein 1	RRBP1	sp|Q9P2E9|RRBP1_HUMAN Ribosome-binding protein 1 OS=Homo sapiens OX=9606 GN=RRBP1 PE=1 SV=5;tr|A0A087WVV2|A0A087WVV2_HUMAN Ribosome-binding protein 1 OS=Homo sapiens OX=9606 GN=RRBP1 PE=1 SV=1;sp|Q9P2E9-3|RRBP1_HUMAN Isoform 2 of Ribosome-binding protein 1	6	5	5	5	5	0	0	1	0	1	5	0	0	1	0	1	5	0	0	1	0	1	6.7	6.7	6.7	152.45	1410	1410;934;977;229;751;300	0	32.781	By MS/MS			By matching		By matching	6.7	0	0	1.3	0	1.4
Q9UEE9;Q9UEE9-2	Q9UEE9	5;1	5;1	5;1	Craniofacial development protein 1	CFDP1	sp|Q9UEE9|CFDP1_HUMAN Craniofacial development protein 1 OS=Homo sapiens OX=9606 GN=CFDP1 PE=1 SV=1	2	5	5	5	4	0	2	0	0	0	4	0	2	0	0	0	4	0	2	0	0	0	23.7	23.7	23.7	33.592	299	299;217	0	53.075	By MS/MS		By MS/MS				21.7	0	9.7	0	0	0
Q9UI30;F5GX77;Q9UI30-2;F5GYQ2	Q9UI30;F5GX77;Q9UI30-2	5;4;4;2	5;4;4;2	5;4;4;2	Multifunctional methyltransferase subunit TRM112-like protein	TRMT112	sp|Q9UI30|TR112_HUMAN Multifunctional methyltransferase subunit TRM112-like protein OS=Homo sapiens OX=9606 GN=TRMT112 PE=1 SV=1;tr|F5GX77|F5GX77_HUMAN Multifunctional methyltransferase subunit TRM112-like protein OS=Homo sapiens OX=9606 GN=TRMT112 PE=1 SV	4	5	5	5	3	2	4	1	3	4	3	2	4	1	3	4	3	2	4	1	3	4	58.4	58.4	58.4	14.199	125	125;106;120;81	0	42.284	By MS/MS	By MS/MS	By MS/MS	By matching	By MS/MS	By MS/MS	32	22.4	48	9.6	31.2	48
Q9Y2X3;H7BZ72	Q9Y2X3;H7BZ72	5;3	5;3	5;3	Nucleolar protein 58	NOP58	sp|Q9Y2X3|NOP58_HUMAN Nucleolar protein 58 OS=Homo sapiens OX=9606 GN=NOP58 PE=1 SV=1;tr|H7BZ72|H7BZ72_HUMAN Nucleolar protein 58 (Fragment) OS=Homo sapiens OX=9606 GN=NOP58 PE=1 SV=1	2	5	5	5	3	5	5	5	5	5	3	5	5	5	5	5	3	5	5	5	5	5	12.3	12.3	12.3	59.578	529	529;187	0	35.879	By MS/MS	By MS/MS	By MS/MS	By MS/MS	By MS/MS	By MS/MS	7.4	12.3	12.3	12.3	12.3	12.3
Q9Y314;M0R3B2;A0A075B6F9;A0A075B797;M0R1K2;M0QX85	Q9Y314;M0R3B2;A0A075B6F9;A0A075B797	5;4;4;3;2;1	5;4;4;3;2;1	5;4;4;3;2;1	Nitric oxide synthase-interacting protein	NOSIP	sp|Q9Y314|NOSIP_HUMAN Nitric oxide synthase-interacting protein OS=Homo sapiens OX=9606 GN=NOSIP PE=1 SV=1;tr|M0R3B2|M0R3B2_HUMAN Nitric oxide synthase-interacting protein (Fragment) OS=Homo sapiens OX=9606 GN=NOSIP PE=1 SV=8;tr|A0A075B6F9|A0A075B6F9_HUMAN	6	5	5	5	4	5	5	4	5	4	4	5	5	4	5	4	4	5	5	4	5	4	36.9	36.9	36.9	33.172	301	301;241;304;232;176;96	0	58.407	By MS/MS	By MS/MS	By MS/MS	By MS/MS	By MS/MS	By MS/MS	33.2	36.9	36.9	29.6	36.9	30.2
Q9Y6G9;E9PHI6;C9JGM7;C9JLW1	Q9Y6G9	5;2;1;1	5;2;1;1	5;2;1;1	Cytoplasmic dynein 1 light intermediate chain 1	DYNC1LI1	sp|Q9Y6G9|DC1L1_HUMAN Cytoplasmic dynein 1 light intermediate chain 1 OS=Homo sapiens OX=9606 GN=DYNC1LI1 PE=1 SV=3	4	5	5	5	5	0	0	1	1	0	5	0	0	1	1	0	5	0	0	1	1	0	15.5	15.5	15.5	56.578	523	523;407;190;192	0	31.288	By MS/MS			By matching	By matching		15.5	0	0	1.9	1.9	0
P61289;B7Z8D3;A0A087WTV2;K7ENH2;K9J957;P61289-2;K7ESG5;K7EJF8;P61289-3	P61289;B7Z8D3;A0A087WTV2;K7ENH2;K9J957;P61289-2;K7ESG5	4;4;4;4;4;4;3;1;1	4;4;4;4;4;4;3;1;1	4;4;4;4;4;4;3;1;1	Proteasome activator complex subunit 3	PSME3	sp|P61289|PSME3_HUMAN Proteasome activator complex subunit 3 OS=Homo sapiens OX=9606 GN=PSME3 PE=1 SV=1;tr|B7Z8D3|B7Z8D3_HUMAN cDNA FLJ57249, highly similar to Proteasome activator complex subunit 3 OS=Homo sapiens OX=9606 GN=PSME3 PE=1 SV=1;tr|A0A087WTV2|	9	4	4	4	4	2	2	2	2	2	4	2	2	2	2	2	4	2	2	2	2	2	13.8	13.8	13.8	29.506	254	254;130;170;179;231;267;198;42;265	0	38.675	By MS/MS	By matching	By MS/MS	By matching	By matching	By MS/MS	13.8	7.9	7.9	7.9	7.9	7.9
O60841;A0A087WUT6	O60841;A0A087WUT6	4;4	4;4	4;4	Eukaryotic translation initiation factor 5B	EIF5B	sp|O60841|IF2P_HUMAN Eukaryotic translation initiation factor 5B OS=Homo sapiens OX=9606 GN=EIF5B PE=1 SV=4;tr|A0A087WUT6|A0A087WUT6_HUMAN Eukaryotic translation initiation factor 5B OS=Homo sapiens OX=9606 GN=EIF5B PE=1 SV=1	2	4	4	4	4	0	0	3	1	0	4	0	0	3	1	0	4	0	0	3	1	0	8.1	8.1	8.1	138.83	1220	1220;1220	0	77.382	By MS/MS			By MS/MS	By matching		8.1	0	0	5.7	1.7	0
O43432;A0A0A0MSA7;A0A0U1RQK7;O43432-4;O43432-3	O43432;A0A0A0MSA7;A0A0U1RQK7;O43432-4;O43432-3	4;4;4;4;4	4;4;4;4;4	4;4;4;4;4	Eukaryotic translation initiation factor 4 gamma 3	EIF4G3	sp|O43432|IF4G3_HUMAN Eukaryotic translation initiation factor 4 gamma 3 OS=Homo sapiens OX=9606 GN=EIF4G3 PE=1 SV=2;tr|A0A0A0MSA7|A0A0A0MSA7_HUMAN Eukaryotic translation initiation factor 4 gamma 3 OS=Homo sapiens OX=9606 GN=EIF4G3 PE=1 SV=1;tr|A0A0U1RQK7	5	4	4	4	4	1	2	1	0	0	4	1	2	1	0	0	4	1	2	1	0	0	4.4	4.4	4.4	176.65	1585	1585;1621;1774;1305;1591	0	29.105	By MS/MS	By MS/MS	By MS/MS	By matching			4.4	1.1	2	0.9	0	0
P13797;A0A0A0MSQ0;P13797-3;P13797-2;P13796;U3KQI3;Q5TBN3	P13797;A0A0A0MSQ0;P13797-3;P13797-2	4;4;4;4;1;1;1	4;4;4;4;1;1;1	4;4;4;4;1;1;1	Plastin-3	PLS3	sp|P13797|PLST_HUMAN Plastin-3 OS=Homo sapiens OX=9606 GN=PLS3 PE=1 SV=4;tr|A0A0A0MSQ0|A0A0A0MSQ0_HUMAN Plastin-3 OS=Homo sapiens OX=9606 GN=PLS3 PE=1 SV=1;sp|P13797-3|PLST_HUMAN Isoform 3 of Plastin-3 OS=Homo sapiens OX=9606 GN=PLS3;sp|P13797-2|PLST_HUMAN	7	4	4	4	3	0	3	4	3	3	3	0	3	4	3	3	3	0	3	4	3	3	7.6	7.6	7.6	70.81	630	630;617;585;617;627;164;246	0	28.935	By MS/MS		By MS/MS	By MS/MS	By MS/MS	By MS/MS	5.6	0	5.6	7.6	5.6	5.6
P22570;A0A0A0MTN9;J3QQX3;A0A0A0MTR6;A0A0C4DFN8;A0A0C4DGN7;A0A0A0MSZ4;A0A0A0MT64;P22570-4;P22570-6;P22570-5;P22570-2;P22570-7;P22570-3	P22570;A0A0A0MTN9;J3QQX3;A0A0A0MTR6;A0A0C4DFN8;A0A0C4DGN7;A0A0A0MSZ4;A0A0A0MT64;P22570-4;P22570-6;P22570-5;P22570-2;P22570-7;P22570-3	4;4;4;4;4;4;4;4;4;4;4;4;4;4	4;4;4;4;4;4;4;4;4;4;4;4;4;4	4;4;4;4;4;4;4;4;4;4;4;4;4;4	NADPH:adrenodoxin oxidoreductase, mitochondrial	FDXR	sp|P22570|ADRO_HUMAN NADPH:adrenodoxin oxidoreductase, mitochondrial OS=Homo sapiens OX=9606 GN=FDXR PE=1 SV=3;tr|A0A0A0MTN9|A0A0A0MTN9_HUMAN NADPH:adrenodoxin oxidoreductase, mitochondrial OS=Homo sapiens OX=9606 GN=FDXR PE=1 SV=1;tr|J3QQX3|J3QQX3_HUMAN N	14	4	4	4	3	1	1	0	0	0	3	1	1	0	0	0	3	1	1	0	0	0	13.2	13.2	13.2	53.836	491	491;439;463;483;491;497;522;534;439;451;483;497;522;534	0	24.791	By MS/MS	By MS/MS	By matching				10.6	2.6	2.6	0	0	0
P06744;P06744-2;A0A0A0MTS2;A0A2U3TZU2;K7EQ48;K7ERK8;A0A2R8YF08;K7ELR7;K7EP41;K7EPY4;K7ERC6;K7ESF4;A0A0J9YXP8;A0A0J9YX90;A0A0J9YYH3;A0A2R8Y6C7	P06744;P06744-2;A0A0A0MTS2;A0A2U3TZU2;K7EQ48	4;4;4;4;3;1;1;1;1;1;1;1;1;1;1;1	4;4;4;4;3;1;1;1;1;1;1;1;1;1;1;1	4;4;4;4;3;1;1;1;1;1;1;1;1;1;1;1	Glucose-6-phosphate isomerase	GPI	sp|P06744|G6PI_HUMAN Glucose-6-phosphate isomerase OS=Homo sapiens OX=9606 GN=GPI PE=1 SV=4;sp|P06744-2|G6PI_HUMAN Isoform 2 of Glucose-6-phosphate isomerase OS=Homo sapiens OX=9606 GN=GPI;tr|A0A0A0MTS2|A0A0A0MTS2_HUMAN Glucose-6-phosphate isomerase (Fragm	16	4	4	4	4	0	0	4	3	3	4	0	0	4	3	3	4	0	0	4	3	3	17	17	17	63.146	558	558;569;573;597;447;139;145;146;159;166;170;209;268;279;283;316	0	31.674	By MS/MS			By MS/MS	By MS/MS	By MS/MS	17	0	0	17	10.9	12.2
Q16629;A0A0B4J1Z1;C9JAB2;Q16629-3;Q16629-2;Q16629-4	Q16629;A0A0B4J1Z1;C9JAB2;Q16629-3;Q16629-2;Q16629-4	4;4;4;4;4;4	4;4;4;4;4;4	4;4;4;4;4;4	Serine/arginine-rich splicing factor 7	SRSF7	sp|Q16629|SRSF7_HUMAN Serine/arginine-rich splicing factor 7 OS=Homo sapiens OX=9606 GN=SRSF7 PE=1 SV=1;tr|A0A0B4J1Z1|A0A0B4J1Z1_HUMAN Serine/arginine-rich-splicing factor 7 OS=Homo sapiens OX=9606 GN=SRSF7 PE=1 SV=1;tr|C9JAB2|C9JAB2_HUMAN Serine/arginine-	6	4	4	4	2	3	3	3	3	4	2	3	3	3	3	4	2	3	3	3	3	4	24.4	24.4	24.4	27.366	238	238;137;235;132;135;226	0	42.017	By MS/MS	By MS/MS	By MS/MS	By MS/MS	By MS/MS	By MS/MS	11.8	20.6	20.6	20.6	20.6	24.4
Q15370;Q15370-2;A0A0B4J296;B8ZZU8;I3L0M9	Q15370;Q15370-2;A0A0B4J296;B8ZZU8;I3L0M9	4;4;4;3;3	4;4;4;3;3	4;4;4;3;3	Transcription elongation factor B polypeptide 2	TCEB2	sp|Q15370|ELOB_HUMAN Elongin-B OS=Homo sapiens OX=9606 GN=ELOB PE=1 SV=1;sp|Q15370-2|ELOB_HUMAN Isoform 2 of Elongin-B OS=Homo sapiens OX=9606 GN=ELOB;tr|A0A0B4J296|A0A0B4J296_HUMAN Elongin-B OS=Homo sapiens OX=9606 GN=ELOB PE=1 SV=1;tr|B8ZZU8|B8ZZU8_HUMAN	5	4	4	4	4	1	0	2	2	2	4	1	0	2	2	2	4	1	0	2	2	2	36.4	36.4	36.4	13.133	118	118;161;66;113;140	0	31.672	By MS/MS	By matching		By MS/MS	By MS/MS	By MS/MS	36.4	11.9	0	27.1	27.1	27.1
P13693;Q5W0H4;A0A0B4J2C3;J3KPG2;E9PJF7;P13693-2	P13693;Q5W0H4;A0A0B4J2C3	4;4;4;1;1;1	4;4;4;1;1;1	4;4;4;1;1;1	Translationally-controlled tumor protein	TPT1	sp|P13693|TCTP_HUMAN Translationally-controlled tumor protein OS=Homo sapiens OX=9606 GN=TPT1 PE=1 SV=1;tr|Q5W0H4|Q5W0H4_HUMAN Translationally-controlled tumor protein OS=Homo sapiens OX=9606 GN=TPT1 PE=1 SV=1;tr|A0A0B4J2C3|A0A0B4J2C3_HUMAN Translationally	6	4	4	4	4	1	3	1	2	2	4	1	3	1	2	2	4	1	3	1	2	2	19.8	19.8	19.8	19.595	172	172;188;197;160;162;138	0	146.18	By MS/MS	By matching	By MS/MS	By matching	By MS/MS	By MS/MS	19.8	8.1	19.8	7.6	15.7	19.8
P15104;A0A2R8YDT1	P15104;A0A2R8YDT1	4;4	4;4	4;4	Glutamine synthetase	GLUL	sp|P15104|GLNA_HUMAN Glutamine synthetase OS=Homo sapiens OX=9606 GN=GLUL PE=1 SV=4;tr|A0A2R8YDT1|A0A2R8YDT1_HUMAN Glutamine synthetase OS=Homo sapiens OX=9606 GN=GLUL PE=1 SV=1	2	4	4	4	4	2	2	0	0	0	4	2	2	0	0	0	4	2	2	0	0	0	16.1	16.1	16.1	42.064	373	373;507	0	29.047	By MS/MS	By matching	By MS/MS				16.1	8.8	8.8	0	0	0
P11171;P11171-2;P11171-5;A0A2U3TZH6;P11171-3;A0A2R8YD30;Q4VB86;A0A2R8Y7Y3;P11171-6;A0A2R8YCW8;P11171-7;A0A2R8Y6G5;A0A2R8YFR9;P11171-4;A0A2R8Y5G2;A0A2R8Y570;A0A2R8Y5Z6;A0A2R8Y5C8;A0A2R8YFU8;A0A2R8Y7N0;A0A2R8Y6D0;A0A1B0GWG0;A0A2R8Y4N6;A0A2R8Y6T6;A0A2R8Y783;A0A2R8Y420	P11171;P11171-2;P11171-5;A0A2U3TZH6;P11171-3;A0A2R8YD30;Q4VB86;A0A2R8Y7Y3;P11171-6;A0A2R8YCW8;P11171-7;A0A2R8Y6G5;A0A2R8YFR9;P11171-4;A0A2R8Y5G2;A0A2R8Y570;A0A2R8Y5Z6	4;4;4;4;3;3;3;3;3;2;2;2;2;2;2;2;2;1;1;1;1;1;1;1;1;1	3;3;3;3;2;2;2;2;2;2;2;2;2;2;2;2;2;1;1;1;1;1;1;1;1;1	3;3;3;3;2;2;2;2;2;2;2;2;2;2;2;2;2;1;1;1;1;1;1;1;1;1	Protein 4.1	EPB41	sp|P11171|41_HUMAN Protein 4.1 OS=Homo sapiens OX=9606 GN=EPB41 PE=1 SV=4;sp|P11171-2|41_HUMAN Isoform 2 of Protein 4.1 OS=Homo sapiens OX=9606 GN=EPB41;sp|P11171-5|41_HUMAN Isoform 5 of Protein 4.1 OS=Homo sapiens OX=9606 GN=EPB41;tr|A0A2U3TZH6|A0A2U3TZH6	26	4	3	3	4	3	1	0	0	0	3	2	0	0	0	0	3	2	0	0	0	0	6	4.5	4.5	97.016	864	864;831;775;841;641;655;622;601;566;748;720;680;675;588;782;766;787;227;161;565;542;483;387;364;310;544	0	18.085	By MS/MS	By matching	By matching				6	4.1	1.5	0	0	0
Q99829;B0QZ18;H0Y524;F2Z2V0;A6PVH9;Q5JX45;E7ENH5	Q99829;B0QZ18;H0Y524;F2Z2V0;A6PVH9	4;4;3;3;2;1;1	4;4;3;3;2;1;1	4;4;3;3;2;1;1	Copine-1	CPNE1	sp|Q99829|CPNE1_HUMAN Copine-1 OS=Homo sapiens OX=9606 GN=CPNE1 PE=1 SV=1;tr|B0QZ18|B0QZ18_HUMAN Copine-1 OS=Homo sapiens OX=9606 GN=CPNE1 PE=1 SV=1;tr|H0Y524|H0Y524_HUMAN Copine-1 (Fragment) OS=Homo sapiens OX=9606 GN=CPNE1 PE=1 SV=1;tr|F2Z2V0|F2Z2V0_HUMA	7	4	4	4	4	1	2	1	2	3	4	1	2	1	2	3	4	1	2	1	2	3	10.4	10.4	10.4	59.058	537	537;542;208;533;481;386;427	0	24.031	By MS/MS	By MS/MS	By MS/MS	By matching	By matching	By MS/MS	10.4	3.2	7.4	1.9	6.1	7.4
P47756-2;B1AK87;B1AK88;P47756	P47756-2;B1AK87;B1AK88;P47756	4;4;4;3	4;4;4;3	4;4;4;3	F-actin-capping protein subunit beta	CAPZB	sp|P47756-2|CAPZB_HUMAN Isoform 2 of F-actin-capping protein subunit beta OS=Homo sapiens OX=9606 GN=CAPZB;tr|B1AK87|B1AK87_HUMAN Capping protein (Actin filament) muscle Z-line, beta, isoform CRA_a OS=Homo sapiens OX=9606 GN=CAPZB PE=1 SV=1;tr|B1AK88|B1AK8	4	4	4	4	4	1	2	1	2	1	4	1	2	1	2	1	4	1	2	1	2	1	19.1	19.1	19.1	30.628	272	272;260;301;277	0	34.233	By MS/MS	By matching	By MS/MS	By matching	By MS/MS	By matching	19.1	3.7	7.4	3.7	7.4	3.7
P52815;B4DLN1	P52815;B4DLN1	4;4	4;4	4;4	39S ribosomal protein L12, mitochondrial	MRPL12	sp|P52815|RM12_HUMAN 39S ribosomal protein L12, mitochondrial OS=Homo sapiens OX=9606 GN=MRPL12 PE=1 SV=2;tr|B4DLN1|B4DLN1_HUMAN cDNA FLJ60124, highly similar to Mitochondrial dicarboxylate carrier OS=Homo sapiens OX=9606 PE=2 SV=1	2	4	4	4	4	0	1	2	2	1	4	0	1	2	2	1	4	0	1	2	2	1	28.8	28.8	28.8	21.348	198	198;442	0	80.981	By MS/MS		By matching	By MS/MS	By MS/MS	By matching	28.8	0	19.7	24.2	24.2	6.1
P63165;B8ZZN6;P63165-2;B8ZZJ0;B8ZZ67;B9A032	P63165;B8ZZN6;P63165-2;B8ZZJ0;B8ZZ67;B9A032	4;4;2;2;2;2	4;4;2;2;2;2	4;4;2;2;2;2	Small ubiquitin-related modifier 1	SUMO1	sp|P63165|SUMO1_HUMAN Small ubiquitin-related modifier 1 OS=Homo sapiens OX=9606 GN=SUMO1 PE=1 SV=1;tr|B8ZZN6|B8ZZN6_HUMAN Small ubiquitin-related modifier 1 OS=Homo sapiens OX=9606 GN=SUMO1 PE=1 SV=1;sp|P63165-2|SUMO1_HUMAN Isoform 2 of Small ubiquitin-re	6	4	4	4	4	1	2	2	2	2	4	1	2	2	2	2	4	1	2	2	2	2	29.7	29.7	29.7	11.557	101	101;146;76;58;62;77	0	26.782	By MS/MS	By MS/MS	By MS/MS	By MS/MS	By MS/MS	By MS/MS	29.7	6.9	15.8	18.8	15.8	15.8
Q93045;E5RGX5;Q93045-2	Q93045;E5RGX5;Q93045-2	4;4;4	1;1;1	1;1;1	Stathmin-2;Stathmin	STMN2	sp|Q93045|STMN2_HUMAN Stathmin-2 OS=Homo sapiens OX=9606 GN=STMN2 PE=1 SV=3;tr|E5RGX5|E5RGX5_HUMAN Stathmin OS=Homo sapiens OX=9606 GN=STMN2 PE=1 SV=1;sp|Q93045-2|STMN2_HUMAN Isoform 2 of Stathmin-2 OS=Homo sapiens OX=9606 GN=STMN2	3	4	1	1	4	1	2	3	2	3	1	1	1	1	1	1	1	1	1	1	1	1	15.6	5.6	5.6	20.828	179	179;168;187	0	7.3808	By MS/MS	By MS/MS	By MS/MS	By MS/MS	By MS/MS	By MS/MS	15.6	5.6	15.1	15.6	15.1	15.6
P33240;E7EWR4;P33240-2;E9PID8	P33240;E7EWR4;P33240-2	4;4;4;1	4;4;4;1	3;3;3;0	Cleavage stimulation factor subunit 2	CSTF2	sp|P33240|CSTF2_HUMAN Cleavage stimulation factor subunit 2 OS=Homo sapiens OX=9606 GN=CSTF2 PE=1 SV=1;tr|E7EWR4|E7EWR4_HUMAN Cleavage stimulation factor subunit 2 OS=Homo sapiens OX=9606 GN=CSTF2 PE=1 SV=1;sp|P33240-2|CSTF2_HUMAN Isoform 2 of Cleavage sti	4	4	4	3	1	4	2	1	1	1	1	4	2	1	1	1	0	3	1	0	0	0	15.8	15.8	11.4	60.959	577	577;597;560;438	0	40.819	By MS/MS	By MS/MS	By MS/MS	By MS/MS	By MS/MS	By MS/MS	4.3	15.8	6.1	4.3	4.3	4.3
O95757;E9PDE8;D6RJ96	O95757;E9PDE8	4;4;1	4;4;1	4;4;1	Heat shock 70 kDa protein 4L	HSPA4L	sp|O95757|HS74L_HUMAN Heat shock 70 kDa protein 4L OS=Homo sapiens OX=9606 GN=HSPA4L PE=1 SV=3;tr|E9PDE8|E9PDE8_HUMAN Heat shock 70 kDa protein 4L OS=Homo sapiens OX=9606 GN=HSPA4L PE=1 SV=1	3	4	4	4	4	1	2	1	2	1	4	1	2	1	2	1	4	1	2	1	2	1	5.4	5.4	5.4	94.511	839	839;813;531	0	30.656	By MS/MS	By matching	By MS/MS	By matching	By matching	By MS/MS	5.4	2.4	2.9	1.8	3.5	1.1
Q99873;E9PKG1;Q99873-2;Q99873-3;E9PNR9;E9PQ98;E9PIX6;H0YDE4;Q99873-5	Q99873;E9PKG1;Q99873-2;Q99873-3;E9PNR9;E9PQ98;E9PIX6;H0YDE4;Q99873-5	4;4;4;4;2;2;2;2;2	4;4;4;4;2;2;2;2;2	4;4;4;4;2;2;2;2;2	Protein arginine N-methyltransferase 1	PRMT1	sp|Q99873|ANM1_HUMAN Protein arginine N-methyltransferase 1 OS=Homo sapiens OX=9606 GN=PRMT1 PE=1 SV=3;tr|E9PKG1|E9PKG1_HUMAN Protein arginine N-methyltransferase 1 OS=Homo sapiens OX=9606 GN=PRMT1 PE=1 SV=1;sp|Q99873-2|ANM1_HUMAN Isoform 2 of Protein argi	9	4	4	4	3	2	2	3	2	2	3	2	2	3	2	2	3	2	2	3	2	2	15.1	15.1	15.1	42.461	371	371;325;347;353;160;205;207;238;285	0	24.292	By MS/MS	By MS/MS	By matching	By MS/MS	By matching	By MS/MS	15.1	10.8	8.4	15.1	10.8	7.8
P20962;F5H7R9;F5GXR3	P20962;F5H7R9;F5GXR3	4;4;4	4;4;4	4;4;4	Parathymosin	PTMS	sp|P20962|PTMS_HUMAN Parathymosin OS=Homo sapiens OX=9606 GN=PTMS PE=1 SV=2;tr|F5H7R9|F5H7R9_HUMAN Parathymosin (Fragment) OS=Homo sapiens OX=9606 GN=PTMS PE=1 SV=1;tr|F5GXR3|F5GXR3_HUMAN Parathymosin OS=Homo sapiens OX=9606 GN=PTMS PE=1 SV=1	3	4	4	4	4	2	2	2	1	2	4	2	2	2	1	2	4	2	2	2	1	2	19.6	19.6	19.6	11.53	102	102;57;104	0	80.89	By MS/MS	By MS/MS	By MS/MS	By matching	By MS/MS	By MS/MS	19.6	16.7	16.7	19.6	16.7	19.6
Q9NQX3;Q9NQX3-2;H0YJ30;G3V582;F5H039	Q9NQX3;Q9NQX3-2;H0YJ30;G3V582;F5H039	4;4;4;4;4	4;4;4;4;4	4;4;4;4;4	Gephyrin;Molybdopterin adenylyltransferase;Molybdopterin molybdenumtransferase	GPHN	sp|Q9NQX3|GEPH_HUMAN Gephyrin OS=Homo sapiens OX=9606 GN=GPHN PE=1 SV=1;sp|Q9NQX3-2|GEPH_HUMAN Isoform 2 of Gephyrin OS=Homo sapiens OX=9606 GN=GPHN;tr|H0YJ30|H0YJ30_HUMAN Gephyrin (Fragment) OS=Homo sapiens OX=9606 GN=GPHN PE=1 SV=1;tr|G3V582|G3V582_HUMAN	5	4	4	4	3	2	1	0	0	0	3	2	1	0	0	0	3	2	1	0	0	0	3.7	3.7	3.7	79.748	736	736;769;280;380;782	0	29.198	By MS/MS	By MS/MS	By MS/MS				3.7	3.7	2.7	0	0	0
Q9UMR2;F6QDS0;Q9UMR2-2;H3BN59;H3BQK0;Q9UMR2-4;H3BMQ5;H3BTX1;I3L352;Q9UMR2-3;Q9NUU7-2	Q9UMR2;F6QDS0;Q9UMR2-2;H3BN59;H3BQK0;Q9UMR2-4;H3BMQ5	4;4;4;3;3;3;2;1;1;1;1	4;4;4;3;3;3;2;1;1;1;1	1;1;1;1;0;0;0;1;0;0;0	ATP-dependent RNA helicase DDX19B	DDX19B;DDX19A	sp|Q9UMR2|DD19B_HUMAN ATP-dependent RNA helicase DDX19B OS=Homo sapiens OX=9606 GN=DDX19B PE=1 SV=1;tr|F6QDS0|F6QDS0_HUMAN HCG2043426, isoform CRA_b OS=Homo sapiens OX=9606 GN=hCG_2043426 PE=1 SV=1;sp|Q9UMR2-2|DD19B_HUMAN Isoform 2 of ATP-dependent RNA hel	11	4	4	1	4	0	2	0	0	0	4	0	2	0	0	0	1	0	0	0	0	0	16.1	16.1	5.8	53.926	479	479;479;448;261;484;453;233;41;396;370;388	0	83.279	By MS/MS		By MS/MS				16.1	0	6.5	0	0	0
Q00325;Q00325-2;F8VVM2;F8VZL5;F8VWR4;F8VWQ0	Q00325;Q00325-2;F8VVM2	4;4;4;1;1;1	4;4;4;1;1;1	4;4;4;1;1;1	Phosphate carrier protein, mitochondrial	SLC25A3	sp|Q00325|MPCP_HUMAN Phosphate carrier protein, mitochondrial OS=Homo sapiens OX=9606 GN=SLC25A3 PE=1 SV=2;sp|Q00325-2|MPCP_HUMAN Isoform B of Phosphate carrier protein, mitochondrial OS=Homo sapiens OX=9606 GN=SLC25A3;tr|F8VVM2|F8VVM2_HUMAN Phosphate carr	6	4	4	4	4	4	3	4	3	3	4	4	3	4	3	3	4	4	3	4	3	3	10.5	10.5	10.5	40.094	362	362;361;324;153;154;156	0	42.583	By MS/MS	By MS/MS	By MS/MS	By MS/MS	By MS/MS	By MS/MS	10.5	10.5	7.2	10.5	9.1	7.2
P12532;F8WCN3;P12532-2;C9JSQ1;C9J6W7;C9JT96	P12532;F8WCN3;P12532-2;C9JSQ1;C9J6W7;C9JT96	4;4;4;3;2;2	4;4;4;3;2;2	4;4;4;3;2;2	Creatine kinase U-type, mitochondrial	CKMT1A;CKMT1B	sp|P12532|KCRU_HUMAN Creatine kinase U-type, mitochondrial OS=Homo sapiens OX=9606 GN=CKMT1A PE=1 SV=1;tr|F8WCN3|F8WCN3_HUMAN Creatine kinase U-type, mitochondrial OS=Homo sapiens OX=9606 GN=CKMT1A PE=1 SV=1;sp|P12532-2|KCRU_HUMAN Isoform 2 of Creatine kin	6	4	4	4	4	1	1	1	2	2	4	1	1	1	2	2	4	1	1	1	2	2	19.2	19.2	19.2	47.036	417	417;298;448;241;203;221	0	143.47	By MS/MS	By MS/MS	By MS/MS	By matching	By matching	By MS/MS	19.2	3.1	3.1	3.1	11.3	11.3
Q9NY93;G3V0G3;Q9NY93-2;F8WDT8;H7C3E9;F8WEI3	Q9NY93;G3V0G3;Q9NY93-2;F8WDT8;H7C3E9	4;4;4;3;3;1	4;4;4;3;3;1	4;4;4;3;3;1	Probable ATP-dependent RNA helicase DDX56	DDX56	sp|Q9NY93|DDX56_HUMAN Probable ATP-dependent RNA helicase DDX56 OS=Homo sapiens OX=9606 GN=DDX56 PE=1 SV=1;tr|G3V0G3|G3V0G3_HUMAN DEAD (Asp-Glu-Ala-Asp) box polypeptide 56, isoform CRA_a OS=Homo sapiens OX=9606 GN=DDX56 PE=1 SV=1;sp|Q9NY93-2|DDX56_HUMAN Is	6	4	4	4	3	2	4	3	3	4	3	2	4	3	3	4	3	2	4	3	3	4	13.9	13.9	13.9	61.589	547	547;375;507;185;396;103	0	26.344	By MS/MS	By MS/MS	By MS/MS	By MS/MS	By MS/MS	By MS/MS	9	5.5	13.9	9	9	13.9
P12268;H0Y4R1;E7ETK5	P12268;H0Y4R1;E7ETK5	4;4;2	4;4;2	4;4;2	Inosine-5-monophosphate dehydrogenase 2	IMPDH2	sp|P12268|IMDH2_HUMAN Inosine-5-monophosphate dehydrogenase 2 OS=Homo sapiens OX=9606 GN=IMPDH2 PE=1 SV=2;tr|H0Y4R1|H0Y4R1_HUMAN Inosine-5-monophosphate dehydrogenase 2 (Fragment) OS=Homo sapiens OX=9606 GN=IMPDH2 PE=1 SV=1;tr|E7ETK5|E7ETK5_HUMAN Inosine	3	4	4	4	4	1	2	0	1	2	4	1	2	0	1	2	4	1	2	0	1	2	13	13	13	55.804	514	514;470;279	0	26.039	By MS/MS	By matching	By MS/MS		By MS/MS	By matching	13	1.9	6	0	3.5	6
P21281;H0YC04;H0YAT8;E5RGH6	P21281;H0YC04	4;4;1;1	4;4;1;1	4;4;1;1	V-type proton ATPase subunit B, brain isoform	ATP6V1B2	sp|P21281|VATB2_HUMAN V-type proton ATPase subunit B, brain isoform OS=Homo sapiens OX=9606 GN=ATP6V1B2 PE=1 SV=3;tr|H0YC04|H0YC04_HUMAN V-type proton ATPase subunit B, brain isoform (Fragment) OS=Homo sapiens OX=9606 GN=ATP6V1B2 PE=1 SV=1	4	4	4	4	3	1	2	0	0	0	3	1	2	0	0	0	3	1	2	0	0	0	10.4	10.4	10.4	56.5	511	511;199;56;66	0	26.339	By MS/MS	By matching	By MS/MS				7.4	4.5	7.4	0	0	0
P13804;H0YK49;P13804-2;H0YL12;H0YNX6;H0YLU7;H0YL83;H0YKF0	P13804;H0YK49;P13804-2;H0YL12;H0YNX6;H0YLU7	4;4;4;3;3;2;1;1	4;4;4;3;3;2;1;1	4;4;4;3;3;2;1;1	Electron transfer flavoprotein subunit alpha, mitochondrial	ETFA	sp|P13804|ETFA_HUMAN Electron transfer flavoprotein subunit alpha, mitochondrial OS=Homo sapiens OX=9606 GN=ETFA PE=1 SV=1;tr|H0YK49|H0YK49_HUMAN Electron transfer flavoprotein subunit alpha, mitochondrial OS=Homo sapiens OX=9606 GN=ETFA PE=1 SV=1;sp|P1380	8	4	4	4	4	1	2	1	2	3	4	1	2	1	2	3	4	1	2	1	2	3	24.3	24.3	24.3	35.079	333	333;229;284;239;254;303;73;289	0	33.038	By MS/MS	By MS/MS	By MS/MS	By MS/MS	By MS/MS	By MS/MS	24.3	3.6	11.4	5.7	10.8	16.5
Q16775;H3BV79;H3BPK3;Q16775-2;H3BPQ4	Q16775;H3BV79;H3BPK3;Q16775-2	4;4;4;4;1	4;4;4;4;1	4;4;4;4;1	Hydroxyacylglutathione hydrolase, mitochondrial	HAGH	sp|Q16775|GLO2_HUMAN Hydroxyacylglutathione hydrolase, mitochondrial OS=Homo sapiens OX=9606 GN=HAGH PE=1 SV=2;tr|H3BV79|H3BV79_HUMAN Hydroxyacylglutathione hydrolase, mitochondrial (Fragment) OS=Homo sapiens OX=9606 GN=HAGH PE=1 SV=1;tr|H3BPK3|H3BPK3_HUMA	5	4	4	4	4	3	3	1	2	4	4	3	3	1	2	4	4	3	3	1	2	4	14.6	14.6	14.6	33.805	308	308;64;239;260;258	0	26.57	By MS/MS	By MS/MS	By MS/MS	By MS/MS	By MS/MS	By MS/MS	14.6	6.5	6.5	5.8	5.8	14.6
Q9NUU7;I3L0H8;H3BTB3;H3BP36;H3BP50;J3QRH0;H3BSL8	Q9NUU7;I3L0H8;H3BTB3	4;4;3;1;1;1;1	1;1;1;1;1;1;1	1;1;1;1;1;1;1	ATP-dependent RNA helicase DDX19A	DDX19A	sp|Q9NUU7|DD19A_HUMAN ATP-dependent RNA helicase DDX19A OS=Homo sapiens OX=9606 GN=DDX19A PE=1 SV=1;tr|I3L0H8|I3L0H8_HUMAN ATP-dependent RNA helicase DDX19A OS=Homo sapiens OX=9606 GN=DDX19A PE=1 SV=1;tr|H3BTB3|H3BTB3_HUMAN ATP-dependent RNA helicase DDX19	7	4	1	1	4	0	2	0	0	0	1	0	0	0	0	0	1	0	0	0	0	0	13.8	3.6	3.6	53.974	478	478;447;129;47;51;64;78	0	11.276	By MS/MS		By matching				13.8	0	6.5	0	0	0
Q01130;J3QL05;J3KP15;Q01130-2;Q9BRL6;Q9BRL6-2	Q01130;J3QL05;J3KP15;Q01130-2	4;4;4;4;1;1	4;4;4;4;1;1	4;4;4;4;1;1	Serine/arginine-rich splicing factor 2	SRSF2	sp|Q01130|SRSF2_HUMAN Serine/arginine-rich splicing factor 2 OS=Homo sapiens OX=9606 GN=SRSF2 PE=1 SV=4;tr|J3QL05|J3QL05_HUMAN Serine/arginine-rich-splicing factor 2 (Fragment) OS=Homo sapiens OX=9606 GN=SRSF2 PE=1 SV=1;tr|J3KP15|J3KP15_HUMAN Serine/argini	6	4	4	4	4	4	4	4	3	4	4	4	4	4	3	4	4	4	4	4	3	4	24.9	24.9	24.9	25.476	221	221;130;133;209;282;275	0	42.644	By MS/MS	By MS/MS	By MS/MS	By MS/MS	By MS/MS	By MS/MS	24.9	24.9	24.9	24.9	14.9	24.9
Q9NTK5;J3KQ32;Q9NTK5-2	Q9NTK5;J3KQ32;Q9NTK5-2	4;4;4	4;4;4	4;4;4	Obg-like ATPase 1	OLA1	sp|Q9NTK5|OLA1_HUMAN Obg-like ATPase 1 OS=Homo sapiens OX=9606 GN=OLA1 PE=1 SV=2;tr|J3KQ32|J3KQ32_HUMAN Obg-like ATPase 1 OS=Homo sapiens OX=9606 GN=OLA1 PE=1 SV=1;sp|Q9NTK5-2|OLA1_HUMAN Isoform 2 of Obg-like ATPase 1 OS=Homo sapiens OX=9606 GN=OLA1	3	4	4	4	4	1	2	0	0	1	4	1	2	0	0	1	4	1	2	0	0	1	5.8	5.8	5.8	44.743	396	396;416;238	0	44.817	By MS/MS	By MS/MS	By MS/MS			By MS/MS	5.8	5.8	5.8	0	0	5.8
Q9NVS9;J3QQZ9;Q9NVS9-3;Q9NVS9-4;J3QQV6;A0A286YFL3	Q9NVS9;J3QQZ9;Q9NVS9-3;Q9NVS9-4;J3QQV6	4;4;4;3;2;1	4;4;4;3;2;1	4;4;4;3;2;1	Pyridoxine-5-phosphate oxidase	PNPO	sp|Q9NVS9|PNPO_HUMAN Pyridoxine-5-phosphate oxidase OS=Homo sapiens OX=9606 GN=PNPO PE=1 SV=1;tr|J3QQZ9|J3QQZ9_HUMAN Pyridoxine-5-phosphate oxidase (Fragment) OS=Homo sapiens OX=9606 GN=PNPO PE=1 SV=2;sp|Q9NVS9-3|PNPO_HUMAN Isoform 3 of Pyridoxine-5-pho	6	4	4	4	3	2	3	1	1	0	3	2	3	1	1	0	3	2	3	1	1	0	26.1	26.1	26.1	29.988	261	261;238;243;218;165;151	0	30.318	By MS/MS	By MS/MS	By MS/MS	By MS/MS	By matching		24.9	10.3	18.8	8.4	9.2	0
O75821;K7ER90;K7EL20;K7ENA8;K7EP16;K7EL60	O75821;K7ER90;K7EL20;K7ENA8	4;4;4;2;1;1	4;4;4;2;1;1	4;4;4;2;1;1	Eukaryotic translation initiation factor 3 subunit G	EIF3G	sp|O75821|EIF3G_HUMAN Eukaryotic translation initiation factor 3 subunit G OS=Homo sapiens OX=9606 GN=EIF3G PE=1 SV=2;tr|K7ER90|K7ER90_HUMAN Eukaryotic translation initiation factor 3 subunit G (Fragment) OS=Homo sapiens OX=9606 GN=EIF3G PE=1 SV=1;tr|K7EL2	6	4	4	4	4	1	1	1	2	2	4	1	1	1	2	2	4	1	1	1	2	2	18.4	18.4	18.4	35.611	320	320;227;262;289;118;149	0	24.674	By MS/MS	By MS/MS	By MS/MS	By matching	By matching	By MS/MS	18.4	3.8	3.8	9.1	8.4	8.4
Q15758;M0QXM4;Q15758-3;Q15758-2	Q15758;M0QXM4;Q15758-3;Q15758-2	4;4;4;4	4;4;4;4	4;4;4;4	Neutral amino acid transporter B(0);Amino acid transporter	SLC1A5	sp|Q15758|AAAT_HUMAN Neutral amino acid transporter B(0) OS=Homo sapiens OX=9606 GN=SLC1A5 PE=1 SV=2;tr|M0QXM4|M0QXM4_HUMAN Amino acid transporter OS=Homo sapiens OX=9606 GN=SLC1A5 PE=1 SV=1;sp|Q15758-3|AAAT_HUMAN Isoform 3 of Neutral amino acid transporte	4	4	4	4	4	1	1	4	2	1	4	1	1	4	2	1	4	1	1	4	2	1	9.1	9.1	9.1	56.598	541	541;365;313;339	0	27.766	By MS/MS	By MS/MS	By MS/MS	By MS/MS	By matching	By matching	9.1	3.5	3.5	9.1	5.4	3.5
O00139-2;O00139;O00139-1;O00139-5;O00139-4;D6R9M0;H0Y8H2	O00139-2;O00139;O00139-1;O00139-5;O00139-4;D6R9M0	4;3;3;3;3;2;1	4;3;3;3;3;2;1	4;3;3;3;3;2;1	Kinesin-like protein KIF2A	KIF2A	sp|O00139-2|KIF2A_HUMAN Isoform 2 of Kinesin-like protein KIF2A OS=Homo sapiens OX=9606 GN=KIF2A;sp|O00139|KIF2A_HUMAN Kinesin-like protein KIF2A OS=Homo sapiens OX=9606 GN=KIF2A PE=1 SV=3;sp|O00139-1|KIF2A_HUMAN Isoform 1 of Kinesin-like protein KIF2A OS=	7	4	4	4	2	3	2	2	3	4	2	3	2	2	3	4	2	3	2	2	3	4	10	10	10	75.042	660	660;706;679;686;744;284;130	0	25.143	By MS/MS	By MS/MS	By MS/MS	By MS/MS	By MS/MS	By MS/MS	5.2	7.4	5.2	5.2	7.4	10
O00299	O00299	4	4	4	Chloride intracellular channel protein 1	CLIC1	sp|O00299|CLIC1_HUMAN Chloride intracellular channel protein 1 OS=Homo sapiens OX=9606 GN=CLIC1 PE=1 SV=4	1	4	4	4	4	0	1	1	0	0	4	0	1	1	0	0	4	0	1	1	0	0	20.3	20.3	20.3	26.922	241	241	0	44.752	By MS/MS		By matching	By MS/MS			20.3	0	5	5	0	0
O00330;O00330-3;E9PLU0;E9PRI6	O00330;O00330-3;E9PLU0;E9PRI6	4;4;2;2	4;4;2;2	4;4;2;2	Pyruvate dehydrogenase protein X component, mitochondrial	PDHX	sp|O00330|ODPX_HUMAN Pyruvate dehydrogenase protein X component, mitochondrial OS=Homo sapiens OX=9606 GN=PDHX PE=1 SV=3;sp|O00330-3|ODPX_HUMAN Isoform 3 of Pyruvate dehydrogenase protein X component, mitochondrial OS=Homo sapiens OX=9606 GN=PDHX;tr|E9PLU0	4	4	4	4	4	0	1	1	1	1	4	0	1	1	1	1	4	0	1	1	1	1	7.6	7.6	7.6	54.122	501	501;486;151;182	0	25.366	By MS/MS		By matching	By matching	By matching	By matching	7.6	0	3.8	3.8	3.8	3.8
O43399-2;O43399-4;O43399-3;O43399;O43399-5;O43399-7;O43399-6;A0A087WYR3;A0A087WZ51	O43399-2;O43399-4;O43399-3;O43399;O43399-5;O43399-7;O43399-6;A0A087WYR3	4;4;4;3;3;3;3;2;1	4;4;4;3;3;3;3;2;1	4;4;4;3;3;3;3;2;1	Tumor protein D54	TPD52L2	sp|O43399-2|TPD54_HUMAN Isoform 2 of Tumor protein D54 OS=Homo sapiens OX=9606 GN=TPD52L2;sp|O43399-4|TPD54_HUMAN Isoform 4 of Tumor protein D54 OS=Homo sapiens OX=9606 GN=TPD52L2;sp|O43399-3|TPD54_HUMAN Isoform 3 of Tumor protein D54 OS=Homo sapiens OX=96	9	4	4	4	3	1	1	1	0	0	3	1	1	1	0	0	3	1	1	1	0	0	41.4	41.4	41.4	19.901	186	186;200;209;206;220;229;163;222;152	0	35.983	By MS/MS	By MS/MS	By MS/MS	By matching			23.1	18.3	18.3	7	0	0
O43707;O43707-2;H7C144;F5GXS2;O43707-3;K7EJH8	O43707;O43707-2;H7C144;F5GXS2;O43707-3	4;4;3;3;3;1	4;4;3;3;3;1	4;4;3;3;3;1	Alpha-actinin-4	ACTN4	sp|O43707|ACTN4_HUMAN Alpha-actinin-4 OS=Homo sapiens OX=9606 GN=ACTN4 PE=1 SV=2;sp|O43707-2|ACTN4_HUMAN Isoform ACTN4ISO of Alpha-actinin-4 OS=Homo sapiens OX=9606 GN=ACTN4;tr|H7C144|H7C144_HUMAN Alpha-actinin-4 (Fragment) OS=Homo sapiens OX=9606 GN=ACTN4	6	4	4	4	3	0	0	4	2	3	3	0	0	4	2	3	3	0	0	4	2	3	6.3	6.3	6.3	104.85	911	911;692;342;521;521;182	0	26.317	By MS/MS			By MS/MS	By MS/MS	By MS/MS	5	0	0	6.3	3.2	4.4
O43809;H3BND3;H3BV41	O43809;H3BND3	4;2;1	4;2;1	4;2;1	Cleavage and polyadenylation specificity factor subunit 5	NUDT21	sp|O43809|CPSF5_HUMAN Cleavage and polyadenylation specificity factor subunit 5 OS=Homo sapiens OX=9606 GN=NUDT21 PE=1 SV=1;tr|H3BND3|H3BND3_HUMAN Cleavage and polyadenylation-specificity factor subunit 5 (Fragment) OS=Homo sapiens OX=9606 GN=NUDT21 PE=1 S	3	4	4	4	3	3	4	2	2	3	3	3	4	2	2	3	3	3	4	2	2	3	30.4	30.4	30.4	26.227	227	227;149;71	0	76.422	By MS/MS	By MS/MS	By MS/MS	By MS/MS	By MS/MS	By MS/MS	26.4	26.4	30.4	21.1	21.1	26.4
O60664;O60664-4;O60664-3;K7EL96;K7ER39;K7ERZ3	O60664;O60664-4;O60664-3;K7EL96;K7ER39;K7ERZ3	4;4;4;3;2;2	4;4;4;3;2;2	4;4;4;3;2;2	Perilipin-3	PLIN3	sp|O60664|PLIN3_HUMAN Perilipin-3 OS=Homo sapiens OX=9606 GN=PLIN3 PE=1 SV=3;sp|O60664-4|PLIN3_HUMAN Isoform 4 of Perilipin-3 OS=Homo sapiens OX=9606 GN=PLIN3;sp|O60664-3|PLIN3_HUMAN Isoform 3 of Perilipin-3 OS=Homo sapiens OX=9606 GN=PLIN3;tr|K7EL96|K7EL9	6	4	4	4	4	0	0	0	1	0	4	0	0	0	1	0	4	0	0	0	1	0	21.9	21.9	21.9	47.074	434	434;422;433;172;168;292	0	86.897	By MS/MS				By matching		21.9	0	0	0	6.9	0
O75494;O75494-3;O75494-4;Q5JRI1;O75494-5;O75494-6;O75494-2;Q6IQ42;R4GMP8	O75494;O75494-3;O75494-4;Q5JRI1;O75494-5;O75494-6;O75494-2;Q6IQ42	4;4;4;4;4;4;4;2;1	4;4;4;4;4;4;4;2;1	4;4;4;4;4;4;4;2;1	Serine/arginine-rich splicing factor 10	SRSF10;FUSIP1	sp|O75494|SRS10_HUMAN Serine/arginine-rich splicing factor 10 OS=Homo sapiens OX=9606 GN=SRSF10 PE=1 SV=1;sp|O75494-3|SRS10_HUMAN Isoform 3 of Serine/arginine-rich splicing factor 10 OS=Homo sapiens OX=9606 GN=SRSF10;sp|O75494-4|SRS10_HUMAN Isoform 4 of Se	9	4	4	4	4	3	4	3	4	4	4	3	4	3	4	4	4	3	4	3	4	4	21.4	21.4	21.4	31.3	262	262;183;173;172;165;182;261;69;40	0	36.962	By MS/MS	By MS/MS	By MS/MS	By MS/MS	By MS/MS	By MS/MS	21.4	18.3	21.4	18.3	21.4	21.4
O75937;S4R3J5	O75937	4;1	4;1	4;1	DnaJ homolog subfamily C member 8	DNAJC8	sp|O75937|DNJC8_HUMAN DnaJ homolog subfamily C member 8 OS=Homo sapiens OX=9606 GN=DNAJC8 PE=1 SV=2	2	4	4	4	4	0	1	0	0	0	4	0	1	0	0	0	4	0	1	0	0	0	39.5	39.5	39.5	29.841	253	253;106	0	57.512	By MS/MS		By MS/MS				39.5	0	7.5	0	0	0
O95831;O95831-3;O95831-6;O95831-4;E9PMA0;O95831-5;O95831-2	O95831;O95831-3;O95831-6;O95831-4	4;4;3;3;1;1;1	4;4;3;3;1;1;1	4;4;3;3;1;1;1	Apoptosis-inducing factor 1, mitochondrial	AIFM1	sp|O95831|AIFM1_HUMAN Apoptosis-inducing factor 1, mitochondrial OS=Homo sapiens OX=9606 GN=AIFM1 PE=1 SV=1;sp|O95831-3|AIFM1_HUMAN Isoform 3 of Apoptosis-inducing factor 1, mitochondrial OS=Homo sapiens OX=9606 GN=AIFM1;sp|O95831-6|AIFM1_HUMAN Isoform 6 o	7	4	4	4	4	1	4	3	2	3	4	1	4	3	2	3	4	1	4	3	2	3	6.2	6.2	6.2	66.9	613	613;609;237;324;274;261;326	0	37.677	By MS/MS	By matching	By MS/MS	By MS/MS	By matching	By MS/MS	6.2	2.3	6.2	2.3	2.3	2.3
P00367;P00367-2;P00367-3;P49448	P00367;P00367-2;P00367-3;P49448	4;4;4;2	4;4;4;2	4;4;4;2	Glutamate dehydrogenase 1, mitochondrial;Glutamate dehydrogenase 2, mitochondrial	GLUD1;GLUD2	sp|P00367|DHE3_HUMAN Glutamate dehydrogenase 1, mitochondrial OS=Homo sapiens OX=9606 GN=GLUD1 PE=1 SV=2;sp|P00367-2|DHE3_HUMAN Isoform 2 of Glutamate dehydrogenase 1, mitochondrial OS=Homo sapiens OX=9606 GN=GLUD1;sp|P00367-3|DHE3_HUMAN Isoform 3 of Gluta	4	4	4	4	4	0	2	1	3	3	4	0	2	1	3	3	4	0	2	1	3	3	7.5	7.5	7.5	61.397	558	558;391;425;558	0	29.995	By MS/MS		By MS/MS	By matching	By matching	By MS/MS	7.5	0	5.4	2.2	7.5	7.5
P05198;G3V4T5;H0YJS4	P05198;G3V4T5	4;2;1	4;2;1	4;2;1	Eukaryotic translation initiation factor 2 subunit 1	EIF2S1	sp|P05198|IF2A_HUMAN Eukaryotic translation initiation factor 2 subunit 1 OS=Homo sapiens OX=9606 GN=EIF2S1 PE=1 SV=3;tr|G3V4T5|G3V4T5_HUMAN Eukaryotic translation initiation factor 2 subunit 1 (Fragment) OS=Homo sapiens OX=9606 GN=EIF2S1 PE=1 SV=1	3	4	4	4	4	2	1	1	1	1	4	2	1	1	1	1	4	2	1	1	1	1	24.1	24.1	24.1	36.112	315	315;273;252	0	40.227	By MS/MS	By matching	By matching	By matching	By matching	By matching	24.1	14.9	6.3	6.3	6.3	8.6
P05386	P05386	4	3	3	60S acidic ribosomal protein P1	RPLP1	sp|P05386|RLA1_HUMAN 60S acidic ribosomal protein P1 OS=Homo sapiens OX=9606 GN=RPLP1 PE=1 SV=1	1	4	3	3	4	2	4	4	3	3	3	2	3	3	2	2	3	2	3	3	2	2	71.1	56.1	56.1	11.514	114	114	0	288.47	By MS/MS	By MS/MS	By MS/MS	By MS/MS	By MS/MS	By MS/MS	71.1	56.1	71.1	71.1	71.1	71.1
P09211;A8MX94;A0A2R8Y5E5;A0A087X243;A0A087X2E9	P09211;A8MX94	4;3;1;1;1	4;3;1;1;1	4;3;1;1;1	Glutathione S-transferase P	GSTP1	sp|P09211|GSTP1_HUMAN Glutathione S-transferase P OS=Homo sapiens OX=9606 GN=GSTP1 PE=1 SV=2;tr|A8MX94|A8MX94_HUMAN Glutathione S-transferase P OS=Homo sapiens OX=9606 GN=GSTP1 PE=1 SV=1	5	4	4	4	4	1	1	3	3	3	4	1	1	3	3	3	4	1	1	3	3	3	23.3	23.3	23.3	23.356	210	210;174;58;69;79	0	78.232	By MS/MS	By matching	By MS/MS	By MS/MS	By matching	By MS/MS	23.3	6.2	6.2	15.7	15.7	15.7
P09960;P09960-4	P09960;P09960-4	4;4	4;4	4;4	Leukotriene A-4 hydrolase	LTA4H	sp|P09960|LKHA4_HUMAN Leukotriene A-4 hydrolase OS=Homo sapiens OX=9606 GN=LTA4H PE=1 SV=2;sp|P09960-4|LKHA4_HUMAN Isoform 4 of Leukotriene A-4 hydrolase OS=Homo sapiens OX=9606 GN=LTA4H	2	4	4	4	4	0	1	1	3	1	4	0	1	1	3	1	4	0	1	1	3	1	7.9	7.9	7.9	69.284	611	611;587	0	26.63	By MS/MS		By MS/MS	By matching	By matching	By matching	7.9	0	3.9	1.6	7.9	1.6
P10768;X6RA14;H7BZT7;U3KQT1	P10768;X6RA14;H7BZT7;U3KQT1	4;4;3;2	4;4;3;2	4;4;3;2	S-formylglutathione hydrolase	ESD	sp|P10768|ESTD_HUMAN S-formylglutathione hydrolase OS=Homo sapiens OX=9606 GN=ESD PE=1 SV=2;tr|X6RA14|X6RA14_HUMAN S-formylglutathione hydrolase OS=Homo sapiens OX=9606 GN=ESD PE=1 SV=1;tr|H7BZT7|H7BZT7_HUMAN S-formylglutathione hydrolase (Fragment) OS=Hom	4	4	4	4	4	0	1	1	1	1	4	0	1	1	1	1	4	0	1	1	1	1	23.8	23.8	23.8	31.462	282	282;253;230;120	0	24.338	By MS/MS		By MS/MS	By matching	By MS/MS	By MS/MS	23.8	0	3.2	3.2	3.2	3.2
P11177;P11177-3;P11177-2;F8WF02;C9J634	P11177;P11177-3;P11177-2	4;4;4;1;1	4;4;4;1;1	4;4;4;1;1	Pyruvate dehydrogenase E1 component subunit beta, mitochondrial	PDHB	sp|P11177|ODPB_HUMAN Pyruvate dehydrogenase E1 component subunit beta, mitochondrial OS=Homo sapiens OX=9606 GN=PDHB PE=1 SV=3;sp|P11177-3|ODPB_HUMAN Isoform 3 of Pyruvate dehydrogenase E1 component subunit beta, mitochondrial OS=Homo sapiens OX=9606 GN=PD	5	4	4	4	4	0	2	2	2	1	4	0	2	2	2	1	4	0	2	2	2	1	22.8	22.8	22.8	39.233	359	359;341;341;251;350	0	38.683	By MS/MS		By MS/MS	By MS/MS	By MS/MS	By MS/MS	22.8	0	8.6	8.6	8.6	5.3
P12004	P12004	4	4	4	Proliferating cell nuclear antigen	PCNA	sp|P12004|PCNA_HUMAN Proliferating cell nuclear antigen OS=Homo sapiens OX=9606 GN=PCNA PE=1 SV=1	1	4	4	4	3	0	1	2	2	1	3	0	1	2	2	1	3	0	1	2	2	1	18	18	18	28.768	261	261	0	29.161	By MS/MS		By MS/MS	By MS/MS	By MS/MS	By MS/MS	13	0	5	10	10	5
P13674;P13674-2;P13674-3	P13674;P13674-2;P13674-3	4;4;4	4;4;4	4;4;4	Prolyl 4-hydroxylase subunit alpha-1	P4HA1	sp|P13674|P4HA1_HUMAN Prolyl 4-hydroxylase subunit alpha-1 OS=Homo sapiens OX=9606 GN=P4HA1 PE=1 SV=2;sp|P13674-2|P4HA1_HUMAN Isoform 2 of Prolyl 4-hydroxylase subunit alpha-1 OS=Homo sapiens OX=9606 GN=P4HA1;sp|P13674-3|P4HA1_HUMAN Isoform 3 of Prolyl 4-h	3	4	4	4	4	0	0	1	0	0	4	0	0	1	0	0	4	0	0	1	0	0	11.2	11.2	11.2	61.049	534	534;534;516	0	37.718	By MS/MS			By matching			11.2	0	0	3	0	0
P17858;P17858-2;F8WEU2	P17858;P17858-2	4;3;1	4;3;1	3;2;1	ATP-dependent 6-phosphofructokinase, liver type	PFKL	sp|P17858|PFKAL_HUMAN ATP-dependent 6-phosphofructokinase, liver type OS=Homo sapiens OX=9606 GN=PFKL PE=1 SV=6;sp|P17858-2|PFKAL_HUMAN Isoform 2 of ATP-dependent 6-phosphofructokinase, liver type OS=Homo sapiens OX=9606 GN=PFKL	3	4	4	3	3	2	3	3	3	3	3	2	3	3	3	3	3	2	2	3	3	3	7.2	7.2	6	85.018	780	780;827;42	0	35.9	By MS/MS	By MS/MS	By MS/MS	By MS/MS	By MS/MS	By MS/MS	6	3.3	4.5	6	6	6
P25325;P25325-2;B1AH49	P25325;P25325-2;B1AH49	4;4;2	4;4;2	4;4;2	3-mercaptopyruvate sulfurtransferase;Sulfurtransferase	MPST	sp|P25325|THTM_HUMAN 3-mercaptopyruvate sulfurtransferase OS=Homo sapiens OX=9606 GN=MPST PE=1 SV=3;sp|P25325-2|THTM_HUMAN Isoform 2 of 3-mercaptopyruvate sulfurtransferase OS=Homo sapiens OX=9606 GN=MPST;tr|B1AH49|B1AH49_HUMAN 3-mercaptopyruvate sulfurtra	3	4	4	4	4	1	3	1	2	0	4	1	3	1	2	0	4	1	3	1	2	0	17.5	17.5	17.5	33.178	297	297;317;224	0	30.242	By MS/MS	By MS/MS	By MS/MS	By matching	By matching		17.5	5.1	10.4	7.1	9.1	0
P27797;K7EJB9	P27797;K7EJB9	4;3	4;3	4;3	Calreticulin	CALR	sp|P27797|CALR_HUMAN Calreticulin OS=Homo sapiens OX=9606 GN=CALR PE=1 SV=1;tr|K7EJB9|K7EJB9_HUMAN Calreticulin (Fragment) OS=Homo sapiens OX=9606 GN=CALR PE=1 SV=1	2	4	4	4	4	0	0	4	3	3	4	0	0	4	3	3	4	0	0	4	3	3	13.4	13.4	13.4	48.141	417	417;247	0	29.055	By MS/MS			By MS/MS	By matching	By MS/MS	13.4	0	0	13.4	10.1	10.1
P30048;P30048-2	P30048;P30048-2	4;4	4;4	4;4	Thioredoxin-dependent peroxide reductase, mitochondrial	PRDX3	sp|P30048|PRDX3_HUMAN Thioredoxin-dependent peroxide reductase, mitochondrial OS=Homo sapiens OX=9606 GN=PRDX3 PE=1 SV=3;sp|P30048-2|PRDX3_HUMAN Isoform 2 of Thioredoxin-dependent peroxide reductase, mitochondrial OS=Homo sapiens OX=9606 GN=PRDX3	2	4	4	4	4	2	2	2	2	3	4	2	2	2	2	3	4	2	2	2	2	3	18.8	18.8	18.8	27.692	256	256;238	0	27.909	By MS/MS	By MS/MS	By MS/MS	By MS/MS	By MS/MS	By MS/MS	18.8	7	7	9	9	11.7
P30085;Q5T0D2;P30085-2	P30085;Q5T0D2	4;4;1	4;4;1	4;4;1	UMP-CMP kinase	CMPK1	sp|P30085|KCY_HUMAN UMP-CMP kinase OS=Homo sapiens OX=9606 GN=CMPK1 PE=1 SV=3;tr|Q5T0D2|Q5T0D2_HUMAN UMP-CMP kinase OS=Homo sapiens OX=9606 GN=CMPK1 PE=1 SV=1	3	4	4	4	4	0	0	1	0	0	4	0	0	1	0	0	4	0	0	1	0	0	18.9	18.9	18.9	22.222	196	196;169;147	0	26.804	By MS/MS			By matching			18.9	0	0	6.1	0	0
P30086	P30086	4	4	4	Phosphatidylethanolamine-binding protein 1;Hippocampal cholinergic neurostimulating peptide	PEBP1	sp|P30086|PEBP1_HUMAN Phosphatidylethanolamine-binding protein 1 OS=Homo sapiens OX=9606 GN=PEBP1 PE=1 SV=3	1	4	4	4	2	1	2	3	2	4	2	1	2	3	2	4	2	1	2	3	2	4	46	46	46	21.057	187	187	0	23.664	By MS/MS	By MS/MS	By MS/MS	By MS/MS	By MS/MS	By MS/MS	18.2	7.5	27.8	38.5	18.2	46
P30520	P30520	4	4	4	Adenylosuccinate synthetase isozyme 2	ADSS	sp|P30520|PURA2_HUMAN Adenylosuccinate synthetase isozyme 2 OS=Homo sapiens OX=9606 GN=ADSS PE=1 SV=3	1	4	4	4	4	0	2	2	2	2	4	0	2	2	2	2	4	0	2	2	2	2	14.3	14.3	14.3	50.097	456	456	0	45.247	By MS/MS		By MS/MS	By MS/MS	By MS/MS	By MS/MS	14.3	0	6.8	6.8	6.8	6.8
P35998;C9JLS9;A0A1W2PQS1;P35998-2	P35998;C9JLS9;A0A1W2PQS1	4;3;3;1	4;3;3;1	4;3;3;1	26S protease regulatory subunit 7	PSMC2	sp|P35998|PRS7_HUMAN 26S proteasome regulatory subunit 7 OS=Homo sapiens OX=9606 GN=PSMC2 PE=1 SV=3;tr|C9JLS9|C9JLS9_HUMAN 26S proteasome regulatory subunit 7 (Fragment) OS=Homo sapiens OX=9606 GN=PSMC2 PE=1 SV=1;tr|A0A1W2PQS1|A0A1W2PQS1_HUMAN 26S proteaso	4	4	4	4	4	1	1	2	1	1	4	1	1	2	1	1	4	1	1	2	1	1	20.1	20.1	20.1	48.633	433	433;130;400;296	0	32.567	By MS/MS	By MS/MS	By MS/MS	By MS/MS	By matching	By MS/MS	20.1	2.3	2.3	7.6	2.3	2.3
P36915;A2AB27;A0A140T8Y2;P36915-2	P36915;A2AB27	4;3;1;1	4;3;1;1	4;3;1;1	Guanine nucleotide-binding protein-like 1	GNL1	sp|P36915|GNL1_HUMAN Guanine nucleotide-binding protein-like 1 OS=Homo sapiens OX=9606 GN=GNL1 PE=1 SV=2;tr|A2AB27|A2AB27_HUMAN Guanine nucleotide-binding protein-like 1 (Fragment) OS=Homo sapiens OX=9606 GN=GNL1 PE=1 SV=1	4	4	4	4	4	2	2	0	1	1	4	2	2	0	1	1	4	2	2	0	1	1	5.8	5.8	5.8	68.66	607	607;264;407;430	0	26.809	By MS/MS	By MS/MS	By MS/MS		By matching	By matching	5.8	2.1	4.1	0	2.1	2.1
P49790;P49790-2;P49790-3	P49790;P49790-2;P49790-3	4;4;3	4;4;3	4;4;3	Nuclear pore complex protein Nup153	NUP153	sp|P49790|NU153_HUMAN Nuclear pore complex protein Nup153 OS=Homo sapiens OX=9606 GN=NUP153 PE=1 SV=2;sp|P49790-2|NU153_HUMAN Isoform 2 of Nuclear pore complex protein Nup153 OS=Homo sapiens OX=9606 GN=NUP153;sp|P49790-3|NU153_HUMAN Isoform 3 of Nuclear po	3	4	4	4	4	3	3	2	2	1	4	3	3	2	2	1	4	3	3	2	2	1	4.3	4.3	4.3	153.94	1475	1475;1433;1506	0	51.363	By MS/MS	By MS/MS	By MS/MS	By MS/MS	By MS/MS	By MS/MS	4.3	2.8	2.8	2.2	1.8	1.1
P50995;P50995-2;H0Y6E1	P50995;P50995-2;H0Y6E1	4;4;2	4;4;2	4;4;2	Annexin A11	ANXA11	sp|P50995|ANX11_HUMAN Annexin A11 OS=Homo sapiens OX=9606 GN=ANXA11 PE=1 SV=1;sp|P50995-2|ANX11_HUMAN Isoform 2 of Annexin A11 OS=Homo sapiens OX=9606 GN=ANXA11;tr|H0Y6E1|H0Y6E1_HUMAN Annexin A11 (Fragment) OS=Homo sapiens OX=9606 GN=ANXA11 PE=1 SV=1	3	4	4	4	4	0	2	2	0	2	4	0	2	2	0	2	4	0	2	2	0	2	13.1	13.1	13.1	54.389	505	505;472;148	0	28.223	By MS/MS		By MS/MS	By matching		By MS/MS	13.1	0	7.5	6.1	0	6.9
P51148;P51148-2;K7ENY4;K7ERI8;K7ERQ8;F8VVK3	P51148;P51148-2;K7ENY4;K7ERI8;K7ERQ8	4;4;2;2;2;1	4;4;2;2;2;1	3;3;1;1;1;0	Ras-related protein Rab-5C	RAB5C	sp|P51148|RAB5C_HUMAN Ras-related protein Rab-5C OS=Homo sapiens OX=9606 GN=RAB5C PE=1 SV=2;sp|P51148-2|RAB5C_HUMAN Isoform 2 of Ras-related protein Rab-5C OS=Homo sapiens OX=9606 GN=RAB5C;tr|K7ENY4|K7ENY4_HUMAN Ras-related protein Rab-5C (Fragment) OS=Hom	6	4	4	3	4	0	2	1	3	3	4	0	2	1	3	3	3	0	2	1	3	2	28.2	28.2	23.6	23.482	216	216;249;150;161;282;124	0	67.451	By MS/MS		By MS/MS	By MS/MS	By MS/MS	By MS/MS	28.2	0	17.1	9.7	23.6	21.8
P52209;P52209-2;K7EMN2;K7EM49;K7EPF6;K7ELN9	P52209;P52209-2;K7EMN2;K7EM49;K7EPF6	4;4;2;2;2;1	4;4;2;2;2;1	4;4;2;2;2;1	6-phosphogluconate dehydrogenase, decarboxylating	PGD	sp|P52209|6PGD_HUMAN 6-phosphogluconate dehydrogenase, decarboxylating OS=Homo sapiens OX=9606 GN=PGD PE=1 SV=3;sp|P52209-2|6PGD_HUMAN Isoform 2 of 6-phosphogluconate dehydrogenase, decarboxylating OS=Homo sapiens OX=9606 GN=PGD;tr|K7EMN2|K7EMN2_HUMAN 6-ph	6	4	4	4	4	0	0	1	0	0	4	0	0	1	0	0	4	0	0	1	0	0	18.6	18.6	18.6	53.139	483	483;470;160;205;256;224	0	33.243	By MS/MS			By MS/MS			18.6	0	0	3.5	0	0
P53007;B4DP62	P53007;B4DP62	4;2	4;2	4;2	Tricarboxylate transport protein, mitochondrial	SLC25A1	sp|P53007|TXTP_HUMAN Tricarboxylate transport protein, mitochondrial OS=Homo sapiens OX=9606 GN=SLC25A1 PE=1 SV=2;tr|B4DP62|B4DP62_HUMAN Solute carrier family 25 (Mitochondrial carrier citrate transporter), member 1, isoform CRA_b OS=Homo sapiens OX=9606 G	2	4	4	4	3	4	4	3	3	3	3	4	4	3	3	3	3	4	4	3	3	3	14.8	14.8	14.8	34.012	311	311;208	0	28.971	By MS/MS	By MS/MS	By MS/MS	By MS/MS	By MS/MS	By MS/MS	10.9	14.8	14.8	10.9	10.9	10.9
P57740;G3V1T4;P57740-3;P57740-2	P57740;G3V1T4	4;3;1;1	4;3;1;1	4;3;1;1	Nuclear pore complex protein Nup107	NUP107	sp|P57740|NU107_HUMAN Nuclear pore complex protein Nup107 OS=Homo sapiens OX=9606 GN=NUP107 PE=1 SV=1;tr|G3V1T4|G3V1T4_HUMAN Nuclear pore complex protein Nup107 OS=Homo sapiens OX=9606 GN=NUP107 PE=1 SV=1	4	4	4	4	3	2	3	1	1	1	3	2	3	1	1	1	3	2	3	1	1	1	4.9	4.9	4.9	106.37	925	925;103;686;896	0	85.29	By MS/MS	By MS/MS	By MS/MS	By MS/MS	By MS/MS	By matching	4.2	3.6	3.6	1.1	1.1	1.1
P63313	P63313	4	4	4	Thymosin beta-10	TMSB10	sp|P63313|TYB10_HUMAN Thymosin beta-10 OS=Homo sapiens OX=9606 GN=TMSB10 PE=1 SV=2	1	4	4	4	4	3	3	2	2	2	4	3	3	2	2	2	4	3	3	2	2	2	81.8	81.8	81.8	5.0256	44	44	0	70.077	By MS/MS	By MS/MS	By MS/MS	By MS/MS	By MS/MS	By MS/MS	81.8	81.8	81.8	77.3	77.3	77.3
Q01813;Q01813-2;B1APP6;P08237;P08237-3;P08237-2;H0Y3Y3;Q5VSR5;F8VZI0;A0A2R8Y891	Q01813;Q01813-2;B1APP6	4;4;3;1;1;1;1;1;1;1	3;3;3;0;0;0;1;0;0;0	3;3;3;0;0;0;1;0;0;0	ATP-dependent 6-phosphofructokinase, platelet type	PFKP	sp|Q01813|PFKAP_HUMAN ATP-dependent 6-phosphofructokinase, platelet type OS=Homo sapiens OX=9606 GN=PFKP PE=1 SV=2;sp|Q01813-2|PFKAP_HUMAN Isoform 2 of ATP-dependent 6-phosphofructokinase, platelet type OS=Homo sapiens OX=9606 GN=PFKP;tr|B1APP6|B1APP6_HUMA	10	4	3	3	2	1	3	3	2	2	2	1	2	3	2	2	2	1	2	3	2	2	5.7	4.6	4.6	85.595	784	784;776;240;780;851;749;166;210;727;883	0	20.168	By MS/MS	By MS/MS	By matching	By MS/MS	By MS/MS	By MS/MS	2.9	1.4	4.1	4.6	2.9	2.9
Q12905;A0A0A0MRL0;B4DY09;X6R6Z1	Q12905;A0A0A0MRL0;B4DY09;X6R6Z1	4;3;3;2	4;3;3;2	4;3;3;2	Interleukin enhancer-binding factor 2	ILF2	sp|Q12905|ILF2_HUMAN Interleukin enhancer-binding factor 2 OS=Homo sapiens OX=9606 GN=ILF2 PE=1 SV=2;tr|A0A0A0MRL0|A0A0A0MRL0_HUMAN Interleukin enhancer-binding factor 2 OS=Homo sapiens OX=9606 GN=ILF2 PE=1 SV=1;tr|B4DY09|B4DY09_HUMAN cDNA FLJ51660, highly	4	4	4	4	2	2	2	4	2	2	2	2	2	4	2	2	2	2	2	4	2	2	25.1	25.1	25.1	43.062	390	390;150;352;115	0	28.374	By MS/MS	By MS/MS	By MS/MS	By MS/MS	By MS/MS	By MS/MS	13.1	13.1	13.1	25.1	13.1	13.1
Q13057;Q13057-2;K7EQ60	Q13057;Q13057-2	4;4;1	4;4;1	4;4;1	Bifunctional coenzyme A synthase;Phosphopantetheine adenylyltransferase;Dephospho-CoA kinase	COASY	sp|Q13057|COASY_HUMAN Bifunctional coenzyme A synthase OS=Homo sapiens OX=9606 GN=COASY PE=1 SV=4;sp|Q13057-2|COASY_HUMAN Isoform 2 of Bifunctional coenzyme A synthase OS=Homo sapiens OX=9606 GN=COASY	3	4	4	4	4	2	4	3	2	3	4	2	4	3	2	3	4	2	4	3	2	3	10.6	10.6	10.6	62.328	564	564;593;115	0	140.3	By MS/MS	By MS/MS	By MS/MS	By matching	By MS/MS	By MS/MS	10.6	5.3	10.6	10.5	5.3	10.5
Q13162;A6NG45	Q13162	4;1	2;1	2;1	Peroxiredoxin-4	PRDX4	sp|Q13162|PRDX4_HUMAN Peroxiredoxin-4 OS=Homo sapiens OX=9606 GN=PRDX4 PE=1 SV=1	2	4	2	2	4	3	3	3	3	3	2	1	1	1	1	1	2	1	1	1	1	1	14.4	7.4	7.4	30.54	271	271;186	0	17.996	By MS/MS	By MS/MS	By matching	By matching	By matching	By matching	14.4	10	10	10	10	11.4
Q13523;H0YDJ3	Q13523;H0YDJ3	4;3	4;3	4;3	Serine/threonine-protein kinase PRP4 homolog	PRPF4B	sp|Q13523|PRP4B_HUMAN Serine/threonine-protein kinase PRP4 homolog OS=Homo sapiens OX=9606 GN=PRPF4B PE=1 SV=3;tr|H0YDJ3|H0YDJ3_HUMAN Serine/threonine-protein kinase PRP4 homolog (Fragment) OS=Homo sapiens OX=9606 GN=PRPF4B PE=1 SV=1	2	4	4	4	3	1	3	3	3	2	3	1	3	3	3	2	3	1	3	3	3	2	6.4	6.4	6.4	116.99	1007	1007;587	0	48.06	By MS/MS	By matching	By MS/MS	By MS/MS	By MS/MS	By MS/MS	4.7	1.6	4.7	4.8	4.8	3.1
Q13526;K7EN45;K7EMU7;O15428	Q13526;K7EN45;K7EMU7	4;2;2;1	4;2;2;1	4;2;2;1	Peptidyl-prolyl cis-trans isomerase NIMA-interacting 1	PIN1	sp|Q13526|PIN1_HUMAN Peptidyl-prolyl cis-trans isomerase NIMA-interacting 1 OS=Homo sapiens OX=9606 GN=PIN1 PE=1 SV=1;tr|K7EN45|K7EN45_HUMAN Peptidyl-prolyl cis-trans isomerase (Fragment) OS=Homo sapiens OX=9606 GN=PIN1 PE=1 SV=1;tr|K7EMU7|K7EMU7_HUMAN Pep	4	4	4	4	3	2	3	2	0	2	3	2	3	2	0	2	3	2	3	2	0	2	37.4	37.4	37.4	18.243	163	163;90;145;100	0	72.72	By MS/MS	By matching	By MS/MS	By MS/MS		By MS/MS	30.1	22.1	29.4	22.1	0	22.1
Q13595;Q13595-2;Q13595-4;Q13595-3;F8WEH2	Q13595;Q13595-2;Q13595-4;Q13595-3	4;3;3;3;1	4;3;3;3;1	4;3;3;3;1	Transformer-2 protein homolog alpha	TRA2A	sp|Q13595|TRA2A_HUMAN Transformer-2 protein homolog alpha OS=Homo sapiens OX=9606 GN=TRA2A PE=1 SV=1;sp|Q13595-2|TRA2A_HUMAN Isoform Short of Transformer-2 protein homolog alpha OS=Homo sapiens OX=9606 GN=TRA2A;sp|Q13595-4|TRA2A_HUMAN Isoform 4 of Transfor	5	4	4	4	3	1	1	4	3	2	3	1	1	4	3	2	3	1	1	4	3	2	15.2	15.2	15.2	32.688	282	282;113;180;181;63	0	28.26	By MS/MS	By MS/MS	By MS/MS	By MS/MS	By MS/MS	By MS/MS	12.1	5	5	15.2	12.1	8.9
Q14011;K7ENX8;K7ELV6;K7EJV5;K7ELT6;K7EJV1;K7EMY9;K7EPM4;K7ER40;K7EQR7;D6W5Y5;Q14011-2	Q14011;K7ENX8;K7ELV6;K7EJV5;K7ELT6;K7EJV1;K7EMY9;K7EPM4;K7ER40;K7EQR7;D6W5Y5;Q14011-2	4;2;2;2;2;2;2;2;2;2;2;2	4;2;2;2;2;2;2;2;2;2;2;2	4;2;2;2;2;2;2;2;2;2;2;2	Cold-inducible RNA-binding protein	CIRBP	sp|Q14011|CIRBP_HUMAN Cold-inducible RNA-binding protein OS=Homo sapiens OX=9606 GN=CIRBP PE=1 SV=1;tr|K7ENX8|K7ENX8_HUMAN Cold-inducible RNA-binding protein (Fragment) OS=Homo sapiens OX=9606 GN=CIRBP PE=1 SV=2;tr|K7ELV6|K7ELV6_HUMAN Cold-inducible RNA-bi	12	4	4	4	4	2	2	1	2	1	4	2	2	1	2	1	4	2	2	1	2	1	39	39	39	18.648	172	172;80;89;105;135;148;159;168;173;202;297;263	0	36.68	By MS/MS	By MS/MS	By MS/MS	By matching	By matching	By matching	39	15.7	15.7	10.5	20.3	10.5
Q14320;Q9Y247	Q14320	4;1	4;1	4;1	Protein FAM50A	FAM50A	sp|Q14320|FA50A_HUMAN Protein FAM50A OS=Homo sapiens OX=9606 GN=FAM50A PE=1 SV=2	2	4	4	4	4	1	2	0	2	2	4	1	2	0	2	2	4	1	2	0	2	2	17.7	17.7	17.7	40.241	339	339;325	0	31.146	By MS/MS	By MS/MS	By MS/MS		By MS/MS	By MS/MS	17.7	4.1	7.7	0	7.7	7.7
Q14566	Q14566	4	4	4	DNA replication licensing factor MCM6	MCM6	sp|Q14566|MCM6_HUMAN DNA replication licensing factor MCM6 OS=Homo sapiens OX=9606 GN=MCM6 PE=1 SV=1	1	4	4	4	4	1	3	1	2	1	4	1	3	1	2	1	4	1	3	1	2	1	7.8	7.8	7.8	92.888	821	821	0	26.785	By MS/MS	By matching	By matching	By MS/MS	By MS/MS	By matching	7.8	1.1	5.7	1.1	3	1.1
Q14690;S4R3Q4	Q14690	4;1	4;1	4;1	Protein RRP5 homolog	PDCD11	sp|Q14690|RRP5_HUMAN Protein RRP5 homolog OS=Homo sapiens OX=9606 GN=PDCD11 PE=1 SV=3	2	4	4	4	2	0	0	1	1	2	2	0	0	1	1	2	2	0	0	1	1	2	3	3	3	208.7	1871	1871;38	0	23.733	By MS/MS			By MS/MS	By MS/MS	By MS/MS	1.2	0	0	0.8	1	1.8
Q15050	Q15050	4	4	4	Ribosome biogenesis regulatory protein homolog	RRS1	sp|Q15050|RRS1_HUMAN Ribosome biogenesis regulatory protein homolog OS=Homo sapiens OX=9606 GN=RRS1 PE=1 SV=2	1	4	4	4	4	4	4	2	3	3	4	4	4	2	3	3	4	4	4	2	3	3	20.3	20.3	20.3	41.193	365	365	0	48.108	By MS/MS	By MS/MS	By MS/MS	By MS/MS	By MS/MS	By MS/MS	20.3	20.3	20.3	10.4	16.7	13.2
Q15393;H3BMB0;I3L4G7;J3QKV4;Q15393-2;Q15393-3	Q15393	4;1;1;1;1;1	4;1;1;1;1;1	4;1;1;1;1;1	Splicing factor 3B subunit 3	SF3B3	sp|Q15393|SF3B3_HUMAN Splicing factor 3B subunit 3 OS=Homo sapiens OX=9606 GN=SF3B3 PE=1 SV=4	6	4	4	4	3	0	2	2	2	0	3	0	2	2	2	0	3	0	2	2	2	0	5.3	5.3	5.3	135.58	1217	1217;30;72;91;275;399	0	25.253	By MS/MS		By matching	By MS/MS	By MS/MS		4.1	0	3.3	2.4	3.3	0
Q15836;P23763;K7ENK9;K7EKX0;F5GZV7;P23763-2;P23763-3	Q15836	4;1;1;1;1;1;1	4;1;1;1;1;1;1	3;0;0;0;0;0;0	Vesicle-associated membrane protein 3	VAMP3	sp|Q15836|VAMP3_HUMAN Vesicle-associated membrane protein 3 OS=Homo sapiens OX=9606 GN=VAMP3 PE=1 SV=3	7	4	4	3	4	2	2	2	1	1	4	2	2	2	1	1	3	2	2	2	1	1	41	41	29	11.309	100	100;118;68;72;116;116;117	0	67.071	By MS/MS	By MS/MS	By MS/MS	By MS/MS	By matching	By matching	41	29	29	17	17	17
Q15843;S4R3E9;F8VSA6;E9PS38;E9PL57	Q15843;S4R3E9;F8VSA6;E9PS38;E9PL57	4;4;3;3;3	4;4;3;3;3	4;4;3;3;3	NEDD8	NEDD8;NEDD8-MDP1	sp|Q15843|NEDD8_HUMAN NEDD8 OS=Homo sapiens OX=9606 GN=NEDD8 PE=1 SV=1;tr|S4R3E9|S4R3E9_HUMAN NEDD8-MDP1 readthrough OS=Homo sapiens OX=9606 GN=NEDD8-MDP1 PE=4 SV=1;tr|F8VSA6|F8VSA6_HUMAN NEDD8 OS=Homo sapiens OX=9606 GN=NEDD8 PE=4 SV=1;tr|E9PS38|E9PS38_HU	5	4	4	4	4	0	1	2	1	1	4	0	1	2	1	1	4	0	1	2	1	1	69.1	69.1	69.1	9.0714	81	81;84;50;67;170	0	83.979	By MS/MS		By MS/MS	By MS/MS	By MS/MS	By MS/MS	69.1	0	23.5	44.4	23.5	23.5
Q3ZCQ8;Q3ZCQ8-2;M0R0C3;M0R2F8;Q3ZCQ8-3;M0QXC3;M0R2D2;M0R1Y4;M0R003	Q3ZCQ8;Q3ZCQ8-2;M0R0C3;M0R2F8;Q3ZCQ8-3	4;4;3;3;3;1;1;1;1	4;4;3;3;3;1;1;1;1	4;4;3;3;3;1;1;1;1	Mitochondrial import inner membrane translocase subunit TIM50	TIMM50	sp|Q3ZCQ8|TIM50_HUMAN Mitochondrial import inner membrane translocase subunit TIM50 OS=Homo sapiens OX=9606 GN=TIMM50 PE=1 SV=2;sp|Q3ZCQ8-2|TIM50_HUMAN Isoform 2 of Mitochondrial import inner membrane translocase subunit TIM50 OS=Homo sapiens OX=9606 GN=TI	9	4	4	4	3	3	3	2	2	1	3	3	3	2	2	1	3	3	3	2	2	1	18.7	18.7	18.7	39.646	353	353;456;104;157;240;111;141;256;257	0	31.774	By MS/MS	By MS/MS	By MS/MS	By MS/MS	By MS/MS	By matching	13.9	13.9	13.9	8.8	8.8	4
Q58FF8	Q58FF8	4	1	1	Putative heat shock protein HSP 90-beta 2	HSP90AB2P	sp|Q58FF8|H90B2_HUMAN Putative heat shock protein HSP 90-beta 2 OS=Homo sapiens OX=9606 GN=HSP90AB2P PE=1 SV=2	1	4	1	1	4	0	1	2	0	0	1	0	0	0	0	0	1	0	0	0	0	0	13.6	4.5	4.5	44.348	381	381	0	15.345	By MS/MS		By matching	By matching			13.6	0	2.6	6.6	0	0
Q99714;Q5H928;Q99714-2	Q99714;Q5H928;Q99714-2	4;4;4	4;4;4	4;4;4	3-hydroxyacyl-CoA dehydrogenase type-2	HSD17B10	sp|Q99714|HCD2_HUMAN 3-hydroxyacyl-CoA dehydrogenase type-2 OS=Homo sapiens OX=9606 GN=HSD17B10 PE=1 SV=3;tr|Q5H928|Q5H928_HUMAN 3-hydroxyacyl-CoA dehydrogenase type-2 OS=Homo sapiens OX=9606 GN=HSD17B10 PE=1 SV=1;sp|Q99714-2|HCD2_HUMAN Isoform 2 of 3-hydr	3	4	4	4	2	0	0	3	1	2	2	0	0	3	1	2	2	0	0	3	1	2	22.2	22.2	22.2	26.923	261	261;169;252	0	36.135	By MS/MS			By MS/MS	By matching	By MS/MS	9.2	0	0	21.8	9.2	14.2
Q6P1L8	Q6P1L8	4	4	4	39S ribosomal protein L14, mitochondrial	MRPL14	sp|Q6P1L8|RM14_HUMAN 39S ribosomal protein L14, mitochondrial OS=Homo sapiens OX=9606 GN=MRPL14 PE=1 SV=1	1	4	4	4	3	4	4	4	4	4	3	4	4	4	4	4	3	4	4	4	4	4	35.9	35.9	35.9	15.947	145	145	0	26.482	By MS/MS	By MS/MS	By MS/MS	By MS/MS	By MS/MS	By MS/MS	26.2	35.9	35.9	35.9	35.9	35.9
Q6P2E9;Q6P2E9-2	Q6P2E9;Q6P2E9-2	4;4	4;4	4;4	Enhancer of mRNA-decapping protein 4	EDC4	sp|Q6P2E9|EDC4_HUMAN Enhancer of mRNA-decapping protein 4 OS=Homo sapiens OX=9606 GN=EDC4 PE=1 SV=1;sp|Q6P2E9-2|EDC4_HUMAN Isoform 2 of Enhancer of mRNA-decapping protein 4 OS=Homo sapiens OX=9606 GN=EDC4	2	4	4	4	4	0	0	0	0	0	4	0	0	0	0	0	4	0	0	0	0	0	5.8	5.8	5.8	151.66	1401	1401;1020	0	30.994	By MS/MS						5.8	0	0	0	0	0
Q7KZ85;Q7KZ85-3;Q7KZ85-2	Q7KZ85;Q7KZ85-3;Q7KZ85-2	4;3;2	4;3;2	4;3;2	Transcription elongation factor SPT6	SUPT6H	sp|Q7KZ85|SPT6H_HUMAN Transcription elongation factor SPT6 OS=Homo sapiens OX=9606 GN=SUPT6H PE=1 SV=2;sp|Q7KZ85-3|SPT6H_HUMAN Isoform 3 of Transcription elongation factor SPT6 OS=Homo sapiens OX=9606 GN=SUPT6H;sp|Q7KZ85-2|SPT6H_HUMAN Isoform 2 of Transcri	3	4	4	4	4	1	3	1	0	0	4	1	3	1	0	0	4	1	3	1	0	0	5.7	5.7	5.7	199.07	1726	1726;726;545	0	42.712	By MS/MS	By MS/MS	By MS/MS	By matching			5.7	1.2	4.5	1.4	0	0
Q7L4I2;Q7L4I2-2;H0YGP9;E1B6W4	Q7L4I2;Q7L4I2-2	4;4;1;1	4;4;1;1	4;4;1;1	Arginine/serine-rich coiled-coil protein 2	RSRC2	sp|Q7L4I2|RSRC2_HUMAN Arginine/serine-rich coiled-coil protein 2 OS=Homo sapiens OX=9606 GN=RSRC2 PE=1 SV=1;sp|Q7L4I2-2|RSRC2_HUMAN Isoform 2 of Arginine/serine-rich coiled-coil protein 2 OS=Homo sapiens OX=9606 GN=RSRC2	4	4	4	4	3	3	4	4	4	4	3	3	4	4	4	4	3	3	4	4	4	4	10.1	10.1	10.1	50.559	434	434;386;176;236	0	23.092	By MS/MS	By MS/MS	By MS/MS	By MS/MS	By MS/MS	By MS/MS	7.6	7.6	10.1	10.1	10.1	10.1
Q7Z6Z7;Q7Z6Z7-2;Q7Z6Z7-3;H0Y659	Q7Z6Z7;Q7Z6Z7-2;Q7Z6Z7-3	4;4;4;1	4;4;4;1	4;4;4;1	E3 ubiquitin-protein ligase HUWE1	HUWE1	sp|Q7Z6Z7|HUWE1_HUMAN E3 ubiquitin-protein ligase HUWE1 OS=Homo sapiens OX=9606 GN=HUWE1 PE=1 SV=3;sp|Q7Z6Z7-2|HUWE1_HUMAN Isoform 2 of E3 ubiquitin-protein ligase HUWE1 OS=Homo sapiens OX=9606 GN=HUWE1;sp|Q7Z6Z7-3|HUWE1_HUMAN Isoform 3 of E3 ubiquitin-pro	4	4	4	4	4	0	2	0	1	0	4	0	2	0	1	0	4	0	2	0	1	0	1.7	1.7	1.7	481.89	4374	4374;4358;4365;1197	0	48.358	By MS/MS		By MS/MS		By matching		1.7	0	0.7	0	0.3	0
Q8IVM0;Q8IVM0-2	Q8IVM0;Q8IVM0-2	4;4	4;4	4;4	Coiled-coil domain-containing protein 50	CCDC50	sp|Q8IVM0|CCD50_HUMAN Coiled-coil domain-containing protein 50 OS=Homo sapiens OX=9606 GN=CCDC50 PE=1 SV=1;sp|Q8IVM0-2|CCD50_HUMAN Isoform 2 of Coiled-coil domain-containing protein 50 OS=Homo sapiens OX=9606 GN=CCDC50	2	4	4	4	4	1	2	1	2	1	4	1	2	1	2	1	4	1	2	1	2	1	17	17	17	35.822	306	306;482	0	27.188	By MS/MS	By matching	By matching	By matching	By matching	By matching	17	3.9	8.2	3.9	8.2	4.2
Q8TA86;C9J6V2	Q8TA86	4;1	4;1	4;1	Retinitis pigmentosa 9 protein	RP9	sp|Q8TA86|RP9_HUMAN Retinitis pigmentosa 9 protein OS=Homo sapiens OX=9606 GN=RP9 PE=1 SV=2	2	4	4	4	2	3	4	3	2	4	2	3	4	3	2	4	2	3	4	3	2	4	32.1	32.1	32.1	26.106	221	221;166	0	27.637	By MS/MS	By MS/MS	By MS/MS	By MS/MS	By MS/MS	By MS/MS	12.2	25.3	32.1	25.3	21.3	32.1
Q8TAD8	Q8TAD8	4	4	4	Smad nuclear-interacting protein 1	SNIP1	sp|Q8TAD8|SNIP1_HUMAN Smad nuclear-interacting protein 1 OS=Homo sapiens OX=9606 GN=SNIP1 PE=1 SV=1	1	4	4	4	0	2	1	4	2	1	0	2	1	4	2	1	0	2	1	4	2	1	12.9	12.9	12.9	45.777	396	396	0	25.167		By MS/MS	By matching	By MS/MS	By MS/MS	By matching	0	7.6	2.8	12.9	6.1	2.8
Q8WX93;Q8WX93-4;Q8WX93-3;Q8WX93-8;Q8WX93-5;Q8WX93-7;Q8WX93-2;Q8WX93-9	Q8WX93;Q8WX93-4;Q8WX93-3;Q8WX93-8;Q8WX93-5	4;4;4;2;2;1;1;1	4;4;4;2;2;1;1;1	4;4;4;2;2;1;1;1	Palladin	PALLD	sp|Q8WX93|PALLD_HUMAN Palladin OS=Homo sapiens OX=9606 GN=PALLD PE=1 SV=3;sp|Q8WX93-4|PALLD_HUMAN Isoform 4 of Palladin OS=Homo sapiens OX=9606 GN=PALLD;sp|Q8WX93-3|PALLD_HUMAN Isoform 3 of Palladin OS=Homo sapiens OX=9606 GN=PALLD;sp|Q8WX93-8|PALLD_HUMAN	8	4	4	4	4	3	2	0	1	0	4	3	2	0	1	0	4	3	2	0	1	0	6.1	6.1	6.1	150.56	1383	1383;672;1001;777;1159;385;1106;1123	0	33.668	By MS/MS	By MS/MS	By matching		By matching		6.1	5.2	2.7	0	0.9	0
Q8WXF1;Q8WXF1-2;X6RDA4	Q8WXF1;Q8WXF1-2;X6RDA4	4;3;2	4;3;2	4;3;2	Paraspeckle component 1	PSPC1	sp|Q8WXF1|PSPC1_HUMAN Paraspeckle component 1 OS=Homo sapiens OX=9606 GN=PSPC1 PE=1 SV=1;sp|Q8WXF1-2|PSPC1_HUMAN Isoform 2 of Paraspeckle component 1 OS=Homo sapiens OX=9606 GN=PSPC1;tr|X6RDA4|X6RDA4_HUMAN Paraspeckle component 1 (Fragment) OS=Homo sapiens	3	4	4	4	2	2	2	1	1	1	2	2	2	1	1	1	2	2	2	1	1	1	15.5	15.5	15.5	58.743	523	523;393;248	0	31.491	By MS/MS	By MS/MS	By MS/MS	By MS/MS	By MS/MS	By matching	5.5	9.9	4.6	1.9	1.9	1.9
Q92616	Q92616	4	4	4	Translational activator GCN1	GCN1L1	sp|Q92616|GCN1_HUMAN eIF-2-alpha kinase activator GCN1 OS=Homo sapiens OX=9606 GN=GCN1 PE=1 SV=6	1	4	4	4	4	2	2	2	1	1	4	2	2	2	1	1	4	2	2	2	1	1	1.8	1.8	1.8	292.75	2671	2671	0	39.391	By MS/MS	By MS/MS	By MS/MS	By MS/MS	By MS/MS	By matching	1.8	1.2	1.2	1	0.4	0.4
Q92974;Q92974-2;V9GYF0;V9GYM8;Q92974-3;Q5VY93	Q92974;Q92974-2;V9GYF0;V9GYM8;Q92974-3	4;4;3;3;3;1	4;4;3;3;3;1	4;4;3;3;3;1	Rho guanine nucleotide exchange factor 2	ARHGEF2	sp|Q92974|ARHG2_HUMAN Rho guanine nucleotide exchange factor 2 OS=Homo sapiens OX=9606 GN=ARHGEF2 PE=1 SV=4;sp|Q92974-2|ARHG2_HUMAN Isoform 2 of Rho guanine nucleotide exchange factor 2 OS=Homo sapiens OX=9606 GN=ARHGEF2;tr|V9GYF0|V9GYF0_HUMAN Rho guanine	6	4	4	4	2	3	2	1	0	1	2	3	2	1	0	1	2	3	2	1	0	1	5.1	5.1	5.1	111.54	986	986;985;263;1031;958;264	0	27.694	By MS/MS	By MS/MS	By MS/MS	By matching		By matching	2.3	4	3.1	3.1	0	3.1
Q96A49	Q96A49	4	4	4	Synapse-associated protein 1	SYAP1	sp|Q96A49|SYAP1_HUMAN Synapse-associated protein 1 OS=Homo sapiens OX=9606 GN=SYAP1 PE=1 SV=1	1	4	4	4	4	0	1	2	1	1	4	0	1	2	1	1	4	0	1	2	1	1	15.3	15.3	15.3	39.933	352	352	0	54.304	By MS/MS		By matching	By MS/MS	By MS/MS	By MS/MS	15.3	0	4.3	11.1	4.3	4.3
Q96GA3;A0A075B6Q4	Q96GA3;A0A075B6Q4	4;3	4;3	4;3	Protein LTV1 homolog	LTV1	sp|Q96GA3|LTV1_HUMAN Protein LTV1 homolog OS=Homo sapiens OX=9606 GN=LTV1 PE=1 SV=1;tr|A0A075B6Q4|A0A075B6Q4_HUMAN Uncharacterized protein OS=Homo sapiens OX=9606 PE=4 SV=2	2	4	4	4	3	3	2	3	2	2	3	3	2	3	2	2	3	3	2	3	2	2	11.4	11.4	11.4	54.854	475	475;140	0	30.042	By MS/MS	By MS/MS	By MS/MS	By MS/MS	By matching	By MS/MS	8.2	8.6	6.1	8.2	5.7	5.7
Q9BPU6	Q9BPU6	4	4	4	Dihydropyrimidinase-related protein 5	DPYSL5	sp|Q9BPU6|DPYL5_HUMAN Dihydropyrimidinase-related protein 5 OS=Homo sapiens OX=9606 GN=DPYSL5 PE=1 SV=1	1	4	4	4	4	2	2	1	0	1	4	2	2	1	0	1	4	2	2	1	0	1	11.3	11.3	11.3	61.421	564	564	0	35.68	By MS/MS	By MS/MS	By MS/MS	By matching		By MS/MS	11.3	4.3	6.4	1.4	0	2.8
Q9BRP8;Q9BRP8-2	Q9BRP8;Q9BRP8-2	4;4	4;4	4;4	Partner of Y14 and mago	WIBG	sp|Q9BRP8|PYM1_HUMAN Partner of Y14 and mago OS=Homo sapiens OX=9606 GN=PYM1 PE=1 SV=1;sp|Q9BRP8-2|PYM1_HUMAN Isoform 2 of Partner of Y14 and mago OS=Homo sapiens OX=9606 GN=PYM1	2	4	4	4	4	2	3	2	2	2	4	2	3	2	2	2	4	2	3	2	2	2	25.5	25.5	25.5	22.655	204	204;203	0	32.649	By MS/MS	By MS/MS	By MS/MS	By MS/MS	By MS/MS	By MS/MS	25.5	17.2	25	17.2	17.2	17.2
Q9BWF3;E9PB51;Q96PK6-5;Q9BQ04	Q9BWF3;E9PB51;Q96PK6-5;Q9BQ04	4;3;3;2	4;3;3;2	4;3;3;2	RNA-binding protein 4;RNA-binding protein 14;RNA-binding protein 4B	RBM4;RBM14;RBM4B	sp|Q9BWF3|RBM4_HUMAN RNA-binding protein 4 OS=Homo sapiens OX=9606 GN=RBM4 PE=1 SV=1;tr|E9PB51|E9PB51_HUMAN RNA-binding protein 4 (Fragment) OS=Homo sapiens OX=9606 GN=RBM4 PE=1 SV=1;sp|Q96PK6-5|RBM14_HUMAN Isoform 5 of RNA-binding protein 14 OS=Homo sapie	4	4	4	4	2	2	2	3	2	2	2	2	2	3	2	2	2	2	2	3	2	2	17.3	17.3	17.3	40.313	364	364;240;339;359	0	25.601	By MS/MS	By MS/MS	By MS/MS	By MS/MS	By matching	By MS/MS	5.2	9.9	5.2	9.6	6.6	7.4
Q9BYN8	Q9BYN8	4	4	4	28S ribosomal protein S26, mitochondrial	MRPS26	sp|Q9BYN8|RT26_HUMAN 28S ribosomal protein S26, mitochondrial OS=Homo sapiens OX=9606 GN=MRPS26 PE=1 SV=1	1	4	4	4	3	2	3	2	3	3	3	2	3	2	3	3	3	2	3	2	3	3	19.5	19.5	19.5	24.211	205	205	0	23.461	By MS/MS	By MS/MS	By MS/MS	By MS/MS	By MS/MS	By MS/MS	14.6	10.2	19	5.9	10.7	19
Q9H0L4	Q9H0L4	4	3	3	Cleavage stimulation factor subunit 2 tau variant	CSTF2T	sp|Q9H0L4|CSTFT_HUMAN Cleavage stimulation factor subunit 2 tau variant OS=Homo sapiens OX=9606 GN=CSTF2T PE=1 SV=1	1	4	3	3	1	3	2	1	1	1	0	2	1	0	0	0	0	2	1	0	0	0	10.1	6	6	64.436	616	616	0	16.893	By matching	By MS/MS	By MS/MS	By matching	By matching	By matching	4.1	8.4	5.7	4.1	4.1	4.1
Q9H2W6;A0A087WT90	Q9H2W6;A0A087WT90	4;2	4;2	4;2	39S ribosomal protein L46, mitochondrial	MRPL46	sp|Q9H2W6|RM46_HUMAN 39S ribosomal protein L46, mitochondrial OS=Homo sapiens OX=9606 GN=MRPL46 PE=1 SV=1;tr|A0A087WT90|A0A087WT90_HUMAN 39S ribosomal protein L46, mitochondrial OS=Homo sapiens OX=9606 GN=MRPL46 PE=1 SV=1	2	4	4	4	4	1	2	1	2	2	4	1	2	1	2	2	4	1	2	1	2	2	15.8	15.8	15.8	31.705	279	279;169	0	25.365	By MS/MS	By MS/MS	By MS/MS	By MS/MS	By MS/MS	By MS/MS	15.8	5.4	10	5.4	10	10
Q9HB71;Q9HB71-3	Q9HB71;Q9HB71-3	4;4	4;4	4;4	Calcyclin-binding protein	CACYBP	sp|Q9HB71|CYBP_HUMAN Calcyclin-binding protein OS=Homo sapiens OX=9606 GN=CACYBP PE=1 SV=2;sp|Q9HB71-3|CYBP_HUMAN Isoform 3 of Calcyclin-binding protein OS=Homo sapiens OX=9606 GN=CACYBP	2	4	4	4	4	3	4	3	3	3	4	3	4	3	3	3	4	3	4	3	3	3	9.6	9.6	9.6	26.21	228	228;185	0	32.837	By MS/MS	By MS/MS	By MS/MS	By MS/MS	By MS/MS	By MS/MS	9.6	9.6	9.6	9.6	9.6	9.6
Q9NQW6;Q9NQW6-2;C9JJT6;H7C3S1	Q9NQW6;Q9NQW6-2	4;4;1;1	4;4;1;1	4;4;1;1	Actin-binding protein anillin	ANLN	sp|Q9NQW6|ANLN_HUMAN Anillin OS=Homo sapiens OX=9606 GN=ANLN PE=1 SV=2;sp|Q9NQW6-2|ANLN_HUMAN Isoform 2 of Anillin OS=Homo sapiens OX=9606 GN=ANLN	4	4	4	4	4	1	2	1	0	1	4	1	2	1	0	1	4	1	2	1	0	1	5.9	5.9	5.9	124.2	1124	1124;1087;169;236	0	25.75	By MS/MS	By MS/MS	By MS/MS	By matching		By matching	5.9	1.9	3.1	1.8	0	1.8
Q9NZM5;M0QZU5;M0QYZ9;M0QZ34;M0QX73	Q9NZM5;M0QZU5;M0QYZ9;M0QZ34	4;2;2;2;1	4;2;2;2;1	4;2;2;2;1	Glioma tumor suppressor candidate region gene 2 protein	GLTSCR2	sp|Q9NZM5|NOP53_HUMAN Ribosome biogenesis protein NOP53 OS=Homo sapiens OX=9606 GN=NOP53 PE=1 SV=2;tr|M0QZU5|M0QZU5_HUMAN Ribosome biogenesis protein NOP53 (Fragment) OS=Homo sapiens OX=9606 GN=NOP53 PE=1 SV=1;tr|M0QYZ9|M0QYZ9_HUMAN Ribosome biogenesis pro	5	4	4	4	1	2	2	3	2	1	1	2	2	3	2	1	1	2	2	3	2	1	16.9	16.9	16.9	54.389	478	478;99;149;200;265	0	22.673	By matching	By MS/MS	By MS/MS	By MS/MS	By MS/MS	By matching	2.1	10.7	10.7	8.4	6.5	2.1
Q9UHB9;Q9UHB9-4;Q9UHB9-2	Q9UHB9;Q9UHB9-4;Q9UHB9-2	4;4;2	4;4;2	4;4;2	Signal recognition particle subunit SRP68	SRP68	sp|Q9UHB9|SRP68_HUMAN Signal recognition particle subunit SRP68 OS=Homo sapiens OX=9606 GN=SRP68 PE=1 SV=2;sp|Q9UHB9-4|SRP68_HUMAN Isoform 4 of Signal recognition particle subunit SRP68 OS=Homo sapiens OX=9606 GN=SRP68;sp|Q9UHB9-2|SRP68_HUMAN Isoform 2 of	3	4	4	4	3	0	1	2	2	3	3	0	1	2	2	3	3	0	1	2	2	3	7.8	7.8	7.8	70.729	627	627;589;596	0	31.166	By MS/MS		By matching	By MS/MS	By MS/MS	By MS/MS	5.1	0	1.6	4.8	4.8	7.5
Q9UI43	Q9UI43	4	4	4	rRNA methyltransferase 2, mitochondrial	FTSJ2	sp|Q9UI43|MRM2_HUMAN rRNA methyltransferase 2, mitochondrial OS=Homo sapiens OX=9606 GN=MRM2 PE=1 SV=1	1	4	4	4	3	3	4	4	4	3	3	3	4	4	4	3	3	3	4	4	4	3	20.7	20.7	20.7	27.423	246	246	0	25.164	By MS/MS	By MS/MS	By MS/MS	By MS/MS	By MS/MS	By MS/MS	13.4	13.4	20.7	20.7	20.7	16.7
Q9UII2;A0A0B4J230;Q9UII2-3;Q9UII2-2	Q9UII2;A0A0B4J230;Q9UII2-3;Q9UII2-2	4;2;2;2	4;2;2;2	4;2;2;2	ATPase inhibitor, mitochondrial	ATPIF1	sp|Q9UII2|ATIF1_HUMAN ATPase inhibitor, mitochondrial OS=Homo sapiens OX=9606 GN=ATP5IF1 PE=1 SV=1;tr|A0A0B4J230|A0A0B4J230_HUMAN ATP synthase inhibitory factor subunit 1 OS=Homo sapiens OX=9606 GN=ATP5IF1 PE=1 SV=1;sp|Q9UII2-3|ATIF1_HUMAN Isoform 3 of ATP	4	4	4	4	4	1	3	3	3	3	4	1	3	3	3	3	4	1	3	3	3	3	32.1	32.1	32.1	12.249	106	106;75;60;71	0	30.259	By MS/MS	By matching	By MS/MS	By MS/MS	By MS/MS	By matching	32.1	9.4	21.7	28.3	28.3	28.3
Q9UNE7;H3BS86;H3BUD0;Q9UNE7-2;H3BTA3	Q9UNE7;H3BS86;H3BUD0;Q9UNE7-2	4;3;2;2;1	4;3;2;2;1	4;3;2;2;1	E3 ubiquitin-protein ligase CHIP	STUB1	sp|Q9UNE7|CHIP_HUMAN E3 ubiquitin-protein ligase CHIP OS=Homo sapiens OX=9606 GN=STUB1 PE=1 SV=2;tr|H3BS86|H3BS86_HUMAN E3 ubiquitin-protein ligase CHIP (Fragment) OS=Homo sapiens OX=9606 GN=STUB1 PE=1 SV=8;tr|H3BUD0|H3BUD0_HUMAN E3 ubiquitin-protein ligas	5	4	4	4	4	0	1	0	0	1	4	0	1	0	0	1	4	0	1	0	0	1	21.1	21.1	21.1	34.856	303	303;213;185;231;157	0	27.094	By MS/MS		By matching			By matching	21.1	0	4.6	0	0	4.6
Q9UQE7	Q9UQE7	4	4	4	Structural maintenance of chromosomes protein 3	SMC3	sp|Q9UQE7|SMC3_HUMAN Structural maintenance of chromosomes protein 3 OS=Homo sapiens OX=9606 GN=SMC3 PE=1 SV=2	1	4	4	4	4	0	0	0	0	0	4	0	0	0	0	0	4	0	0	0	0	0	5.9	5.9	5.9	141.54	1217	1217	0	53.236	By MS/MS						5.9	0	0	0	0	0
Q9Y237;Q9Y237-2;H0Y4T6;J3KMW3;H0Y8P6;H0Y610;Q9Y237-3	Q9Y237;Q9Y237-2	4;4;1;1;1;1;1	4;4;1;1;1;1;1	4;4;1;1;1;1;1	Peptidyl-prolyl cis-trans isomerase NIMA-interacting 4	PIN4	sp|Q9Y237|PIN4_HUMAN Peptidyl-prolyl cis-trans isomerase NIMA-interacting 4 OS=Homo sapiens OX=9606 GN=PIN4 PE=1 SV=1;sp|Q9Y237-2|PIN4_HUMAN Isoform 2 of Peptidyl-prolyl cis-trans isomerase NIMA-interacting 4 OS=Homo sapiens OX=9606 GN=PIN4	7	4	4	4	4	2	3	3	2	2	4	2	3	3	2	2	4	2	3	3	2	2	44.3	44.3	44.3	13.81	131	131;156;91;111;115;116;133	0	55.735	By MS/MS	By MS/MS	By MS/MS	By MS/MS	By MS/MS	By MS/MS	44.3	19.8	44.3	19.8	19.8	19.8
Q9Y2Z0;Q9Y2Z0-2	Q9Y2Z0;Q9Y2Z0-2	4;4	4;4	4;4	Suppressor of G2 allele of SKP1 homolog	SUGT1	sp|Q9Y2Z0|SGT1_HUMAN Protein SGT1 homolog OS=Homo sapiens OX=9606 GN=SUGT1 PE=1 SV=3;sp|Q9Y2Z0-2|SGT1_HUMAN Isoform 2 of Protein SGT1 homolog OS=Homo sapiens OX=9606 GN=SUGT1	2	4	4	4	3	1	3	1	0	0	3	1	3	1	0	0	3	1	3	1	0	0	12.9	12.9	12.9	41.024	365	365;333	0	26.258	By MS/MS	By MS/MS	By MS/MS	By MS/MS			9.6	3.3	9.9	5.5	0	0
Q9Y3B7;Q9Y3B7-2;H0YCD5;Q9Y3B7-3	Q9Y3B7;Q9Y3B7-2	4;4;1;1	4;4;1;1	4;4;1;1	39S ribosomal protein L11, mitochondrial	MRPL11	sp|Q9Y3B7|RM11_HUMAN 39S ribosomal protein L11, mitochondrial OS=Homo sapiens OX=9606 GN=MRPL11 PE=1 SV=1;sp|Q9Y3B7-2|RM11_HUMAN Isoform 2 of 39S ribosomal protein L11, mitochondrial OS=Homo sapiens OX=9606 GN=MRPL11	4	4	4	4	4	2	3	4	3	4	4	2	3	4	3	4	4	2	3	4	3	4	30.2	30.2	30.2	20.683	192	192;166;63;181	0	40.044	By MS/MS	By MS/MS	By MS/MS	By MS/MS	By MS/MS	By MS/MS	30.2	21.4	21.4	30.2	21.4	30.2
Q9Y3B9	Q9Y3B9	4	4	4	RRP15-like protein	RRP15	sp|Q9Y3B9|RRP15_HUMAN RRP15-like protein OS=Homo sapiens OX=9606 GN=RRP15 PE=1 SV=2	1	4	4	4	3	2	3	3	4	2	3	2	3	3	4	2	3	2	3	3	4	2	16.7	16.7	16.7	31.484	282	282	0	26.977	By MS/MS	By MS/MS	By MS/MS	By MS/MS	By matching	By MS/MS	16.7	6	11.7	11	16.7	6
Q9Y6A5;H0Y8F2	Q9Y6A5;H0Y8F2	4;3	4;3	4;3	Transforming acidic coiled-coil-containing protein 3	TACC3	sp|Q9Y6A5|TACC3_HUMAN Transforming acidic coiled-coil-containing protein 3 OS=Homo sapiens OX=9606 GN=TACC3 PE=1 SV=1;tr|H0Y8F2|H0Y8F2_HUMAN Transforming acidic coiled-coil-containing protein 3 (Fragment) OS=Homo sapiens OX=9606 GN=TACC3 PE=1 SV=1	2	4	4	4	4	2	3	0	1	1	4	2	3	0	1	1	4	2	3	0	1	1	5.7	5.7	5.7	90.359	838	838;217	0	23.263	By MS/MS	By MS/MS	By MS/MS		By matching	By MS/MS	5.7	5.7	5.7	0	2	3.2
P46379;A0A024RCR6;A0A0G2JK23;P46379-2;P46379-3;P46379-4;H0Y4L1;H0Y710;A0A0G2JL47;P46379-5	P46379;A0A024RCR6;A0A0G2JK23;P46379-2;P46379-3;P46379-4;H0Y4L1;H0Y710;A0A0G2JL47;P46379-5	3;3;3;3;3;2;2;2;2;2	3;3;3;3;3;2;2;2;2;2	3;3;3;3;3;2;2;2;2;2	Large proline-rich protein BAG6	BAG6;BAT3	sp|P46379|BAG6_HUMAN Large proline-rich protein BAG6 OS=Homo sapiens OX=9606 GN=BAG6 PE=1 SV=2;tr|A0A024RCR6|A0A024RCR6_HUMAN HLA-B associated transcript 3, isoform CRA_a OS=Homo sapiens OX=9606 GN=BAG6 PE=1 SV=1;tr|A0A0G2JK23|A0A0G2JK23_HUMAN Large prolin	10	3	3	3	2	2	1	0	1	1	2	2	1	0	1	1	2	2	1	0	1	1	4.8	4.8	4.8	119.41	1132	1132;1126;1132;1126;1162;903;136;226;1077;1077	0	17.554	By MS/MS	By MS/MS	By MS/MS		By matching	By matching	4.2	2	1.5	0	1.5	1.5
Q04323;A0A087WTZ5;E9PRQ7;E9PJ81;Q04323-2	Q04323;A0A087WTZ5;E9PRQ7;E9PJ81;Q04323-2	3;3;3;2;2	3;3;3;2;2	3;3;3;2;2	UBX domain-containing protein 1	UBXN1	sp|Q04323|UBXN1_HUMAN UBX domain-containing protein 1 OS=Homo sapiens OX=9606 GN=UBXN1 PE=1 SV=2;tr|A0A087WTZ5|A0A087WTZ5_HUMAN UBX domain-containing protein 1 OS=Homo sapiens OX=9606 GN=UBXN1 PE=1 SV=1;tr|E9PRQ7|E9PRQ7_HUMAN UBX domain-containing protein	5	3	3	3	3	1	0	3	3	3	3	1	0	3	3	3	3	1	0	3	3	3	21.9	21.9	21.9	33.325	297	297;238;293;290;312	0	21.5	By MS/MS	By matching		By MS/MS	By MS/MS	By MS/MS	21.9	8.8	0	21.9	21.9	21.9
Q9BRJ2;A0A0G2JMS5;A0A087WU62;A0A087X2D5	Q9BRJ2;A0A0G2JMS5;A0A087WU62;A0A087X2D5	3;3;3;3	3;3;3;3	3;3;3;3	39S ribosomal protein L45, mitochondrial	MRPL45	sp|Q9BRJ2|RM45_HUMAN 39S ribosomal protein L45, mitochondrial OS=Homo sapiens OX=9606 GN=MRPL45 PE=1 SV=2;tr|A0A0G2JMS5|A0A0G2JMS5_HUMAN 39S ribosomal protein L45, mitochondrial OS=Homo sapiens OX=9606 GN=MRPL45 PE=1 SV=1;tr|A0A087WU62|A0A087WU62_HUMAN 39S	4	3	3	3	3	1	2	3	2	1	3	1	2	3	2	1	3	1	2	3	2	1	16	16	16	35.351	306	306;256;256;306	0	21.577	By MS/MS	By matching	By matching	By MS/MS	By MS/MS	By matching	16	3.9	6.9	16	13.1	3.9
Q13148;A0A087WX29;Q13148-4;K7EJM5;A0A1W2PNU8;B1AKP7;G3V162;A0A087X260;A0A087WYY0	Q13148;A0A087WX29;Q13148-4	3;3;2;1;1;1;1;1;1	3;3;2;1;1;1;1;1;1	3;3;2;1;1;1;1;1;1	TAR DNA-binding protein 43	TARDBP	sp|Q13148|TADBP_HUMAN TAR DNA-binding protein 43 OS=Homo sapiens OX=9606 GN=TARDBP PE=1 SV=1;tr|A0A087WX29|A0A087WX29_HUMAN TAR DNA-binding protein 43 (Fragment) OS=Homo sapiens OX=9606 GN=TARDBP PE=1 SV=1;sp|Q13148-4|TADBP_HUMAN Isoform 2 of TAR DNA-bindi	9	3	3	3	3	2	3	1	1	1	3	2	3	1	1	1	3	2	3	1	1	1	11.8	11.8	11.8	44.739	414	414;243;298;201;258;295;298;301;304	0	44.334	By MS/MS	By MS/MS	By MS/MS	By MS/MS	By MS/MS	By matching	11.8	5.1	11.8	4.3	4.3	4.3
O43681;A0A087WXS7	O43681;A0A087WXS7	3;3	3;3	3;3	ATPase ASNA1	ASNA1	sp|O43681|ASNA_HUMAN ATPase ASNA1 OS=Homo sapiens OX=9606 GN=ASNA1 PE=1 SV=2;tr|A0A087WXS7|A0A087WXS7_HUMAN ATPase ASNA1 OS=Homo sapiens OX=9606 GN=ASNA1 PE=1 SV=1	2	3	3	3	3	0	1	2	1	0	3	0	1	2	1	0	3	0	1	2	1	0	23.9	23.9	23.9	38.792	348	348;331	0	23.008	By MS/MS		By matching	By MS/MS	By MS/MS		23.9	0	7.2	17.5	10.3	0
Q00536;Q00536-2;E5RGN0;A0A087WZU2;Q00536-3;E5RIY8;H0YBX5;E5RIU4;E5RJM2	Q00536;Q00536-2;E5RGN0;A0A087WZU2;Q00536-3	3;3;3;3;3;1;1;1;1	2;2;2;2;2;1;1;1;1	2;2;2;2;2;1;1;1;1	Cyclin-dependent kinase 16	CDK16	sp|Q00536|CDK16_HUMAN Cyclin-dependent kinase 16 OS=Homo sapiens OX=9606 GN=CDK16 PE=1 SV=1;sp|Q00536-2|CDK16_HUMAN Isoform 2 of Cyclin-dependent kinase 16 OS=Homo sapiens OX=9606 GN=CDK16;tr|E5RGN0|E5RGN0_HUMAN Cyclin-dependent kinase 16 (Fragment) OS=Hom	9	3	2	2	0	1	1	2	2	1	0	1	1	1	2	1	0	1	1	1	2	1	6.2	4.6	4.6	55.715	496	496;570;393;448;502;150;152;153;189	0	11.058		By MS/MS	By MS/MS	By MS/MS	By MS/MS	By MS/MS	0	1.8	1.8	3.4	4.6	1.8
O95139;A0A087WZX2;O95139-2	O95139;A0A087WZX2;O95139-2	3;3;2	3;3;2	3;3;2	NADH dehydrogenase [ubiquinone] 1 beta subcomplex subunit 6	NDUFB6	sp|O95139|NDUB6_HUMAN NADH dehydrogenase [ubiquinone] 1 beta subcomplex subunit 6 OS=Homo sapiens OX=9606 GN=NDUFB6 PE=1 SV=3;tr|A0A087WZX2|A0A087WZX2_HUMAN NADH dehydrogenase [ubiquinone] 1 beta subcomplex subunit 6 OS=Homo sapiens OX=9606 GN=NDUFB6 PE=1	3	3	3	3	2	1	1	1	1	0	2	1	1	1	1	0	2	1	1	1	1	0	33.6	33.6	33.6	15.489	128	128;97;113	0	21.817	By MS/MS	By MS/MS	By MS/MS	By matching	By matching		14.1	19.5	19.5	7.8	7.8	0
O60271;O60271-2;A0A087X2D8;O60271-5;O60271-3;O60271-4;O60271-9	O60271;O60271-2;A0A087X2D8;O60271-5;O60271-3;O60271-4;O60271-9	3;3;3;3;3;3;2	3;3;3;3;3;3;2	3;3;3;3;3;3;2	C-Jun-amino-terminal kinase-interacting protein 4	SPAG9	sp|O60271|JIP4_HUMAN C-Jun-amino-terminal kinase-interacting protein 4 OS=Homo sapiens OX=9606 GN=SPAG9 PE=1 SV=4;sp|O60271-2|JIP4_HUMAN Isoform 2 of C-Jun-amino-terminal kinase-interacting protein 4 OS=Homo sapiens OX=9606 GN=SPAG9;tr|A0A087X2D8|A0A087X2D	7	3	3	3	3	1	2	0	2	1	3	1	2	0	2	1	3	1	2	0	2	1	4.2	4.2	4.2	146.2	1321	1321;1311;1312;931;945;1307;1177	0	40.962	By MS/MS	By matching	By MS/MS		By MS/MS	By MS/MS	4.2	1.4	2.4	0	2.4	1.4
P45880;A0A0A0MR02;P45880-2;P45880-1;Q5JSD2;Q5JSD1	P45880;A0A0A0MR02;P45880-2;P45880-1	3;3;3;3;1;1	3;3;3;3;1;1	3;3;3;3;1;1	Voltage-dependent anion-selective channel protein 2	VDAC2	sp|P45880|VDAC2_HUMAN Voltage-dependent anion-selective channel protein 2 OS=Homo sapiens OX=9606 GN=VDAC2 PE=1 SV=2;tr|A0A0A0MR02|A0A0A0MR02_HUMAN Voltage-dependent anion-selective channel protein 2 (Fragment) OS=Homo sapiens OX=9606 GN=VDAC2 PE=1 SV=1;sp	6	3	3	3	2	1	2	2	3	2	2	1	2	2	3	2	2	1	2	2	3	2	12.9	12.9	12.9	31.566	294	294;282;283;309;194;204	0	58.103	By MS/MS	By matching	By matching	By MS/MS	By MS/MS	By MS/MS	10.2	6.8	10.2	10.2	12.9	10.2
Q8WZ42;A0A0A0MRA3;A0A0A0MTS7;Q8WZ42-3;Q8WZ42-10;Q8WZ42-9;Q8WZ42-5;Q8WZ42-11;Q8WZ42-4;Q8WZ42-7;Q8WZ42-2;Q8WZ42-8;Q8WZ42-13;Q8WZ42-12	Q8WZ42;A0A0A0MRA3;A0A0A0MTS7;Q8WZ42-3;Q8WZ42-10;Q8WZ42-9;Q8WZ42-5;Q8WZ42-11;Q8WZ42-4;Q8WZ42-7;Q8WZ42-2;Q8WZ42-8;Q8WZ42-13;Q8WZ42-12	3;3;3;3;3;3;3;3;3;3;3;3;3;3	3;3;3;3;3;3;3;3;3;3;3;3;3;3	3;3;3;3;3;3;3;3;3;3;3;3;3;3	Titin	TTN	sp|Q8WZ42|TITIN_HUMAN Titin OS=Homo sapiens OX=9606 GN=TTN PE=1 SV=4;tr|A0A0A0MRA3|A0A0A0MRA3_HUMAN Titin OS=Homo sapiens OX=9606 GN=TTN PE=1 SV=1;tr|A0A0A0MTS7|A0A0A0MTS7_HUMAN Titin OS=Homo sapiens OX=9606 GN=TTN PE=1 SV=1;sp|Q8WZ42-3|TITIN_HUMAN Isoform	14	3	3	3	2	2	2	1	2	1	2	2	2	1	2	1	2	2	2	1	2	1	0.1	0.1	0.1	3816	34350	34350;27118;35991;26926;27051;27118;32900;33423;33445;33615;34258;34475;34484;35991	0	17.103	By MS/MS	By MS/MS	By MS/MS	By MS/MS	By MS/MS	By MS/MS	0.1	0.1	0.1	0	0.1	0
P41252;J3KR24;A0A0A0MSX9	P41252;J3KR24;A0A0A0MSX9	3;3;3	3;3;3	3;3;3	Isoleucine--tRNA ligase, cytoplasmic	IARS	sp|P41252|SYIC_HUMAN Isoleucine--tRNA ligase, cytoplasmic OS=Homo sapiens OX=9606 GN=IARS PE=1 SV=2;tr|J3KR24|J3KR24_HUMAN Isoleucine--tRNA ligase, cytoplasmic OS=Homo sapiens OX=9606 GN=IARS PE=1 SV=1;tr|A0A0A0MSX9|A0A0A0MSX9_HUMAN Isoleucine--tRNA ligase	3	3	3	3	3	0	0	0	0	0	3	0	0	0	0	0	3	0	0	0	0	0	4.3	4.3	4.3	144.5	1262	1262;1152;1242	0	18.952	By MS/MS						4.3	0	0	0	0	0
Q12972;A0A0A0MT09;Q12972-2;Q12972-3	Q12972;A0A0A0MT09;Q12972-2	3;3;3;1	3;3;3;1	3;3;3;1	Nuclear inhibitor of protein phosphatase 1;Activator of RNA decay	PPP1R8	sp|Q12972|PP1R8_HUMAN Nuclear inhibitor of protein phosphatase 1 OS=Homo sapiens OX=9606 GN=PPP1R8 PE=1 SV=2;tr|A0A0A0MT09|A0A0A0MT09_HUMAN Nuclear inhibitor of protein phosphatase 1 (Fragment) OS=Homo sapiens OX=9606 GN=PPP1R8 PE=1 SV=1;sp|Q12972-2|PP1R8_	4	3	3	3	3	1	1	1	0	0	3	1	1	1	0	0	3	1	1	1	0	0	16	16	16	38.478	351	351;205;209;127	0	36.658	By MS/MS	By matching	By MS/MS	By matching			16	5.1	4.8	4.8	0	0
P30566;A0A1B0GWJ0;A0A1B0GTJ7;A0A0A6YY92;A0A096LNY6;A0A096LNT0;A0A096LP76;B4DEP1;A0A1W2PRX2;A0A096LP72;A0A096LNY4;A0A096LNY5;A0A1B0GTG9;A0A1B0GWF8;P30566-2	P30566;A0A1B0GWJ0;A0A1B0GTJ7;A0A0A6YY92;A0A096LNY6	3;3;3;3;2;1;1;1;1;1;1;1;1;1;1	3;3;3;3;2;1;1;1;1;1;1;1;1;1;1	3;3;3;3;2;1;1;1;1;1;1;1;1;1;1	Adenylosuccinate lyase	ADSL	sp|P30566|PUR8_HUMAN Adenylosuccinate lyase OS=Homo sapiens OX=9606 GN=ADSL PE=1 SV=2;tr|A0A1B0GWJ0|A0A1B0GWJ0_HUMAN Adenylosuccinate lyase OS=Homo sapiens OX=9606 GN=ADSL PE=1 SV=1;tr|A0A1B0GTJ7|A0A1B0GTJ7_HUMAN Adenylosuccinate lyase OS=Homo sapiens OX=9	15	3	3	3	3	0	0	1	0	0	3	0	0	1	0	0	3	0	0	1	0	0	13.8	13.8	13.8	54.889	484	484;480;480;498;360;81;102;127;142;149;164;262;377;403;425	0	42.858	By MS/MS			By MS/MS			13.8	0	0	3.9	0	0
A0A0B4J220;E9PRG8;E9PLD3	A0A0B4J220;E9PRG8;E9PLD3	3;2;2	3;2;2	3;2;2	Uncharacterized protein C11orf98	C11orf98	tr|A0A0B4J220|A0A0B4J220_HUMAN Chromosome 11 open reading frame 48, isoform CRA_c OS=Homo sapiens OX=9606 GN=C11orf98 PE=1 SV=1;sp|E9PRG8|CK098_HUMAN Uncharacterized protein C11orf98 OS=Homo sapiens OX=9606 GN=C11orf98 PE=4 SV=1;tr|E9PLD3|E9PLD3_HUMAN Unch	3	3	3	3	3	2	3	3	3	3	3	2	3	3	3	3	3	2	3	3	3	3	23.6	23.6	23.6	14.234	123	123;122;99	0	19.567	By MS/MS	By MS/MS	By MS/MS	By MS/MS	By MS/MS	By MS/MS	23.6	22	23.6	23.6	23.6	23.6
P42765;K7EME0;A0A0B4J2A4	P42765;K7EME0;A0A0B4J2A4	3;3;3	3;3;3	3;3;3	3-ketoacyl-CoA thiolase, mitochondrial	ACAA2	sp|P42765|THIM_HUMAN 3-ketoacyl-CoA thiolase, mitochondrial OS=Homo sapiens OX=9606 GN=ACAA2 PE=1 SV=2;tr|K7EME0|K7EME0_HUMAN 3-ketoacyl-CoA thiolase, mitochondrial OS=Homo sapiens OX=9606 GN=ACAA2 PE=1 SV=1;tr|A0A0B4J2A4|A0A0B4J2A4_HUMAN 3-ketoacyl-CoA th	3	3	3	3	3	0	1	2	2	2	3	0	1	2	2	2	3	0	1	2	2	2	14.4	14.4	14.4	41.924	397	397;342;394	0	18.125	By MS/MS		By matching	By matching	By matching	By MS/MS	14.4	0	2.8	11.6	7.8	7.8
P27695;G3V5D9;A0A0C4DGK8;G3V3C7;G3V5Q1;G3V3M6	P27695;G3V5D9;A0A0C4DGK8;G3V3C7;G3V5Q1;G3V3M6	3;3;3;3;3;3	3;3;3;3;3;3	3;3;3;3;3;3	DNA-(apurinic or apyrimidinic site) lyase;DNA-(apurinic or apyrimidinic site) lyase, mitochondrial	APEX1	sp|P27695|APEX1_HUMAN DNA-(apurinic or apyrimidinic site) lyase OS=Homo sapiens OX=9606 GN=APEX1 PE=1 SV=2;tr|G3V5D9|G3V5D9_HUMAN DNA-(apurinic or apyrimidinic site) lyase (Fragment) OS=Homo sapiens OX=9606 GN=APEX1 PE=1 SV=8;tr|A0A0C4DGK8|A0A0C4DGK8_HUMAN	6	3	3	3	3	3	3	2	2	3	3	3	3	2	2	3	3	3	3	2	2	3	6.6	6.6	6.6	35.554	318	318;107;146;174;242;263	0	20.919	By MS/MS	By MS/MS	By MS/MS	By MS/MS	By MS/MS	By MS/MS	6.6	6.6	6.6	5.7	5.7	6.6
Q9Y6Y8;A0A0C4DH82;Q9Y6Y8-2;H7C4C4;H7C0V8	Q9Y6Y8;A0A0C4DH82;Q9Y6Y8-2	3;3;3;1;1	3;3;3;1;1	3;3;3;1;1	SEC23-interacting protein	SEC23IP	sp|Q9Y6Y8|S23IP_HUMAN SEC23-interacting protein OS=Homo sapiens OX=9606 GN=SEC23IP PE=1 SV=1;tr|A0A0C4DH82|A0A0C4DH82_HUMAN SEC23-interacting protein OS=Homo sapiens OX=9606 GN=SEC23IP PE=1 SV=1;sp|Q9Y6Y8-2|S23IP_HUMAN Isoform 2 of SEC23-interacting protei	5	3	3	3	3	1	1	1	1	1	3	1	1	1	1	1	3	1	1	1	1	1	5.4	5.4	5.4	111.08	1000	1000;486;924;153;194	0	21.685	By MS/MS	By MS/MS	By MS/MS	By matching	By MS/MS	By MS/MS	5.4	1.3	1.3	1.3	1.3	1.3
Q9UDY2;A0A1B0GTW1;A0A2R8YDH4;Q9UDY2-3;Q9UDY2-7;Q9UDY2-2;Q9UDY2-5;Q9UDY2-4;Q9UDY2-6	Q9UDY2;A0A1B0GTW1;A0A2R8YDH4;Q9UDY2-3;Q9UDY2-7;Q9UDY2-2;Q9UDY2-5;Q9UDY2-4;Q9UDY2-6	3;3;3;3;3;2;2;2;2	3;3;3;3;3;2;2;2;2	3;3;3;3;3;2;2;2;2	Tight junction protein ZO-2	TJP2	sp|Q9UDY2|ZO2_HUMAN Tight junction protein ZO-2 OS=Homo sapiens OX=9606 GN=TJP2 PE=1 SV=2;tr|A0A1B0GTW1|A0A1B0GTW1_HUMAN Tight junction protein ZO-2 OS=Homo sapiens OX=9606 GN=TJP2 PE=1 SV=1;tr|A0A2R8YDH4|A0A2R8YDH4_HUMAN Tight junction protein ZO-2 OS=Hom	9	3	3	3	3	0	3	1	0	1	3	0	3	1	0	1	3	0	3	1	0	1	5.4	5.4	5.4	133.96	1190	1190;1249;1319;1167;1221;1043;993;1020;1157	0	23.253	By MS/MS		By MS/MS	By matching		By matching	5.4	0	5.4	1.5	0	1.5
Q16626;A0A2R8Y7W8;A0A2R8Y6W5	Q16626;A0A2R8Y7W8;A0A2R8Y6W5	3;3;3	3;3;3	3;3;3	Male-enhanced antigen 1	MEA1	sp|Q16626|MEA1_HUMAN Male-enhanced antigen 1 OS=Homo sapiens OX=9606 GN=MEA1 PE=1 SV=2;tr|A0A2R8Y7W8|A0A2R8Y7W8_HUMAN Male-enhanced antigen 1 OS=Homo sapiens OX=9606 GN=MEA1 PE=1 SV=1;tr|A0A2R8Y6W5|A0A2R8Y6W5_HUMAN Male-enhanced antigen 1 OS=Homo sapiens O	3	3	3	3	3	2	2	0	0	2	3	2	2	0	0	2	3	2	2	0	0	2	18.9	18.9	18.9	19.904	185	185;172;188	0	64.125	By MS/MS	By MS/MS	By MS/MS			By matching	18.9	18.9	16.2	0	0	18.9
A0MZ66;A0MZ66-8;A0MZ66-4;A0MZ66-5;A0MZ66-6;A0MZ66-3;A0MZ66-7;A0MZ66-2	A0MZ66;A0MZ66-8;A0MZ66-4;A0MZ66-5;A0MZ66-6;A0MZ66-3;A0MZ66-7	3;3;3;3;3;3;2;1	3;3;3;3;3;3;2;1	3;3;3;3;3;3;2;1	Shootin-1	KIAA1598	sp|A0MZ66|SHOT1_HUMAN Shootin-1 OS=Homo sapiens OX=9606 GN=SHTN1 PE=1 SV=4;sp|A0MZ66-8|SHOT1_HUMAN Isoform 8 of Shootin-1 OS=Homo sapiens OX=9606 GN=SHTN1;sp|A0MZ66-4|SHOT1_HUMAN Isoform 4 of Shootin-1 OS=Homo sapiens OX=9606 GN=SHTN1;sp|A0MZ66-5|SHOT1_HUM	8	3	3	3	3	0	1	0	0	1	3	0	1	0	0	1	3	0	1	0	0	1	4.4	4.4	4.4	71.639	631	631;498;558;571;601;649;219;456	0	19.266	By MS/MS		By MS/MS			By matching	4.4	0	2.5	0	0	2.5
Q9UKK9;A6NCQ0;A6NJU6;A6NFX8;C9JYY9;H0YEY4	Q9UKK9;A6NCQ0;A6NJU6;A6NFX8;C9JYY9	3;3;3;3;2;1	3;3;3;3;2;1	3;3;3;3;2;1	ADP-sugar pyrophosphatase	NUDT5	sp|Q9UKK9|NUDT5_HUMAN ADP-sugar pyrophosphatase OS=Homo sapiens OX=9606 GN=NUDT5 PE=1 SV=1;tr|A6NCQ0|A6NCQ0_HUMAN ADP-sugar pyrophosphatase OS=Homo sapiens OX=9606 GN=NUDT5 PE=1 SV=1;tr|A6NJU6|A6NJU6_HUMAN ADP-sugar pyrophosphatase OS=Homo sapiens OX=9606	6	3	3	3	3	0	2	0	1	2	3	0	2	0	1	2	3	0	2	0	1	2	28.8	28.8	28.8	24.327	219	219;180;186;232;97;137	0	25.149	By MS/MS		By matching		By matching	By MS/MS	28.8	0	13.7	0	5	13.7
P54578;A6NJA2;P54578-2;P54578-3	P54578;A6NJA2;P54578-2;P54578-3	3;3;3;3	3;3;3;3	3;3;3;3	Ubiquitin carboxyl-terminal hydrolase 14;Ubiquitin carboxyl-terminal hydrolase	USP14	sp|P54578|UBP14_HUMAN Ubiquitin carboxyl-terminal hydrolase 14 OS=Homo sapiens OX=9606 GN=USP14 PE=1 SV=3;tr|A6NJA2|A6NJA2_HUMAN Ubiquitin carboxyl-terminal hydrolase 14 OS=Homo sapiens OX=9606 GN=USP14 PE=1 SV=2;sp|P54578-2|UBP14_HUMAN Isoform 2 of Ubiqui	4	3	3	3	3	0	0	0	0	1	3	0	0	0	0	1	3	0	0	0	0	1	8.7	8.7	8.7	56.068	494	494;448;459;483	0	22.471	By MS/MS					By matching	8.7	0	0	0	0	3.6
P55036;Q5VWC4;A6PVX3;P55036-2;A2A3N6	P55036;Q5VWC4;A6PVX3;P55036-2	3;3;3;3;1	3;3;3;3;1	3;3;3;3;1	26S proteasome non-ATPase regulatory subunit 4	PSMD4	sp|P55036|PSMD4_HUMAN 26S proteasome non-ATPase regulatory subunit 4 OS=Homo sapiens OX=9606 GN=PSMD4 PE=1 SV=1;tr|Q5VWC4|Q5VWC4_HUMAN 26S proteasome non-ATPase regulatory subunit 4 OS=Homo sapiens OX=9606 GN=PSMD4 PE=1 SV=1;tr|A6PVX3|A6PVX3_HUMAN 26S prot	5	3	3	3	3	1	3	2	1	3	3	1	3	2	1	3	3	1	3	2	1	3	8.5	8.5	8.5	40.736	377	377;380;203;268;862	0	24.276	By MS/MS	By matching	By MS/MS	By MS/MS	By matching	By MS/MS	8.5	5.6	8.5	8.5	5.6	8.5
Q8NBJ7;E9PBT8;J3QT17;A8MXB9;J3KQJ1;Q8NBJ7-2;Q8NBJ7-5;C9JL30;H7C3B2;C9J660	Q8NBJ7;E9PBT8;J3QT17;A8MXB9;J3KQJ1;Q8NBJ7-2;Q8NBJ7-5	3;3;3;3;3;3;3;1;1;1	3;3;3;3;3;3;3;1;1;1	3;3;3;3;3;3;3;1;1;1	Sulfatase-modifying factor 2	SUMF2	sp|Q8NBJ7|SUMF2_HUMAN Inactive C-alpha-formylglycine-generating enzyme 2 OS=Homo sapiens OX=9606 GN=SUMF2 PE=1 SV=2;tr|E9PBT8|E9PBT8_HUMAN Inactive C-alpha-formylglycine-generating enzyme 2 OS=Homo sapiens OX=9606 GN=SUMF2 PE=1 SV=1;tr|J3QT17|J3QT17_HUMAN	10	3	3	3	2	2	1	2	2	1	2	2	1	2	2	1	2	2	1	2	2	1	11.3	11.3	11.3	33.843	301	301;232;236;305;320;213;217;293;304;352	0	21.02	By MS/MS	By MS/MS	By MS/MS	By matching	By MS/MS	By MS/MS	10	6.3	5	10	10	5
Q9UKX7;B0QY21;Q9UKX7-2	Q9UKX7;B0QY21;Q9UKX7-2	3;3;3	3;3;3	3;3;3	Nuclear pore complex protein Nup50	NUP50	sp|Q9UKX7|NUP50_HUMAN Nuclear pore complex protein Nup50 OS=Homo sapiens OX=9606 GN=NUP50 PE=1 SV=2;tr|B0QY21|B0QY21_HUMAN Nuclear pore complex protein Nup50 (Fragment) OS=Homo sapiens OX=9606 GN=NUP50 PE=1 SV=1;sp|Q9UKX7-2|NUP50_HUMAN Isoform 2 of Nuclear	3	3	3	3	3	1	1	0	0	0	3	1	1	0	0	0	3	1	1	0	0	0	5.6	5.6	5.6	50.144	468	468;178;440	0	20.924	By MS/MS	By MS/MS	By MS/MS				5.6	5.6	5.6	0	0	0
P48444;B0YIW6;P48444-2;Q6P1Q5	P48444;B0YIW6;P48444-2	3;3;3;1	3;3;3;1	3;3;3;1	Coatomer subunit delta	ARCN1	sp|P48444|COPD_HUMAN Coatomer subunit delta OS=Homo sapiens OX=9606 GN=ARCN1 PE=1 SV=1;tr|B0YIW6|B0YIW6_HUMAN Archain 1, isoform CRA_a OS=Homo sapiens OX=9606 GN=ARCN1 PE=1 SV=1;sp|P48444-2|COPD_HUMAN Isoform 2 of Coatomer subunit delta OS=Homo sapiens OX=	4	3	3	3	3	0	1	0	0	0	3	0	1	0	0	0	3	0	1	0	0	0	14.5	14.5	14.5	57.21	511	511;552;423;189	0	38.924	By MS/MS		By matching				14.5	0	2.7	0	0	0
P50993;B1AKY9	P50993;B1AKY9	3;3	1;1	1;1	Sodium/potassium-transporting ATPase subunit alpha-2	ATP1A2	sp|P50993|AT1A2_HUMAN Sodium/potassium-transporting ATPase subunit alpha-2 OS=Homo sapiens OX=9606 GN=ATP1A2 PE=1 SV=1;tr|B1AKY9|B1AKY9_HUMAN Sodium/potassium-transporting ATPase subunit alpha OS=Homo sapiens OX=9606 GN=ATP1A2 PE=1 SV=1	2	3	1	1	3	1	1	2	1	1	1	1	1	1	1	1	1	1	1	1	1	1	4.8	0.9	0.9	112.26	1020	1020;1009	0.0046647	6.1987	By MS/MS	By MS/MS	By matching	By MS/MS	By MS/MS	By MS/MS	4.8	0.9	0.9	2.6	0.9	0.9
P09525;B4E1S2;Q6P452;P09525-2	P09525;B4E1S2;Q6P452	3;3;3;1	3;3;3;1	3;3;3;1	Annexin A4;Annexin	ANXA4	sp|P09525|ANXA4_HUMAN Annexin A4 OS=Homo sapiens OX=9606 GN=ANXA4 PE=1 SV=4;tr|B4E1S2|B4E1S2_HUMAN Annexin OS=Homo sapiens OX=9606 GN=ANXA4 PE=1 SV=1;tr|Q6P452|Q6P452_HUMAN Annexin OS=Homo sapiens OX=9606 GN=ANXA4 PE=1 SV=1	4	3	3	3	3	0	0	0	0	1	3	0	0	0	0	1	3	0	0	0	0	1	8.5	8.5	8.5	35.882	319	319;142;299;237	0	28.635	By MS/MS					By MS/MS	8.5	0	0	0	0	3.4
Q9H6Z4;Q9H6Z4-2;Q9H6Z4-3;B7Z7F3;K7EN31;K7ENJ2;K7EID7;K7ENB9;K7EPW1	Q9H6Z4;Q9H6Z4-2;Q9H6Z4-3;B7Z7F3;K7EN31	3;3;3;3;2;1;1;1;1	3;3;3;3;2;1;1;1;1	3;3;3;3;2;1;1;1;1	Ran-binding protein 3	RANBP3	sp|Q9H6Z4|RANB3_HUMAN Ran-binding protein 3 OS=Homo sapiens OX=9606 GN=RANBP3 PE=1 SV=1;sp|Q9H6Z4-2|RANB3_HUMAN Isoform 2 of Ran-binding protein 3 OS=Homo sapiens OX=9606 GN=RANBP3;sp|Q9H6Z4-3|RANB3_HUMAN Isoform 3 of Ran-binding protein 3 OS=Homo sapiens	9	3	3	3	3	2	2	1	1	2	3	2	2	1	1	2	3	2	2	1	1	2	10.6	10.6	10.6	60.209	567	567;562;499;494;171;62;73;74;108	0	27.882	By MS/MS	By MS/MS	By MS/MS	By MS/MS	By matching	By MS/MS	10.6	7.1	7.1	2.5	2.5	7.1
P56537;B7ZBH1	P56537;B7ZBH1	3;3	3;3	3;3	Eukaryotic translation initiation factor 6	EIF6	sp|P56537|IF6_HUMAN Eukaryotic translation initiation factor 6 OS=Homo sapiens OX=9606 GN=EIF6 PE=1 SV=1;tr|B7ZBH1|B7ZBH1_HUMAN Eukaryotic translation initiation factor 6 (Fragment) OS=Homo sapiens OX=9606 GN=EIF6 PE=1 SV=1	2	3	3	3	3	0	2	2	2	2	3	0	2	2	2	2	3	0	2	2	2	2	11.8	11.8	11.8	26.599	245	245;108	0	20.866	By MS/MS		By MS/MS	By MS/MS	By MS/MS	By MS/MS	11.8	0	11.4	11.4	11.4	11.4
O43324;D6RBD7;C9J1V9;O43324-2	O43324;D6RBD7;C9J1V9;O43324-2	3;3;3;3	3;3;3;3	3;3;3;3	Eukaryotic translation elongation factor 1 epsilon-1	EEF1E1;EEF1E1-BLOC1S5	sp|O43324|MCA3_HUMAN Eukaryotic translation elongation factor 1 epsilon-1 OS=Homo sapiens OX=9606 GN=EEF1E1 PE=1 SV=1;tr|D6RBD7|D6RBD7_HUMAN Eukaryotic translation elongation factor 1 epsilon-1 OS=Homo sapiens OX=9606 GN=EEF1E1 PE=4 SV=1;tr|C9J1V9|C9J1V9_H	4	3	3	3	3	1	2	2	2	2	3	1	2	2	2	2	3	1	2	2	2	2	15.5	15.5	15.5	19.81	174	174;150;151;139	0	56.888	By MS/MS	By MS/MS	By MS/MS	By MS/MS	By MS/MS	By MS/MS	15.5	6.3	15.5	15.5	15.5	15.5
Q15003;C9JZP1;C9J470;E9PHA2	Q15003;C9JZP1;C9J470;E9PHA2	3;3;3;3	3;3;3;3	3;3;3;3	Condensin complex subunit 2	NCAPH	sp|Q15003|CND2_HUMAN Condensin complex subunit 2 OS=Homo sapiens OX=9606 GN=NCAPH PE=1 SV=3;tr|C9JZP1|C9JZP1_HUMAN Condensin complex subunit 2 (Fragment) OS=Homo sapiens OX=9606 GN=NCAPH PE=1 SV=1;tr|C9J470|C9J470_HUMAN Condensin complex subunit 2 (Fragmen	4	3	3	3	3	1	1	0	0	0	3	1	1	0	0	0	3	1	1	0	0	0	5.5	5.5	5.5	82.562	741	741;216;607;730	0	19.535	By MS/MS	By MS/MS	By MS/MS				5.5	3.6	3.6	0	0	0
P13798;H7C393;C9JIF9;F8WEH5;C9JLK2;H7C1U0	P13798;H7C393;C9JIF9	3;3;3;1;1;1	3;3;3;1;1;1	3;3;3;1;1;1	Acylamino-acid-releasing enzyme	APEH	sp|P13798|ACPH_HUMAN Acylamino-acid-releasing enzyme OS=Homo sapiens OX=9606 GN=APEH PE=1 SV=4;tr|H7C393|H7C393_HUMAN Acylamino-acid-releasing enzyme (Fragment) OS=Homo sapiens OX=9606 GN=APEH PE=1 SV=1;tr|C9JIF9|C9JIF9_HUMAN Acylamino-acid-releasing enzym	6	3	3	3	3	0	0	1	0	0	3	0	0	1	0	0	3	0	0	1	0	0	5.6	5.6	5.6	81.224	732	732;284;737;50;232;308	0	33.457	By MS/MS			By matching			5.6	0	0	1.8	0	0
Q04695;CON__Q04695;CON__Q9QWL7;F5GWP8	Q04695;CON__Q04695;CON__Q9QWL7;F5GWP8	3;3;3;2	2;2;2;2	2;2;2;2	Keratin, type I cytoskeletal 17	KRT17	sp|Q04695|K1C17_HUMAN Keratin, type I cytoskeletal 17 OS=Homo sapiens OX=9606 GN=KRT17 PE=1 SV=2;;;tr|F5GWP8|F5GWP8_HUMAN Keratin, type I cytoskeletal 17 OS=Homo sapiens OX=9606 GN=KRT17 PE=1 SV=2	4	3	2	2	3	1	0	1	1	1	2	1	0	0	0	0	2	1	0	0	0	0	7.4	5.3	5.3	48.105	432	432;432;433;349	0	14.779	By MS/MS	By MS/MS		By matching	By matching	By matching	7.4	5.3	0	2.1	2.1	2.1
P14635;D6RHI0;E9PC90;P14635-2	P14635;D6RHI0;E9PC90;P14635-2	3;3;3;3	3;3;3;3	3;3;3;3	G2/mitotic-specific cyclin-B1	CCNB1	sp|P14635|CCNB1_HUMAN G2/mitotic-specific cyclin-B1 OS=Homo sapiens OX=9606 GN=CCNB1 PE=1 SV=1;tr|D6RHI0|D6RHI0_HUMAN G2/mitotic-specific cyclin-B1 (Fragment) OS=Homo sapiens OX=9606 GN=CCNB1 PE=1 SV=1;tr|E9PC90|E9PC90_HUMAN G2/mitotic-specific cyclin-B1 (	4	3	3	3	3	3	3	2	3	1	3	3	3	2	3	1	3	3	3	2	3	1	7.9	7.9	7.9	48.337	433	433;244;401;396	0	43.078	By MS/MS	By MS/MS	By MS/MS	By MS/MS	By matching	By matching	7.9	7.9	7.9	7.9	7.9	3.9
Q8WVJ2;E5RFP0	Q8WVJ2;E5RFP0	3;3	3;3	3;3	NudC domain-containing protein 2	NUDCD2	sp|Q8WVJ2|NUDC2_HUMAN NudC domain-containing protein 2 OS=Homo sapiens OX=9606 GN=NUDCD2 PE=1 SV=1;tr|E5RFP0|E5RFP0_HUMAN NudC domain-containing protein 2 OS=Homo sapiens OX=9606 GN=NUDCD2 PE=1 SV=1	2	3	3	3	3	1	1	0	0	0	3	1	1	0	0	0	3	1	1	0	0	0	19.7	19.7	19.7	17.676	157	157;132	0	27.928	By MS/MS	By matching	By matching				19.7	19.7	19.7	0	0	0
P08133;E5RK69;P08133-2;E7EMC6	P08133;E5RK69;P08133-2	3;3;3;1	3;3;3;1	3;3;3;1	Annexin A6;Annexin	ANXA6	sp|P08133|ANXA6_HUMAN Annexin A6 OS=Homo sapiens OX=9606 GN=ANXA6 PE=1 SV=3;tr|E5RK69|E5RK69_HUMAN Annexin OS=Homo sapiens OX=9606 GN=ANXA6 PE=1 SV=1;sp|P08133-2|ANXA6_HUMAN Isoform 2 of Annexin A6 OS=Homo sapiens OX=9606 GN=ANXA6	4	3	3	3	3	1	1	1	0	0	3	1	1	1	0	0	3	1	1	1	0	0	5.8	5.8	5.8	75.872	673	673;460;641;330	0	28.797	By MS/MS	By MS/MS	By MS/MS	By MS/MS			5.8	2.8	2.8	2.8	0	0
P24941;E7ESI2;G3V5T9;P24941-2;G3V317	P24941;E7ESI2;G3V5T9;P24941-2	3;3;3;3;1	2;2;2;2;1	2;2;2;2;1	Cyclin-dependent kinase 2	CDK2	sp|P24941|CDK2_HUMAN Cyclin-dependent kinase 2 OS=Homo sapiens OX=9606 GN=CDK2 PE=1 SV=2;tr|E7ESI2|E7ESI2_HUMAN Cyclin-dependent kinase 2 OS=Homo sapiens OX=9606 GN=CDK2 PE=1 SV=1;tr|G3V5T9|G3V5T9_HUMAN Cyclin-dependent kinase 2, isoform CRA_c OS=Homo sapi	5	3	2	2	2	1	2	2	0	1	2	1	2	1	0	1	2	1	2	1	0	1	13.4	10.7	10.7	33.929	298	298;238;346;264;39	0	13.027	By MS/MS	By matching	By MS/MS	By MS/MS		By MS/MS	10.7	6.7	10.7	9.4	0	6.7
P10515;H0YDD4;E9PEJ4	P10515;H0YDD4;E9PEJ4	3;3;3	3;3;3	3;3;3	Dihydrolipoyllysine-residue acetyltransferase component of pyruvate dehydrogenase complex, mitochondrial;Acetyltransferase component of pyruvate dehydrogenase complex	DLAT	sp|P10515|ODP2_HUMAN Dihydrolipoyllysine-residue acetyltransferase component of pyruvate dehydrogenase complex, mitochondrial OS=Homo sapiens OX=9606 GN=DLAT PE=1 SV=3;tr|H0YDD4|H0YDD4_HUMAN Acetyltransferase component of pyruvate dehydrogenase complex (Fr	3	3	3	3	3	0	1	0	0	0	3	0	1	0	0	0	3	0	1	0	0	0	3.2	3.2	3.2	68.996	647	647;479;542	0	23.943	By MS/MS		By MS/MS				3.2	0	3.2	0	0	0
Q9NQP4;E9PQY2	Q9NQP4;E9PQY2	3;3	3;3	3;3	Prefoldin subunit 4	PFDN4	sp|Q9NQP4|PFD4_HUMAN Prefoldin subunit 4 OS=Homo sapiens OX=9606 GN=PFDN4 PE=1 SV=1;tr|E9PQY2|E9PQY2_HUMAN Prefoldin subunit 4 OS=Homo sapiens OX=9606 GN=PFDN4 PE=1 SV=1	2	3	3	3	3	1	0	0	0	0	3	1	0	0	0	0	3	1	0	0	0	0	25.4	25.4	25.4	15.314	134	134;136	0	17.997	By MS/MS	By matching					25.4	15.7	0	0	0	0
P15586;H0YFA9;H7C3P4;F6S8M0;P15586-2;F5H4C6	P15586;H0YFA9;H7C3P4;F6S8M0;P15586-2;F5H4C6	3;3;3;3;3;2	3;3;3;3;3;2	3;3;3;3;3;2	N-acetylglucosamine-6-sulfatase	GNS	sp|P15586|GNS_HUMAN N-acetylglucosamine-6-sulfatase OS=Homo sapiens OX=9606 GN=GNS PE=1 SV=3;tr|H0YFA9|H0YFA9_HUMAN N-acetylglucosamine-6-sulfatase (Fragment) OS=Homo sapiens OX=9606 GN=GNS PE=1 SV=1;tr|H7C3P4|H7C3P4_HUMAN N-acetylglucosamine-6-sulfatase O	6	3	3	3	3	0	1	2	0	0	3	0	1	2	0	0	3	0	1	2	0	0	7.1	7.1	7.1	62.081	552	552;303;496;584;532;247	0	17.043	By MS/MS		By matching	By matching			7.1	0	2.9	4.5	0	0
Q9HC38;Q9HC38-2;I3L3Q4;F6TLX2;Q9HC38-3;I3NI27;I3NI24;I3L2C2;I3L1F4;I3L277	Q9HC38;Q9HC38-2;I3L3Q4;F6TLX2;Q9HC38-3	3;3;3;3;3;1;1;1;1;1	3;3;3;3;3;1;1;1;1;1	3;3;3;3;3;1;1;1;1;1	Glyoxalase domain-containing protein 4	GLOD4	sp|Q9HC38|GLOD4_HUMAN Glyoxalase domain-containing protein 4 OS=Homo sapiens OX=9606 GN=GLOD4 PE=1 SV=1;sp|Q9HC38-2|GLOD4_HUMAN Isoform 2 of Glyoxalase domain-containing protein 4 OS=Homo sapiens OX=9606 GN=GLOD4;tr|I3L3Q4|I3L3Q4_HUMAN Glyoxalase domain-co	10	3	3	3	3	0	0	2	0	1	3	0	0	2	0	1	3	0	0	2	0	1	18.5	18.5	18.5	34.793	313	313;298;227;502;188;36;36;52;59;76	0	38.639	By MS/MS			By MS/MS		By MS/MS	18.5	0	0	9.3	0	2.9
P27708;F8VPD4	P27708;F8VPD4	3;3	3;3	3;3	CAD protein;Glutamine-dependent carbamoyl-phosphate synthase;Aspartate carbamoyltransferase;Dihydroorotase	CAD	sp|P27708|PYR1_HUMAN CAD protein OS=Homo sapiens OX=9606 GN=CAD PE=1 SV=3;tr|F8VPD4|F8VPD4_HUMAN CAD protein OS=Homo sapiens OX=9606 GN=CAD PE=1 SV=1	2	3	3	3	3	1	1	1	0	1	3	1	1	1	0	1	3	1	1	1	0	1	1.7	1.7	1.7	242.98	2225	2225;2162	0	20.103	By MS/MS	By MS/MS	By MS/MS	By MS/MS		By MS/MS	1.7	0.8	0.8	0.7	0	0.8
Q8TAQ2;Q8TAQ2-2;F8VXC8;Q8TAQ2-3	Q8TAQ2;Q8TAQ2-2;F8VXC8;Q8TAQ2-3	3;3;3;3	3;3;3;3	3;3;3;3	SWI/SNF complex subunit SMARCC2	SMARCC2	sp|Q8TAQ2|SMRC2_HUMAN SWI/SNF complex subunit SMARCC2 OS=Homo sapiens OX=9606 GN=SMARCC2 PE=1 SV=1;sp|Q8TAQ2-2|SMRC2_HUMAN Isoform 2 of SWI/SNF complex subunit SMARCC2 OS=Homo sapiens OX=9606 GN=SMARCC2;tr|F8VXC8|F8VXC8_HUMAN SWI/SNF complex subunit SMARCC	4	3	3	3	3	0	0	0	0	0	3	0	0	0	0	0	3	0	0	0	0	0	4.4	4.4	4.4	132.88	1214	1214;1130;1245;1152	0	20.341	By MS/MS						4.4	0	0	0	0	0
P49959;F8W7U8;P49959-3;P49959-2	P49959;F8W7U8;P49959-3;P49959-2	3;3;3;2	3;3;3;2	3;3;3;2	Double-strand break repair protein MRE11A	MRE11A	sp|P49959|MRE11_HUMAN Double-strand break repair protein MRE11 OS=Homo sapiens OX=9606 GN=MRE11 PE=1 SV=3;tr|F8W7U8|F8W7U8_HUMAN Double-strand break repair protein MRE11 OS=Homo sapiens OX=9606 GN=MRE11 PE=1 SV=1;sp|P49959-3|MRE11_HUMAN Isoform 3 of Double	4	3	3	3	3	2	3	1	1	2	3	2	3	1	1	2	3	2	3	1	1	2	6.4	6.4	6.4	80.592	708	708;707;711;680	0	21.893	By MS/MS	By MS/MS	By MS/MS	By MS/MS	By matching	By MS/MS	6.4	4.1	6.4	2.3	2.3	4.7
O14744;G3V580;G3V2L6;G3V5L5;C9JSX3;O14744-4;O14744-5;O14744-2;G3V507;G3V2F5;G3V2X6;O14744-3	O14744;G3V580;G3V2L6;G3V5L5;C9JSX3;O14744-4;O14744-5;O14744-2	3;3;3;2;2;2;2;2;1;1;1;1	3;3;3;2;2;2;2;2;1;1;1;1	3;3;3;2;2;2;2;2;1;1;1;1	Protein arginine N-methyltransferase 5;Protein arginine N-methyltransferase 5, N-terminally processed	PRMT5	sp|O14744|ANM5_HUMAN Protein arginine N-methyltransferase 5 OS=Homo sapiens OX=9606 GN=PRMT5 PE=1 SV=4;tr|G3V580|G3V580_HUMAN Protein arginine N-methyltransferase 5 (Fragment) OS=Homo sapiens OX=9606 GN=PRMT5 PE=1 SV=1;tr|G3V2L6|G3V2L6_HUMAN Protein argini	12	3	3	3	2	1	2	2	3	1	2	1	2	2	3	1	2	1	2	2	3	1	7.1	7.1	7.1	72.683	637	637;180;183;169;186;466;593;620;42;86;185;576	0	22.104	By MS/MS	By MS/MS	By MS/MS	By matching	By matching	By MS/MS	5.2	1.9	4.4	5.2	7.1	2.5
Q14683;G8JLG1;H0Y7K8;V9GY57	Q14683;G8JLG1;H0Y7K8	3;3;2;1	3;3;2;1	3;3;2;1	Structural maintenance of chromosomes protein 1A;Structural maintenance of chromosomes protein	SMC1A	sp|Q14683|SMC1A_HUMAN Structural maintenance of chromosomes protein 1A OS=Homo sapiens OX=9606 GN=SMC1A PE=1 SV=2;tr|G8JLG1|G8JLG1_HUMAN Structural maintenance of chromosomes protein OS=Homo sapiens OX=9606 GN=SMC1A PE=1 SV=2;tr|H0Y7K8|H0Y7K8_HUMAN Structu	4	3	3	3	3	0	0	1	0	0	3	0	0	1	0	0	3	0	0	1	0	0	4.4	4.4	4.4	143.23	1233	1233;1211;262;279	0	18.784	By MS/MS			By matching			4.4	0	0	0.7	0	0
Q3YEC7;H0Y4Z8;Q3YEC7-2;F2Z2T0;Q3YEC7-4;Q3YEC7-5;Q3YEC7-6;Q3YEC7-3	Q3YEC7;H0Y4Z8;Q3YEC7-2	3;3;3;1;1;1;1;1	3;3;3;1;1;1;1;1	3;3;3;1;1;1;1;1	Rab-like protein 6	RABL6	sp|Q3YEC7|RABL6_HUMAN Rab-like protein 6 OS=Homo sapiens OX=9606 GN=RABL6 PE=1 SV=2;tr|H0Y4Z8|H0Y4Z8_HUMAN Chromosome 9 open reading frame 86, isoform CRA_b OS=Homo sapiens OX=9606 GN=RABL6 PE=1 SV=2;sp|Q3YEC7-2|RABL6_HUMAN Isoform 2 of Rab-like protein 6	8	3	3	3	3	1	1	1	1	1	3	1	1	1	1	1	3	1	1	1	1	1	7.8	7.8	7.8	79.548	729	729;730;730;484;257;258;314;520	0	16.605	By MS/MS	By matching	By matching	By matching	By matching	By MS/MS	7.8	3.8	3.8	3.8	3.8	3.8
P30405;R4GN99;H0Y548;P30405-2	P30405;R4GN99;H0Y548;P30405-2	3;3;3;3	3;3;3;3	3;3;3;3	Peptidyl-prolyl cis-trans isomerase F, mitochondrial;Peptidyl-prolyl cis-trans isomerase	PPIF	sp|P30405|PPIF_HUMAN Peptidyl-prolyl cis-trans isomerase F, mitochondrial OS=Homo sapiens OX=9606 GN=PPIF PE=1 SV=1;tr|R4GN99|R4GN99_HUMAN Peptidyl-prolyl cis-trans isomerase OS=Homo sapiens OX=9606 GN=PPIF PE=1 SV=1;tr|H0Y548|H0Y548_HUMAN Peptidyl-prolyl	4	3	3	3	3	1	0	1	1	2	3	1	0	1	1	2	3	1	0	1	1	2	21.3	21.3	21.3	22.04	207	207;145;165;155	0	19.865	By MS/MS	By matching		By matching	By matching	By matching	21.3	7.2	0	5.3	5.3	12.6
P0DP25;P0DP24;P0DP23;H0Y7A7;G3V361;Q96HY3;E7ETZ0;E7EMB3;F8WBR5;G3V226;M0QZ52;G3V479	P0DP25;P0DP24;P0DP23;H0Y7A7;G3V361;Q96HY3;E7ETZ0;E7EMB3	3;3;3;3;2;2;2;2;1;1;1;1	3;3;3;3;2;2;2;2;1;1;1;1	3;3;3;3;2;2;2;2;1;1;1;1		CALM2;CALM1	sp|P0DP25|CALM3_HUMAN Calmodulin-3 OS=Homo sapiens OX=9606 GN=CALM3 PE=1 SV=1;sp|P0DP24|CALM2_HUMAN Calmodulin-2 OS=Homo sapiens OX=9606 GN=CALM2 PE=1 SV=1;sp|P0DP23|CALM1_HUMAN Calmodulin-1 OS=Homo sapiens OX=9606 GN=CALM1 PE=1 SV=1;tr|H0Y7A7|H0Y7A7_HUMAN	12	3	3	3	3	0	1	1	0	0	3	0	1	1	0	0	3	0	1	1	0	0	46.3	46.3	46.3	16.837	149	149;149;149;187;98;113;150;196;65;76;83;83	0	323.01	By MS/MS		By MS/MS	By matching			46.3	0	10.7	10.7	0	0
Q96AY3;H0Y827;Q96AY3-2	Q96AY3;H0Y827;Q96AY3-2	3;3;2	3;3;2	3;3;2	Peptidyl-prolyl cis-trans isomerase FKBP10	FKBP10	sp|Q96AY3|FKB10_HUMAN Peptidyl-prolyl cis-trans isomerase FKBP10 OS=Homo sapiens OX=9606 GN=FKBP10 PE=1 SV=1;tr|H0Y827|H0Y827_HUMAN Peptidylprolyl isomerase (Fragment) OS=Homo sapiens OX=9606 GN=FKBP10 PE=1 SV=1;sp|Q96AY3-2|FKB10_HUMAN Isoform 2 of Peptidy	3	3	3	3	3	1	1	0	1	1	3	1	1	0	1	1	3	1	1	0	1	1	6.5	6.5	6.5	64.244	582	582;386;355	0	18.24	By MS/MS	By MS/MS	By MS/MS		By matching	By MS/MS	6.5	2.4	2.4	0	2.4	2.4
Q96HC4;H0Y8Y3;Q96HC4-7;Q96HC4-4;Q96HC4-6;Q96HC4-2;H0YBI4;A0A0A0MSP3;Q96HC4-3	Q96HC4;H0Y8Y3;Q96HC4-7;Q96HC4-4;Q96HC4-6	3;3;3;3;2;1;1;1;1	3;3;3;3;2;1;1;1;1	3;3;3;3;2;1;1;1;1	PDZ and LIM domain protein 5	PDLIM5	sp|Q96HC4|PDLI5_HUMAN PDZ and LIM domain protein 5 OS=Homo sapiens OX=9606 GN=PDLIM5 PE=1 SV=5;tr|H0Y8Y3|H0Y8Y3_HUMAN PDZ and LIM domain protein 5 (Fragment) OS=Homo sapiens OX=9606 GN=PDLIM5 PE=1 SV=1;sp|Q96HC4-7|PDLI5_HUMAN Isoform 7 of PDZ and LIM domai	9	3	3	3	2	1	1	0	0	0	2	1	1	0	0	0	2	1	1	0	0	0	12.4	12.4	12.4	63.944	596	596;231;483;487;625;234;196;271;214	0	18.939	By MS/MS	By MS/MS	By matching				9.4	3	3	0	0	0
P50213;H0YL72;H0YM64;H0YKD0;H0YLI6;H0YMU3;P50213-2	P50213;H0YL72;H0YM64;H0YKD0;H0YLI6	3;3;2;2;2;1;1	3;3;2;2;2;1;1	3;3;2;2;2;1;1	Isocitrate dehydrogenase [NAD] subunit alpha, mitochondrial	IDH3A	sp|P50213|IDH3A_HUMAN Isocitrate dehydrogenase [NAD] subunit alpha, mitochondrial OS=Homo sapiens OX=9606 GN=IDH3A PE=1 SV=1;tr|H0YL72|H0YL72_HUMAN Isocitrate dehydrogenase [NAD] subunit alpha, mitochondrial OS=Homo sapiens OX=9606 GN=IDH3A PE=1 SV=1;tr|H0	7	3	3	3	3	0	1	0	1	1	3	0	1	0	1	1	3	0	1	0	1	1	9.6	9.6	9.6	39.591	366	366;331;46;109;134;175;288	0	21.718	By MS/MS		By matching		By MS/MS	By matching	9.6	0	2.7	0	2.7	2.7
O43488;H3BLU7;Q8NHP1;H7C5H7	O43488;H3BLU7	3;3;1;1	3;3;1;1	3;3;1;1	Aflatoxin B1 aldehyde reductase member 2	AKR7A2	sp|O43488|ARK72_HUMAN Aflatoxin B1 aldehyde reductase member 2 OS=Homo sapiens OX=9606 GN=AKR7A2 PE=1 SV=3;tr|H3BLU7|H3BLU7_HUMAN Aflatoxin B1 aldehyde reductase member 2 (Fragment) OS=Homo sapiens OX=9606 GN=AKR7A2 PE=1 SV=1	4	3	3	3	3	1	2	0	1	2	3	1	2	0	1	2	3	1	2	0	1	2	9.2	9.2	9.2	39.589	359	359;314;331;205	0	33.277	By MS/MS	By matching	By matching		By matching	By matching	9.2	3.3	6.7	0	3.3	5.8
O75150;H3BP71;O75150-4;A0A087WTK2;H3BS50;O75150-3	O75150;H3BP71;O75150-4;A0A087WTK2	3;3;3;2;1;1	3;3;3;2;1;1	3;3;3;2;1;1	E3 ubiquitin-protein ligase BRE1B	RNF40	sp|O75150|BRE1B_HUMAN E3 ubiquitin-protein ligase BRE1B OS=Homo sapiens OX=9606 GN=RNF40 PE=1 SV=4;tr|H3BP71|H3BP71_HUMAN E3 ubiquitin-protein ligase BRE1B OS=Homo sapiens OX=9606 GN=RNF40 PE=1 SV=2;sp|O75150-4|BRE1B_HUMAN Isoform 4 of E3 ubiquitin-protein	6	3	3	3	3	0	0	0	0	0	3	0	0	0	0	0	3	0	0	0	0	0	3.7	3.7	3.7	113.65	1001	1001;961;901;177;174;838	0	19.738	By MS/MS						3.7	0	0	0	0	0
P07741;H3BQZ9;H3BSW3;H3BQF1;P07741-2	P07741;H3BQZ9;H3BSW3;H3BQF1;P07741-2	3;3;2;2;2	3;3;2;2;2	3;3;2;2;2	Adenine phosphoribosyltransferase	APRT	sp|P07741|APT_HUMAN Adenine phosphoribosyltransferase OS=Homo sapiens OX=9606 GN=APRT PE=1 SV=2;tr|H3BQZ9|H3BQZ9_HUMAN Adenine phosphoribosyltransferase OS=Homo sapiens OX=9606 GN=APRT PE=1 SV=1;tr|H3BSW3|H3BSW3_HUMAN Adenine phosphoribosyltransferase OS=H	5	3	3	3	2	2	2	0	0	1	2	2	2	0	0	1	2	2	2	0	0	1	14.4	14.4	14.4	19.608	180	180;153;63;148;134	0	237.73	By MS/MS	By MS/MS	By MS/MS			By MS/MS	13.3	7.2	7.2	0	0	6.1
Q15435;H7C003;Q15435-2;H7C3Q5;C9J177	Q15435;H7C003;Q15435-2;H7C3Q5;C9J177	3;3;3;2;2	3;3;3;2;2	3;3;3;2;2	Protein phosphatase 1 regulatory subunit 7	PPP1R7	sp|Q15435|PP1R7_HUMAN Protein phosphatase 1 regulatory subunit 7 OS=Homo sapiens OX=9606 GN=PPP1R7 PE=1 SV=1;tr|H7C003|H7C003_HUMAN Protein phosphatase 1 regulatory subunit 7 (Fragment) OS=Homo sapiens OX=9606 GN=PPP1R7 PE=1 SV=1;sp|Q15435-2|PP1R7_HUMAN Is	5	3	3	3	3	1	2	0	0	0	3	1	2	0	0	0	3	1	2	0	0	0	8.1	8.1	8.1	41.564	360	360;335;317;108;289	0	20.634	By MS/MS	By MS/MS	By MS/MS				8.1	2.5	8.1	0	0	0
Q96CP2;I3L1Y9;I3L4I0	Q96CP2;I3L1Y9	3;3;1	3;3;1	3;3;1	FLYWCH family member 2	FLYWCH2	sp|Q96CP2|FWCH2_HUMAN FLYWCH family member 2 OS=Homo sapiens OX=9606 GN=FLYWCH2 PE=1 SV=1;tr|I3L1Y9|I3L1Y9_HUMAN FLYWCH family member 2 OS=Homo sapiens OX=9606 GN=FLYWCH2 PE=1 SV=1	3	3	3	3	3	1	1	1	0	2	3	1	1	1	0	2	3	1	1	1	0	2	17.1	17.1	17.1	14.563	140	140;144;91	0	18.079	By MS/MS	By matching	By MS/MS	By MS/MS		By MS/MS	17.1	17.1	17.1	7.9	0	17.1
J3KQL8;Q9BQE5	J3KQL8;Q9BQE5	3;2	3;2	3;2	Apolipoprotein L2	APOL2	tr|J3KQL8|J3KQL8_HUMAN Apolipoprotein L2 OS=Homo sapiens OX=9606 GN=APOL2 PE=1 SV=2;sp|Q9BQE5|APOL2_HUMAN Apolipoprotein L2 OS=Homo sapiens OX=9606 GN=APOL2 PE=1 SV=1	2	3	3	3	3	1	3	1	1	1	3	1	3	1	1	1	3	1	3	1	1	1	8.7	8.7	8.7	48.915	449	449;337	0	21.325	By MS/MS	By MS/MS	By MS/MS	By MS/MS	By MS/MS	By MS/MS	8.7	2.4	8.7	2.4	2.4	2.4
O14950;P19105;J3QRS3	O14950;P19105;J3QRS3	3;3;3	3;3;3	3;3;3	Myosin regulatory light chain 12B;Myosin regulatory light chain 12A	MYL12B;MYL12A	sp|O14950|ML12B_HUMAN Myosin regulatory light chain 12B OS=Homo sapiens OX=9606 GN=MYL12B PE=1 SV=2;sp|P19105|ML12A_HUMAN Myosin regulatory light chain 12A OS=Homo sapiens OX=9606 GN=MYL12A PE=1 SV=2;tr|J3QRS3|J3QRS3_HUMAN Myosin regulatory light chain 12A	3	3	3	3	3	1	2	3	2	2	3	1	2	3	2	2	3	1	2	3	2	2	21.5	21.5	21.5	19.779	172	172;171;177	0	27.252	By MS/MS	By matching	By MS/MS	By MS/MS	By MS/MS	By MS/MS	21.5	5.8	21.5	21.5	21.5	21.5
O43684;J3QT28;O43684-2;J3QSX4	O43684;J3QT28;O43684-2;J3QSX4	3;3;3;2	3;3;3;2	3;3;3;2	Mitotic checkpoint protein BUB3	BUB3	sp|O43684|BUB3_HUMAN Mitotic checkpoint protein BUB3 OS=Homo sapiens OX=9606 GN=BUB3 PE=1 SV=1;tr|J3QT28|J3QT28_HUMAN Mitotic checkpoint protein BUB3 (Fragment) OS=Homo sapiens OX=9606 GN=BUB3 PE=1 SV=1;sp|O43684-2|BUB3_HUMAN Isoform 2 of Mitotic checkpoin	4	3	3	3	1	2	2	2	2	2	1	2	2	2	2	2	1	2	2	2	2	2	16.2	16.2	16.2	37.154	328	328;278;326;145	0	18.798	By MS/MS	By MS/MS	By MS/MS	By MS/MS	By MS/MS	By MS/MS	6.1	10.4	10.4	10.1	10.4	10.4
Q99615;K7ELJ8;K7ESP1;K7EIH8;K7EJE9;K7EK03;K7EJL5;K7EN19;K7EJV7;K7ER44;K7EPP7;Q99615-2	Q99615;K7ELJ8;K7ESP1;K7EIH8;K7EJE9;K7EK03;K7EJL5;K7EN19;K7EJV7;K7ER44;K7EPP7;Q99615-2	3;3;3;3;2;2;2;2;2;2;2;2	3;3;3;3;2;2;2;2;2;2;2;2	3;3;3;3;2;2;2;2;2;2;2;2	DnaJ homolog subfamily C member 7	DNAJC7	sp|Q99615|DNJC7_HUMAN DnaJ homolog subfamily C member 7 OS=Homo sapiens OX=9606 GN=DNAJC7 PE=1 SV=2;tr|K7ELJ8|K7ELJ8_HUMAN DnaJ homolog subfamily C member 7 OS=Homo sapiens OX=9606 GN=DNAJC7 PE=1 SV=1;tr|K7ESP1|K7ESP1_HUMAN DnaJ homolog subfamily C member	12	3	3	3	3	1	2	2	1	2	3	1	2	2	1	2	3	1	2	2	1	2	6.5	6.5	6.5	56.44	494	494;137;258;261;74;75;102;104;113;128;253;438	0	23.222	By MS/MS	By MS/MS	By MS/MS	By MS/MS	By matching	By MS/MS	6.5	2.6	5.1	5.1	2.6	5.1
Q9Y285;K7EK06;K7ER16;K7ER00;Q9Y285-2;K7EPH2	Q9Y285;K7EK06;K7ER16;K7ER00;Q9Y285-2	3;3;3;3;3;1	3;3;3;3;3;1	3;3;3;3;3;1	Phenylalanine--tRNA ligase alpha subunit	FARSA	sp|Q9Y285|SYFA_HUMAN Phenylalanine--tRNA ligase alpha subunit OS=Homo sapiens OX=9606 GN=FARSA PE=1 SV=3;tr|K7EK06|K7EK06_HUMAN Phenylalanine--tRNA ligase alpha subunit (Fragment) OS=Homo sapiens OX=9606 GN=FARSA PE=1 SV=8;tr|K7ER16|K7ER16_HUMAN Phenylalan	6	3	3	3	3	1	1	2	2	3	3	1	1	2	2	3	3	1	1	2	2	3	13.2	13.2	13.2	57.563	508	508;168;235;548;477;378	0	100.43	By MS/MS	By matching	By matching	By MS/MS	By MS/MS	By matching	13.2	5.9	5.9	8.7	8.7	13.2
P28799;K7EKL3;P28799-2;K7EMR1;P28799-3	P28799;K7EKL3;P28799-2;K7EMR1	3;3;3;2;1	3;3;3;2;1	3;3;3;2;1	Granulins;Acrogranin;Paragranulin;Granulin-1;Granulin-2;Granulin-3;Granulin-4;Granulin-5;Granulin-6;Granulin-7	GRN	sp|P28799|GRN_HUMAN Granulins OS=Homo sapiens OX=9606 GN=GRN PE=1 SV=2;tr|K7EKL3|K7EKL3_HUMAN Granulins (Fragment) OS=Homo sapiens OX=9606 GN=GRN PE=1 SV=1;sp|P28799-2|GRN_HUMAN Isoform 2 of Granulins OS=Homo sapiens OX=9606 GN=GRN;tr|K7EMR1|K7EMR1_HUMAN G	5	3	3	3	1	1	1	1	2	3	1	1	1	1	2	3	1	1	1	1	2	3	5.2	5.2	5.2	63.544	593	593;388;438;172;413	0	20.505	By MS/MS	By MS/MS	By MS/MS	By MS/MS	By MS/MS	By MS/MS	2.7	2.7	2.7	2.7	2.7	5.2
Q9NP81;M0QWZ7;M0R2C6;Q9NP81-2;B4DJM9;M0R259	Q9NP81;M0QWZ7;M0R2C6;Q9NP81-2	3;3;3;2;1;1	3;3;3;2;1;1	3;3;3;2;1;1	Serine--tRNA ligase, mitochondrial	SARS2	sp|Q9NP81|SYSM_HUMAN Serine--tRNA ligase, mitochondrial OS=Homo sapiens OX=9606 GN=SARS2 PE=1 SV=1;tr|M0QWZ7|M0QWZ7_HUMAN Serine--tRNA ligase, mitochondrial OS=Homo sapiens OX=9606 GN=SARS2 PE=1 SV=1;tr|M0R2C6|M0R2C6_HUMAN Uncharacterized protein (Fragment	6	3	3	3	3	2	2	2	2	2	3	2	2	2	2	2	3	2	2	2	2	2	11.8	11.8	11.8	58.282	518	518;518;588;520;236;328	0	24.084	By MS/MS	By MS/MS	By MS/MS	By matching	By MS/MS	By MS/MS	11.8	5.6	5.6	5.6	5.6	5.6
O43615;M0QXU7;M0R301;M0R124	O43615;M0QXU7;M0R301;M0R124	3;3;2;2	3;3;2;2	3;3;2;2	Mitochondrial import inner membrane translocase subunit TIM44	TIMM44	sp|O43615|TIM44_HUMAN Mitochondrial import inner membrane translocase subunit TIM44 OS=Homo sapiens OX=9606 GN=TIMM44 PE=1 SV=2;tr|M0QXU7|M0QXU7_HUMAN Mitochondrial import inner membrane translocase subunit TIM44 (Fragment) OS=Homo sapiens OX=9606 GN=TIMM4	4	3	3	3	3	0	0	1	1	0	3	0	0	1	1	0	3	0	0	1	1	0	5.3	5.3	5.3	51.355	452	452;273;126;139	0	18.669	By MS/MS			By matching	By matching		5.3	0	0	2.4	2.9	0
O00170;E9PMH2	O00170;E9PMH2	3;2	3;2	3;2	AH receptor-interacting protein	AIP	sp|O00170|AIP_HUMAN AH receptor-interacting protein OS=Homo sapiens OX=9606 GN=AIP PE=1 SV=2;tr|E9PMH2|E9PMH2_HUMAN Peptidylprolyl isomerase (Fragment) OS=Homo sapiens OX=9606 GN=AIP PE=1 SV=2	2	3	3	3	3	2	2	2	2	2	3	2	2	2	2	2	3	2	2	2	2	2	16.4	16.4	16.4	37.636	330	330;232	0	21.41	By MS/MS	By MS/MS	By MS/MS	By matching	By matching	By matching	16.4	12.1	12.1	9.4	9.4	12.1
O00231;O00231-2;J3QRY4	O00231;O00231-2;J3QRY4	3;3;2	3;3;2	3;3;2	26S proteasome non-ATPase regulatory subunit 11	PSMD11	sp|O00231|PSD11_HUMAN 26S proteasome non-ATPase regulatory subunit 11 OS=Homo sapiens OX=9606 GN=PSMD11 PE=1 SV=3;sp|O00231-2|PSD11_HUMAN Isoform 2 of 26S proteasome non-ATPase regulatory subunit 11 OS=Homo sapiens OX=9606 GN=PSMD11;tr|J3QRY4|J3QRY4_HUMAN	3	3	3	3	3	1	3	3	3	3	3	1	3	3	3	3	3	1	3	3	3	3	10	10	10	47.463	422	422;423;187	0	24.317	By MS/MS	By MS/MS	By MS/MS	By MS/MS	By MS/MS	By MS/MS	10	2.4	10	10	10	10
O43660;O43660-2;B7Z982;D6RA26	O43660;O43660-2;B7Z982	3;3;2;1	3;3;2;1	3;3;2;1	Pleiotropic regulator 1	PLRG1	sp|O43660|PLRG1_HUMAN Pleiotropic regulator 1 OS=Homo sapiens OX=9606 GN=PLRG1 PE=1 SV=1;sp|O43660-2|PLRG1_HUMAN Isoform 2 of Pleiotropic regulator 1 OS=Homo sapiens OX=9606 GN=PLRG1;tr|B7Z982|B7Z982_HUMAN cDNA FLJ57451, highly similar to Pleiotropic regul	4	3	3	3	2	2	0	1	1	0	2	2	0	1	1	0	2	2	0	1	1	0	6.8	6.8	6.8	57.193	514	514;505;131;212	0	23.681	By MS/MS	By MS/MS		By MS/MS	By matching		6.6	3.1	0	2.9	2.9	0
O43678;O43678-2	O43678	3;1	3;1	3;1	NADH dehydrogenase [ubiquinone] 1 alpha subcomplex subunit 2	NDUFA2	sp|O43678|NDUA2_HUMAN NADH dehydrogenase [ubiquinone] 1 alpha subcomplex subunit 2 OS=Homo sapiens OX=9606 GN=NDUFA2 PE=1 SV=3	2	3	3	3	3	1	3	2	1	1	3	1	3	2	1	1	3	1	3	2	1	1	45.5	45.5	45.5	10.921	99	99;76	0	18.84	By MS/MS	By matching	By MS/MS	By MS/MS	By matching	By matching	45.5	14.1	45.5	24.2	10.1	10.1
O43776;K7EJ19;K7EIU7;O43776-2;K7EMQ6;K7EPK2;K7EQ35	O43776;K7EJ19;K7EIU7;O43776-2	3;2;2;2;1;1;1	3;2;2;2;1;1;1	3;2;2;2;1;1;1	Asparagine--tRNA ligase, cytoplasmic	NARS	sp|O43776|SYNC_HUMAN Asparagine--tRNA ligase, cytoplasmic OS=Homo sapiens OX=9606 GN=NARS PE=1 SV=1;tr|K7EJ19|K7EJ19_HUMAN Asparagine--tRNA ligase, cytoplasmic OS=Homo sapiens OX=9606 GN=NARS PE=1 SV=1;tr|K7EIU7|K7EIU7_HUMAN Asparagine--tRNA ligase, cytopl	7	3	3	3	3	1	1	1	1	1	3	1	1	1	1	1	3	1	1	1	1	1	10.2	10.2	10.2	62.942	548	548;136;162;174;128;163;167	0	51.344	By MS/MS	By MS/MS	By MS/MS	By matching	By MS/MS	By MS/MS	10.2	2.4	2.4	2.4	2.4	2.4
O60684;S4R3E5	O60684;S4R3E5	3;3	3;3	3;3	Importin subunit alpha-7	KPNA6	sp|O60684|IMA7_HUMAN Importin subunit alpha-7 OS=Homo sapiens OX=9606 GN=KPNA6 PE=1 SV=1;tr|S4R3E5|S4R3E5_HUMAN Importin subunit alpha-7 OS=Homo sapiens OX=9606 GN=KPNA6 PE=1 SV=1	2	3	3	3	2	3	2	0	0	0	2	3	2	0	0	0	2	3	2	0	0	0	5.4	5.4	5.4	60.029	536	536;186	0	24.513	By MS/MS	By MS/MS	By MS/MS				5.4	5.4	5.4	0	0	0
O60828;O60828-5;O60828-4;O60828-2;O60828-3;H7C053;O60828-10;O60828-9;O60828-8;O60828-7;O60828-6	O60828;O60828-5;O60828-4;O60828-2	3;3;2;2;1;1;1;1;1;1;1	3;3;2;2;1;1;1;1;1;1;1	3;3;2;2;1;1;1;1;1;1;1	Polyglutamine-binding protein 1	PQBP1	sp|O60828|PQBP1_HUMAN Polyglutamine-binding protein 1 OS=Homo sapiens OX=9606 GN=PQBP1 PE=1 SV=1;sp|O60828-5|PQBP1_HUMAN Isoform 5 of Polyglutamine-binding protein 1 OS=Homo sapiens OX=9606 GN=PQBP1;sp|O60828-4|PQBP1_HUMAN Isoform 4 of Polyglutamine-bindin	11	3	3	3	3	1	1	1	1	0	3	1	1	1	1	0	3	1	1	1	1	0	21.5	21.5	21.5	30.472	265	265;165;170;264;224;150;60;67;73;128;149	0	22.168	By MS/MS	By MS/MS	By MS/MS	By matching	By matching		21.5	3.4	3.4	3.4	3.4	0
O75351	O75351	3	3	3	Vacuolar protein sorting-associated protein 4B	VPS4B	sp|O75351|VPS4B_HUMAN Vacuolar protein sorting-associated protein 4B OS=Homo sapiens OX=9606 GN=VPS4B PE=1 SV=2	1	3	3	3	3	0	0	1	1	0	3	0	0	1	1	0	3	0	0	1	1	0	10.6	10.6	10.6	49.301	444	444	0	18.503	By MS/MS			By matching	By matching		10.6	0	0	3.6	3.6	0
O75367;O75367-2;O75367-3;D6RCF2;B4DJC3	O75367;O75367-2;O75367-3	3;3;3;1;1	3;3;3;1;1	3;3;3;1;1	Core histone macro-H2A.1	H2AFY	sp|O75367|H2AY_HUMAN Core histone macro-H2A.1 OS=Homo sapiens OX=9606 GN=H2AFY PE=1 SV=4;sp|O75367-2|H2AY_HUMAN Isoform 1 of Core histone macro-H2A.1 OS=Homo sapiens OX=9606 GN=H2AFY;sp|O75367-3|H2AY_HUMAN Isoform 3 of Core histone macro-H2A.1 OS=Homo sapi	5	3	3	3	1	2	2	3	3	3	1	2	2	3	3	3	1	2	2	3	3	3	15.1	15.1	15.1	39.617	372	372;369;371;165;200	0	17.828	By matching	By MS/MS	By MS/MS	By MS/MS	By MS/MS	By MS/MS	3.8	11.3	11.3	15.1	15.1	15.1
O75380;D6RBT3	O75380;D6RBT3	3;2	3;2	3;2	NADH dehydrogenase [ubiquinone] iron-sulfur protein 6, mitochondrial	NDUFS6	sp|O75380|NDUS6_HUMAN NADH dehydrogenase [ubiquinone] iron-sulfur protein 6, mitochondrial OS=Homo sapiens OX=9606 GN=NDUFS6 PE=1 SV=1;tr|D6RBT3|D6RBT3_HUMAN NADH dehydrogenase [ubiquinone] iron-sulfur protein 6, mitochondrial OS=Homo sapiens OX=9606 GN=ND	2	3	3	3	3	3	3	2	3	3	3	3	3	2	3	3	3	3	3	2	3	3	45.2	45.2	45.2	13.711	124	124;172	0	26.023	By MS/MS	By MS/MS	By MS/MS	By MS/MS	By MS/MS	By MS/MS	45.2	45.2	45.2	25.8	45.2	45.2
O75976;O75976-2	O75976	3;1	3;1	3;1	Carboxypeptidase D	CPD	sp|O75976|CBPD_HUMAN Carboxypeptidase D OS=Homo sapiens OX=9606 GN=CPD PE=1 SV=2	2	3	3	3	3	1	1	0	0	1	3	1	1	0	0	1	3	1	1	0	0	1	3	3	3	152.93	1380	1380;1133	0	24.685	By MS/MS	By MS/MS	By MS/MS			By matching	3	1.7	1.7	0	0	0.8
O94776;Q13330;Q9BTC8;Q9BTC8-2;Q13330-3;E9PCS8;E7EQY4;D6W5A2;E7EV10;E7ESY4;Q13330-2;O94776-2	O94776	3;1;1;1;1;1;1;1;1;1;1;1	3;1;1;1;1;1;1;1;1;1;1;1	3;1;1;1;1;1;1;1;1;1;1;1	Metastasis-associated protein MTA2	MTA2	sp|O94776|MTA2_HUMAN Metastasis-associated protein MTA2 OS=Homo sapiens OX=9606 GN=MTA2 PE=1 SV=1	12	3	3	3	3	0	0	0	1	0	3	0	0	0	1	0	3	0	0	0	1	0	6.9	6.9	6.9	75.022	668	668;715;594;515;698;392;514;537;590;703;430;495	0	19.362	By MS/MS				By matching		6.9	0	0	0	3	0
O95881;V9GY50;V9GYV4	O95881	3;1;1	3;1;1	3;1;1	Thioredoxin domain-containing protein 12	TXNDC12	sp|O95881|TXD12_HUMAN Thioredoxin domain-containing protein 12 OS=Homo sapiens OX=9606 GN=TXNDC12 PE=1 SV=1	3	3	3	3	1	0	1	0	1	2	1	0	1	0	1	2	1	0	1	0	1	2	36	36	36	19.206	172	172;55;56	0	25.316	By MS/MS		By MS/MS		By MS/MS	By MS/MS	22.7	0	8.1	0	8.1	13.4
O96013;O96013-2;O96013-4;M0R2X4;O96013-3;M0R3G6;M0R1R1;M0R0L9	O96013;O96013-2;O96013-4;M0R2X4;O96013-3	3;3;3;2;2;1;1;1	3;3;3;2;2;1;1;1	3;3;3;2;2;1;1;1	Serine/threonine-protein kinase PAK 4	PAK4	sp|O96013|PAK4_HUMAN Serine/threonine-protein kinase PAK 4 OS=Homo sapiens OX=9606 GN=PAK4 PE=1 SV=1;sp|O96013-2|PAK4_HUMAN Isoform 2 of Serine/threonine-protein kinase PAK 4 OS=Homo sapiens OX=9606 GN=PAK4;sp|O96013-4|PAK4_HUMAN Isoform 4 of Serine/threon	8	3	3	3	3	0	1	1	1	1	3	0	1	1	1	1	3	0	1	1	1	1	9	9	9	64.071	591	591;426;501;131;438;93;149;182	0	20.819	By MS/MS		By MS/MS	By MS/MS	By matching	By matching	9	0	2.9	2.9	2.9	2.9
P00387;P00387-2;P00387-3;B1AHF3	P00387;P00387-2;P00387-3;B1AHF3	3;3;3;2	3;3;3;2	3;3;3;2	NADH-cytochrome b5 reductase 3;NADH-cytochrome b5 reductase 3 membrane-bound form;NADH-cytochrome b5 reductase 3 soluble form	CYB5R3	sp|P00387|NB5R3_HUMAN NADH-cytochrome b5 reductase 3 OS=Homo sapiens OX=9606 GN=CYB5R3 PE=1 SV=3;sp|P00387-2|NB5R3_HUMAN Isoform 2 of NADH-cytochrome b5 reductase 3 OS=Homo sapiens OX=9606 GN=CYB5R3;sp|P00387-3|NB5R3_HUMAN Isoform 3 of NADH-cytochrome b5 r	4	3	3	3	2	2	2	3	3	3	2	2	2	3	3	3	2	2	2	3	3	3	16.3	16.3	16.3	34.234	301	301;278;334;147	0	23.58	By MS/MS	By MS/MS	By MS/MS	By MS/MS	By MS/MS	By MS/MS	10.6	10.6	10.6	16.3	16.3	16.3
P00441;H7BYH4	P00441;H7BYH4	3;2	3;2	3;2	Superoxide dismutase [Cu-Zn]	SOD1	sp|P00441|SODC_HUMAN Superoxide dismutase [Cu-Zn] OS=Homo sapiens OX=9606 GN=SOD1 PE=1 SV=2;tr|H7BYH4|H7BYH4_HUMAN Superoxide dismutase [Cu-Zn] OS=Homo sapiens OX=9606 GN=SOD1 PE=1 SV=1	2	3	3	3	3	2	2	2	2	2	3	2	2	2	2	2	3	2	2	2	2	2	26.6	26.6	26.6	15.936	154	154;135	0	132.99	By MS/MS	By MS/MS	By MS/MS	By MS/MS	By MS/MS	By MS/MS	26.6	18.2	18.2	18.2	18.2	18.2
P04040	P04040	3	3	3	Catalase	CAT	sp|P04040|CATA_HUMAN Catalase OS=Homo sapiens OX=9606 GN=CAT PE=1 SV=3	1	3	3	3	3	1	1	0	0	0	3	1	1	0	0	0	3	1	1	0	0	0	11.2	11.2	11.2	59.755	527	527	0	24.073	By MS/MS	By matching	By MS/MS				11.2	3.4	3.4	0	0	0
P04181;P04181-2	P04181	3;1	3;1	3;1	Ornithine aminotransferase, mitochondrial;Ornithine aminotransferase, hepatic form;Ornithine aminotransferase, renal form	OAT	sp|P04181|OAT_HUMAN Ornithine aminotransferase, mitochondrial OS=Homo sapiens OX=9606 GN=OAT PE=1 SV=1	2	3	3	3	3	1	0	1	0	1	3	1	0	1	0	1	3	1	0	1	0	1	12.3	12.3	12.3	48.534	439	439;301	0	18.551	By MS/MS	By MS/MS		By MS/MS		By MS/MS	12.3	4.8	0	4.8	0	4.8
P04899;P04899-4;P04899-6;P04899-3;P04899-5;P04899-2	P04899;P04899-4	3;3;1;1;1;1	3;3;1;1;1;1	1;1;1;1;1;1	Guanine nucleotide-binding protein G(i) subunit alpha-2	GNAI2	sp|P04899|GNAI2_HUMAN Guanine nucleotide-binding protein G(i) subunit alpha-2 OS=Homo sapiens OX=9606 GN=GNAI2 PE=1 SV=3;sp|P04899-4|GNAI2_HUMAN Isoform sGi2 of Guanine nucleotide-binding protein G(i) subunit alpha-2 OS=Homo sapiens OX=9606 GN=GNAI2	6	3	3	1	3	0	0	1	0	0	3	0	0	1	0	0	1	0	0	0	0	0	8.7	8.7	4.2	40.45	355	355;366;303;318;339;339	0	18.384	By MS/MS			By matching			8.7	0	0	3.1	0	0
P05204	P05204	3	3	3	Non-histone chromosomal protein HMG-17	HMGN2	sp|P05204|HMGN2_HUMAN Non-histone chromosomal protein HMG-17 OS=Homo sapiens OX=9606 GN=HMGN2 PE=1 SV=3	1	3	3	3	2	3	3	3	3	3	2	3	3	3	3	3	2	3	3	3	3	3	51.1	51.1	51.1	9.3926	90	90	0	89.889	By MS/MS	By MS/MS	By MS/MS	By MS/MS	By MS/MS	By MS/MS	51.1	51.1	51.1	51.1	51.1	51.1
P09234;A0A0A0MRR7	P09234;A0A0A0MRR7	3;2	3;2	3;2	U1 small nuclear ribonucleoprotein C	SNRPC	sp|P09234|RU1C_HUMAN U1 small nuclear ribonucleoprotein C OS=Homo sapiens OX=9606 GN=SNRPC PE=1 SV=1;tr|A0A0A0MRR7|A0A0A0MRR7_HUMAN U1 small nuclear ribonucleoprotein C OS=Homo sapiens OX=9606 GN=SNRPC PE=1 SV=1	2	3	3	3	1	2	2	3	3	3	1	2	2	3	3	3	1	2	2	3	3	3	25.8	25.8	25.8	17.394	159	159;180	0	96.987	By matching	By MS/MS	By MS/MS	By MS/MS	By MS/MS	By MS/MS	12.6	12.6	12.6	25.8	25.8	25.8
P09669	P09669	3	3	3	Cytochrome c oxidase subunit 6C	COX6C	sp|P09669|COX6C_HUMAN Cytochrome c oxidase subunit 6C OS=Homo sapiens OX=9606 GN=COX6C PE=1 SV=2	1	3	3	3	3	2	3	1	2	3	3	2	3	1	2	3	3	2	3	1	2	3	41.3	41.3	41.3	8.7813	75	75	0	17.48	By MS/MS	By matching	By MS/MS	By MS/MS	By MS/MS	By MS/MS	41.3	28	41.3	17.3	28	41.3
P11413;P11413-3;P11413-2;E9PD92;E7EM57;E7EUI8	P11413;P11413-3;P11413-2	3;3;3;1;1;1	3;3;3;1;1;1	3;3;3;1;1;1	Glucose-6-phosphate 1-dehydrogenase	G6PD	sp|P11413|G6PD_HUMAN Glucose-6-phosphate 1-dehydrogenase OS=Homo sapiens OX=9606 GN=G6PD PE=1 SV=4;sp|P11413-3|G6PD_HUMAN Isoform 3 of Glucose-6-phosphate 1-dehydrogenase OS=Homo sapiens OX=9606 GN=G6PD;sp|P11413-2|G6PD_HUMAN Isoform Long of Glucose-6-phos	6	3	3	3	3	1	1	0	0	0	3	1	1	0	0	0	3	1	1	0	0	0	11.1	11.1	11.1	59.256	515	515;545;561;256;320;338	0	43.706	By MS/MS	By matching	By matching				11.1	3.3	3.3	0	0	0
P21796;C9JI87	P21796;C9JI87	3;2	3;2	3;2	Voltage-dependent anion-selective channel protein 1	VDAC1	sp|P21796|VDAC1_HUMAN Voltage-dependent anion-selective channel protein 1 OS=Homo sapiens OX=9606 GN=VDAC1 PE=1 SV=2;tr|C9JI87|C9JI87_HUMAN Voltage-dependent anion-selective channel protein 1 (Fragment) OS=Homo sapiens OX=9606 GN=VDAC1 PE=1 SV=6	2	3	3	3	3	1	2	3	3	2	3	1	2	3	3	2	3	1	2	3	3	2	17.3	17.3	17.3	30.772	283	283;183	0	65.626	By MS/MS	By MS/MS	By MS/MS	By MS/MS	By MS/MS	By MS/MS	17.3	7.1	13.1	17.3	17.3	13.1
P21912;A0A087WXX8;A0A087WWT1	P21912	3;1;1	3;1;1	3;1;1	Succinate dehydrogenase [ubiquinone] iron-sulfur subunit, mitochondrial	SDHB	sp|P21912|SDHB_HUMAN Succinate dehydrogenase [ubiquinone] iron-sulfur subunit, mitochondrial OS=Homo sapiens OX=9606 GN=SDHB PE=1 SV=3	3	3	3	3	2	2	2	2	2	2	2	2	2	2	2	2	2	2	2	2	2	2	12.5	12.5	12.5	31.629	280	280;123;200	0	18.253	By MS/MS	By MS/MS	By MS/MS	By MS/MS	By MS/MS	By MS/MS	9.3	9.3	9.3	9.3	9.3	7.9
P22830;P22830-2;K7ELX4;K7EPN2;K7EKP7	P22830;P22830-2;K7ELX4	3;3;2;1;1	3;3;2;1;1	3;3;2;1;1	Ferrochelatase, mitochondrial	FECH	sp|P22830|HEMH_HUMAN Ferrochelatase, mitochondrial OS=Homo sapiens OX=9606 GN=FECH PE=1 SV=2;sp|P22830-2|HEMH_HUMAN Isoform 2 of Ferrochelatase, mitochondrial OS=Homo sapiens OX=9606 GN=FECH;tr|K7ELX4|K7ELX4_HUMAN Ferrochelatase, mitochondrial (Fragment) O	5	3	3	3	2	1	1	2	2	3	2	1	1	2	2	3	2	1	1	2	2	3	12.3	12.3	12.3	47.862	423	423;429;326;90;165	0	19.195	By MS/MS	By MS/MS	By matching	By MS/MS	By MS/MS	By MS/MS	8	4.3	3.5	7.8	7.8	12.3
P25685;P25685-2;M0QYT3;M0QXK0;M0R080	P25685;P25685-2	3;3;1;1;1	3;3;1;1;1	3;3;1;1;1	DnaJ homolog subfamily B member 1	DNAJB1	sp|P25685|DNJB1_HUMAN DnaJ homolog subfamily B member 1 OS=Homo sapiens OX=9606 GN=DNAJB1 PE=1 SV=4;sp|P25685-2|DNJB1_HUMAN Isoform 2 of DnaJ homolog subfamily B member 1 OS=Homo sapiens OX=9606 GN=DNAJB1	5	3	3	3	3	0	1	0	0	0	3	0	1	0	0	0	3	0	1	0	0	0	8.8	8.8	8.8	38.044	340	340;240;116;162;183	0	18.998	By MS/MS		By matching				8.8	0	4.7	0	0	0
P26196;Q8IV96	P26196	3;1	3;1	3;1	Probable ATP-dependent RNA helicase DDX6	DDX6	sp|P26196|DDX6_HUMAN Probable ATP-dependent RNA helicase DDX6 OS=Homo sapiens OX=9606 GN=DDX6 PE=1 SV=2	2	3	3	3	2	0	1	2	0	1	2	0	1	2	0	1	2	0	1	2	0	1	9.5	9.5	9.5	54.416	483	483;187	0	18.31	By MS/MS		By matching	By MS/MS		By MS/MS	5.6	0	3.5	7.5	0	3.5
P27361;P27361-2;P27361-3;E9PJF0;E9PQW4;H0YEX6;E9PRH7;B3KR49;E9PBK7	P27361;P27361-2;P27361-3;E9PJF0;E9PQW4	3;3;2;2;2;1;1;1;1	3;3;2;2;2;1;1;1;1	3;3;2;2;2;1;1;1;1	Mitogen-activated protein kinase 3;Mitogen-activated protein kinase	MAPK3	sp|P27361|MK03_HUMAN Mitogen-activated protein kinase 3 OS=Homo sapiens OX=9606 GN=MAPK3 PE=1 SV=4;sp|P27361-2|MK03_HUMAN Isoform 2 of Mitogen-activated protein kinase 3 OS=Homo sapiens OX=9606 GN=MAPK3;sp|P27361-3|MK03_HUMAN Isoform 3 of Mitogen-activated	9	3	3	3	3	2	2	2	1	1	3	2	2	2	1	1	3	2	2	2	1	1	13.5	13.5	13.5	43.135	379	379;335;357;316;339;121;136;265;311	0	26.989	By MS/MS	By MS/MS	By MS/MS	By matching	By matching	By matching	13.5	6.6	6.6	6.6	2.9	2.9
P28482;P28482-2	P28482;P28482-2	3;3	3;3	3;3	Mitogen-activated protein kinase 1	MAPK1	sp|P28482|MK01_HUMAN Mitogen-activated protein kinase 1 OS=Homo sapiens OX=9606 GN=MAPK1 PE=1 SV=3;sp|P28482-2|MK01_HUMAN Isoform 2 of Mitogen-activated protein kinase 1 OS=Homo sapiens OX=9606 GN=MAPK1	2	3	3	3	3	1	2	2	2	1	3	1	2	2	2	1	3	1	2	2	2	1	11.7	11.7	11.7	41.389	360	360;316	0	23.816	By MS/MS	By matching	By MS/MS	By MS/MS	By MS/MS	By MS/MS	11.7	3.9	6.4	6.4	7.8	2.5
P30038;P30038-2;P30038-3	P30038;P30038-2;P30038-3	3;3;3	3;3;3	3;3;3	Delta-1-pyrroline-5-carboxylate dehydrogenase, mitochondrial	ALDH4A1	sp|P30038|AL4A1_HUMAN Delta-1-pyrroline-5-carboxylate dehydrogenase, mitochondrial OS=Homo sapiens OX=9606 GN=ALDH4A1 PE=1 SV=3;sp|P30038-2|AL4A1_HUMAN Isoform 2 of Delta-1-pyrroline-5-carboxylate dehydrogenase, mitochondrial OS=Homo sapiens OX=9606 GN=ALD	3	3	3	3	3	2	2	0	1	1	3	2	2	0	1	1	3	2	2	0	1	1	11.5	11.5	11.5	61.719	563	563;503;512	0	18.388	By MS/MS	By MS/MS	By MS/MS		By matching	By matching	11.5	6.9	6.9	0	2.8	2.8
P30044-2;P30044;P30044-4;P30044-3	P30044-2	3;1;1;1	3;1;1;1	3;1;1;1	Peroxiredoxin-5, mitochondrial	PRDX5	sp|P30044-2|PRDX5_HUMAN Isoform Cytoplasmic+peroxisomal of Peroxiredoxin-5, mitochondrial OS=Homo sapiens OX=9606 GN=PRDX5	4	3	3	3	3	1	1	2	2	1	3	1	1	2	2	1	3	1	1	2	2	1	26.5	26.5	26.5	17.031	162	162;214;125;170	0	46.254	By MS/MS	By matching	By matching	By matching	By matching	By matching	26.5	18.5	6.8	25.3	25.3	6.8
P30837;A0A0U1RQK9	P30837	3;1	3;1	3;1	Aldehyde dehydrogenase X, mitochondrial	ALDH1B1	sp|P30837|AL1B1_HUMAN Aldehyde dehydrogenase X, mitochondrial OS=Homo sapiens OX=9606 GN=ALDH1B1 PE=1 SV=3	2	3	3	3	3	0	0	2	1	1	3	0	0	2	1	1	3	0	0	2	1	1	12.2	12.2	12.2	57.206	517	517;130	0	19.751	By MS/MS			By matching	By matching	By matching	12.2	0	0	7.2	5	4.4
P31947;P31947-2	P31947;P31947-2	3;3	2;2	2;2	14-3-3 protein sigma	SFN	sp|P31947|1433S_HUMAN 14-3-3 protein sigma OS=Homo sapiens OX=9606 GN=SFN PE=1 SV=1;sp|P31947-2|1433S_HUMAN Isoform 2 of 14-3-3 protein sigma OS=Homo sapiens OX=9606 GN=SFN	2	3	2	2	3	2	2	2	2	2	2	1	1	1	1	1	2	1	1	1	1	1	12.1	8.9	8.9	27.774	248	248;216	0	12.416	By MS/MS	By MS/MS	By MS/MS	By MS/MS	By MS/MS	By MS/MS	12.1	6.5	6.5	6.5	6.5	6.5
P33176;O60282;Q12840;A0A0G2JMZ6;J3KNA1;O60282-2	P33176	3;1;1;1;1;1	3;1;1;1;1;1	3;1;1;1;1;1	Kinesin-1 heavy chain	KIF5B	sp|P33176|KINH_HUMAN Kinesin-1 heavy chain OS=Homo sapiens OX=9606 GN=KIF5B PE=1 SV=1	6	3	3	3	3	1	1	1	0	0	3	1	1	1	0	0	3	1	1	1	0	0	6	6	6	109.68	963	963;957;1032;860;943;725	0	19.498	By MS/MS	By matching	By matching	By matching			6	2.3	2.3	1.3	0	0
P35611;P35611-3;P35611-2;P35611-4;D6RJE2;D6RAH3;D6RF25;A0A0A0MSR2;E7EV99;E7ENY0;P35611-5;P35611-6;P35612	P35611;P35611-3;P35611-2;P35611-4;D6RJE2;D6RAH3;D6RF25;A0A0A0MSR2;E7EV99;E7ENY0;P35611-5;P35611-6	3;3;2;2;2;2;2;2;2;2;2;2;1	3;3;2;2;2;2;2;2;2;2;2;2;1	2;2;2;2;2;2;2;2;2;2;2;2;0	Alpha-adducin	ADD1	sp|P35611|ADDA_HUMAN Alpha-adducin OS=Homo sapiens OX=9606 GN=ADD1 PE=1 SV=2;sp|P35611-3|ADDA_HUMAN Isoform 3 of Alpha-adducin OS=Homo sapiens OX=9606 GN=ADD1;sp|P35611-2|ADDA_HUMAN Isoform 2 of Alpha-adducin OS=Homo sapiens OX=9606 GN=ADD1;sp|P35611-4|ADD	13	3	3	2	3	0	1	1	0	1	3	0	1	1	0	1	2	0	0	1	0	1	5.7	5.7	4.5	80.954	737	737;768;631;662;69;137;142;400;632;663;511;662;726	0	29.809	By MS/MS		By matching	By matching		By matching	5.7	0	1.2	2.3	0	2.3
P41250	P41250	3	3	3	Glycine--tRNA ligase	GARS	sp|P41250|GARS_HUMAN Glycine--tRNA ligase OS=Homo sapiens OX=9606 GN=GARS PE=1 SV=3	1	3	3	3	3	0	1	2	0	0	3	0	1	2	0	0	3	0	1	2	0	0	6	6	6	83.165	739	739	0	19.001	By MS/MS		By matching	By matching			6	0	2.2	4.5	0	0
P49006	P49006	3	3	3	MARCKS-related protein	MARCKSL1	sp|P49006|MRP_HUMAN MARCKS-related protein OS=Homo sapiens OX=9606 GN=MARCKSL1 PE=1 SV=2	1	3	3	3	3	2	2	2	1	1	3	2	2	2	1	1	3	2	2	2	1	1	32.3	32.3	32.3	19.529	195	195	0	30.673	By MS/MS	By matching	By matching	By MS/MS	By matching	By MS/MS	32.3	12.8	12.8	26.2	6.7	6.7
P49207	P49207	3	3	3	60S ribosomal protein L34	RPL34	sp|P49207|RL34_HUMAN 60S ribosomal protein L34 OS=Homo sapiens OX=9606 GN=RPL34 PE=1 SV=3	1	3	3	3	2	3	3	3	3	3	2	3	3	3	3	3	2	3	3	3	3	3	11.1	11.1	11.1	13.293	117	117	0	35.494	By MS/MS	By MS/MS	By MS/MS	By MS/MS	By MS/MS	By MS/MS	11.1	11.1	11.1	11.1	11.1	11.1
P49755	P49755	3	3	3	Transmembrane emp24 domain-containing protein 10	TMED10	sp|P49755|TMEDA_HUMAN Transmembrane emp24 domain-containing protein 10 OS=Homo sapiens OX=9606 GN=TMED10 PE=1 SV=2	1	3	3	3	3	0	1	2	2	1	3	0	1	2	2	1	3	0	1	2	2	1	16.4	16.4	16.4	24.976	219	219	0	25.461	By MS/MS		By matching	By MS/MS	By MS/MS	By MS/MS	16.4	0	7.8	11.9	11.9	4.1
P49840	P49840	3	3	3	Glycogen synthase kinase-3 alpha	GSK3A	sp|P49840|GSK3A_HUMAN Glycogen synthase kinase-3 alpha OS=Homo sapiens OX=9606 GN=GSK3A PE=1 SV=2	1	3	3	3	3	2	2	2	1	2	3	2	2	2	1	2	3	2	2	2	1	2	10.1	10.1	10.1	50.98	483	483	0	19.984	By MS/MS	By MS/MS	By MS/MS	By MS/MS	By matching	By MS/MS	10.1	9.7	7	9.7	3.1	9.7
P49841;P49841-2	P49841;P49841-2	3;3	3;3	3;3	Glycogen synthase kinase-3 beta	GSK3B	sp|P49841|GSK3B_HUMAN Glycogen synthase kinase-3 beta OS=Homo sapiens OX=9606 GN=GSK3B PE=1 SV=2;sp|P49841-2|GSK3B_HUMAN Isoform 2 of Glycogen synthase kinase-3 beta OS=Homo sapiens OX=9606 GN=GSK3B	2	3	3	3	0	0	0	3	2	2	0	0	0	3	2	2	0	0	0	3	2	2	11.9	11.9	11.9	46.744	420	420;433	0	16.958				By MS/MS	By MS/MS	By MS/MS	0	0	0	11.9	7.9	9.8
P50402;Q5HY57	P50402;Q5HY57	3;3	3;3	3;3	Emerin	EMD	sp|P50402|EMD_HUMAN Emerin OS=Homo sapiens OX=9606 GN=EMD PE=1 SV=1;tr|Q5HY57|Q5HY57_HUMAN Emerin (Emery-Dreifuss muscular dystrophy), isoform CRA_b OS=Homo sapiens OX=9606 GN=EMD PE=1 SV=1	2	3	3	3	2	1	2	0	0	0	2	1	2	0	0	0	2	1	2	0	0	0	11.8	11.8	11.8	28.994	254	254;219	0	20.559	By MS/MS	By MS/MS	By MS/MS				10.6	5.9	5.9	0	0	0
P50502;Q3KNR6;Q8NFI4;F8WAQ7;H7C3I1;F6VDH7;Q8IZP2	P50502;Q3KNR6;Q8NFI4	3;3;3;1;1;1;1	3;3;3;1;1;1;1	3;3;3;1;1;1;1	Hsc70-interacting protein;Putative protein FAM10A5	ST13;ST13P5	sp|P50502|F10A1_HUMAN Hsc70-interacting protein OS=Homo sapiens OX=9606 GN=ST13 PE=1 SV=2;tr|Q3KNR6|Q3KNR6_HUMAN Hsc70-interacting protein OS=Homo sapiens OX=9606 GN=ST13 PE=1 SV=1;sp|Q8NFI4|F10A5_HUMAN Putative protein FAM10A5 OS=Homo sapiens OX=9606 GN=S	7	3	3	3	3	0	0	2	1	1	3	0	0	2	1	1	3	0	0	2	1	1	12.2	12.2	12.2	41.331	369	369;211;369;38;146;162;240	0	20.64	By MS/MS			By MS/MS	By matching	By matching	12.2	0	0	7	3.3	3.3
P51665;H3BNT7;H3BTM8;H3BQV2	P51665;H3BNT7;H3BTM8	3;2;2;1	3;2;2;1	3;2;2;1	26S proteasome non-ATPase regulatory subunit 7	PSMD7	sp|P51665|PSMD7_HUMAN 26S proteasome non-ATPase regulatory subunit 7 OS=Homo sapiens OX=9606 GN=PSMD7 PE=1 SV=2;tr|H3BNT7|H3BNT7_HUMAN 26S proteasome non-ATPase regulatory subunit 7 OS=Homo sapiens OX=9606 GN=PSMD7 PE=1 SV=1;tr|H3BTM8|H3BTM8_HUMAN 26S prot	4	3	3	3	3	0	0	1	1	0	3	0	0	1	1	0	3	0	0	1	1	0	18.8	18.8	18.8	37.025	324	324;177;198;43	0	22.769	By MS/MS			By MS/MS	By MS/MS		18.8	0	0	4	4	0
P52948;P52948-2;P52948-6;P52948-4;P52948-3;P52948-5;H0YCR0;H0YEN4	P52948;P52948-2;P52948-6;P52948-4;P52948-3;P52948-5	3;3;3;3;3;3;1;1	3;3;3;3;3;3;1;1	3;3;3;3;3;3;1;1	Nuclear pore complex protein Nup98-Nup96;Nuclear pore complex protein Nup98;Nuclear pore complex protein Nup96	NUP98	sp|P52948|NUP98_HUMAN Nuclear pore complex protein Nup98-Nup96 OS=Homo sapiens OX=9606 GN=NUP98 PE=1 SV=4;sp|P52948-2|NUP98_HUMAN Isoform 2 of Nuclear pore complex protein Nup98-Nup96 OS=Homo sapiens OX=9606 GN=NUP98;sp|P52948-6|NUP98_HUMAN Isoform 6 of Nu	8	3	3	3	3	1	2	0	0	0	3	1	2	0	0	0	3	1	2	0	0	0	3.1	3.1	3.1	197.58	1817	1817;1726;1714;920;937;1800;179;235	0	18.042	By MS/MS	By matching	By MS/MS				3.1	0.9	1.9	0	0	0
P54577;A0A0C4DGZ5	P54577	3;1	3;1	3;1	Tyrosine--tRNA ligase, cytoplasmic;Tyrosine--tRNA ligase, cytoplasmic, N-terminally processed	YARS	sp|P54577|SYYC_HUMAN Tyrosine--tRNA ligase, cytoplasmic OS=Homo sapiens OX=9606 GN=YARS PE=1 SV=4	2	3	3	3	3	1	2	1	1	1	3	1	2	1	1	1	3	1	2	1	1	1	11.9	11.9	11.9	59.143	528	528;388	0	53.257	By MS/MS	By MS/MS	By MS/MS	By matching	By matching	By matching	11.9	2.8	8.3	2.8	2.8	5.5
P55809;E9PDW2;P55809-2	P55809;E9PDW2;P55809-2	3;2;2	3;2;2	3;2;2	Succinyl-CoA:3-ketoacid coenzyme A transferase 1, mitochondrial	OXCT1	sp|P55809|SCOT1_HUMAN Succinyl-CoA:3-ketoacid coenzyme A transferase 1, mitochondrial OS=Homo sapiens OX=9606 GN=OXCT1 PE=1 SV=1;tr|E9PDW2|E9PDW2_HUMAN Succinyl-CoA:3-ketoacid coenzyme A transferase 1, mitochondrial OS=Homo sapiens OX=9606 GN=OXCT1 PE=1 SV	3	3	3	3	3	1	1	0	0	0	3	1	1	0	0	0	3	1	1	0	0	0	12.1	12.1	12.1	56.157	520	520;334;123	0	18.227	By MS/MS	By MS/MS	By MS/MS				12.1	1.7	1.7	0	0	0
P60468	P60468	3	3	3	Protein transport protein Sec61 subunit beta	SEC61B	sp|P60468|SC61B_HUMAN Protein transport protein Sec61 subunit beta OS=Homo sapiens OX=9606 GN=SEC61B PE=1 SV=2	1	3	3	3	2	3	2	2	2	2	2	3	2	2	2	2	2	3	2	2	2	2	32.3	32.3	32.3	9.9743	96	96	0	20.707	By MS/MS	By MS/MS	By MS/MS	By MS/MS	By MS/MS	By MS/MS	25	32.3	25	25	25	25
P61081;M0QX69	P61081;M0QX69	3;2	3;2	3;2	NEDD8-conjugating enzyme Ubc12	UBE2M	sp|P61081|UBC12_HUMAN NEDD8-conjugating enzyme Ubc12 OS=Homo sapiens OX=9606 GN=UBE2M PE=1 SV=1;tr|M0QX69|M0QX69_HUMAN NEDD8-conjugating enzyme Ubc12 (Fragment) OS=Homo sapiens OX=9606 GN=UBE2M PE=1 SV=8	2	3	3	3	3	1	2	2	1	1	3	1	2	2	1	1	3	1	2	2	1	1	11.5	11.5	11.5	20.9	183	183;69	0	19.407	By MS/MS	By MS/MS	By MS/MS	By MS/MS	By MS/MS	By MS/MS	11.5	4.4	4.9	4.9	4.4	4.4
P61586	P61586	3	3	3	Transforming protein RhoA	RHOA	sp|P61586|RHOA_HUMAN Transforming protein RhoA OS=Homo sapiens OX=9606 GN=RHOA PE=1 SV=1	1	3	3	3	3	2	3	3	2	3	3	2	3	3	2	3	3	2	3	3	2	3	16.1	16.1	16.1	21.768	193	193	0	21.472	By MS/MS	By matching	By MS/MS	By MS/MS	By MS/MS	By MS/MS	16.1	15	16.1	16.1	15	16.1
P61981	P61981	3	1	1	14-3-3 protein gamma;14-3-3 protein gamma, N-terminally processed	YWHAG	sp|P61981|1433G_HUMAN 14-3-3 protein gamma OS=Homo sapiens OX=9606 GN=YWHAG PE=1 SV=2	1	3	1	1	2	2	3	2	2	2	0	1	1	0	0	0	0	1	1	0	0	0	14.2	4.5	4.5	28.302	247	247	0.001221	6.4004	By matching	By MS/MS	By MS/MS	By matching	By matching	By matching	9.7	7.7	14.2	9.7	9.7	9.7
P62191;P62191-2	P62191;P62191-2	3;3	3;3	3;3	26S protease regulatory subunit 4	PSMC1	sp|P62191|PRS4_HUMAN 26S proteasome regulatory subunit 4 OS=Homo sapiens OX=9606 GN=PSMC1 PE=1 SV=1;sp|P62191-2|PRS4_HUMAN Isoform 2 of 26S proteasome regulatory subunit 4 OS=Homo sapiens OX=9606 GN=PSMC1	2	3	3	3	3	1	3	2	2	2	3	1	3	2	2	2	3	1	3	2	2	2	9.5	9.5	9.5	49.184	440	440;367	0	18.553	By MS/MS	By MS/MS	By MS/MS	By MS/MS	By MS/MS	By matching	9.5	4.3	9.5	5.2	5.2	5.2
P62195;J3QSE0;J3QQM1;P62195-2;J3KTQ9;J3QLH6;J3KRP2;J3QSA9	P62195;J3QSE0;J3QQM1;P62195-2	3;2;2;2;1;1;1;1	3;2;2;2;1;1;1;1	3;2;2;2;1;1;1;1	26S protease regulatory subunit 8	PSMC5	sp|P62195|PRS8_HUMAN 26S proteasome regulatory subunit 8 OS=Homo sapiens OX=9606 GN=PSMC5 PE=1 SV=1;tr|J3QSE0|J3QSE0_HUMAN 26S proteasome regulatory subunit 8 OS=Homo sapiens OX=9606 GN=PSMC5 PE=1 SV=1;tr|J3QQM1|J3QQM1_HUMAN 26S proteasome regulatory subun	8	3	3	3	3	0	0	0	0	0	3	0	0	0	0	0	3	0	0	0	0	0	13.8	13.8	13.8	45.626	406	406;169;263;398;52;215;241;257	0	28.923	By MS/MS						13.8	0	0	0	0	0
P62328	P62328	3	3	3	Thymosin beta-4;Hematopoietic system regulatory peptide	TMSB4X	sp|P62328|TYB4_HUMAN Thymosin beta-4 OS=Homo sapiens OX=9606 GN=TMSB4X PE=1 SV=2	1	3	3	3	3	3	3	3	3	3	3	3	3	3	3	3	3	3	3	3	3	3	90.9	90.9	90.9	5.0526	44	44	0	163.42	By MS/MS	By MS/MS	By MS/MS	By MS/MS	By MS/MS	By MS/MS	90.9	90.9	90.9	90.9	90.9	90.9
P62891;Q59GN2	P62891;Q59GN2	3;3	3;3	3;3	60S ribosomal protein L39;Putative 60S ribosomal protein L39-like 5	RPL39;RPL39P5	sp|P62891|RL39_HUMAN 60S ribosomal protein L39 OS=Homo sapiens OX=9606 GN=RPL39 PE=1 SV=2;sp|Q59GN2|R39L5_HUMAN Putative 60S ribosomal protein L39-like 5 OS=Homo sapiens OX=9606 GN=RPL39P5 PE=5 SV=2	2	3	3	3	3	3	3	3	2	2	3	3	3	3	2	2	3	3	3	3	2	2	25.5	25.5	25.5	6.4066	51	51;51	0	41.432	By MS/MS	By MS/MS	By MS/MS	By MS/MS	By MS/MS	By MS/MS	25.5	25.5	25.5	25.5	25.5	25.5
P62987;M0R2S1;M0R1M6;P0CG48;Q96C32;Q5PY61;J3QKN0;F5GXK7;F5H747;F5H388;B4DV12;F5H265;J3QSA3;P0CG47;F5GYU3;F5H6Q2;J3QTR3;Q49A90;J3QS39;M0R1V7;F5GZ39;F5H2Z3	P62987;M0R2S1;M0R1M6	3;2;2;1;1;1;1;1;1;1;1;1;1;1;1;1;1;1;1;1;1;1	2;2;2;0;0;0;0;0;0;0;0;0;0;0;0;0;0;0;0;0;0;0	2;2;2;0;0;0;0;0;0;0;0;0;0;0;0;0;0;0;0;0;0;0	Ubiquitin-60S ribosomal protein L40;Ubiquitin;60S ribosomal protein L40	UBA52	sp|P62987|RL40_HUMAN Ubiquitin-60S ribosomal protein L40 OS=Homo sapiens OX=9606 GN=UBA52 PE=1 SV=2;tr|M0R2S1|M0R2S1_HUMAN Ubiquitin-60S ribosomal protein L40 (Fragment) OS=Homo sapiens OX=9606 GN=UBA52 PE=1 SV=1;tr|M0R1M6|M0R1M6_HUMAN Ubiquitin-60S riboso	22	3	2	2	2	2	2	3	2	2	2	2	2	2	2	2	2	2	2	2	2	2	23.4	10.9	10.9	14.728	128	128;138;114;685;305;229;206;169;160;155;153;149;43;229;134;122;106;95;93;63;61;136	0	13.892	By MS/MS	By MS/MS	By MS/MS	By MS/MS	By MS/MS	By MS/MS	10.9	10.9	10.9	23.4	10.9	10.9
P83916;K7ELA4;B5MD17;J3KS05	P83916;K7ELA4;B5MD17;J3KS05	3;2;2;2	2;1;1;1	2;1;1;1	Chromobox protein homolog 1	CBX1	sp|P83916|CBX1_HUMAN Chromobox protein homolog 1 OS=Homo sapiens OX=9606 GN=CBX1 PE=1 SV=1;tr|K7ELA4|K7ELA4_HUMAN Chromobox protein homolog 1 OS=Homo sapiens OX=9606 GN=CBX1 PE=1 SV=1;tr|B5MD17|B5MD17_HUMAN Chromobox protein homolog 1 (Fragment) OS=Homo sa	4	3	2	2	3	1	1	1	2	1	2	1	1	0	1	0	2	1	1	0	1	0	21.6	21.6	21.6	21.418	185	185;138;168;173	0	56.41	By MS/MS	By matching	By MS/MS	By matching	By matching	By matching	21.6	11.9	11.9	8.6	18.4	8.6
Q01469	Q01469	3	3	3	Fatty acid-binding protein, epidermal	FABP5	sp|Q01469|FABP5_HUMAN Fatty acid-binding protein 5 OS=Homo sapiens OX=9606 GN=FABP5 PE=1 SV=3	1	3	3	3	3	1	1	1	0	1	3	1	1	1	0	1	3	1	1	1	0	1	23	23	23	15.164	135	135	0	75.847	By MS/MS	By matching	By matching	By matching		By MS/MS	23	6.7	16.3	6.7	0	6.7
Q08J23;Q08J23-3;Q08J23-2	Q08J23;Q08J23-3;Q08J23-2	3;3;3	3;3;3	3;3;3	tRNA (cytosine(34)-C(5))-methyltransferase	NSUN2	sp|Q08J23|NSUN2_HUMAN tRNA (cytosine(34)-C(5))-methyltransferase OS=Homo sapiens OX=9606 GN=NSUN2 PE=1 SV=2;sp|Q08J23-3|NSUN2_HUMAN Isoform 3 of tRNA (cytosine(34)-C(5))-methyltransferase OS=Homo sapiens OX=9606 GN=NSUN2;sp|Q08J23-2|NSUN2_HUMAN Isoform 2 o	3	3	3	3	3	0	0	0	1	1	3	0	0	0	1	1	3	0	0	0	1	1	4.4	4.4	4.4	86.47	767	767;531;732	0	18.74	By MS/MS				By matching	By matching	4.4	0	0	0	2	2
[truncated: 919 more rows]
[truncated: 43 more columns]

## Sheet: Supplementary Data 2B
Mock_AP-MS_proteinGroups_raw
[truncated: 173 more rows]
[truncated: 16 more columns]
