# Supplementary material for: SARS-CoV-2 genomes from Saudi Arabia implicate nucleocapsid mutations in host response and increased viral load
Source: Nat Commun. 2022 Feb 1;13:601. doi: 10.1038/s41467-022-28287-8 (PMC8807822; doi:10.1038/s41467-022-28287-8)
Supplement: Supplementary file 6 — Supplementary Data 3 [file 41467_2022_28287_MOESM6_ESM.xlsx]

## Sheet: Supplementary Data 3
Gene Name	Protein IDs	mutant_vs_control_log2 fold change	mutant_vs_control_p.val	mutant_vs_control_p.adj	mutant_vs_control_significant	Protein.names
ACIN1	Q9UKV3	2.82	0.00202	0.0365	TRUE	Apoptotic chromatin condensation inducer in the nucleus
AKT1S1	Q96B36	3.32	8.09e-05	0.0101	TRUE	Proline-rich AKT1 substrate 1
ATP6V1G1	O75348	2.82	0.000313	0.0126	TRUE	V-type proton ATPase subunit G 1;V-type proton ATPase subunit G 2
BYSL	Q13895	2.56	0.000846	0.0196	TRUE	Bystin
CD2AP	Q9Y5K6	3.06	0.000226	0.0111	TRUE	CD2-associated protein
CEP170	Q5SW79	1.97	0.000815	0.0196	TRUE	Centrosomal protein of 170 kDa
CKAP5	Q14008	2.91	0.000402	0.0129	TRUE	Cytoskeleton-associated protein 5
CORO1B	Q9BR76	4.52	1.14e-05	0.00394	TRUE	Coronin-1B
COX6B1	P14854	5.66	6.66e-06	0.00394	TRUE	Cytochrome c oxidase subunit 6B1
CTNND1	O60716	3.91	0.000421	0.0129	TRUE	Catenin delta-1
DCTN2	Q13561	3.21	0.00011	0.0101	TRUE	Dynactin subunit 2
DDX42	Q86XP3	3.39	0.000679	0.0173	TRUE	ATP-dependent RNA helicase DDX42
DPYSL5	Q9BPU6	3.55	0.000341	0.0129	TRUE	Dihydropyrimidinase-related protein 5
DYNC1H1	Q14204	3.74	0.00296	0.0485	TRUE	Cytoplasmic dynein 1 heavy chain 1
EIF4G1	Q04637	2.29	0.00137	0.0268	TRUE	Eukaryotic translation initiation factor 4 gamma 1
ELAC2	Q9BQ52	3.11	0.000295	0.0126	TRUE	Zinc phosphodiesterase ELAC protein 2
GLUL	P15104	3.93	0.000263	0.0121	TRUE	Glutamine synthetase
GNL1	P36915	2.8	0.00236	0.0406	TRUE	Guanine nucleotide-binding protein-like 1
GSK3A	P49840	2.84	0.00193	0.0365	TRUE	Glycogen synthase kinase-3 alpha
HN1	Q9UK76	1.67	0.00244	0.0409	TRUE	Hematological and neurological expressed 1 protein;Hematological and neurological expressed 1 protein, N-terminally processed
KPNA6	O60684	3.31	0.000914	0.0196	TRUE	Importin subunit alpha-7
MCM2	P49736	3.1	0.000178	0.0102	TRUE	DNA replication licensing factor MCM2
MRPL40	Q9NQ50	2.32	0.000404	0.0129	TRUE	39S ribosomal protein L40, mitochondrial
MSH6	P52701	4.07	0.000419	0.0129	TRUE	DNA mismatch repair protein Msh6
MXRA7	P84157-2	4.76	0.000108	0.0101	TRUE
NUP153	P49790	2.48	0.00124	0.0258	TRUE	Nuclear pore complex protein Nup153
NUP98	P52948	2.28	0.00305	0.0488	TRUE	Nuclear pore complex protein Nup98-Nup96;Nuclear pore complex protein Nup98;Nuclear pore complex protein Nup96
PALLD	Q8WX93	2.76	0.000432	0.0129	TRUE	Palladin
PAWR	Q96IZ0	2.82	0.000879	0.0196	TRUE	PRKC apoptosis WT1 regulator protein
PIN1	Q13526	4.23	4.03e-05	0.00804	TRUE	Peptidyl-prolyl cis-trans isomerase NIMA-interacting 1
PNPO	Q9NVS9	3.51	0.000147	0.0101	TRUE	Pyridoxine-5-phosphate oxidase
PPP1R14B	Q96C90	3.12	0.000142	0.0101	TRUE	Protein phosphatase 1 regulatory subunit 14B
PPP1R14C	Q8TAE6	3.11	0.000169	0.0102	TRUE	Protein phosphatase 1 regulatory subunit 14C
PRPF19	Q9UMS4	-2.65	0.000892	0.0196	TRUE	Pre-mRNA-processing factor 19
PRRC2C	E7EPN9	1.75	0.00196	0.0365	TRUE	Protein PRRC2C
RANGAP1	P46060	2.48	0.000613	0.0173	TRUE	Ran GTPase-activating protein 1
RPS27L	Q71UM5	3.26	0.00013	0.0101	TRUE	40S ribosomal protein S27-like;40S ribosomal protein S27
SART3	Q15020	3.84	0.000655	0.0173	TRUE	Squamous cell carcinoma antigen recognized by T-cells 3
TARDBP	Q13148	4.56	4.67e-05	0.00804	TRUE	TAR DNA-binding protein 43
TOR1AIP1	Q5JTV8-3	2.31	0.000628	0.0173	TRUE	Torsin-1A-interacting protein 1
TTN	Q8WZ42	3.1	0.00135	0.0268	TRUE	Titin
YARS2	Q9Y2Z4	3.47	0.0023	0.0406	TRUE	Tyrosine--tRNA ligase, mitochondrial;Tyrosine--tRNA ligase
ZC3H4	Q9UPT8	3.82	0.000199	0.0105	TRUE	Zinc finger CCCH domain-containing protein 4
ABCF1	Q8NE71	-0.139	0.689	0.812	FALSE	ATP-binding cassette sub-family F member 1
ACAA1	P09110	1.28	0.313	0.577	FALSE	3-ketoacyl-CoA thiolase, peroxisomal
ACAA2	P42765	-0.0725	0.95	0.984	FALSE	3-ketoacyl-CoA thiolase, mitochondrial
ACAT1	P24752	0.462	0.492	0.673	FALSE	Acetyl-CoA acetyltransferase, mitochondrial
ACAT2	Q9BWD1	-2.47	0.184	0.435	FALSE	Acetyl-CoA acetyltransferase, cytosolic
ACLY	P53396	0.888	0.154	0.388	FALSE	ATP-citrate synthase
ACO2	Q99798	1.32	0.514	0.684	FALSE	Aconitate hydratase, mitochondrial
ACTA1	P68133	0.173	0.842	0.913	FALSE	Actin, alpha skeletal muscle;Actin, alpha cardiac muscle 1;Actin, aortic smooth muscle;Actin, gamma-enteric smooth muscle
ACTB	P60709	-0.0999	0.864	0.925	FALSE	Actin, cytoplasmic 1;Actin, cytoplasmic 1, N-terminally processed;Actin, cytoplasmic 2;Actin, cytoplasmic 2, N-terminally processed
ACTN4	O43707	-1.67	0.0956	0.292	FALSE	Alpha-actinin-4
ADAR	P55265	-0.214	0.559	0.719	FALSE	Double-stranded RNA-specific adenosine deaminase
ADRM1	Q16186	-0.141	0.932	0.973	FALSE	Proteasomal ubiquitin receptor ADRM1
ADSS	P30520	-0.119	0.922	0.964	FALSE	Adenylosuccinate synthetase isozyme 2
AHCY	P23526	1.69	0.00574	0.0728	FALSE	Adenosylhomocysteinase
AHNAK	Q09666	0.522	0.419	0.65	FALSE	Neuroblast differentiation-associated protein AHNAK
AIFM1	O95831	0.836	0.305	0.574	FALSE	Apoptosis-inducing factor 1, mitochondrial
AIP	O00170	0.819	0.0641	0.232	FALSE	AH receptor-interacting protein
AK2	P54819	-0.926	0.395	0.637	FALSE	Adenylate kinase 2, mitochondrial;Adenylate kinase 2, mitochondrial, N-terminally processed;Adenylate kinase 2, mitochondrial
AKR7A2	O43488	0.966	0.362	0.61	FALSE	Aflatoxin B1 aldehyde reductase member 2
ALDH18A1	P54886	-0.564	0.618	0.758	FALSE	Delta-1-pyrroline-5-carboxylate synthase;Glutamate 5-kinase;Gamma-glutamyl phosphate reductase
ALDH4A1	P30038	1.76	0.0528	0.221	FALSE	Delta-1-pyrroline-5-carboxylate dehydrogenase, mitochondrial
ANLN	Q9NQW6	2.06	0.0201	0.132	FALSE	Actin-binding protein anillin
ANXA1	P04083	-1.07	0.467	0.668	FALSE	Annexin A1;Annexin
ANXA11	P50995	-0.172	0.88	0.937	FALSE	Annexin A11
ANXA5	P08758	3.82	0.0216	0.135	FALSE	Annexin A5;Annexin
APEX1	P27695	0.572	0.314	0.577	FALSE	DNA-(apurinic or apyrimidinic site) lyase;DNA-(apurinic or apyrimidinic site) lyase, mitochondrial
API5	Q9BZZ5-2	0.206	0.725	0.843	FALSE	Apoptosis inhibitor 5
APMAP	Q9HDC9	1.94	0.264	0.54	FALSE	Adipocyte plasma membrane-associated protein
APOL2	J3KQL8	2.8	0.011	0.102	FALSE	Apolipoprotein L2
APRT	P07741	3.65	0.00985	0.0949	FALSE	Adenine phosphoribosyltransferase
ARGLU1	Q9NWB6	-1.3	0.0658	0.235	FALSE	Arginine and glutamate-rich protein 1
ARHGDIA	P52565	0.56	0.273	0.545	FALSE	Rho GDP-dissociation inhibitor 1
ARID1B	Q8NFD5	2.37	0.0171	0.124	FALSE	AT-rich interactive domain-containing protein 1B
ARL6IP4	Q66PJ3	-0.461	0.425	0.652	FALSE	ADP-ribosylation factor-like protein 6-interacting protein 4
ARPC4	P59998	2.08	0.0602	0.231	FALSE	Actin-related protein 2/3 complex subunit 4
ATAD3A	Q9NVI7-2	1.1	0.239	0.504	FALSE	ATPase family AAA domain-containing protein 3A;ATPase family AAA domain-containing protein 3B
ATP1A1	P05023	0.153	0.9	0.95	FALSE	Sodium/potassium-transporting ATPase subunit alpha-1
ATP2A2	P16615	3.61	0.0711	0.248	FALSE	Sarcoplasmic/endoplasmic reticulum calcium ATPase 2
ATP5B	P06576	0.0366	0.947	0.983	FALSE	ATP synthase subunit beta, mitochondrial;ATP synthase subunit beta
ATP5D	P30049	1	0.311	0.577	FALSE	ATP synthase subunit delta, mitochondrial
ATP5H	O75947	0.805	0.358	0.61	FALSE	ATP synthase subunit d, mitochondrial
ATP5I	P56385	1.24	0.0117	0.103	FALSE	ATP synthase subunit e, mitochondrial
ATP5J	P18859	-1.08	0.478	0.673	FALSE	ATP synthase-coupling factor 6, mitochondrial
ATP5J2	P56134	-0.0623	0.934	0.974	FALSE	ATP synthase subunit f, mitochondrial
ATP6V1E1	P36543	1.37	0.0519	0.221	FALSE	V-type proton ATPase subunit E 1
ATPIF1	Q9UII2	0.0273	0.981	0.993	FALSE	ATPase inhibitor, mitochondrial
ATXN2	Q99700	2.21	0.0242	0.144	FALSE	Ataxin-2
ATXN2L	Q8WWM7	0.59	0.114	0.323	FALSE	Ataxin-2-like protein
BAG2	O95816	-0.723	0.364	0.61	FALSE	BAG family molecular chaperone regulator 2
BASP1	P80723	-0.658	0.728	0.845	FALSE	Brain acid soluble protein 1
BOLA2	Q9H3K6	-0.257	0.453	0.661	FALSE	BolA-like protein 2
BRIX1	Q8TDN6	-0.398	0.453	0.661	FALSE	Ribosome biogenesis protein BRX1 homolog
BTF3	P20290-2	2.02	0.00385	0.0564	FALSE	Transcription factor BTF3
BTF3L4	Q96K17	1.32	0.0179	0.126	FALSE	Transcription factor BTF3 homolog 4;Transcription factor BTF3
BUB3	O43684	0.489	0.504	0.679	FALSE	Mitotic checkpoint protein BUB3
C11orf98	A0A0B4J220	0.962	0.408	0.645	FALSE	Uncharacterized protein C11orf98
C19orf43	Q9BQ61	0.179	0.596	0.745	FALSE	Uncharacterized protein C19orf43
C1QBP	Q07021	0.999	0.0602	0.231	FALSE	Complement component 1 Q subcomponent-binding protein, mitochondrial
C21orf33	A0A096LNJ1	0.908	0.209	0.469	FALSE
C9orf78	Q9NZ63	1.94	0.0587	0.23	FALSE	Uncharacterized protein C9orf78
CACYBP	Q9HB71	0.87	0.208	0.468	FALSE	Calcyclin-binding protein
CALD1	Q05682-5	1.84	0.0151	0.118	FALSE	Caldesmon
CALR	P27797	-0.189	0.852	0.919	FALSE	Calreticulin
CALU	O43852	0.851	0.515	0.684	FALSE	Calumenin
CAND1	Q86VP6	0.69	0.515	0.684	FALSE	Cullin-associated NEDD8-dissociated protein 1
CAP1	Q01518	0.551	0.412	0.646	FALSE	Adenylyl cyclase-associated protein 1;Adenylyl cyclase-associated protein
CAPZA1	P52907	0.698	0.182	0.431	FALSE	F-actin-capping protein subunit alpha-1
CAPZA2	P47755	2.46	0.0321	0.167	FALSE	F-actin-capping protein subunit alpha-2
CAST	P20810-6	2.01	0.0492	0.215	FALSE	Calpastatin
CBR1	P16152	-0.608	0.187	0.436	FALSE	Carbonyl reductase [NADPH] 1
CBX3	Q13185	0.974	0.0553	0.224	FALSE	Chromobox protein homolog 3
CCDC124	Q96CT7	-0.343	0.36	0.61	FALSE	Coiled-coil domain-containing protein 124
CCDC50	Q8IVM0	1.3	0.0723	0.249	FALSE	Coiled-coil domain-containing protein 50
CCNB1	P14635	2.18	0.0116	0.103	FALSE	G2/mitotic-specific cyclin-B1
CCS	O14618	2.12	0.0218	0.135	FALSE	Copper chaperone for superoxide dismutase;Superoxide dismutase [Cu-Zn]
CCT2	P78371	-0.0124	0.983	0.993	FALSE	T-complex protein 1 subunit beta
CCT3	P49368	-0.104	0.808	0.892	FALSE	T-complex protein 1 subunit gamma
CCT4	P50991	-0.000645	0.999	0.999	FALSE	T-complex protein 1 subunit delta
CCT5	P48643	-0.121	0.824	0.899	FALSE	T-complex protein 1 subunit epsilon
CCT6A	P40227	0.0984	0.819	0.897	FALSE	T-complex protein 1 subunit zeta
CCT7	Q99832	-0.486	0.58	0.735	FALSE	T-complex protein 1 subunit eta
CCT8	P50990	-0.676	0.371	0.618	FALSE	T-complex protein 1 subunit theta
CDC37	Q16543	1.05	0.0504	0.218	FALSE	Hsp90 co-chaperone Cdc37;Hsp90 co-chaperone Cdc37, N-terminally processed
CDC42	P60953	0.283	0.797	0.886	FALSE	Cell division control protein 42 homolog
CDC5L	Q99459	-0.529	0.464	0.666	FALSE	Cell division cycle 5-like protein
CDK1	P06493	2.01	0.206	0.465	FALSE	Cyclin-dependent kinase 1
CDK2	P24941	1.88	0.12	0.331	FALSE	Cyclin-dependent kinase 2
CDV3	Q9UKY7	1.95	0.057	0.228	FALSE	Protein CDV3 homolog
CFL1	P23528	0.274	0.553	0.714	FALSE	Cofilin-1;Cofilin-2
CFL2	Q9Y281	4.49	0.0131	0.108	FALSE	Cofilin-2
CHCHD2	Q9Y6H1	3.19	0.0356	0.176	FALSE	Coiled-coil-helix-coiled-coil-helix domain-containing protein 2;Putative coiled-coil-helix-coiled-coil-helix domain-containing protein CHCHD2P9, mitochondrial
CHCHD3	Q9NX63	0.587	0.548	0.713	FALSE	MICOS complex subunit MIC19
CHERP	Q8IWX8	-0.38	0.314	0.577	FALSE	Calcium homeostasis endoplasmic reticulum protein
CHID1	Q9BWS9	-0.321	0.34	0.599	FALSE	Chitinase domain-containing protein 1
CHMP4B	Q9H444	1.08	0.464	0.666	FALSE	Charged multivesicular body protein 4b
CHTOP	Q9Y3Y2	-0.264	0.524	0.692	FALSE	Chromatin target of PRMT1 protein
CIAPIN1	Q6FI81	0.66	0.594	0.745	FALSE	Anamorsin
CIRBP	Q14011	2.96	0.0194	0.132	FALSE	Cold-inducible RNA-binding protein
CKAP4	Q07065	-0.259	0.519	0.688	FALSE	Cytoskeleton-associated protein 4
CKB	P12277	0.652	0.279	0.545	FALSE	Creatine kinase B-type
CKMT1A	P12532	0.147	0.908	0.954	FALSE	Creatine kinase U-type, mitochondrial
CLINT1	Q14677-2	0.0677	0.845	0.914	FALSE	Clathrin interactor 1
CLTA	P09496-2	1.46	0.0323	0.167	FALSE	Clathrin light chain A
CLTB	P09497-2	3.16	0.0273	0.15	FALSE	Clathrin light chain B
CLTC	Q00610	0.775	0.581	0.735	FALSE	Clathrin heavy chain 1;Clathrin heavy chain
CNN3	Q15417	0.636	0.0991	0.301	FALSE	Calponin-3
CNP	P09543	1.9	0.1	0.301	FALSE	2,3-cyclic-nucleotide 3-phosphodiesterase
COASY	Q13057	0.814	0.125	0.341	FALSE	Bifunctional coenzyme A synthase;Phosphopantetheine adenylyltransferase;Dephospho-CoA kinase
COLGALT1	Q8NBJ5	1.83	0.0946	0.292	FALSE	Procollagen galactosyltransferase 1
COPE	O14579	0.632	0.567	0.728	FALSE	Coatomer subunit epsilon
COX4I1	P13073	0.353	0.488	0.673	FALSE	Cytochrome c oxidase subunit 4 isoform 1, mitochondrial
COX5A	P20674	0.264	0.674	0.802	FALSE	Cytochrome c oxidase subunit 5A, mitochondrial
COX5B	P10606	-0.289	0.77	0.873	FALSE	Cytochrome c oxidase subunit 5B, mitochondrial
COX6A1	P12074	3.37	0.0198	0.132	FALSE	Cytochrome c oxidase subunit 6A1, mitochondrial
COX6C	P09669	2.24	0.1	0.301	FALSE	Cytochrome c oxidase subunit 6C
CPNE1	Q99829	1.74	0.147	0.378	FALSE	Copine-1
CPSF6	Q16630	-0.74	0.394	0.637	FALSE	Cleavage and polyadenylation specificity factor subunit 6
CSDE1	O75534	1.5	0.363	0.61	FALSE	Cold shock domain-containing protein E1
CSNK2A1	P68400	-1.47	0.00593	0.0728	FALSE	Casein kinase II subunit alpha;Casein kinase II subunit alpha 3
CSNK2A2	P19784	-0.753	0.105	0.313	FALSE	Casein kinase II subunit alpha
CSNK2B	P67870	-1.5	0.137	0.364	FALSE	Casein kinase II subunit beta
CSTF2	P33240	3.67	0.02	0.132	FALSE	Cleavage stimulation factor subunit 2
CTNNA1	P35221	1.58	0.00661	0.0758	FALSE	Catenin alpha-1
CTTN	Q14247	0.624	0.246	0.515	FALSE	Src substrate cortactin
CUL4B	Q13620-1	0.696	0.321	0.578	FALSE	Cullin-4B
CWC15	Q9P013	1.53	0.0493	0.215	FALSE	Spliceosome-associated protein CWC15 homolog
CYB5R3	P00387	-0.0115	0.973	0.991	FALSE	NADH-cytochrome b5 reductase 3;NADH-cytochrome b5 reductase 3 membrane-bound form;NADH-cytochrome b5 reductase 3 soluble form
DBN1	Q16643	2.57	0.0228	0.137	FALSE	Drebrin
DDX19B	Q9UMR2	3.19	0.00656	0.0758	FALSE	ATP-dependent RNA helicase DDX19B
DDX21	Q9NR30	-0.262	0.436	0.659	FALSE	Nucleolar RNA helicase 2
DDX39B	Q13838	0.832	0.189	0.439	FALSE	Spliceosome RNA helicase DDX39B
DDX46	A0A0C4DG89	-0.341	0.325	0.579	FALSE	Probable ATP-dependent RNA helicase DDX46
DDX56	Q9NY93	-0.835	0.461	0.665	FALSE	Probable ATP-dependent RNA helicase DDX56
DHX15	O43143	0.00592	0.986	0.994	FALSE	Pre-mRNA-splicing factor ATP-dependent RNA helicase DHX15
DHX30	Q7L2E3	-0.586	0.205	0.463	FALSE	Putative ATP-dependent RNA helicase DHX30
DHX9	Q08211	-0.916	0.0753	0.256	FALSE	ATP-dependent RNA helicase A
DIAPH1	O60610	2.02	0.105	0.312	FALSE	Protein diaphanous homolog 1
DKC1	O60832	-0.508	0.319	0.578	FALSE	H/ACA ribonucleoprotein complex subunit 4
DNAJC7	Q99615	0.302	0.793	0.884	FALSE	DnaJ homolog subfamily C member 7
DSG2	Q14126	2.49	0.00934	0.0943	FALSE	Desmoglein-2
DUT	P33316	3.66	0.0217	0.135	FALSE	Deoxyuridine 5-triphosphate nucleotidohydrolase, mitochondrial
DYNC1I2	Q13409-7	1.38	0.0157	0.12	FALSE	Cytoplasmic dynein 1 intermediate chain 2
DYNC1LI2	O43237	1.3	0.0539	0.221	FALSE	Cytoplasmic dynein 1 light intermediate chain 2
DYNLRB1	Q9NP97	0.626	0.139	0.366	FALSE	Dynein light chain roadblock-type 1;Dynein light chain roadblock-type 2
EBNA1BP2	Q99848	-0.169	0.689	0.812	FALSE	Probable rRNA-processing protein EBP2
ECHS1	P30084	1.44	0.0348	0.175	FALSE	Enoyl-CoA hydratase, mitochondrial
EDF1	O60869	3.55	0.00394	0.0565	FALSE	Endothelial differentiation-related factor 1
EEF1A1	P68104	-0.232	0.479	0.673	FALSE	Elongation factor 1-alpha 1;Putative elongation factor 1-alpha-like 3;Elongation factor 1-alpha
EEF1A2	Q05639	2.1	0.136	0.364	FALSE	Elongation factor 1-alpha 2
EEF1B2	P24534	0.856	0.197	0.452	FALSE	Elongation factor 1-beta
EEF1D	P29692	-0.142	0.846	0.914	FALSE	Elongation factor 1-delta
EEF1E1	O43324	-0.0586	0.955	0.988	FALSE	Eukaryotic translation elongation factor 1 epsilon-1
EEF1G	P26641	-0.494	0.552	0.714	FALSE	Elongation factor 1-gamma
EEF2	P13639	0.131	0.808	0.892	FALSE	Elongation factor 2
EIF2AK2	P19525	-0.361	0.38	0.626	FALSE	Interferon-induced, double-stranded RNA-activated protein kinase
EIF3A	Q14152	1.33	0.0128	0.107	FALSE	Eukaryotic translation initiation factor 3 subunit A
EIF3B	P55884	-0.195	0.789	0.884	FALSE	Eukaryotic translation initiation factor 3 subunit B
EIF3C	Q99613	1.14	0.0912	0.285	FALSE	Eukaryotic translation initiation factor 3 subunit C;Eukaryotic translation initiation factor 3 subunit C-like protein
EIF3D	O15371	0.704	0.433	0.656	FALSE	Eukaryotic translation initiation factor 3 subunit D
EIF3G	O75821	0.628	0.606	0.752	FALSE	Eukaryotic translation initiation factor 3 subunit G
EIF3I	Q13347	0.618	0.325	0.579	FALSE	Eukaryotic translation initiation factor 3 subunit I
EIF4A1	P60842	0.399	0.541	0.708	FALSE	Eukaryotic initiation factor 4A-I
EIF4A3	P38919	0.875	0.18	0.43	FALSE	Eukaryotic initiation factor 4A-III;Eukaryotic initiation factor 4A-III, N-terminally processed
EIF4B	P23588	2.95	0.0611	0.232	FALSE	Eukaryotic translation initiation factor 4B
EIF4G2	P78344	0.932	0.425	0.652	FALSE	Eukaryotic translation initiation factor 4 gamma 2
EIF4G3	O43432	1.69	0.0355	0.176	FALSE	Eukaryotic translation initiation factor 4 gamma 3
EIF4H	Q15056	1.3	0.00686	0.0774	FALSE	Eukaryotic translation initiation factor 4H
EIF5	P55010	-1.61	0.32	0.578	FALSE	Eukaryotic translation initiation factor 5
EIF5A	P63241	-0.744	0.0911	0.285	FALSE	Eukaryotic translation initiation factor 5A-1;Eukaryotic translation initiation factor 5A-2;Eukaryotic translation initiation factor 5A-1-like;Eukaryotic translation initiation factor 5A
EIF6	P56537	-1.07	0.236	0.499	FALSE	Eukaryotic translation initiation factor 6
ENAH	Q8N8S7	0.679	0.502	0.679	FALSE	Protein enabled homolog
ENO2	P09104	1.39	0.112	0.319	FALSE	Gamma-enolase;Enolase
ENSA	O43768	2.33	0.0425	0.195	FALSE	Alpha-endosulfine
EPB41	P11171	0.253	0.579	0.735	FALSE	Protein 4.1
EPB41L2	O43491	1.08	0.0295	0.158	FALSE	Band 4.1-like protein 2
ESYT1	Q9BSJ8	0.981	0.506	0.68	FALSE	Extended synaptotagmin-1
ETFA	P13804	0.319	0.805	0.892	FALSE	Electron transfer flavoprotein subunit alpha, mitochondrial
ETFB	P38117	-0.0315	0.983	0.993	FALSE	Electron transfer flavoprotein subunit beta
EWSR1	Q01844	0.765	0.441	0.659	FALSE	RNA-binding protein EWS
EXOSC6	Q5RKV6	2.19	0.107	0.317	FALSE	Exosome complex component MTR3
EZR	P15311	-1.02	0.49	0.673	FALSE	Ezrin
FAM133B	Q5BKY9	-1.27	0.31	0.577	FALSE	Protein FAM133B;Protein FAM133A
FAM50A	Q14320	1.03	0.451	0.661	FALSE	Protein FAM50A
FARSA	Q9Y285	-1.96	0.144	0.374	FALSE	Phenylalanine--tRNA ligase alpha subunit
FASN	P49327	-0.191	0.67	0.799	FALSE	Fatty acid synthase;[Acyl-carrier-protein] S-acetyltransferase;[Acyl-carrier-protein] S-malonyltransferase;3-oxoacyl-[acyl-carrier-protein] synthase;3-oxoacyl-[acyl-carrier-protein] reductase;3-hydroxyacyl-[acyl-carrier-protein] dehydratase;Enoyl-[acyl-carrier-protein] reductase;Oleoyl-[acyl-carrier-protein] hydrolase
FECH	P22830	-1.61	0.0336	0.17	FALSE	Ferrochelatase, mitochondrial
FEN1	P39748	-0.0107	0.977	0.992	FALSE	Flap endonuclease 1
FKBP4	Q02790	0.458	0.582	0.735	FALSE	Peptidyl-prolyl cis-trans isomerase FKBP4;Peptidyl-prolyl cis-trans isomerase FKBP4, N-terminally processed
FKBP5	Q13451	1.69	0.095	0.292	FALSE	Peptidyl-prolyl cis-trans isomerase FKBP5;Peptidyl-prolyl cis-trans isomerase FKBP5, N-terminally processed
FMR1	Q06787-7	0.153	0.65	0.782	FALSE	Fragile X mental retardation protein 1
FN3KRP	Q9HA64	0.219	0.513	0.684	FALSE	Ketosamine-3-kinase
FRMD4A	Q9P2Q2	3.17	0.0292	0.158	FALSE	FERM domain-containing protein 4A
FTSJ2	Q9UI43	-1.36	0.156	0.39	FALSE	rRNA methyltransferase 2, mitochondrial
FTSJ3	Q8IY81	2.19	0.0076	0.0799	FALSE	pre-rRNA processing protein FTSJ3
FUBP1	Q96AE4	2.8	0.118	0.327	FALSE	Far upstream element-binding protein 1
FXR2	P51116	-0.331	0.468	0.668	FALSE	Fragile X mental retardation syndrome-related protein 2
G3BP1	Q13283	-0.953	0.155	0.39	FALSE	Ras GTPase-activating protein-binding protein 1
G3BP2	Q9UN86-2	-0.875	0.177	0.426	FALSE	Ras GTPase-activating protein-binding protein 2
GADD45GIP1	Q8TAE8	3.15	0.00368	0.0551	FALSE	Growth arrest and DNA damage-inducible proteins-interacting protein 1
GALNT2	Q10471	1.08	0.448	0.66	FALSE	Polypeptide N-acetylgalactosaminyltransferase 2;Polypeptide N-acetylgalactosaminyltransferase 2 soluble form
GANAB	Q14697	0.669	0.361	0.61	FALSE	Neutral alpha-glucosidase AB
GART	P22102	0.394	0.676	0.802	FALSE	Trifunctional purine biosynthetic protein adenosine-3;Phosphoribosylamine--glycine ligase;Phosphoribosylformylglycinamidine cyclo-ligase;Phosphoribosylglycinamide formyltransferase
GCLC	P48506	0.34	0.776	0.878	FALSE	Glutamate--cysteine ligase catalytic subunit
GCN1L1	Q92616	2.09	0.0142	0.114	FALSE	Translational activator GCN1
GDI1	P31150	-0.0607	0.961	0.988	FALSE	Rab GDP dissociation inhibitor alpha
GDI2	P50395	0.782	0.278	0.545	FALSE	Rab GDP dissociation inhibitor beta
GLTSCR2	Q9NZM5	-1.97	0.0269	0.149	FALSE	Glioma tumor suppressor candidate region gene 2 protein
GLUD1	P00367	0.518	0.697	0.817	FALSE	Glutamate dehydrogenase 1, mitochondrial;Glutamate dehydrogenase 2, mitochondrial
GMPS	P49915	2.3	0.0293	0.158	FALSE	GMP synthase [glutamine-hydrolyzing]
GNB1L	Q9BYB4	-0.298	0.571	0.731	FALSE	Guanine nucleotide-binding protein subunit beta-like protein 1
GNB2L1	P63244	-0.48	0.21	0.469	FALSE	Guanine nucleotide-binding protein subunit beta-2-like 1;Guanine nucleotide-binding protein subunit beta-2-like 1, N-terminally processed
GPI	P06744	-1.52	0.143	0.373	FALSE	Glucose-6-phosphate isomerase
GRN	P28799	-1.8	0.279	0.545	FALSE	Granulins;Acrogranin;Paragranulin;Granulin-1;Granulin-2;Granulin-3;Granulin-4;Granulin-5;Granulin-6;Granulin-7
GRPEL1	Q9HAV7	1.52	0.146	0.376	FALSE	GrpE protein homolog 1, mitochondrial
GSK3B	P49841	-1.55	0.0528	0.221	FALSE	Glycogen synthase kinase-3 beta
GSPT1	P15170-3	-0.346	0.787	0.884	FALSE	Eukaryotic peptide chain release factor GTP-binding subunit ERF3A;Eukaryotic peptide chain release factor GTP-binding subunit ERF3B
GSTP1	P09211	-2.02	0.123	0.338	FALSE	Glutathione S-transferase P
GTPBP4	Q9BZE4	-0.686	0.236	0.499	FALSE	Nucleolar GTP-binding protein 1
H2AFV	Q71UI9	-0.0833	0.89	0.945	FALSE	Histone H2A.V;Histone H2A.Z;Histone H2A
H2AFY	O75367	-0.469	0.472	0.67	FALSE	Core histone macro-H2A.1
HAGH	Q16775	2.21	0.0321	0.167	FALSE	Hydroxyacylglutathione hydrolase, mitochondrial
HCFC1	P51610	0.977	0.111	0.319	FALSE	Host cell factor 1;HCF N-terminal chain 1;HCF N-terminal chain 2;HCF N-terminal chain 3;HCF N-terminal chain 4;HCF N-terminal chain 5;HCF N-terminal chain 6;HCF C-terminal chain 1;HCF C-terminal chain 2;HCF C-terminal chain 3;HCF C-terminal chain 4;HCF C-terminal chain 5;HCF C-terminal chain 6
HDLBP	Q00341	2.68	0.0373	0.182	FALSE	Vigilin
HIGD1A	Q9Y241	2.71	0.0227	0.137	FALSE	HIG1 domain family member 1A, mitochondrial
HINT1	P49773	0.763	0.275	0.545	FALSE	Histidine triad nucleotide-binding protein 1
HIST1H1C	P16403	-0.333	0.359	0.61	FALSE	Histone H1.2
HIST1H1E	P10412	-0.556	0.149	0.381	FALSE	Histone H1.4
HIST1H2AC	Q93077	-0.267	0.504	0.679	FALSE	Histone H2A type 1-C;Histone H2A type 3;Histone H2A type 1-B/E
HIST1H2AG	P0C0S8	-0.237	0.575	0.735	FALSE	Histone H2A type 1;Histone H2A type 1-H;Histone H2A type 1-D;Histone H2A type 1-J;Histone H2A.J;Histone H2A
HIST1H2BB	P33778	-0.669	0.36	0.61	FALSE	Histone H2B type 1-B;Histone H2B type 2-E;Histone H2B type 1-O;Histone H2B type 3-B
HIST1H2BH	Q93079	-0.347	0.423	0.652	FALSE	Histone H2B type 1-H;Histone H2B type 1-N;Histone H2B type 1-C/E/F/G/I;Histone H2B type 1-D;Histone H2B type 2-F;Histone H2B type 1-M;Histone H2B;Histone H2B type 1-L
HIST1H3A	P68431	0.545	0.315	0.577	FALSE	Histone H3.1;Histone H3.3;Histone H3.2;Histone H3;Histone H3.1t;Histone H3.3C
HIST2H3PS2	Q5TEC6	-0.6	0.204	0.463	FALSE	Histone H3
HLA-C	A2AEA2	0.477	0.278	0.545	FALSE	HLA class I histocompatibility antigen, Cw-7 alpha chain;HLA class I histocompatibility antigen, Cw-6 alpha chain;HLA class I histocompatibility antigen, Cw-12 alpha chain;HLA class I histocompatibility antigen, Cw-18 alpha chain
HMGB1	P09429	-0.352	0.448	0.66	FALSE	High mobility group protein B1
HMGB2	P26583	-0.662	0.109	0.319	FALSE	High mobility group protein B2
HMGCS1	Q01581	0.0614	0.962	0.988	FALSE	Hydroxymethylglutaryl-CoA synthase, cytoplasmic
HMGN2	P05204	-0.47	0.343	0.599	FALSE	Non-histone chromosomal protein HMG-17
HN1L	Q9H910	0.667	0.088	0.28	FALSE	Hematological and neurological expressed 1-like protein
HNRNPA0	Q13151	-0.965	0.419	0.65	FALSE	Heterogeneous nuclear ribonucleoprotein A0
HNRNPA1	P09651	1.27	0.0105	0.0989	FALSE	Heterogeneous nuclear ribonucleoprotein A1;Heterogeneous nuclear ribonucleoprotein A1, N-terminally processed
HNRNPAB	Q99729	-0.775	0.413	0.646	FALSE	Heterogeneous nuclear ribonucleoprotein A/B
HNRNPC	G3V4C1	-0.581	0.135	0.363	FALSE	Heterogeneous nuclear ribonucleoproteins C1/C2
HNRNPF	P52597	-0.939	0.197	0.452	FALSE	Heterogeneous nuclear ribonucleoprotein F;Heterogeneous nuclear ribonucleoprotein F, N-terminally processed
HNRNPR	O43390	-0.144	0.765	0.872	FALSE	Heterogeneous nuclear ribonucleoprotein R
HNRNPUL1	Q9BUJ2	-0.274	0.483	0.673	FALSE	Heterogeneous nuclear ribonucleoprotein U-like protein 1
HP1BP3	Q5SSJ5	0.323	0.389	0.636	FALSE	Heterochromatin protein 1-binding protein 3
HSD17B10	Q99714	-0.71	0.472	0.67	FALSE	3-hydroxyacyl-CoA dehydrogenase type-2
HSP90AA1	P07900	-0.25	0.83	0.904	FALSE	Heat shock protein HSP 90-alpha
HSP90AB1	P08238	-0.168	0.833	0.905	FALSE	Heat shock protein HSP 90-beta
HSP90B1	P14625	-0.66	0.597	0.745	FALSE	Endoplasmin
HSPA4	P34932	0.137	0.78	0.879	FALSE	Heat shock 70 kDa protein 4
HSPA4L	O95757	1.24	0.35	0.605	FALSE	Heat shock 70 kDa protein 4L
HSPA5	P11021	-0.658	0.11	0.319	FALSE	78 kDa glucose-regulated protein
HSPA6	P17066	-2.65	0.162	0.399	FALSE	Heat shock 70 kDa protein 6;Putative heat shock 70 kDa protein 7
HSPA8	P11142	-0.952	0.0267	0.149	FALSE	Heat shock cognate 71 kDa protein
HSPA9	P38646	-0.175	0.642	0.777	FALSE	Stress-70 protein, mitochondrial
HSPD1	P10809	0.0849	0.885	0.941	FALSE	60 kDa heat shock protein, mitochondrial
HSPE1	P61604	0.469	0.527	0.694	FALSE	10 kDa heat shock protein, mitochondrial
HSPH1	Q92598	0.0758	0.863	0.925	FALSE	Heat shock protein 105 kDa
HUWE1	Q7Z6Z7	1.04	0.177	0.426	FALSE	E3 ubiquitin-protein ligase HUWE1
HYOU1	Q9Y4L1	0.141	0.904	0.951	FALSE	Hypoxia up-regulated protein 1
IDH3B	O43837	-0.325	0.342	0.599	FALSE	Isocitrate dehydrogenase [NAD] subunit beta, mitochondrial;Isocitrate dehydrogenase [NAD] subunit, mitochondrial
IGF2BP1	Q9NZI8	-0.773	0.0659	0.235	FALSE	Insulin-like growth factor 2 mRNA-binding protein 1
IGF2BP3	O00425	-0.545	0.427	0.652	FALSE	Insulin-like growth factor 2 mRNA-binding protein 3
IK	Q13123	-0.0292	0.948	0.983	FALSE	Protein Red
ILF2	Q12905	-0.336	0.325	0.579	FALSE	Interleukin enhancer-binding factor 2
ILF3	Q12906	0.0904	0.816	0.897	FALSE	Interleukin enhancer-binding factor 3
ILKAP	Q9H0C8	0.923	0.309	0.577	FALSE	Integrin-linked kinase-associated serine/threonine phosphatase 2C
IMMT	Q16891	0.645	0.644	0.777	FALSE	MICOS complex subunit MIC60
IMPDH2	P12268	1.58	0.0809	0.267	FALSE	Inosine-5-monophosphate dehydrogenase 2
IRGQ	Q8WZA9	1.36	0.137	0.364	FALSE	Immunity-related GTPase family Q protein
IRS4	O14654	1.8	0.116	0.324	FALSE	Insulin receptor substrate 4
ITGB1	P05556	1.6	0.0539	0.221	FALSE	Integrin beta-1;Integrin beta
KARS	Q15046	0.433	0.651	0.782	FALSE	Lysine--tRNA ligase
KHDRBS1	Q07666	0.434	0.275	0.545	FALSE	KH domain-containing, RNA-binding, signal transduction-associated protein 1
KHSRP	Q92945	0.862	0.0535	0.221	FALSE	Far upstream element-binding protein 2
KIAA0101	Q15004	-0.076	0.819	0.897	FALSE	PCNA-associated factor
KIAA1143	Q96AT1	1.88	0.142	0.372	FALSE	Uncharacterized protein KIAA1143
KIF2A	O00139-2	0.538	0.284	0.552	FALSE	Kinesin-like protein KIF2A
KPNA2	P52292	1.1	0.0126	0.107	FALSE	Importin subunit alpha-1
KPNB1	Q14974	0.864	0.378	0.625	FALSE	Importin subunit beta-1
KTN1	Q86UP2	-1.72	0.223	0.482	FALSE	Kinectin
LARP1	Q6PKG0	-0.191	0.601	0.747	FALSE	La-related protein 1
LARP7	Q4G0J3	-0.665	0.394	0.637	FALSE	La-related protein 7
LASP1	Q14847	0.633	0.212	0.469	FALSE	LIM and SH3 domain protein 1
LBR	Q14739	2.01	0.0992	0.301	FALSE	Lamin-B receptor
LDHA	P00338	-0.385	0.604	0.75	FALSE	L-lactate dehydrogenase A chain
LDHB	P07195	-1.82	0.258	0.533	FALSE	L-lactate dehydrogenase B chain
LETM1	O95202	0.346	0.64	0.776	FALSE	LETM1 and EF-hand domain-containing protein 1, mitochondrial
LIMD2	Q9BT23	2.35	0.0111	0.102	FALSE	LIM domain-containing protein 2
LMNA	P02545	2.34	0.0296	0.158	FALSE	Prelamin-A/C;Lamin-A/C
LMNB1	P20700	0.067	0.962	0.988	FALSE	Lamin-B1
LRRC47	Q8N1G4	-0.118	0.766	0.872	FALSE	Leucine-rich repeat-containing protein 47
LRRC59	Q96AG4	-2.32	0.0832	0.27	FALSE	Leucine-rich repeat-containing protein 59
LSR	Q86X29	2.83	0.0142	0.114	FALSE	Lipolysis-stimulated lipoprotein receptor
LTV1	Q96GA3	1.66	0.0378	0.182	FALSE	Protein LTV1 homolog
LUC7L	Q9NQ29	-1.03	0.198	0.452	FALSE	Putative RNA-binding protein Luc7-like 1
MAGED2	Q9UNF1	0.267	0.817	0.897	FALSE	Melanoma-associated antigen D2
MAP2K4	P45985	2.18	0.0457	0.205	FALSE	Dual specificity mitogen-activated protein kinase kinase 4
MAP4	P27816	0.843	0.0902	0.285	FALSE	Microtubule-associated protein 4;Microtubule-associated protein
MAP4K4	O95819	1.27	0.111	0.319	FALSE	Mitogen-activated protein kinase kinase kinase kinase 4;TRAF2 and NCK-interacting protein kinase;Misshapen-like kinase 1
MAP7	Q14244	0.491	0.267	0.541	FALSE	Ensconsin
MAPK3	P27361	1.82	0.0127	0.107	FALSE	Mitogen-activated protein kinase 3;Mitogen-activated protein kinase
MAPRE1	Q15691	1.74	0.178	0.428	FALSE	Microtubule-associated protein RP/EB family member 1
MARCKSL1	P49006	2.52	0.0694	0.244	FALSE	MARCKS-related protein
MAT2A	P31153	-0.658	0.503	0.679	FALSE	S-adenosylmethionine synthase isoform type-2
MATR3	P43243	0.165	0.664	0.794	FALSE	Matrin-3
MCM4	P33991	0.446	0.664	0.794	FALSE	DNA replication licensing factor MCM4
MCM6	Q14566	1.54	0.149	0.38	FALSE	DNA replication licensing factor MCM6
MCM7	P33993	-0.285	0.791	0.884	FALSE	DNA replication licensing factor MCM7
MDC1	Q14676	1.58	0.115	0.323	FALSE	Mediator of DNA damage checkpoint protein 1
MDH2	P40926	0.497	0.641	0.776	FALSE	Malate dehydrogenase, mitochondrial;Malate dehydrogenase
MEA1	Q16626	2.73	0.00766	0.0799	FALSE	Male-enhanced antigen 1
MFAP1	P55081	-0.363	0.395	0.637	FALSE	Microfibrillar-associated protein 1
MKI67	P46013	-0.267	0.446	0.66	FALSE	Antigen KI-67
MLLT4	P55196	2.23	0.0246	0.145	FALSE	Afadin
MMTAG2	Q9BU76	-0.549	0.258	0.533	FALSE	Multiple myeloma tumor-associated protein 2
MPST	P25325	1.25	0.294	0.562	FALSE	3-mercaptopyruvate sulfurtransferase;Sulfurtransferase
MRE11A	P49959	2.45	0.0332	0.169	FALSE	Double-strand break repair protein MRE11A
MRPL11	Q9Y3B7	0.00393	0.992	0.996	FALSE	39S ribosomal protein L11, mitochondrial
MRPL12	P52815	-1.36	0.47	0.67	FALSE	39S ribosomal protein L12, mitochondrial
MRPL14	Q6P1L8	-0.414	0.421	0.651	FALSE	39S ribosomal protein L14, mitochondrial
MRPL38	Q96DV4	1.78	0.0259	0.149	FALSE	39S ribosomal protein L38, mitochondrial
MRPL45	Q9BRJ2	1.52	0.187	0.436	FALSE	39S ribosomal protein L45, mitochondrial
MRPL46	Q9H2W6	-0.0378	0.961	0.988	FALSE	39S ribosomal protein L46, mitochondrial
MRPS26	Q9BYN8	-0.0366	0.965	0.99	FALSE	28S ribosomal protein S26, mitochondrial
MRPS36	P82909	3.15	0.0229	0.137	FALSE	28S ribosomal protein S36, mitochondrial
MRTO4	Q9UKD2	-0.724	0.432	0.656	FALSE	mRNA turnover protein 4 homolog
MSN	P26038	0.0586	0.962	0.988	FALSE	Moesin
MTHFD1	P11586	1.32	0.0841	0.271	FALSE	C-1-tetrahydrofolate synthase, cytoplasmic;Methylenetetrahydrofolate dehydrogenase;Methenyltetrahydrofolate cyclohydrolase;Formyltetrahydrofolate synthetase;C-1-tetrahydrofolate synthase, cytoplasmic, N-terminally processed
muh002	muh002	-1.78	0.0423	0.195	FALSE
MYBBP1A	Q9BQG0	-0.132	0.694	0.815	FALSE	Myb-binding protein 1A
MYH10	P35580	-1.45	0.172	0.422	FALSE	Myosin-10
MYL12B	O14950	-0.893	0.496	0.676	FALSE	Myosin regulatory light chain 12B;Myosin regulatory light chain 12A
MYL6	P60660	-0.51	0.609	0.753	FALSE	Myosin light polypeptide 6
NAP1L1	P55209	0.106	0.897	0.949	FALSE	Nucleosome assembly protein 1-like 1
NAP1L4	Q99733	4.95	0.00924	0.0943	FALSE	Nucleosome assembly protein 1-like 4
NASP	P49321	-0.465	0.723	0.841	FALSE	Nuclear autoantigenic sperm protein
NCBP1	Q09161	-0.825	0.484	0.673	FALSE	Nuclear cap-binding protein subunit 1
NCL	P19338	-0.2	0.553	0.714	FALSE	Nucleolin
NDRG1	Q92597	1.21	0.275	0.545	FALSE	Protein NDRG1
NDUFA2	O43678	2.13	0.0753	0.256	FALSE	NADH dehydrogenase [ubiquinone] 1 alpha subcomplex subunit 2
NDUFS1	P28331	1.88	0.0928	0.288	FALSE	NADH-ubiquinone oxidoreductase 75 kDa subunit, mitochondrial
NDUFS6	O75380	1.49	0.00502	0.0678	FALSE	NADH dehydrogenase [ubiquinone] iron-sulfur protein 6, mitochondrial
NEDD8	Q15843	0.192	0.856	0.92	FALSE	NEDD8
NELFE	P18615	0.798	0.0539	0.221	FALSE	Negative elongation factor E
NHP2	Q9NX24	-0.39	0.508	0.681	FALSE	H/ACA ribonucleoprotein complex subunit 2
NHP2L1	P55769	-1.21	0.0626	0.232	FALSE	NHP2-like protein 1;NHP2-like protein 1, N-terminally processed
NME2	P22392-2	-1.13	0.319	0.578	FALSE	Nucleoside diphosphate kinase B;Nucleoside diphosphate kinase;Nucleoside diphosphate kinase A;Putative nucleoside diphosphate kinase
NOP2	P46087	-0.453	0.32	0.578	FALSE	Probable 28S rRNA (cytosine(4447)-C(5))-methyltransferase
NOP56	O00567	-0.574	0.217	0.477	FALSE	Nucleolar protein 56
NOP58	Q9Y2X3	-0.188	0.731	0.846	FALSE	Nucleolar protein 58
NOSIP	Q9Y314	-0.489	0.219	0.479	FALSE	Nitric oxide synthase-interacting protein
NPM1	P06748	0.018	0.975	0.991	FALSE	Nucleophosmin
NSFL1C	Q9UNZ2	2.3	0.0625	0.232	FALSE	NSFL1 cofactor p47
NUCKS1	Q9H1E3	1.16	0.0195	0.132	FALSE	Nuclear ubiquitous casein and cyclin-dependent kinase substrate 1
NUDC	Q9Y266	0.481	0.438	0.659	FALSE	Nuclear migration protein nudC
NUDT21	O43809	0.314	0.743	0.853	FALSE	Cleavage and polyadenylation specificity factor subunit 5
NUDT5	Q9UKK9	1.39	0.0577	0.229	FALSE	ADP-sugar pyrophosphatase
NUFIP2	Q7Z417	0.00601	0.985	0.994	FALSE	Nuclear fragile X mental retardation-interacting protein 2
NUMA1	Q14980	1.17	0.0532	0.221	FALSE	Nuclear mitotic apparatus protein 1
NUP214	P35658	1.49	0.064	0.232	FALSE	Nuclear pore complex protein Nup214
NUP93	Q8N1F7	1.43	0.0482	0.214	FALSE	Nuclear pore complex protein Nup93
OAS1	P00973	0.751	0.375	0.621	FALSE	2-5-oligoadenylate synthase 1
OLA1	Q9NTK5	3.47	0.0144	0.114	FALSE	Obg-like ATPase 1
P4HB	P07237	0.374	0.619	0.758	FALSE	Protein disulfide-isomerase
PA2G4	Q9UQ80	0.89	0.068	0.24	FALSE	Proliferation-associated protein 2G4
PABPC1	P11940	-1.08	0.0754	0.256	FALSE	Polyadenylate-binding protein 1;Polyadenylate-binding protein;Polyadenylate-binding protein 3
PABPC4	Q13310	-1.21	0.0401	0.188	FALSE	Polyadenylate-binding protein 4;Polyadenylate-binding protein
PAFAH1B3	Q15102	0.898	0.409	0.645	FALSE	Platelet-activating factor acetylhydrolase IB subunit gamma
PAICS	P22234	1.37	0.00651	0.0758	FALSE	Multifunctional protein ADE2;Phosphoribosylaminoimidazole-succinocarboxamide synthase;Phosphoribosylaminoimidazole carboxylase
PAK2	Q13177	1.33	0.161	0.399	FALSE	Serine/threonine-protein kinase PAK 2;PAK-2p27;PAK-2p34
PCBP2	Q15366	-0.712	0.163	0.401	FALSE	Poly(rC)-binding protein 2
PCCA	P05165	0.27	0.572	0.731	FALSE	Propionyl-CoA carboxylase alpha chain, mitochondrial
PCNP	Q8WW12	1.32	0.0567	0.228	FALSE	PEST proteolytic signal-containing nuclear protein
PDAP1	Q13442	0.467	0.392	0.637	FALSE	28 kDa heat- and acid-stable phosphoprotein
PDCD5	O14737	2.64	0.0035	0.0535	FALSE	Programmed cell death protein 5
PDHA1	P08559	0.494	0.324	0.579	FALSE	Pyruvate dehydrogenase E1 component subunit alpha, somatic form, mitochondrial
PDHB	P11177	0.902	0.492	0.673	FALSE	Pyruvate dehydrogenase E1 component subunit beta, mitochondrial
PDIA4	P13667	-1.06	0.483	0.673	FALSE	Protein disulfide-isomerase A4
PDIA6	Q15084	-0.063	0.9	0.95	FALSE	Protein disulfide-isomerase A6
PDLIM1	O00151	1.31	0.00993	0.0949	FALSE	PDZ and LIM domain protein 1
PDLIM7	Q9NR12	1.51	0.115	0.323	FALSE	PDZ and LIM domain protein 7
PEBP1	P30086	0.583	0.677	0.802	FALSE	Phosphatidylethanolamine-binding protein 1;Hippocampal cholinergic neurostimulating peptide
PFAS	O15067	1.29	0.341	0.599	FALSE	Phosphoribosylformylglycinamidine synthase
PFDN1	O60925	1.37	0.017	0.124	FALSE	Prefoldin subunit 1
PFDN2	Q9UHV9	-0.592	0.616	0.757	FALSE	Prefoldin subunit 2
PFKL	P17858	0.319	0.372	0.618	FALSE	ATP-dependent 6-phosphofructokinase, liver type
PFKP	Q01813	-0.014	0.974	0.991	FALSE	ATP-dependent 6-phosphofructokinase, platelet type
PFN1	P07737	-1.93	0.199	0.454	FALSE	Profilin-1
PGAM1	P18669	0.209	0.876	0.934	FALSE	Phosphoglycerate mutase 1;Probable phosphoglycerate mutase 4;Phosphoglycerate mutase 2
PGAM5	Q96HS1	-1.57	0.0397	0.188	FALSE	Serine/threonine-protein phosphatase PGAM5, mitochondrial
PGK1	P00558	0.676	0.361	0.61	FALSE	Phosphoglycerate kinase 1
PGM1	P36871	2.36	0.019	0.132	FALSE	Phosphoglucomutase-1
PHGDH	O43175	0.673	0.338	0.598	FALSE	D-3-phosphoglycerate dehydrogenase
PIN4	Q9Y237	-0.233	0.58	0.735	FALSE	Peptidyl-prolyl cis-trans isomerase NIMA-interacting 4
PLK1	P53350	0.118	0.823	0.899	FALSE	Serine/threonine-protein kinase PLK1
PLS3	P13797	0.328	0.732	0.846	FALSE	Plastin-3
PNPT1	Q8TCS8	1.68	0.0325	0.167	FALSE	Polyribonucleotide nucleotidyltransferase 1, mitochondrial
POLDIP3	Q9BY77	-0.268	0.493	0.673	FALSE	Polymerase delta-interacting protein 3
POLR1C	O15160	1.01	0.0661	0.235	FALSE	DNA-directed RNA polymerases I and III subunit RPAC1
PPA1	Q15181	-1.62	0.181	0.431	FALSE	Inorganic pyrophosphatase
PPIL1	Q9Y3C6	-0.494	0.685	0.81	FALSE	Peptidyl-prolyl cis-trans isomerase-like 1
PPIL4	Q8WUA2	1.3	0.305	0.574	FALSE	Peptidyl-prolyl cis-trans isomerase-like 4
PPM1G	O15355	0.998	0.103	0.307	FALSE	Protein phosphatase 1G
PPP1CA	P62136	-0.217	0.787	0.884	FALSE	Serine/threonine-protein phosphatase PP1-alpha catalytic subunit;Serine/threonine-protein phosphatase
PPP1R10	Q96QC0	1.14	0.139	0.366	FALSE	Serine/threonine-protein phosphatase 1 regulatory subunit 10
PPP1R12A	O14974	1.44	0.0458	0.205	FALSE	Protein phosphatase 1 regulatory subunit 12A
PPP1R7	Q15435	2.23	0.0265	0.149	FALSE	Protein phosphatase 1 regulatory subunit 7
PPP2R1A	P30153	0.434	0.609	0.753	FALSE	Serine/threonine-protein phosphatase 2A 65 kDa regulatory subunit A alpha isoform
PPP2R5D	Q14738	1.85	0.0807	0.267	FALSE	Serine/threonine-protein phosphatase 2A 56 kDa regulatory subunit delta isoform
PRDX2	P32119	0.187	0.77	0.873	FALSE	Peroxiredoxin-2
PRDX3	P30048	-2.5	0.079	0.264	FALSE	Thioredoxin-dependent peroxide reductase, mitochondrial
PRDX5	P30044-2	0.334	0.822	0.899	FALSE	Peroxiredoxin-5, mitochondrial
PRDX6	P30041	1.04	0.11	0.319	FALSE	Peroxiredoxin-6
PRKCSH	P14314	-1.21	0.4	0.641	FALSE	Glucosidase 2 subunit beta
PRKDC	P78527	1.92	0.193	0.447	FALSE	DNA-dependent protein kinase catalytic subunit
PRMT1	Q99873	1.05	0.322	0.578	FALSE	Protein arginine N-methyltransferase 1
PRMT5	O14744	-0.756	0.492	0.673	FALSE	Protein arginine N-methyltransferase 5;Protein arginine N-methyltransferase 5, N-terminally processed
PRPF4B	Q13523	-1.92	0.0904	0.285	FALSE	Serine/threonine-protein kinase PRP4 homolog
PRPF6	O94906	0.688	0.487	0.673	FALSE	Pre-mRNA-processing factor 6
PRPS1	P60891	-0.306	0.403	0.645	FALSE	Ribose-phosphate pyrophosphokinase 1;Ribose-phosphate pyrophosphokinase 3
PRPSAP2	O60256	1.37	0.288	0.553	FALSE	Phosphoribosyl pyrophosphate synthase-associated protein 2
PRRC2A	P48634	1.87	0.133	0.362	FALSE	Protein PRRC2A
PSMA1	P25786	0.822	0.0435	0.198	FALSE	Proteasome subunit alpha type-1
PSMC1	P62191	-0.356	0.691	0.813	FALSE	26S protease regulatory subunit 4
PSMD11	O00231	0.685	0.483	0.673	FALSE	26S proteasome non-ATPase regulatory subunit 11
PSMD2	Q13200	-0.363	0.77	0.873	FALSE	26S proteasome non-ATPase regulatory subunit 2
PSMD4	P55036	0.644	0.641	0.776	FALSE	26S proteasome non-ATPase regulatory subunit 4
PSME3	P61289	0.768	0.386	0.632	FALSE	Proteasome activator complex subunit 3
PTMA	P06454	0.756	0.0621	0.232	FALSE	Prothymosin alpha;Prothymosin alpha, N-terminally processed;Thymosin alpha-1
PTMS	P20962	2.14	0.0844	0.271	FALSE	Parathymosin
PTRF	Q6NZI2	2.15	0.118	0.328	FALSE	Polymerase I and transcript release factor
PWP1	Q13610	0.571	0.588	0.738	FALSE	Periodic tryptophan protein 1 homolog
Q14195-2	Q14195-2	0.551	0.31	0.577	FALSE
RAB11FIP1	Q6WKZ4	-0.802	0.197	0.452	FALSE	Rab11 family-interacting protein 1
RAB1A	P62820	2.1	0.0255	0.149	FALSE	Ras-related protein Rab-1A
RAB5C	P51148	1.26	0.485	0.673	FALSE	Ras-related protein Rab-5C
RAN	P62826	0.511	0.447	0.66	FALSE	GTP-binding nuclear protein Ran
RANBP1	P43487	1.1	0.0587	0.23	FALSE	Ran-specific GTPase-activating protein
RANBP3	Q9H6Z4	2.27	0.0114	0.103	FALSE	Ran-binding protein 3
RAVER1	A0A087WZ13	0.286	0.451	0.661	FALSE	Ribonucleoprotein PTB-binding 1
RBBP4	Q09028	-0.953	0.513	0.684	FALSE	Histone-binding protein RBBP4
RBBP7	Q16576	-0.638	0.334	0.593	FALSE	Histone-binding protein RBBP7
RBM10	P98175	2.3	0.0156	0.12	FALSE	RNA-binding protein 10
RBM17	Q96I25	0.906	0.283	0.552	FALSE	Splicing factor 45
RBM28	Q9NW13	-1.4	0.122	0.336	FALSE	RNA-binding protein 28
RBM3	P98179	1.31	0.36	0.61	FALSE	RNA-binding protein 3
RBM4	Q9BWF3	-0.916	0.211	0.469	FALSE	RNA-binding protein 4;RNA-binding protein 14;RNA-binding protein 4B
RBMX	P38159	-0.439	0.308	0.577	FALSE	RNA-binding motif protein, X chromosome;RNA-binding motif protein, X chromosome, N-terminally processed;RNA binding motif protein, X-linked-like-1
RCN1	Q15293	0.361	0.615	0.757	FALSE	Reticulocalbin-1
RHOA	P61586	0.0561	0.947	0.983	FALSE	Transforming protein RhoA
RP9	Q8TA86	0.00599	0.988	0.994	FALSE	Retinitis pigmentosa 9 protein
RPL10A	P62906	-0.648	0.295	0.563	FALSE	60S ribosomal protein L10a
RPL13	P26373	-0.366	0.393	0.637	FALSE	60S ribosomal protein L13
RPL13A	P40429	-0.217	0.616	0.757	FALSE	60S ribosomal protein L13a
RPL14	P50914	-0.334	0.444	0.66	FALSE	60S ribosomal protein L14
RPL15	P61313	-0.343	0.41	0.645	FALSE	60S ribosomal protein L15;Ribosomal protein L15
RPL18	Q07020	-0.434	0.46	0.665	FALSE	60S ribosomal protein L18
RPL18A	Q02543	-0.299	0.438	0.659	FALSE	60S ribosomal protein L18a
RPL19	P84098	-0.22	0.523	0.691	FALSE	60S ribosomal protein L19;Ribosomal protein L19
RPL24	P83731	-0.476	0.285	0.552	FALSE	60S ribosomal protein L24
RPL26	P61254	-0.0894	0.781	0.879	FALSE	60S ribosomal protein L26
RPL27	P61353	-0.262	0.588	0.738	FALSE	60S ribosomal protein L27
RPL28	P46779	-0.133	0.706	0.825	FALSE	60S ribosomal protein L28
RPL29	P47914	0.271	0.476	0.673	FALSE	60S ribosomal protein L29
RPL34	P49207	0.12	0.748	0.857	FALSE	60S ribosomal protein L34
RPL35	P42766	-0.449	0.286	0.552	FALSE	60S ribosomal protein L35
RPL35A	P18077	0.443	0.407	0.645	FALSE	60S ribosomal protein L35a
RPL36	Q9Y3U8	0.15	0.655	0.787	FALSE	60S ribosomal protein L36
RPL36AL	Q969Q0	-0.787	0.174	0.424	FALSE	60S ribosomal protein L36a-like;60S ribosomal protein L36a
RPL39	P62891	0.275	0.536	0.706	FALSE	60S ribosomal protein L39;Putative 60S ribosomal protein L39-like 5
RPL4	P36578	-0.375	0.441	0.659	FALSE	60S ribosomal protein L4
RPL5	P46777	0.148	0.78	0.879	FALSE	60S ribosomal protein L5
RPL6	Q02878	-0.171	0.635	0.773	FALSE	60S ribosomal protein L6
RPL7	P18124	-0.398	0.406	0.645	FALSE	60S ribosomal protein L7
RPL7A	P62424	-0.51	0.243	0.51	FALSE	60S ribosomal protein L7a
RPL8	P62917	-0.223	0.552	0.714	FALSE	60S ribosomal protein L8
RPLP0	P05388	-0.541	0.357	0.61	FALSE	60S acidic ribosomal protein P0;60S acidic ribosomal protein P0-like
RPLP1	P05386	-0.792	0.144	0.374	FALSE	60S acidic ribosomal protein P1
RPN1	P04843	0.154	0.895	0.949	FALSE	Dolichyl-diphosphooligosaccharide--protein glycosyltransferase subunit 1
RPS10	P46783	-0.554	0.241	0.508	FALSE	40S ribosomal protein S10
RPS12	P25398	-0.612	0.223	0.482	FALSE	40S ribosomal protein S12
RPS15	P62841	-0.494	0.409	0.645	FALSE	40S ribosomal protein S15
RPS21	P63220	1.1	0.0175	0.125	FALSE	40S ribosomal protein S21
RPS23	P62266	-0.388	0.441	0.659	FALSE	40S ribosomal protein S23
RPS26	P62854	-0.714	0.134	0.363	FALSE	40S ribosomal protein S26;Putative 40S ribosomal protein S26-like 1
RPS27	P42677	-0.192	0.587	0.738	FALSE	40S ribosomal protein S27
RPS8	P62241	-0.326	0.419	0.65	FALSE	40S ribosomal protein S8
RPS9	P46781	-0.825	0.229	0.491	FALSE	40S ribosomal protein S9
RRP12	Q5JTH9	3.15	0.00759	0.0799	FALSE	RRP12-like protein
RRP15	Q9Y3B9	0.948	0.0858	0.275	FALSE	RRP15-like protein
RRP9	O43818	-0.652	0.182	0.431	FALSE	U3 small nucleolar RNA-interacting protein 2
RRS1	Q15050	0.351	0.315	0.577	FALSE	Ribosome biogenesis regulatory protein homolog
RSL1D1	O76021	-0.545	0.291	0.558	FALSE	Ribosomal L1 domain-containing protein 1
RSRC2	Q7L4I2	-0.55	0.224	0.482	FALSE	Arginine/serine-rich coiled-coil protein 2
RTCB	Q9Y3I0	-0.0448	0.915	0.958	FALSE	tRNA-splicing ligase RtcB homolog
RUVBL1	Q9Y265	-1.55	0.268	0.541	FALSE	RuvB-like 1
RUVBL2	Q9Y230	1.22	0.0378	0.182	FALSE	RuvB-like 2
SAE1	Q9UBE0	-0.668	0.58	0.735	FALSE	SUMO-activating enzyme subunit 1;SUMO-activating enzyme subunit 1, N-terminally processed
SAMHD1	Q9Y3Z3	0.442	0.344	0.599	FALSE	Deoxynucleoside triphosphate triphosphohydrolase SAMHD1
SARNP	P82979	1.17	0.0419	0.195	FALSE	SAP domain-containing ribonucleoprotein
SARS	P49591	0.962	0.0491	0.215	FALSE	Serine--tRNA ligase, cytoplasmic
SARS2	Q9NP81	1.64	0.0768	0.259	FALSE	Serine--tRNA ligase, mitochondrial
SCRN1	Q12765	3.64	0.0053	0.0701	FALSE	Secernin-1
SDHA	P31040	0.346	0.547	0.713	FALSE	Succinate dehydrogenase [ubiquinone] flavoprotein subunit, mitochondrial
SDHB	P21912	0.118	0.742	0.853	FALSE	Succinate dehydrogenase [ubiquinone] iron-sulfur subunit, mitochondrial
SEC16A	J3KNL6	2.01	0.0721	0.249	FALSE
SEC22B	O75396	1.75	0.268	0.541	FALSE	Vesicle-trafficking protein SEC22b
SEC61B	P60468	2.05	0.0168	0.124	FALSE	Protein transport protein Sec61 subunit beta
SERPINH1	P50454	-1.05	0.417	0.65	FALSE	Serpin H1
SF3A1	Q15459	1.17	0.218	0.477	FALSE	Splicing factor 3A subunit 1
SF3A3	Q12874	3.45	0.0601	0.231	FALSE	Splicing factor 3A subunit 3
SF3B1	O75533	0.929	0.0553	0.224	FALSE	Splicing factor 3B subunit 1
SF3B2	Q13435	0.14	0.756	0.866	FALSE	Splicing factor 3B subunit 2
SF3B3	Q15393	1.01	0.451	0.661	FALSE	Splicing factor 3B subunit 3
SH3GL1	Q99961	1.23	0.303	0.573	FALSE	Endophilin-A2
SHMT2	P34897	-0.797	0.556	0.717	FALSE	Serine hydroxymethyltransferase, mitochondrial
SLC1A5	Q15758	1.41	0.016	0.121	FALSE	Neutral amino acid transporter B(0);Amino acid transporter
SLC25A1	P53007	-0.663	0.224	0.482	FALSE	Tricarboxylate transport protein, mitochondrial
SLC25A3	Q00325	-0.336	0.35	0.605	FALSE	Phosphate carrier protein, mitochondrial
SLC25A5	P05141	-0.454	0.259	0.533	FALSE	ADP/ATP translocase 2;ADP/ATP translocase 2, N-terminally processed
SLC25A6	P12236	-0.656	0.135	0.363	FALSE	ADP/ATP translocase 3;ADP/ATP translocase 3, N-terminally processed;ADP/ATP translocase 1
SLIRP	Q9GZT3	0.288	0.479	0.673	FALSE	SRA stem-loop-interacting RNA-binding protein, mitochondrial
SMAP	O00193	2.03	0.0128	0.107	FALSE	Small acidic protein
SMN1	Q16637	2.41	0.0138	0.113	FALSE	Survival motor neuron protein
SMNDC1	O75940	-1.47	0.0663	0.235	FALSE	Survival of motor neuron-related-splicing factor 30
SNAP23	O00161	1.23	0.277	0.545	FALSE	Synaptosomal-associated protein 23;Synaptosomal-associated protein
SNAP29	O95721	0.897	0.383	0.628	FALSE	Synaptosomal-associated protein 29;Synaptosomal-associated protein
SND1	Q7KZF4	2.52	0.0261	0.149	FALSE	Staphylococcal nuclease domain-containing protein 1
SNIP1	Q8TAD8	-1.4	0.367	0.615	FALSE	Smad nuclear-interacting protein 1
SNRNP200	O75643	1.67	0.303	0.573	FALSE	U5 small nuclear ribonucleoprotein 200 kDa helicase
SNRNP70	P08621	1.19	0.251	0.524	FALSE	U1 small nuclear ribonucleoprotein 70 kDa
SNRPA1	P09661	1.48	0.151	0.382	FALSE	U2 small nuclear ribonucleoprotein A
SNRPC	P09234	-1.8	0.174	0.424	FALSE	U1 small nuclear ribonucleoprotein C
SNRPE	P62304	-2.65	0.063	0.232	FALSE	Small nuclear ribonucleoprotein E
SNW1	Q13573	0.423	0.236	0.499	FALSE	SNW domain-containing protein 1
SOD1	P00441	2.29	0.0633	0.232	FALSE	Superoxide dismutase [Cu-Zn]
SPAG9	O60271	1.82	0.211	0.469	FALSE	C-Jun-amino-terminal kinase-interacting protein 4
SPC24	Q8NBT2	0.811	0.37	0.617	FALSE	Kinetochore protein Spc24
SPTAN1	Q13813	2.44	0.0064	0.0758	FALSE	Spectrin alpha chain, non-erythrocytic 1
SPTBN1	Q01082	0.503	0.704	0.824	FALSE	Spectrin beta chain, non-erythrocytic 1
SREK1IP1	Q8N9Q2	-0.0833	0.971	0.991	FALSE	Protein SREK1IP1
SRP19	P09132	-1.28	0.0213	0.135	FALSE	Signal recognition particle 19 kDa protein
SRRM1	Q8IYB3	0.567	0.627	0.767	FALSE	Serine/arginine repetitive matrix protein 1
SRRM2	Q9UQ35	0.333	0.486	0.673	FALSE	Serine/arginine repetitive matrix protein 2
SRSF1	Q07955	-0.509	0.443	0.66	FALSE	Serine/arginine-rich splicing factor 1
SRSF10	O75494	-0.331	0.432	0.656	FALSE	Serine/arginine-rich splicing factor 10
SRSF11	Q05519	-0.409	0.253	0.525	FALSE	Serine/arginine-rich splicing factor 11
SRSF2	Q01130	-0.295	0.542	0.708	FALSE	Serine/arginine-rich splicing factor 2
SRSF4	Q08170	-0.253	0.761	0.869	FALSE	Serine/arginine-rich splicing factor 4
SRSF5	Q13243	-0.0996	0.795	0.885	FALSE	Serine/arginine-rich splicing factor 5
SRSF6	Q13247	-0.337	0.426	0.652	FALSE	Serine/arginine-rich splicing factor 6
SRSF7	Q16629	-1.08	0.0527	0.221	FALSE	Serine/arginine-rich splicing factor 7
SRSF9	Q13242	0.335	0.319	0.578	FALSE	Serine/arginine-rich splicing factor 9
SSB	P05455	-0.391	0.458	0.665	FALSE	Lupus La protein
SSBP1	Q04837	0.378	0.343	0.599	FALSE	Single-stranded DNA-binding protein, mitochondrial
STIP1	P31948	2.17	0.0817	0.269	FALSE	Stress-induced-phosphoprotein 1
STMN1	P16949	1.48	0.00585	0.0728	FALSE	Stathmin
STOML2	Q9UJZ1	-0.0088	0.994	0.996	FALSE	Stomatin-like protein 2, mitochondrial
STRAP	Q9Y3F4	-0.108	0.911	0.955	FALSE	Serine-threonine kinase receptor-associated protein
SUCLG1	P53597	0.561	0.49	0.673	FALSE	Succinyl-CoA ligase [ADP/GDP-forming] subunit alpha, mitochondrial
SUMF2	Q8NBJ7	0.401	0.668	0.798	FALSE	Sulfatase-modifying factor 2
SUMO1	P63165	0.369	0.741	0.853	FALSE	Small ubiquitin-related modifier 1
SUMO2	P61956	-1.88	0.235	0.499	FALSE	Small ubiquitin-related modifier 2;Small ubiquitin-related modifier 3;Small ubiquitin-related modifier 4
SUPT6H	Q7KZ85	2.27	0.0718	0.249	FALSE	Transcription elongation factor SPT6
TACC3	Q9Y6A5	2.36	0.00977	0.0949	FALSE	Transforming acidic coiled-coil-containing protein 3
TALDO1	P37837	0.541	0.502	0.679	FALSE	Transaldolase
TBCA	O75347	-0.194	0.87	0.929	FALSE	Tubulin-specific chaperone A
TBCB	Q99426	-0.613	0.675	0.802	FALSE	Tubulin-folding cofactor B
TCEB2	Q15370	-0.844	0.426	0.652	FALSE	Transcription elongation factor B polypeptide 2
TCP1	P17987	-0.0985	0.856	0.92	FALSE	T-complex protein 1 subunit alpha
TECR	Q9NZ01	0.892	0.145	0.374	FALSE	Very-long-chain enoyl-CoA reductase
TES	Q9UGI8	1.15	0.0176	0.125	FALSE	Testin
TIMM50	Q3ZCQ8	1.38	0.382	0.628	FALSE	Mitochondrial import inner membrane translocase subunit TIM50
TIMM8B	Q9Y5J9	2.93	0.0228	0.137	FALSE	Mitochondrial import inner membrane translocase subunit Tim8 B
TJP2	Q9UDY2	2.84	0.00472	0.0649	FALSE	Tight junction protein ZO-2
TKT	P29401	-0.305	0.742	0.853	FALSE	Transketolase
TLN1	Q9Y490	2.91	0.082	0.269	FALSE	Talin-1
TMA16	Q96EY4	-1.09	0.437	0.659	FALSE	Translation machinery-associated protein 16
TMED10	P49755	-0.00678	0.995	0.996	FALSE	Transmembrane emp24 domain-containing protein 10
TMSB10	P63313	1.53	0.00712	0.0791	FALSE	Thymosin beta-10
TMSB4X	P62328	1.12	0.0397	0.188	FALSE	Thymosin beta-4;Hematopoietic system regulatory peptide
TOMM34	Q15785	-0.405	0.489	0.673	FALSE	Mitochondrial import receptor subunit TOM34
TPI1	P60174	-0.938	0.461	0.665	FALSE	Triosephosphate isomerase
TPM3	P06753-2	-0.0486	0.975	0.991	FALSE	Tropomyosin alpha-3 chain
TPM4	P67936	1.23	0.498	0.678	FALSE	Tropomyosin alpha-4 chain
TPT1	P13693	-0.0531	0.975	0.991	FALSE	Translationally-controlled tumor protein
TRA2A	Q13595	-2.58	0.0218	0.135	FALSE	Transformer-2 protein homolog alpha
TRA2B	P62995	-0.307	0.457	0.665	FALSE	Transformer-2 protein homolog beta
TRIM28	Q13263	1.23	0.0165	0.123	FALSE	Transcription intermediary factor 1-beta
TRMT1	Q9NXH9	1.56	0.0623	0.232	FALSE	tRNA (guanine(26)-N(2))-dimethyltransferase
TRMT112	Q9UI30	2.22	0.112	0.319	FALSE	Multifunctional methyltransferase subunit TRM112-like protein
TUBA1B	P68363	0.545	0.793	0.884	FALSE	Tubulin alpha-1B chain;Tubulin alpha-4A chain
TUBA1C	Q9BQE3	-0.218	0.544	0.71	FALSE	Tubulin alpha-1C chain
TUBB	P07437	-0.196	0.542	0.708	FALSE	Tubulin beta chain
TUBB2A	Q13885	-0.352	0.352	0.607	FALSE	Tubulin beta-2A chain
TUBB4B	P68371	-0.629	0.093	0.288	FALSE	Tubulin beta-4B chain
TUBB8	Q3ZCM7	-1.86	0.26	0.534	FALSE	Tubulin beta-8 chain
TWF1	Q12792	2.34	0.00738	0.0799	FALSE	Twinfilin-1
TXLNG	Q9NUQ3	0.974	0.0269	0.149	FALSE	Gamma-taxilin
U2AF1	Q01081	-0.895	0.187	0.436	FALSE	Splicing factor U2AF 35 kDa subunit
U2SURP	O15042	-1.18	0.411	0.646	FALSE	U2 snRNP-associated SURP motif-containing protein
UBA1	P22314	0.157	0.803	0.891	FALSE	Ubiquitin-like modifier-activating enzyme 1
UBA2	Q9UBT2	2.78	0.0218	0.135	FALSE	SUMO-activating enzyme subunit 2
UBA52	P62987	0.0899	0.809	0.892	FALSE	Ubiquitin-60S ribosomal protein L40;Ubiquitin;60S ribosomal protein L40
UBAP2L	Q14157	-1.18	0.265	0.54	FALSE	Ubiquitin-associated protein 2-like
UBQLN4	Q9NRR5	2.47	0.00946	0.0943	FALSE	Ubiquilin-4;Ubiquilin-1
UBXN1	Q04323	-1.58	0.224	0.482	FALSE	UBX domain-containing protein 1
UBXN4	Q92575	2.72	0.00328	0.0512	FALSE	UBX domain-containing protein 4
UCHL1	P09936	-0.561	0.634	0.773	FALSE	Ubiquitin carboxyl-terminal hydrolase isozyme L1;Ubiquitin carboxyl-terminal hydrolase
UQCRFS1	P47985	0.113	0.904	0.951	FALSE	Cytochrome b-c1 complex subunit Rieske, mitochondrial;Cytochrome b-c1 complex subunit 11;Putative cytochrome b-c1 complex subunit Rieske-like protein 1
USP10	Q14694	-0.511	0.465	0.666	FALSE	Ubiquitin carboxyl-terminal hydrolase 10
USP5	P45974	1.91	0.161	0.399	FALSE	Ubiquitin carboxyl-terminal hydrolase 5
VAMP3	Q15836	1.34	0.27	0.543	FALSE	Vesicle-associated membrane protein 3
VAMP8	Q9BV40	2.01	0.0792	0.264	FALSE	Vesicle-associated membrane protein 8
VAPA	Q9P0L0	0.71	0.6	0.747	FALSE	Vesicle-associated membrane protein-associated protein A
VARS	P26640	1.41	0.0399	0.188	FALSE	Valine--tRNA ligase
VCP	P55072	-0.0829	0.841	0.913	FALSE	Transitional endoplasmic reticulum ATPase
VDAC1	P21796	-1.18	0.286	0.552	FALSE	Voltage-dependent anion-selective channel protein 1
VDAC2	P45880	-1.11	0.156	0.39	FALSE	Voltage-dependent anion-selective channel protein 2
VIM	P08670	1.68	0.00446	0.0627	FALSE	Vimentin
WARS	P23381	1.37	0.347	0.604	FALSE	Tryptophan--tRNA ligase, cytoplasmic;T1-TrpRS;T2-TrpRS
WIBG	Q9BRP8	0.23	0.858	0.921	FALSE	Partner of Y14 and mago
XRCC1	P18887	2.17	0.0833	0.27	FALSE	DNA repair protein XRCC1
XRCC5	P13010	0.624	0.266	0.541	FALSE	X-ray repair cross-complementing protein 5
XRCC6	P12956	1.14	0.0368	0.181	FALSE	X-ray repair cross-complementing protein 6
XRN2	Q9H0D6	0.432	0.217	0.477	FALSE	5-3 exoribonuclease 2
YARS	P54577	2.47	0.112	0.319	FALSE	Tyrosine--tRNA ligase, cytoplasmic;Tyrosine--tRNA ligase, cytoplasmic, N-terminally processed
YBX1	P67809	-0.303	0.407	0.645	FALSE	Nuclease-sensitive element-binding protein 1
YBX3	P16989-2	0.39	0.299	0.568	FALSE	Y-box-binding protein 3
YRDC	Q86U90	-0.84	0.397	0.639	FALSE	YrdC domain-containing protein, mitochondrial
YWHAE	P62258	-1.11	0.0638	0.232	FALSE	14-3-3 protein epsilon
YWHAH	Q04917	0.818	0.716	0.835	FALSE	14-3-3 protein eta
YWHAQ	P27348	1.36	0.02	0.132	FALSE	14-3-3 protein theta
YWHAZ	P63104	-0.598	0.275	0.545	FALSE	14-3-3 protein zeta/delta
ZC3HAV1	Q7Z2W4	0.675	0.108	0.317	FALSE	Zinc finger CCCH-type antiviral protein 1
ZMAT2	Q96NC0	2.57	0.0609	0.232	FALSE	Zinc finger matrin-type protein 2
ZNF326	Q5BKZ1	1.19	0.176	0.426	FALSE	DBIRD complex subunit ZNF326
ZNF706	Q9Y5V0	-2.46	0.0581	0.23	FALSE	Zinc finger protein 706
ZRANB2	O95218	2.77	0.00573	0.0728	FALSE	Zinc finger Ran-binding domain-containing protein 2
ZYX	Q15942	2.4	0.15	0.381	FALSE	Zyxin
