# Supplementary material for: SARS-CoV-2 genomes from Saudi Arabia implicate nucleocapsid mutations in host response and increased viral load
Source: Nat Commun. 2022 Feb 1;13:601. doi: 10.1038/s41467-022-28287-8 (PMC8807822; doi:10.1038/s41467-022-28287-8)
Supplement: Supplementary file 7 — Supplementary Data 4 [file 41467_2022_28287_MOESM7_ESM.xlsx]

## Sheet: Supplementary Data 4
Positions within proteins	Leading proteins	Phosphorylation detection	Localization prob	Score diff	PEP	Score	Delta score	Score for localization	Localization prob M1_a	Score diff M1_a	PEP M1_a	Score M1_a	Localization prob M1_b	Score diff M1_b	PEP M1_b	Score M1_b	Localization prob M1_c	Score diff M1_c	PEP M1_c	Score M1_c	Localization prob M2_a	Score diff M2_a	PEP M2_a	Score M2_a	Localization prob M2_b	Score diff M2_b	PEP M2_b	Score M2_b	Localization prob M2_c	Score diff M2_c	PEP M2_c	Score M2_c	Localization prob M3_a	Score diff M3_a	PEP M3_a	Score M3_a	Localization prob M3_b	Score diff M3_b	PEP M3_b	Score M3_b	Localization prob M3_c	Score diff M3_c	PEP M3_c	Score M3_c	Localization prob M4_a	Score diff M4_a	PEP M4_a	Score M4_a	Localization prob M4_b
206	Nucleocapsid (N) (mutant)	Detected in N-mutant)	0.994527	22.5939	0	383.49	357.5	316.94	0.990561	20.2093	0	383.49	0.97707	16.2952	8.19205e-292	363.16	0.940547	11.9921	4.71568e-103	242.92	0.974683	15.8546	1.31705e-238	328.61	0.991711	20.779	2.88056e-193	308.34	0.994527	22.5939	6.91917e-215	316.94	0	0		NaN	0	0		NaN	0	0		NaN	0	0		NaN
205	Nucleocapsid (N) (mutant)	Detected in N-mutant)	0.569783	1.22022	1.27988e-18	131.99	116.71	131.99	0.553108	0.926081	3.79863e-09	103.85	0.553183	0.92778	0.0298285	52.249	0.5	0	3.33626e-13	114.61	0	0		NaN	0.569783	1.22022	1.27988e-18	131.99	0.549023	0.854368	1.23884e-05	91.1	0	0		NaN	0	0		NaN	0	0		NaN	0	0		NaN
176;176	Nucleocapsid (N) (control & mutant)	Detected in both N-control & N-mutant	0.9764	16.1686	3.08673e-19	124.17	97.554	87.148	0.821964	9.72239	0.000120907	84.529	0.971863	17.9755	3.08673e-19	124.17	0.95558	16.3382	1.41996e-12	109.52	0	0		NaN	0	0		NaN	0.892201	11.9372	0.000130102	83.815	0.496652	0	0.0029865	89.846					0	0		NaN	0	0		NaN	0
180;180	Nucleocapsid (N) (control & mutant)	Detected in both N-control & N-mutant	0.997001	28.5209	1.27003e-13	153.36	136.29	153.36	0.899509	11.8943	6.69596e-07	132.79	0.934446	12.6559	1.9441e-06	128.79	0.997001	28.5209	1.27003e-13	153.36	0.989175	22.9912	1.774e-05	120.31	0.954756	14.1751	1.18875e-09	139.9	0.978036	18.8927	1.50378e-09	137.61	0.496652	0	0.0029865	89.846	0.762432	5.68909	0.0132407	77.899	0.868388	9.0557	0.000706751	97.32	0.940668	13.71	7.19298e-05	116.6	0.620395
183;183	Nucleocapsid (N) (control & mutant)	Detected in both N-control & N-mutant	0.218798	0	0.000388578	53.745	45.94	53.745					0	0		NaN	0	0		NaN	0	0		NaN	0	0		NaN	0	0		NaN	0	0		NaN					0	0		NaN					0
184;184	Nucleocapsid (N) (control & mutant)	Detected in both N-control & N-mutant	0.458851	1.17	0.000388578	69.737	53.053	69.737					0	0		NaN	0	0		NaN	0	0		NaN	0	0		NaN	0	0		NaN	0	0		NaN					0	0		NaN					0
78;78	Nucleocapsid (N) (control & mutant)	Detected in both N-control & N-mutant	0.617006	2.07152	1.5423e-24	172.61	145.21	128.26	0.333331	0	0.000960157	65.753	0.333327	0	0.00142074	63.573	0.333228	0	0.00667768	50.271	0.333333	0	0.000560612	71.656	0.333333	0	1.51093e-05	95.835	0.492462	0	1.43523e-05	96.54	0.499865	0	6.15718e-05	113.29	0.592898	1.76666	1.6468e-11	137.45	0.499141	0	0.000167654	104.44	0.495227	0	0.000233407	104.44	0.452963
79;79	Nucleocapsid (N) (control & mutant)	Detected in both N-control & N-mutant	0.969512	15.0244	1.15906e-31	176.21	150.07	176.21	0.333331	0	0.000960157	65.753	0.333327	0	0.00142074	63.573	0.333228	0	0.00667768	50.271	0.877028	8.53386	1.55771e-10	140.02	0.851215	7.59434	1.51093e-05	95.835	0.492462	0	1.43523e-05	96.54	0.499865	0	6.15718e-05	113.29	0	0		NaN	0.499141	0	0.000167654	104.44	0.848743	7.58621	1.77858e-11	136.56	0.877368
2;2	Nucleocapsid (N) (control & mutant)	Detected in both N-control & N-mutant	1	51.4453	7.18591e-05	132.84	117.51	51.445					0	0		NaN					1	43.7698	0.0252512	43.77	1	41.5399	0.0266612	42.336	1	51.4453	0.0177044	51.445	1	52.2783	0.0298238	52.278	1	52.2783	0.0164458	52.725	1	112.802	0.00183786	112.8	1	51.4453	0.0129853	51.445	1
165;165	Nucleocapsid (N) (control & mutant)	Detected in both N-control & N-mutant	0.355677	0	0.00432069	52.057	36.278	52.057					0	0		NaN	0	0		NaN	0	0		NaN	0	0		NaN	0	0		NaN													0	0		NaN	0
166;166	Nucleocapsid (N) (control & mutant)	Detected in both N-control & N-mutant	0.355677	0	0.00432069	52.057	36.278	52.057					0	0		NaN	0	0		NaN	0	0		NaN	0	0		NaN	0	0		NaN													0	0		NaN	0
76;76	Nucleocapsid (N) (control & mutant)	Detected in both N-control & N-mutant	0.333333	0	1.42321e-06	113.54	92.886	109.08	0.333331	0	0.000960157	65.753	0.333327	0	0.00142074	63.573	0.333228	0	0.00667768	50.271	0.333333	0	0.000560612	71.656	0.333333	0	1.51093e-05	95.835	0.333333	0	1.43523e-05	96.54	0.333321	0	0.00295707	56.298	0	0		NaN	0.333333	0	0.000167654	81.373					0
[truncated: 205 more columns]
