# Supplementary material for: SARS-CoV-2 genomes from Saudi Arabia implicate nucleocapsid mutations in host response and increased viral load
Source: Nat Commun. 2022 Feb 1;13:601. doi: 10.1038/s41467-022-28287-8 (PMC8807822; doi:10.1038/s41467-022-28287-8)
Supplement: Supplementary file 8 — Supplementary Data 5 [file 41467_2022_28287_MOESM8_ESM.xlsx]

## Sheet: Supplementary Data 5
EntrezID	logFC.N_M.control	logFC.N_WT.control	logCPM	LR	PValue	adj.P.Val	Symbols	Name
8519	5.0175	4.2514	5.8336	3486.8	0	0	IFITM1	interferon induced transmembrane protein 1
2537	4.6029	3.7683	6.9424	3126.5	0	0	IFI6	interferon alpha inducible protein 6
4940	3.3705	2.6429	7.3183	2647.2	0	0	OAS3	2'-5'-oligoadenylate synthetase 3
10379	2.7647	2.5118	5.8511	1793.2	0	0	IRF9	interferon regulatory factor 9
85441	2.5967	1.9396	6.5447	1958	0	0	HELZ2	helicase with zinc finger 2
10964	4.2189	3.4246	6.5863	1358.4	1.07e-295	3.35e-292	IFI44L	interferon induced protein 44 like
684	4.4959	3.6083	4.1824	1348.8	1.3e-293	3.51e-290	BST2	bone marrow stromal cell antigen 2
10410	2.8183	2.0801	5.851	1327.5	5.58e-289	1.32e-285	IFITM3	interferon induced transmembrane protein 3
3434	3.995	3.0743	6.9009	1252.5	1.06e-272	2.22e-269	IFIT1	interferon induced protein with tetratricopeptide repeats 1
10561	5.9708	5.1446	4.8145	1232	2.94e-268	5.54e-265	IFI44	interferon induced protein 44
3437	4.457	3.2894	5.7827	1226.1	5.81e-267	9.96e-264	IFIT3	interferon induced protein with tetratricopeptide repeats 3
3939	0.84884	1.0693	9.9448	1018.5	6.74e-222	1.06e-218	LDHA	lactate dehydrogenase A
55601	2.5499	2.0603	5.8466	895.2	4.07e-195	5.91e-192	DDX60	DExD/H-box helicase 60
151636	1.9592	1.4399	7.477	893.84	8.04e-195	1.08e-191	DTX3L	deltex E3 ubiquitin ligase 3L
23586	2.4239	1.9233	6.6939	878.14	2.07e-191	2.6e-188	DDX58	DExD/H-box helicase 58
3959	1.2036	0.90501	8.6349	794.41	3.14e-173	3.7e-170	LGALS3BP	galectin 3 binding protein
84875	2.9527	2.1525	3.8513	777.96	1.17e-169	1.3e-166	PARP10	poly(ADP-ribose) polymerase family member 10
6891	1.0418	0.83491	6.3968	649.7	8.3e-142	8.71e-139	TAP2	"transporter 2, ATP binding cassette subfamily B member"
3429	2.1559	1.4772	4.0666	610.18	3.16e-133	3.14e-130	IFI27	interferon alpha inducible protein 27
5610	1.1254	0.92081	9.0051	529.59	1e-115	9.01e-113	EIF2AK2	eukaryotic translation initiation factor 2 alpha kinase 2
3162	1.1981	1.2572	5.2162	513.27	3.5e-112	2.87e-109	HMOX1	heme oxygenase 1
9830	1.0412	0.75605	6.1367	481.94	2.23e-105	1.62e-102	TRIM14	tripartite motif containing 14
11274	1.6778	1.0581	5.0968	481.7	2.51e-105	1.75e-102	USP18	ubiquitin specific peptidase 18
55008	1.7139	1.2839	5.4171	470.39	7.18e-103	4.84e-100	HERC6	HECT and RLD domain containing E3 ubiquitin protein ligase family member 6
3665	1.4409	1.0639	5.6391	411.39	4.65e-90	3.03e-87	IRF7	interferon regulatory factor 7
3431	1.7835	1.3339	4.8948	395.22	1.51e-86	9.48e-84	SP110	SP110 nuclear body protein
54809	1.7368	1.2954	6.9433	387.32	7.85e-85	4.78e-82	SAMD9	sterile alpha motif domain containing 9
51246	1.011	0.67496	7.0672	377.74	9.42e-83	5.55e-80	SHISA5	shisa family member 5
4939	2.2293	1.3892	4.19	297.08	3.08e-65	1.62e-62	OAS2	2'-5'-oligoadenylate synthetase 2
10346	1.8177	1.2096	4.8659	282.73	4.04e-62	2.01e-59	TRIM22	tripartite motif containing 22
54541	1.0251	1.1	6.1163	278.65	3.1e-61	1.5e-58	DDIT4	DNA damage inducible transcript 4
9246	2.2217	1.5045	3.3569	278.61	3.17e-61	1.5e-58	UBE2L6	ubiquitin conjugating enzyme E2 L6
9985	1.5954	1.2736	3.9567	268.4	5.23e-59	2.35e-56	REC8	REC8 meiotic recombination protein
219285	3.0287	2.3652	2.0377	227.71	3.58e-50	1.47e-47	SAMD9L	sterile alpha motif domain containing 9 like
6737	1.0389	0.70469	5.0348	225.47	1.1e-49	4.4e-47	TRIM21	tripartite motif containing 21
4599	1.3399	0.86789	4.2807	221.24	9.1e-49	3.58e-46	MX1	MX dynamin like GTPase 1
55337	1.9188	1.4533	2.696	207.57	8.44e-46	3.12e-43	SHFL	shiftless antiviral inhibitor of ribosomal frameshifting
3430	1.4121	0.77454	3.4426	161.16	1.01e-35	2.98e-33	IFI35	interferon induced protein 35
129607	1.9067	1.3164	3.7496	154.36	3.02e-34	8.39e-32	CMPK2	cytidine/uridine monophosphate kinase 2
8638	2.4993	2.1018	2.1306	149.11	4.18e-33	1.11e-30	OASL	2'-5'-oligoadenylate synthetase like
5743	0.97143	1.1636	3.7625	130.15	5.47e-29	1.27e-26	PTGS2	prostaglandin-endoperoxide synthase 2
79132	2.1239	1.4791	1.4658	104.48	2.05e-23	3.76e-21	DHX58	DExH-box helicase 58
3428	1.0246	0.61597	5.4389	92.214	9.46e-21	1.58e-18	IFI16	interferon gamma inducible protein 16
91351	1.0901	0.57665	5.5875	87.747	8.83e-20	1.4e-17	DDX60L	DExD/H-box 60 like
2633	2.8728	2.3308	0.7852	87.028	1.27e-19	1.99e-17	GBP1	guanylate binding protein 1
94240	3.0485	2.529	1.7078	84.294	4.96e-19	7.43e-17	EPSTI1	epithelial stromal interaction 1
3576	1.1675	1.2962	2.8097	71.173	3.51e-16	4.32e-14	CXCL8	C-X-C motif chemokine ligand 8
3624	1.3755	0.96469	1.3922	61.721	3.96e-14	4.2e-12	INHBA	inhibin subunit beta A
8614	0.82482	1.0944	2.592	58.748	1.75e-13	1.76e-11	STC2	stanniocalcin 2
1102	0.60951	-1.2024	1.2258	53.674	2.21e-12	2e-10	RCBTB2	RCC1 and BTB domain containing protein 2
100420571	2.0476	1.9457	0.60167	51.519	6.5e-12	5.5e-10	RAB1AP1	RAB1A pseudogene 1
9881	1.222	0.95857	4.516	49.377	1.9e-11	1.54e-09	TRANK1	tetratricopeptide repeat and ankyrin repeat containing 1
6863	0.89041	1.1048	1.6595	36.97	9.38e-09	4.81e-07	TAC1	tachykinin precursor 1
91522	2.8366	1.2975	-0.99431	35.05	2.45e-08	1.12e-06	COL23A1	collagen type XXIII alpha 1 chain
343702	0.7422	1.1115	1.21	32.577	8.43e-08	3.41e-06	XKR7	XK related 7
9759	-1.1152	-0.26742	4.5089	32.212	1.01e-07	4.01e-06	HDAC4	histone deacetylase 4
11262	1.3869	0.8912	0.23527	29.92	3.18e-07	1.08e-05	SP140	SP140 nuclear body protein
8074	0.46166	1.5763	3.4064	28.902	5.3e-07	1.67e-05	FGF23	fibroblast growth factor 23
3627	2.4578	1.748	-0.84928	28.722	5.8e-07	1.8e-05	CXCL10	C-X-C motif chemokine ligand 10
116071	1.37	1.0696	0.65785	27.383	1.13e-06	3.26e-05	BATF2	basic leucine zipper ATF-like transcription factor 2
100422691	0.22924	-1.1693	2.7381	26.277	1.97e-06	5.27e-05	ITGB1P1	integrin subunit beta 1 pseudogene 1
100874254	-0.71834	-1.3234	0.5575	25.537	2.85e-06	7.34e-05	JTBP1	jumping translocation breakpoint pseudogene 1
5696	1.0139	0.48133	0.75486	24.099	5.85e-06	0.00013691	PSMB8	proteasome 20S subunit beta 8
6447	-0.80784	-1.281	0.49361	22.381	1.38e-05	0.00028341	SCG5	secretogranin V
400966	-0.8418	-3.24	-0.45984	21.727	1.91e-05	0.00037119	RGPD1	RANBP2 like and GRIP domain containing 1
388581	0.78743	1.3844	-0.075263	21.465	2.18e-05	0.00041432	C1QTNF12	C1q and TNF related 12
219537	1.6396	1.3974	-0.31688	21.204	2.49e-05	0.00046576	SMTNL1	smoothelin like 1
100128889	-0.9187	-1.112	-0.13566	18.374	0.00010238	0.0015407	NDUFAF4P4	NADH:ubiquinone oxidoreductase complex assembly factor 4 pseudogene 4
373856	0.98889	1.1652	0.14789	18.159	0.00011395	0.0016839	USP41	ubiquitin specific peptidase 41
114189	2.766	2.5585	-1.8151	17.506	0.00015799	0.0022051	SIGLEC31P	"sialic acid binding Ig like lectin 31, pseudogene"
353163	-0.7152	-1.0326	0.34102	17.26	0.00017864	0.0024534	CAP2P1	cyclase associated actin cytoskeleton regulatory protein 2 pseudogene 1
9715	0.4517	1.7916	1.3823	16.954	0.00020821	0.0027712	FAM131B	family with sequence similarity 131 member B
3456	2.5873	0.88921	-2.1693	16.9	0.00021389	0.0028284	IFNB1	interferon beta 1
79633	-0.58549	-1.0602	2.6329	16.811	0.00022363	0.0029346	FAT4	FAT atypical cadherin 4
256933	-1.2466	0.36517	-0.17118	16.57	0.00025225	0.0032314	NPB	neuropeptide B
100128337	-2.3888	-5.0173	-2.4969	16.442	0.00026895	0.0033992	IPO7P2	importin 7 pseudogene 2
343338	0.084829	2.191	-1.8552	16.25	0.00029604	0.0036695	GAPDHP20	glyceraldehyde 3 phosphate dehydrogenase pseudogene 20
4050	1.4513	1.4905	-0.80538	16.249	0.00029617	0.0036695	LTB	lymphotoxin beta
554226	1.204	-0.0069145	7.9438	16.23	0.00029907	0.0037031	ANKRD30BL	ankyrin repeat domain 30B like
6398	1.0884	1.217	-0.1615	15.996	0.0003361	0.0040374	SECTM1	secreted and transmembrane 1
106481683	-1.1692	-1.1933	-0.59199	15.744	0.0003813	0.0044914	COX6CP14	cytochrome c oxidase subunit 6C pseudogene 14
9718	1.5745	1.9931	-1.2643	15.628	0.00040407	0.0047096	ECE2	endothelin converting enzyme 2
1489	6.1981	3.6654	-1.7361	15.532	0.00042401	0.0048817	CTF1	cardiotrophin 1
100129067	-0.53849	-4.8044	-2.3385	15.496	0.00043153	0.0049471	NPM1P35	nucleophosmin 1 pseudogene 35
440107	2.7265	0.22369	-1.8398	15.465	0.0004383	0.0050125	PLEKHG7	pleckstrin homology and RhoGEF domain containing G7
100288897	-1.2703	-1.4564	0.45277	15.092	0.0005283	0.0058163	FAR2P3	fatty acyl-CoA reductase 2 pseudogene 3
106480329	-3.2184	-2.9731	-2.6373	14.957	0.00056509	0.0061531	BSNDP1	BSND pseudogene 1
51365	0.89224	1.0585	0.53569	14.854	0.000595	0.0063896	PLA1A	phospholipase A1 member A
641700	5.1726	3.9955	-2.2803	14.853	0.00059528	0.0063896	ECSCR	endothelial cell surface expressed chemotaxis and apoptosis regulator
2268	1.9897	1.9673	-1.4967	14.848	0.00059669	0.0063938	FGR	"FGR proto-oncogene, Src family tyrosine kinase"
10581	1.8212	1.2916	0.39056	14.827	0.00060295	0.0064463	IFITM2	interferon induced transmembrane protein 2
219833	5.6984	5.1337	-1.9446	14.76	0.0006235	0.006632	C11orf45	chromosome 11 open reading frame 45
100874438	-1.0228	-0.6914	0.34527	14.752	0.0006261	0.0066524	HMGN1P10	high mobility group nucleosome binding domain 1 pseudogene 10
5920	2.8527	2.286	-1.8571	14.489	0.00071397	0.0073501	PLAAT4	phospholipase A and acyltransferase 4
554049	-0.14363	-5.8647	-1.6551	14.433	0.00073426	0.0075301	C1DP1	C1D nuclear receptor corepressor pseudogene 1
106480806	-3.5407	-1.74	-2.3992	14.432	0.00073473	0.0075309	NDUFA3P4	NADH:ubiquinone oxidoreductase subunit A3 pseudogene 4
2812	1.9212	1.997	-0.33723	14.207	0.00082229	0.0082028	GP1BB	glycoprotein Ib platelet subunit beta
100419595	-0.68041	-1.2899	-0.35405	14.206	0.00082245	0.0082028	HDAC1P1	histone deacetylase 1 pseudogene 1
57047	1.078	0.87503	0.70698	14.149	0.00084634	0.008379	PLSCR2	phospholipid scramblase 2
100312827	-2.3143	3.162	-2.4299	14.11	0.00086298	0.0085246	VN1R82P	vomeronasal 1 receptor 82 pseudogene
54754	1.3591	-3.6605	-2.3689	14.075	0.00087838	0.0086599	NUTM2F	NUT family member 2F
27141	0.22437	-2.0546	-0.95834	14.065	0.00088285	0.0086994	CIDEB	cell death inducing DFFA like effector b
100130109	1.373	-1.7259	-1.9711	13.997	0.00091342	0.0089446	SNRPEP4	small nuclear ribonucleoprotein polypeptide E pseudogene 4
100873336	-0.097333	1.1004	1.1472	13.903	0.00095741	0.0092839	RNA5-8SP6	"RNA, 5.8S ribosomal pseudogene 6"
377047	-4.3299	0.38481	-2.4305	13.812	0.001002	0.0096169	PRSS45P	"serine protease 45, pseudogene"
100271119	-1.0617	-0.50357	0.061967	13.631	0.0010964	0.010335	RPS27P16	ribosomal protein S27 pseudogene 16
100420920	2.1143	1.8461	-1.3241	13.558	0.0011372	0.010603	ZDHHC4P1	zinc finger DHHC-type containing 4 pseudogene 1
7053	3.646	2.7121	-1.8984	13.475	0.0011856	0.010973	TGM3	transglutaminase 3
441168	1.9422	1.4554	-1.1824	13.406	0.0012275	0.011299	CALHM6	calcium homeostasis modulator family member 6
54586	-2.5549	-1.1284	-2.1949	13.345	0.0012652	0.011579	EQTN	equatorin
24141	1.1036	3.0002	-2.367	13.092	0.0014361	0.012806	LAMP5	lysosomal associated membrane protein family member 5
100532735	3.3838	2.3654	-1.1039	12.97	0.0015263	0.013453	INO80B-WBP1	INO80B-WBP1 readthrough (NMD candidate)
390239	-1.1943	-0.5098	-0.31297	12.949	0.0015422	0.013553	NDUFB11P1	NADH:ubiquinone oxidoreductase subunit B11 pseudogene 1
100528007	-7.2284	0.22599	-0.28125	12.883	0.0015941	0.01392	BORCS7-ASMT	BORCS7-ASMT readthrough (NMD candidate)
145873	0.75617	1.7655	-1.4786	12.728	0.001722	0.014804	MESP2	mesoderm posterior bHLH transcription factor 2
254272	-0.28819	-2.6944	-1.7127	12.701	0.0017458	0.014967	TBC1D28	TBC1 domain family member 28
27121	-2.2172	0.38459	-1.8345	12.679	0.0017653	0.015101	DKK4	dickkopf WNT signaling pathway inhibitor 4
574414	2.321	4.662	-2.713	12.577	0.0018576	0.0157	PRR9	proline rich 9
338949	2.1452	2.207	-1.8794	12.56	0.0018735	0.015782	TMEM202	transmembrane protein 202
399988	3.0611	2.5596	-1.7722	12.408	0.0020214	0.016737	HSPA8P5	heat shock protein family A (Hsp70) member 8 pseudogene 5
728134	-1.0703	-1.4475	-0.74279	12.392	0.0020374	0.016847	RPL23AP18	ribosomal protein L23a pseudogene 18
79334	-3.1262	1.5254	-2.6372	12.286	0.002148	0.017616	OR11H2	olfactory receptor family 11 subfamily H member 2
886	1.5587	0.54128	-1.2801	12.08	0.0023812	0.019061	CCKAR	cholecystokinin A receptor
3767	2.2469	1.8345	1.3048	12.08	0.0023818	0.019061	KCNJ11	potassium inwardly rectifying channel subfamily J member 11
115482683	-1.2555	-1.1626	-0.93404	12.058	0.0024081	0.019214	H3P7	H3 histone pseudogene 7
136991	-1.1734	-0.29286	0.27639	12.05	0.0024181	0.019261	ASZ1	"ankyrin repeat, SAM and basic leucine zipper domain containing 1"
56253	-0.36654	-1.3172	-0.44026	12.037	0.0024333	0.01935	CRTAM	cytotoxic and regulatory T cell molecule
390035	1.3001	1.4175	-0.96853	11.891	0.0026172	0.020493	OR52K3P	olfactory receptor family 52 subfamily K member 3 pseudogene
58531	2.1604	1.5195	-1.5317	11.701	0.0028792	0.022041	PRM3	protamine 3
100861540	-2.3634	-0.87683	-1.5135	11.644	0.0029611	0.02254	CYP3A7-CYP3A51P	CYP3A7-CYP3A51P readthrough
59285	1.917	-2.0768	-1.9927	11.641	0.0029656	0.022556	CACNG6	calcium voltage-gated channel auxiliary subunit gamma 6
100126572	-0.30614	-3.4448	-2.0418	11.511	0.0031657	0.023761	GJE1	gap junction protein epsilon 1
79025	1.4757	0.37612	-0.87918	11.496	0.0031889	0.02388	FNDC11	fibronectin type III domain containing 11
359744	-1.0339	-0.068098	-0.51276	11.49	0.0031987	0.023913	MRPL35P3	mitochondrial ribosomal protein L35 pseudogene 3
84694	1.3631	-0.86858	-2.1691	11.489	0.0031998	0.023913	GJA10	gap junction protein alpha 10
100133262	0.26061	1.5829	-1.4789	11.369	0.0033977	0.025071	ATP6V0E1P3	ATPase H+ transporting V0 subunit e1 pseudogene 3
442338	0.89476	1.1468	-0.19984	11.356	0.0034206	0.025155	IRS3P	"insulin receptor substrate 3, pseudogene"
646910	-3.416	0.83867	-2.7132	11.311	0.0034989	0.025614	HSPD1P9	heat shock protein family D (Hsp60) member 1 pseudogene 9
195977	-2.7702	1.5305	-2.7931	11.288	0.003539	0.025814	ANTXRL	ANTXR like
462	0.75964	-3.998	-2.4001	11.28	0.0035529	0.025873	SERPINC1	serpin family C member 1
390067	0.73913	-1.1902	-1.2653	11.216	0.0036683	0.026471	OR52H1	olfactory receptor family 52 subfamily H member 1 (gene/pseudogene)
151112	1.1001	3.4445	-2.5303	11.206	0.0036871	0.026576	ZSWIM2	zinc finger SWIM-type containing 2
644166	-0.79091	2.5309	-2.637	11.202	0.0036938	0.026614	RPS26P20	ribosomal protein S26 pseudogene 20
570	3.3996	4.8637	-2.5305	11.167	0.0037585	0.02692	BAAT	bile acid-CoA:amino acid N-acyltransferase
100533496	0.66986	1.5892	0.56222	11.055	0.0039764	0.027998	TVP23C-CDRT4	TVP23C-CDRT4 readthrough
100381215	-1.7143	-1.6054	-2.0154	11.032	0.0040221	0.028236	DYNLT3P2	dynein light chain Tctex-type 3 pseudogene 2
57574	-1.1147	-0.4361	-0.38923	11.021	0.0040438	0.028314	MARCHF4	membrane associated ring-CH-type finger 4
3497	0.93647	1.6498	-1.2217	11.017	0.004053	0.02835	IGHE	immunoglobulin heavy constant epsilon
282617	4.3554	3.0237	-2.7132	10.929	0.0042336	0.02936	IFNL3	interferon lambda 3
131	2.2458	4.3066	-2.835	10.91	0.004274	0.029596	ADH7	"alcohol dehydrogenase 7 (class IV), mu or sigma polypeptide"
100873479	-1.1406	-0.93126	-0.56499	10.847	0.0044113	0.030386	RNA5SP219	"RNA, 5S ribosomal pseudogene 219"
100420660	-0.014346	-1.1289	-0.44121	10.833	0.0044435	0.030557	PGAM1P11	phosphoglycerate mutase 1 pseudogene 11
653214	1.4185	1.6424	-0.35706	10.829	0.0044526	0.03059	PPIAP22	peptidylprolyl isomerase A pseudogene 22
6444	2.21e-05	1.4768	-1.366	10.79	0.0045401	0.031041	SGCD	sarcoglycan delta
2891	-3.4168	1.0415	-2.6744	10.758	0.0046115	0.031426	GRIA2	glutamate ionotropic receptor AMPA type subunit 2
27240	-2.0031	-1.2748	-1.9686	10.622	0.0049363	0.033255	SIT1	signaling threshold regulating transmembrane adaptor 1
9965	1.4991	0.16671	-1.4481	10.617	0.0049498	0.033288	FGF19	fibroblast growth factor 19
110599563	2.262	1.0161	-1.901	10.526	0.0051799	0.034502	LY6G6F-LY6G6D	LY6G6F-LY6G6D readthrough
102723475	-1.5582	3.0311	-2.8346	10.432	0.0054297	0.035823	KCNE1B	potassium voltage-gated channel subfamily E regulatory subunit 1B
391490	-4.1658	-2.4251	-2.8355	10.422	0.0054557	0.035959	RPL23AP26	ribosomal protein L23a pseudogene 26
140711	1.0074	0.69324	1.1359	10.254	0.0059338	0.038346	TLDC2	TBC/LysM-associated domain containing 2
170537	-1.4409	-0.42947	-1.3988	10.109	0.0063795	0.040451	PPIAP2	peptidylprolyl isomerase A pseudogene 2
794	2.3205	1.8338	-2.1418	10.057	0.0065486	0.041274	CALB2	calbindin 2
3754	2.2381	1.7145	-1.7743	10.048	0.0065787	0.041408	KCNF1	potassium voltage-gated channel modifier subfamily F member 1
100271360	-1.9181	1.4251	-2.5299	9.9978	0.0067452	0.042091	RPS15AP18	ribosomal protein S15a pseudogene 18
391051	0.31764	1.6211	-1.8133	9.9365	0.0069554	0.043145	UOX	urate oxidase (pseudogene)
767557	1.1096	-0.091937	0.93943	9.905	0.0070657	0.043686	SYS1-DBNDD2	SYS1-DBNDD2 readthrough (NMD candidate)
254173	2.1758	0.6107	-1.7961	9.8727	0.0071809	0.044196	TTLL10	tubulin tyrosine ligase like 10
100418903	-0.9064	-2.1382	-1.9235	9.8321	0.007328	0.044881	NBEAP5	neurobeachin pseudogene 5
101928147	1.2744	-4.2215	-2.0429	9.8095	0.0074111	0.045214	FAM243A	family with sequence similarity 243 member A
55999	-1.147	0.86459	-2.0892	9.7545	0.0076179	0.046073	NXF4	nuclear RNA export factor 4 pseudogene
81462	-1.5848	-2.0219	-2.1152	9.7105	0.0077874	0.046754	OR2L9P	olfactory receptor family 2 subfamily L member 9 pseudogene
647195	-1.0249	-0.099069	-0.71243	9.6777	0.007916	0.047345	PRR13P1	proline rich 13 pseudogene 1
51412	1.2555	1.2974	-1.1669	9.6628	0.0079754	0.047568	ACTL6B	actin like 6B
27093	-4.2558	0.63374	-2.43	9.6477	0.0080359	0.04782	KCNMB3P1	KCNMB3 pseudogene 1
541	-1.6766	0.41331	-1.945	9.6373	0.0080776	0.047962	ALDH7A1P1	aldehyde dehydrogenase 7 family member A1 pseudogene 1
286444	1.6381	-0.65134	-2.1954	9.5993	0.0082326	0.048745	RPS2P55	ribosomal protein S2 pseudogene 55
728501	-5.5353	0.45198	-1.6008	9.5937	0.0082557	0.048791	RPL21P75	ribosomal protein L21 pseudogene 75
50613	-1.2714	1.9534	-2.6368	9.591	0.0082667	0.048809	UBQLN3	ubiquilin 3
100421097	0.61673	-4.5581	-2.1948	9.5327	0.0085114	0.049925	ALG1L12P	"ALG1 like 12, pseudogene"
7706	0.96725	0.65207	7.5946	588.78	1.41e-128	1.33e-125	TRIM25	tripartite motif containing 25
103	0.75848	0.51914	9.3487	527.28	3.17e-115	2.72e-112	ADAR	adenosine deaminase RNA specific
25939	0.99282	0.62725	7.4062	491.59	1.79e-107	1.41e-104	SAMHD1	SAM and HD domain containing deoxynucleoside triphosphate triphosphohydrolase 1
5230	0.63676	0.77313	8.8771	485.32	4.12e-106	3.11e-103	PGK1	phosphoglycerate kinase 1
3638	0.73388	0.60009	8.6752	352.99	2.24e-77	1.28e-74	INSIG1	insulin induced gene 1
6319	0.5144	0.40889	9.779	299.69	8.38e-66	4.65e-63	SCD	stearoyl-CoA desaturase
727758	0.33129	0.82678	6.242	298.98	1.2e-65	6.46e-63	ROCK1P1	Rho associated coiled-coil containing protein kinase 1 pseudogene 1
5371	0.89026	0.59496	6.014	294.65	1.04e-64	5.32e-62	PML	promyelocytic leukemia
5352	0.54011	0.70608	8.8716	277.95	4.41e-61	2.03e-58	PLOD2	"procollagen-lysine,2-oxoglutarate 5-dioxygenase 2"
5223	0.50663	0.51827	8.5697	245.13	5.89e-54	2.59e-51	PGAM1	phosphoglycerate mutase 1
3107	0.65185	0.33309	7.8107	242.23	2.52e-53	1.08e-50	HLA-C	"major histocompatibility complex, class I, C"
3872	0.96864	0.88332	5.985	237.85	2.25e-52	9.42e-50	KRT17	keratin 17
9353	-0.38523	-0.398	9.521	214.26	2.98e-47	1.15e-44	SLIT2	slit guidance ligand 2
10628	-0.62555	-0.56694	7.4886	212.77	6.28e-47	2.37e-44	TXNIP	thioredoxin interacting protein
87178	0.77	0.47384	6.5503	198.34	8.53e-44	3.06e-41	PNPT1	polyribonucleotide nucleotidyltransferase 1
5163	0.39934	0.62952	7.0157	198.32	8.6e-44	3.06e-41	PDK1	pyruvate dehydrogenase kinase 1
8140	0.65441	0.7196	6.2404	186.51	3.16e-41	1.1e-38	SLC7A5	solute carrier family 7 member 5
2023	0.38953	0.45022	10.79	183.3	1.57e-40	5.39e-38	ENO1	enolase 1
664	0.55873	0.78056	5.2961	178.89	1.43e-39	4.82e-37	BNIP3	BCL2 interacting protein 3
5033	0.43146	0.56305	6.3694	178.58	1.67e-39	5.53e-37	P4HA1	prolyl 4-hydroxylase subunit alpha 1
1845	0.45734	0.44507	6.9036	178.49	1.75e-39	5.68e-37	DUSP3	dual specificity phosphatase 3
100093631	-0.41153	-0.51156	7.9484	178.39	1.83e-39	5.85e-37	GTF2IP4	general transcription factor IIi pseudogene 4
7453	0.48271	0.461	6.6211	172.73	3.1e-38	9.76e-36	WARS1	tryptophanyl-tRNA synthetase 1
6890	0.81432	0.47365	5.6515	165.99	9.04e-37	2.8e-34	TAP1	"transporter 1, ATP binding cassette subfamily B member"
7378	0.55222	0.54645	6.0916	163.85	2.64e-36	7.91e-34	UPP1	uridine phosphorylase 1
3106	0.56396	0.29002	6.8196	163.84	2.64e-36	7.91e-34	HLA-B	"major histocompatibility complex, class I, B"
6781	0.90807	0.98689	4.1475	159.67	2.13e-35	6.19e-33	STC1	stanniocalcin 1
7422	0.50296	0.58824	6.0511	159.29	2.58e-35	7.38e-33	VEGFA	vascular endothelial growth factor A
8553	0.49516	0.41608	7.6258	154.63	2.64e-34	7.44e-32	BHLHE40	basic helix-loop-helix family member e40
26353	0.81309	0.85661	4.7134	152.4	8.08e-34	2.21e-31	HSPB8	heat shock protein family B (small) member 8
85363	0.61439	0.45512	5.9239	151.53	1.25e-33	3.37e-31	TRIM5	tripartite motif containing 5
56829	0.45405	0.38935	7.5294	148.81	4.85e-33	1.27e-30	ZC3HAV1	"zinc finger CCCH-type containing, antiviral 1"
5720	0.53256	0.34167	6.1899	142.67	1.04e-31	2.7e-29	PSME1	proteasome activator subunit 1
3423	0.67025	0.50251	6.6577	141.24	2.14e-31	5.45e-29	IDS	iduronate 2-sulfatase
7037	0.34333	0.49106	8.4284	138.89	6.92e-31	1.74e-28	TFRC	transferrin receptor
23780	0.62601	0.45705	5.2777	136.51	2.28e-30	5.66e-28	APOL2	apolipoprotein L2
8497	0.77316	0.95532	4.1996	136.25	2.59e-30	6.34e-28	PPFIA4	PTPRF interacting protein alpha 4
3099	0.68607	0.75618	4.696	135.88	3.11e-30	7.53e-28	HK2	hexokinase 2
205	0.40825	0.45435	7.2457	134.15	7.42e-30	1.77e-27	AK4	adenylate kinase 4
51056	0.61711	0.43141	5.4747	131.8	2.4e-29	5.67e-27	LAP3	leucine aminopeptidase 3
8660	-0.30221	-0.43189	7.767	128.35	1.35e-28	3.1e-26	IRS2	insulin receptor substrate 2
5836	0.40855	0.40568	7.1156	127.11	2.5e-28	5.69e-26	PYGL	glycogen phosphorylase L
23645	0.63493	0.5639	5.5302	120.38	7.25e-27	1.63e-24	PPP1R15A	protein phosphatase 1 regulatory subunit 15A
10457	0.87803	0.80946	4.115	118.13	2.23e-26	4.95e-24	GPNMB	glycoprotein nmb
5101	-0.4526	-0.29252	8.0942	117.79	2.65e-26	5.81e-24	PCDH9	protocadherin 9
23657	0.58094	0.71465	5.8571	116.78	4.37e-26	9.48e-24	SLC7A11	solute carrier family 7 member 11
3936	0.38694	0.36758	8.5102	116.48	5.09e-26	1.09e-23	LCP1	lymphocyte cytosolic protein 1
3635	-0.39382	-0.56305	5.3178	112.99	2.92e-25	6.19e-23	INPP5D	inositol polyphosphate-5-phosphatase D
57561	0.35357	0.60166	6.0294	111.07	7.6e-25	1.59e-22	ARRDC3	arrestin domain containing 3
58477	0.35717	0.45653	6.2702	110.93	8.16e-25	1.69e-22	SRPRB	SRP receptor subunit beta
8870	0.7649	0.46615	5.0526	110.74	8.96e-25	1.84e-22	IER3	immediate early response 3
1435	0.68423	0.45382	5.3215	109.93	1.35e-24	2.73e-22	CSF1	colony stimulating factor 1
7980	0.62268	0.52355	5.7495	109.33	1.81e-24	3.64e-22	TFPI2	tissue factor pathway inhibitor 2
29799	-0.48879	-0.44913	5.2531	109.2	1.94e-24	3.86e-22	YPEL1	yippee like 1
3304	0.51206	0.28817	9.1784	108.42	2.86e-24	5.62e-22	HSPA1B	heat shock protein family A (Hsp70) member 1B
7295	0.37554	0.37604	7.0538	108.32	3.01e-24	5.85e-22	TXN	thioredoxin
23424	0.61227	0.37582	6.02	107.75	4.01e-24	7.72e-22	TDRD7	tudor domain containing 7
57153	0.40702	0.43359	6.9751	107.36	4.88e-24	9.29e-22	SLC44A2	solute carrier family 44 member 2
4616	0.59434	0.60999	5.6829	106.54	7.34e-24	1.39e-21	GADD45B	growth arrest and DNA damage inducible beta
2066	-0.35297	-0.33079	7.1855	105.14	1.48e-23	2.76e-21	ERBB4	erb-b2 receptor tyrosine kinase 4
4061	0.88253	0.5697	5.8552	104.98	1.6e-23	2.96e-21	LY6E	lymphocyte antigen 6 family member E
23013	-0.18567	-0.28257	10.245	103.25	3.8e-23	6.9e-21	SPEN	spen family transcriptional repressor
120114	-0.36396	-0.32338	8.1622	102.02	7.03e-23	1.26e-20	FAT3	FAT atypical cadherin 3
11054	0.73453	0.3772	5.5755	101.81	7.8e-23	1.39e-20	OGFR	opioid growth factor receptor
222166	-0.38657	-0.31438	7.0347	101.53	8.96e-23	1.58e-20	MTURN	"maturin, neural progenitor differentiation regulator homolog"
6773	0.4385	0.23441	6.975	101.08	1.12e-22	1.96e-20	STAT2	signal transducer and activator of transcription 2
5087	-0.33817	-0.29527	7.7032	98.682	3.73e-22	6.45e-20	PBX1	PBX homeobox 1
3309	0.3414	0.24438	8.7594	96.516	1.1e-21	1.89e-19	HSPA5	heat shock protein family A (Hsp70) member 5
375790	0.69858	0.43095	8.3097	95.407	1.92e-21	3.26e-19	AGRN	agrin
10397	0.37827	0.40977	6.6247	95.217	2.11e-21	3.55e-19	NDRG1	N-myc downstream regulated 1
5315	0.34004	0.25568	10.225	92.094	1e-20	1.66e-18	PKM	pyruvate kinase M1/2
4217	-0.33544	-0.36582	6.2129	90.903	1.82e-20	2.99e-18	MAP3K5	mitogen-activated protein kinase kinase kinase 5
162394	0.45894	0.29069	6.1712	90.153	2.65e-20	4.31e-18	SLFN5	schlafen family member 5
374383	0.32121	0.38804	7.1407	90.074	2.76e-20	4.45e-18	NCR3LG1	natural killer cell cytotoxicity receptor 3 ligand 1
57761	0.50463	0.52336	5.4427	88.823	5.16e-20	8.24e-18	TRIB3	tribbles pseudokinase 3
2697	0.35513	0.43871	6.2892	86.838	1.39e-19	2.17e-17	GJA1	gap junction protein alpha 1
8516	-0.50573	-0.68693	4.2226	86.822	1.4e-19	2.17e-17	ITGA8	integrin subunit alpha 8
319089	-0.54233	-0.40255	4.9379	84.842	3.77e-19	5.79e-17	TTC6	tetratricopeptide repeat domain 6
8878	0.38109	0.33476	7.5085	84.686	4.08e-19	6.21e-17	SQSTM1	sequestosome 1
5209	0.47278	0.43666	5.918	84.43	4.64e-19	7e-17	PFKFB3	"6-phosphofructo-2-kinase/fructose-2,6-biphosphatase 3"
230	0.68957	0.90774	3.6926	84.031	5.66e-19	8.41e-17	ALDOC	"aldolase, fructose-bisphosphate C"
6307	0.38408	0.41484	7.0675	83.444	7.59e-19	1.12e-16	MSMO1	methylsterol monooxygenase 1
79080	0.42749	0.35267	5.8121	83.388	7.81e-19	1.14e-16	CCDC86	coiled-coil domain containing 86
894	0.30587	0.30416	7.471	83.359	7.92e-19	1.15e-16	CCND2	cyclin D2
821	0.27085	0.28009	10.046	83.161	8.75e-19	1.26e-16	CANX	calnexin
5214	0.47538	0.38051	7.0916	82.833	1.03e-18	1.47e-16	PFKP	"phosphofructokinase, platelet"
2026	0.40038	0.39349	6.3321	81.697	1.82e-18	2.58e-16	ENO2	enolase 2
4747	0.38428	0.30571	6.8517	81.392	2.12e-18	2.98e-16	NEFL	neurofilament light
7494	0.34244	0.37267	6.6366	80.069	4.1e-18	5.74e-16	XBP1	X-box binding protein 1
1462	-0.29222	-0.24769	9.0045	79.038	6.87e-18	9.54e-16	VCAN	versican
2224	0.3091	0.33369	7.126	78.852	7.54e-18	1.04e-15	FDPS	farnesyl diphosphate synthase
467	0.3195	0.35755	6.9745	77.053	1.85e-17	2.54e-15	ATF3	activating transcription factor 3
4860	0.32879	0.36809	6.5583	76.601	2.32e-17	3.16e-15	PNP	purine nucleoside phosphorylase
93986	-0.38786	-0.26763	6.1689	76.339	2.65e-17	3.57e-15	FOXP2	forkhead box P2
151473	0.35798	0.4663	5.4642	75.821	3.43e-17	4.59e-15	SLC16A14	solute carrier family 16 member 14
10902	-0.2972	-0.3171	7.2155	75.751	3.56e-17	4.73e-15	BRD8	bromodomain containing 8
284119	0.37887	0.18779	6.7333	75.7	3.65e-17	4.81e-15	CAVIN1	caveolae associated protein 1
3654	0.38974	0.24457	7.7794	75.402	4.23e-17	5.55e-15	IRAK1	interleukin 1 receptor associated kinase 1
2597	0.29281	0.34587	10.652	74.992	5.2e-17	6.76e-15	GAPDH	glyceraldehyde-3-phosphate dehydrogenase
39	0.3601	0.27597	7.5199	74.638	6.2e-17	8.02e-15	ACAT2	acetyl-CoA acetyltransferase 2
112399	0.46402	0.52979	4.8031	74.526	6.56e-17	8.39e-15	EGLN3	egl-9 family hypoxia inducible factor 3
80325	-0.52265	-0.62251	4.6797	74.514	6.6e-17	8.39e-15	ABTB1	ankyrin repeat and BTB domain containing 1
55379	0.29623	0.24181	8.169	74.506	6.63e-17	8.39e-15	LRRC59	leucine rich repeat containing 59
9037	-0.55002	-0.60539	4.3383	73.642	1.02e-16	1.28e-14	SEMA5A	semaphorin 5A
102724560	0.57339	0.64325	4.8165	73.551	1.07e-16	1.33e-14	CBSL	cystathionine beta-synthase like
578	0.36911	0.35311	5.7812	72.535	1.78e-16	2.2e-14	BAK1	BCL2 antagonist/killer 1
345651	0.48133	0.3757	5.2774	70.792	4.24e-16	5.2e-14	ACTBL2	actin beta like 2
2907	0.56217	0.51935	6.1503	69.841	6.83e-16	8.31e-14	GRINA	glutamate ionotropic receptor NMDA type subunit associated protein 1
4141	0.32598	0.30357	7.4765	69.784	7.02e-16	8.5e-14	MARS1	methionyl-tRNA synthetase 1
57658	-0.32193	-0.29833	6.5206	69.367	8.65e-16	1.04e-13	CALCOCO1	calcium binding and coiled-coil domain 1
26509	0.5691	0.56234	4.2432	69.156	9.62e-16	1.15e-13	MYOF	myoferlin
1984	0.3197	0.33423	8.911	69.067	1.01e-15	1.19e-13	EIF5A	eukaryotic translation initiation factor 5A
93099	0.40835	0.41133	5.0523	68.972	1.05e-15	1.24e-13	DMKN	dermokine
6892	0.41537	0.22275	6.9569	68.434	1.38e-15	1.62e-13	TAPBP	TAP binding protein
23284	-0.31518	-0.19601	6.7148	68.186	1.56e-15	1.82e-13	ADGRL3	adhesion G protein-coupled receptor L3
595	0.3525	0.28913	6.3244	68.047	1.67e-15	1.94e-13	CCND1	cyclin D1
3678	0.30724	0.27162	6.4272	67.733	1.96e-15	2.25e-13	ITGA5	integrin subunit alpha 5
4953	0.31939	0.27855	7.9019	67.122	2.66e-15	3.04e-13	ODC1	ornithine decarboxylase 1
619279	-0.30332	-0.29527	7.2347	66.845	3.05e-15	3.47e-13	ZNF704	zinc finger protein 704
729438	-0.33638	-0.33123	7.3443	66.744	3.21e-15	3.63e-13	CASTOR2	cytosolic arginine sensor for mTORC1 subunit 2
23224	-0.27364	-0.26144	9.2762	66.461	3.7e-15	4.15e-13	SYNE2	spectrin repeat containing nuclear envelope protein 2
3480	-0.22193	-0.25047	8.6426	65.582	5.74e-15	6.41e-13	IGF1R	insulin like growth factor 1 receptor
8969	-0.18381	-0.40028	8.3236	64.035	1.24e-14	1.38e-12	H2AC11	H2A clustered histone 11
811	0.33623	0.15687	9.3187	63.97	1.29e-14	1.42e-12	CALR	calreticulin
23481	0.35365	0.36424	6.8183	63.906	1.33e-14	1.46e-12	PES1	pescadillo ribosomal biogenesis factor 1
9188	0.29415	0.30648	8.645	63.571	1.57e-14	1.71e-12	DDX21	DExD-box helicase 21
29927	0.2428	0.26263	8.4248	63.256	1.84e-14	1.99e-12	SEC61A1	SEC61 translocon subunit alpha 1
3614	0.44098	0.37517	5.8939	63.073	2.01e-14	2.17e-12	IMPDH1	inosine monophosphate dehydrogenase 1
3313	0.2671	0.31894	8.1002	62.62	2.52e-14	2.71e-12	HSPA9	heat shock protein family A (Hsp70) member 9
2288	0.31187	0.20787	7.8364	61.792	3.82e-14	4.07e-12	FKBP4	FKBP prolyl isomerase 4
84059	-0.34403	-0.20726	8.71	61.677	4.05e-14	4.26e-12	ADGRV1	adhesion G protein-coupled receptor V1
55779	-0.36128	-0.26376	5.6272	61.662	4.08e-14	4.27e-12	CFAP44	cilia and flagella associated protein 44
10957	-0.26013	-0.26781	7.3442	61.54	4.33e-14	4.52e-12	PNRC1	proline rich nuclear receptor coactivator 1
3875	0.39961	0.11559	7.0045	61.36	4.74e-14	4.92e-12	KRT18	keratin 18
3726	0.69527	0.4573	4.6475	60.975	5.75e-14	5.93e-12	JUNB	"JunB proto-oncogene, AP-1 transcription factor subunit"
23413	0.34087	0.34132	6.1313	60.958	5.8e-14	5.95e-12	NCS1	neuronal calcium sensor 1
25976	0.3402	0.33112	6.8814	60.215	8.4e-14	8.57e-12	TIPARP	TCDD inducible poly(ADP-ribose) polymerase
1316	0.29222	0.25598	6.4649	59.382	1.27e-13	1.29e-11	KLF6	Kruppel like factor 6
4478	0.28493	0.24031	7.99	58.798	1.71e-13	1.72e-11	MSN	moesin
586	0.31957	0.40998	7.0517	58.73	1.77e-13	1.76e-11	BCAT1	branched chain amino acid transaminase 1
11135	0.46608	0.47796	5.9947	58.583	1.9e-13	1.89e-11	CDC42EP1	CDC42 effector protein 1
143686	-0.3207	-0.24291	8.736	57.694	2.96e-13	2.93e-11	SESN3	sestrin 3
388	0.33899	0.25505	6.7641	57.627	3.06e-13	3.01e-11	RHOB	ras homolog family member B
339983	0.59107	0.49637	4.6056	56.813	4.6e-13	4.5e-11	NAT8L	N-acetyltransferase 8 like
10135	0.35784	0.31389	6.9286	56.673	4.94e-13	4.8e-11	NAMPT	nicotinamide phosphoribosyltransferase
7416	0.23821	0.23597	7.8212	56.337	5.84e-13	5.65e-11	VDAC1	voltage dependent anion channel 1
1981	0.31424	0.26555	9.6935	56.314	5.91e-13	5.69e-11	EIF4G1	eukaryotic translation initiation factor 4 gamma 1
83719	-0.62902	-0.61246	3.0654	55.551	8.66e-13	8.29e-11	YPEL3	yippee like 3
445	0.65847	0.6074	4.0341	55.279	9.91e-13	9.45e-11	ASS1	argininosuccinate synthase 1
1958	0.36163	0.18512	6.296	54.973	1.16e-12	1.1e-10	EGR1	early growth response 1
27074	0.65847	0.38662	3.9701	54.837	1.24e-12	1.17e-10	LAMP3	lysosomal associated membrane protein 3
5036	0.28077	0.2112	7.8772	54.671	1.34e-12	1.26e-10	PA2G4	proliferation-associated 2G4
83729	0.6946	0.91145	2.5452	54.527	1.44e-12	1.35e-10	INHBE	inhibin subunit beta E
3336	0.42352	0.42024	5.8781	54.431	1.51e-12	1.41e-10	HSPE1	heat shock protein family E (Hsp10) member 1
2296	-0.26382	-0.34763	6.7006	54.34	1.59e-12	1.47e-10	FOXC1	forkhead box C1
2617	0.2787	0.25734	6.9705	54.325	1.6e-12	1.47e-10	GARS1	glycyl-tRNA synthetase 1
5915	-0.3933	-0.28934	5.107	53.877	2e-12	1.83e-10	RARB	retinoic acid receptor beta
25780	0.78328	0.442	3.7016	53.863	2.01e-12	1.83e-10	RASGRP3	RAS guanyl releasing protein 3
90427	-0.22213	-0.2938	6.9355	53.702	2.18e-12	1.98e-10	BMF	Bcl2 modifying factor
29994	-0.32099	-0.18607	7.5336	53.658	2.23e-12	2e-10	BAZ2B	bromodomain adjacent to zinc finger domain 2B
204962	-0.34191	-0.23813	5.982	53.643	2.25e-12	2.01e-10	SLC44A5	solute carrier family 44 member 5
3265	0.42149	0.30786	5.4341	53.466	2.45e-12	2.18e-10	HRAS	"HRas proto-oncogene, GTPase"
644815	0.33535	0.28682	6.2267	53.081	2.98e-12	2.64e-10	FAM83G	family with sequence similarity 83 member G
1717	0.35096	0.31712	6.8519	53.07	2.99e-12	2.64e-10	DHCR7	7-dehydrocholesterol reductase
30844	0.38422	0.30001	5.4764	52.859	3.33e-12	2.92e-10	EHD4	EH domain containing 4
6182	0.43423	0.12887	6.1233	52.848	3.34e-12	2.92e-10	MRPL12	mitochondrial ribosomal protein L12
4072	0.32439	0.2039	6.4641	52.841	3.36e-12	2.92e-10	EPCAM	epithelial cell adhesion molecule
10521	-0.22555	-0.11999	9.8683	52.465	4.05e-12	3.51e-10	DDX17	DEAD-box helicase 17
10197	0.23362	0.24363	7.7136	52.388	4.21e-12	3.63e-10	PSME3	proteasome activator subunit 3
1490	0.32682	0.34791	5.6016	52.284	4.43e-12	3.8e-10	CCN2	cellular communication network factor 2
23768	-0.26431	-0.2115	7.5746	52.157	4.72e-12	4.03e-10	FLRT2	fibronectin leucine rich transmembrane protein 2
94241	-0.40892	-0.37316	5.4689	51.999	5.11e-12	4.35e-10	TP53INP1	tumor protein p53 inducible nuclear protein 1
55628	-0.28881	-0.21849	6.3214	50.717	9.7e-12	8.17e-10	ZNF407	zinc finger protein 407
10622	0.50511	0.4993	4.0729	50.71	9.74e-12	8.17e-10	POLR3G	RNA polymerase III subunit G
55144	0.27773	0.38575	5.7739	50.643	1.01e-11	8.41e-10	LRRC8D	leucine rich repeat containing 8 VRAC subunit D
51308	0.3709	0.17196	5.8742	50.28	1.21e-11	1e-09	REEP2	receptor accessory protein 2
4162	0.30372	0.23613	6.733	50.114	1.31e-11	1.09e-09	MCAM	melanoma cell adhesion molecule
140809	0.33038	0.289	5.6817	50.036	1.36e-11	1.12e-09	SRXN1	sulfiredoxin 1
2950	0.35708	0.19792	7.5664	49.994	1.39e-11	1.14e-09	GSTP1	glutathione S-transferase pi 1
3491	0.40802	0.3077	5.5706	49.824	1.52e-11	1.24e-09	CCN1	cellular communication network factor 1
54880	-0.12059	-0.2847	7.9942	49.775	1.55e-11	1.26e-09	BCOR	BCL6 corepressor
6301	0.25742	0.23402	7.0405	49.286	1.99e-11	1.6e-09	SARS1	seryl-tRNA synthetase 1
3301	0.28167	0.16847	7.8298	49.258	2.01e-11	1.62e-09	DNAJA1	DnaJ heat shock protein family (Hsp40) member A1
11278	-0.24819	-0.22812	7.3828	49.084	2.2e-11	1.76e-09	KLF12	Kruppel like factor 12
27166	0.41297	0.35414	5.9581	48.806	2.52e-11	2.01e-09	PRELID1	PRELI domain containing 1
54733	0.23745	0.31396	6.3182	48.597	2.8e-11	2.22e-09	SLC35F2	solute carrier family 35 member F2
51386	-0.23708	-0.14098	8.9726	48.569	2.84e-11	2.24e-09	EIF3L	eukaryotic translation initiation factor 3 subunit L
7803	0.28634	0.30065	8.0782	48.555	2.86e-11	2.25e-09	PTP4A1	protein tyrosine phosphatase 4A1
6510	0.2996	0.28979	7.5006	48.504	2.93e-11	2.29e-09	SLC1A5	solute carrier family 1 member 5
6672	0.41245	0.2705	6.6042	48.501	2.94e-11	2.29e-09	SP100	SP100 nuclear antigen
4322	0.91019	0.61449	2.7415	48.376	3.13e-11	2.43e-09	MMP13	matrix metallopeptidase 13
1192	0.24958	0.22603	7.5557	48.185	3.44e-11	2.66e-09	CLIC1	chloride intracellular channel 1
6472	0.27444	0.23454	7.3864	48.028	3.72e-11	2.87e-09	SHMT2	serine hydroxymethyltransferase 2
63875	0.38014	0.22763	5.9291	48.019	3.74e-11	2.87e-09	MRPL17	mitochondrial ribosomal protein L17
79157	-0.29009	-0.29478	6.1593	47.99	3.79e-11	2.9e-09	MFSD11	major facilitator superfamily domain containing 11
10749	0.28719	0.15448	7.3414	47.921	3.93e-11	2.99e-09	KIF1C	kinesin family member 1C
4355	0.3279	0.22954	5.6474	47.714	4.35e-11	3.3e-09	MPP2	membrane palmitoylated protein 2
9900	0.29146	0.19276	6.6282	47.615	4.58e-11	3.45e-09	SV2A	synaptic vesicle glycoprotein 2A
220963	0.59725	0.66451	4.2797	47.552	4.72e-11	3.55e-09	SLC16A9	solute carrier family 16 member 9
4502	0.76816	0.47664	3.9593	47.535	4.76e-11	3.57e-09	MT2A	metallothionein 2A
47	0.23762	0.12883	9.34	47.422	5.04e-11	3.76e-09	ACLY	ATP citrate lyase
833	0.16295	0.30643	6.7628	47.383	5.14e-11	3.82e-09	CARS1	cysteinyl-tRNA synthetase 1
84549	0.35682	0.27767	5.7244	47.249	5.49e-11	4.07e-09	MAK16	MAK16 homolog
10007	0.29858	0.25393	6.1153	46.957	6.36e-11	4.69e-09	GNPDA1	glucosamine-6-phosphate deaminase 1
3326	0.20296	0.15314	10.358	46.499	8e-11	5.87e-09	HSP90AB1	heat shock protein 90 alpha family class B member 1
9469	0.33138	0.25037	5.9427	46.482	8.07e-11	5.9e-09	CHST3	carbohydrate sulfotransferase 3
54058	-0.21291	-0.27492	6.5168	46.439	8.24e-11	6e-09	C21orf58	chromosome 21 open reading frame 58
6184	0.20655	0.24266	8.2319	46.387	8.46e-11	6.14e-09	RPN1	ribophorin I
23516	0.40871	0.22981	6.4548	46.274	8.95e-11	6.47e-09	SLC39A14	solute carrier family 39 member 14
9369	-0.54913	-0.47764	3.8713	46.182	9.37e-11	6.75e-09	NRXN3	neurexin 3
2495	0.38186	0.1779	7.5481	45.938	1.06e-10	7.59e-09	FTH1	ferritin heavy chain 1
4649	-0.24089	-0.22433	7.7619	45.899	1.08e-10	7.72e-09	MYO9A	myosin IXA
4839	0.28353	0.26415	6.4608	45.562	1.28e-10	9.1e-09	NOP2	NOP2 nucleolar protein
55210	0.39196	0.2123	5.4324	45.294	1.46e-10	1.04e-08	ATAD3A	ATPase family AAA domain containing 3A
4091	-0.19372	-0.28934	6.2755	45.193	1.54e-10	1.09e-08	SMAD6	SMAD family member 6
23468	-0.1595	-0.17163	9.9474	45.156	1.56e-10	1.1e-08	CBX5	chromobox 5
375248	-0.31514	-0.20824	7.7477	45.08	1.63e-10	1.14e-08	ANKRD36	ankyrin repeat domain 36
760	0.29257	0.33891	5.5045	45.074	1.63e-10	1.14e-08	CA2	carbonic anhydrase 2
55341	0.27225	0.27917	6.111	45.041	1.66e-10	1.15e-08	LSG1	large 60S subunit nuclear export GTPase 1
51306	-0.27576	-0.19836	7.1218	45.017	1.68e-10	1.16e-08	FAM13B	family with sequence similarity 13 member B
124801	0.25984	0.25198	6.9106	44.882	1.79e-10	1.24e-08	LSM12	LSM12 homolog
390323	-0.45509	-0.30995	4.2815	44.834	1.84e-10	1.27e-08	OR6C75	olfactory receptor family 6 subfamily C member 75
84916	0.15007	0.29947	6.393	44.798	1.87e-10	1.28e-08	UTP4	UTP4 small subunit processome component
30850	0.49215	0.47363	5.2685	44.591	2.08e-10	1.42e-08	CDR2L	cerebellar degeneration related protein 2 like
6304	-0.24989	-0.26636	6.1099	44.342	2.35e-10	1.6e-08	SATB1	SATB homeobox 1
28951	-0.13815	-0.27022	6.8621	44.184	2.54e-10	1.73e-08	TRIB2	tribbles pseudokinase 2
6566	0.2013	0.2174	8.395	44.17	2.56e-10	1.73e-08	SLC16A1	solute carrier family 16 member 1
6535	0.35153	0.24058	7.1711	44.082	2.68e-10	1.8e-08	SLC6A8	solute carrier family 6 member 8
8882	0.23893	0.24958	6.3063	44.027	2.75e-10	1.85e-08	ZPR1	ZPR1 zinc finger
4781	-0.24398	-0.20567	7.8251	43.94	2.87e-10	1.92e-08	NFIB	nuclear factor I B
1277	0.46701	0.31757	5.5315	43.848	3.01e-10	2.01e-08	COL1A1	collagen type I alpha 1 chain
154141	-0.24919	-0.29704	5.349	43.798	3.09e-10	2.05e-08	MBOAT1	membrane bound O-acyltransferase domain containing 1
10808	0.33769	0.24987	7.0924	43.775	3.12e-10	2.07e-08	HSPH1	heat shock protein family H (Hsp110) member 1
4856	0.75877	0.67242	3.0736	43.704	3.23e-10	2.13e-08	CCN3	cellular communication network factor 3
64651	0.46239	0.35528	4.5481	43.7	3.24e-10	2.13e-08	CSRNP1	cysteine and serine rich nuclear protein 1
7280	0.514	0.32116	5.6484	43.655	3.32e-10	2.17e-08	TUBB2A	tubulin beta 2A class IIa
55720	0.25284	0.22523	7.2507	43.574	3.45e-10	2.25e-08	TSR1	TSR1 ribosome maturation factor
967	0.32269	0.46031	5.8814	43.548	3.5e-10	2.28e-08	CD63	CD63 molecule
2947	0.26832	0.33078	5.3655	43.514	3.56e-10	2.31e-08	GSTM3	glutathione S-transferase mu 3
7284	0.26154	0.038796	7.0839	43.453	3.67e-10	2.37e-08	TUFM	"Tu translation elongation factor, mitochondrial"
10734	-0.33861	-0.35321	5.3176	43.358	3.85e-10	2.48e-08	STAG3	stromal antigen 3
7867	0.32422	0.3219	5.4587	43.342	3.88e-10	2.49e-08	MAPKAPK3	MAPK activated protein kinase 3
55072	0.32862	0.33701	5.5395	43.158	4.25e-10	2.72e-08	RNF31	ring finger protein 31
3800	0.22038	0.26152	6.3016	43.147	4.27e-10	2.72e-08	KIF5C	kinesin family member 5C
26235	-0.26502	-0.23663	7.014	42.929	4.77e-10	3.03e-08	FBXL4	F-box and leucine rich repeat protein 4
26355	0.36114	0.42445	4.6013	42.805	5.07e-10	3.21e-08	FAM162A	family with sequence similarity 162 member A
1983	0.20866	0.24028	8.5349	42.766	5.17e-10	3.26e-08	EIF5	eukaryotic translation initiation factor 5
9481	-0.36908	-0.32801	5.6203	42.745	5.22e-10	3.29e-08	SLC25A27	solute carrier family 25 member 27
3312	0.18409	0.16394	10.456	42.732	5.26e-10	3.3e-08	HSPA8	heat shock protein family A (Hsp70) member 8
26073	0.26345	0.23184	7.4655	42.621	5.56e-10	3.47e-08	POLDIP2	DNA polymerase delta interacting protein 2
84790	0.27507	0.22341	8.4815	42.376	6.28e-10	3.91e-08	TUBA1C	tubulin alpha 1c
1647	0.42746	0.37743	4.9677	42.336	6.41e-10	3.98e-08	GADD45A	growth arrest and DNA damage inducible alpha
64960	0.31387	0.22503	5.5875	42.308	6.5e-10	4.02e-08	MRPS15	mitochondrial ribosomal protein S15
8260	0.34211	0.15372	6.9751	42.112	7.17e-10	4.42e-08	NAA10	"N-alpha-acetyltransferase 10, NatA catalytic subunit"
646080	-0.41641	-0.36743	4.3824	42.025	7.49e-10	4.6e-08	RAB11FIP1P1	RAB11 family interacting protein 1 pseudogene 1
80110	0.1007	0.27995	6.5711	41.978	7.67e-10	4.7e-08	ZNF614	zinc finger protein 614
196528	-0.23785	-0.12215	7.9106	41.917	7.9e-10	4.83e-08	ARID2	AT-rich interaction domain 2
23135	0.32312	0.41052	5.2594	41.67	8.94e-10	5.44e-08	KDM6B	lysine demethylase 6B
23560	0.28276	0.24811	6.5119	41.552	9.49e-10	5.76e-08	GTPBP4	GTP binding protein 4
6382	0.43962	0.34463	5.3375	41.484	9.81e-10	5.93e-08	SDC1	syndecan 1
91947	-0.27331	-0.18653	6.2381	41.427	1.01e-09	6.09e-08	ARRDC4	arrestin domain containing 4
1773	-0.22303	-0.25084	6.0911	41.394	1.03e-09	6.17e-08	DNASE1	deoxyribonuclease 1
1825	-0.25892	-0.24447	7.9739	41.356	1.05e-09	6.27e-08	DSC3	desmocollin 3
3320	0.2673	0.13719	10.741	41.178	1.14e-09	6.83e-08	HSP90AA1	heat shock protein 90 alpha family class A member 1
23381	0.21247	0.20485	7.8423	41.07	1.21e-09	7.19e-08	SMG5	SMG5 nonsense mediated mRNA decay factor
54800	-0.29863	-0.29926	7.6734	41.036	1.23e-09	7.29e-08	KLHL24	kelch like family member 24
8894	0.21128	0.24643	6.812	41.004	1.25e-09	7.38e-08	EIF2S2	eukaryotic translation initiation factor 2 subunit beta
9238	0.21785	0.25365	6.6328	40.905	1.31e-09	7.73e-08	TBRG4	transforming growth factor beta regulator 4
10652	0.30704	0.30271	6.4042	40.86	1.34e-09	7.88e-08	YKT6	YKT6 v-SNARE homolog
23466	0.26566	0.19351	7.8645	40.836	1.36e-09	7.95e-08	CBX6	chromobox 6
6281	0.34006	0.1736	5.7858	40.821	1.37e-09	7.99e-08	S100A10	S100 calcium binding protein A10
11067	-0.28659	-0.42114	5.0915	40.815	1.37e-09	7.99e-08	DEPP1	DEPP1 autophagy regulator
10381	0.42563	0.42767	4.974	40.741	1.42e-09	8.26e-08	TUBB3	tubulin beta 3 class III
9990	-0.26244	-0.27263	6.3134	40.701	1.45e-09	8.4e-08	SLC12A6	solute carrier family 12 member 6
55777	-0.35484	-0.22464	6.2812	40.667	1.48e-09	8.52e-08	MBD5	methyl-CpG binding domain protein 5
5106	0.39661	0.32305	4.7163	40.489	1.61e-09	9.29e-08	PCK2	"phosphoenolpyruvate carboxykinase 2, mitochondrial"
3710	0.27304	0.21092	7.9348	40.419	1.67e-09	9.59e-08	ITPR3	"inositol 1,4,5-trisphosphate receptor type 3"
80055	-0.27676	-0.20983	7.8016	40.31	1.77e-09	1.01e-07	PGAP1	post-GPI attachment to proteins inositol deacylase 1
514	0.28076	0.1965	6.4773	40.189	1.87e-09	1.07e-07	ATP5F1E	ATP synthase F1 subunit epsilon
896	0.35458	0.26172	5.5097	40.148	1.91e-09	1.09e-07	CCND3	cyclin D3
309	0.29294	0.27307	6.3087	40.092	1.97e-09	1.12e-07	ANXA6	annexin A6
29968	0.30573	0.33016	6.8567	40.074	1.99e-09	1.12e-07	PSAT1	phosphoserine aminotransferase 1
60	0.31149	0.17307	10.549	40.07	1.99e-09	1.12e-07	ACTB	actin beta
92211	0.42137	0.42241	4.5596	39.88	2.19e-09	1.23e-07	CDHR1	cadherin related family member 1
4501	0.82914	0.6528	2.421	39.788	2.29e-09	1.28e-07	MT1X	metallothionein 1X
80000	-0.25883	-0.26049	6.8444	39.454	2.71e-09	1.51e-07	GREB1L	GREB1 like retinoic acid receptor coactivator
5440	0.21028	0.35022	5.4326	39.361	2.84e-09	1.58e-07	POLR2K	RNA polymerase II subunit K
140730	0.3256	0.17307	5.969	39.035	3.34e-09	1.85e-07	RIMS4	regulating synaptic membrane exocytosis 4
80004	0.3436	0.2933	5.5241	38.977	3.44e-09	1.9e-07	ESRP2	epithelial splicing regulatory protein 2
55117	0.32905	0.28911	5.7844	38.855	3.65e-09	2.02e-07	SLC6A15	solute carrier family 6 member 15
7058	0.72224	0.77478	2.6995	38.838	3.69e-09	2.03e-07	THBS2	thrombospondin 2
81539	0.13708	0.21459	8.7536	38.748	3.85e-09	2.11e-07	SLC38A1	solute carrier family 38 member 1
122786	-0.262	-0.30213	5.9122	38.682	3.98e-09	2.18e-07	FRMD6	FERM domain containing 6
6880	0.20466	0.31903	5.9854	38.609	4.13e-09	2.25e-07	TAF9	TATA-box binding protein associated factor 9
51144	0.1942	0.25265	7.7827	38.56	4.23e-09	2.3e-07	HSD17B12	hydroxysteroid 17-beta dehydrogenase 12
7534	0.21764	0.17511	10.059	38.462	4.45e-09	2.41e-07	YWHAZ	tyrosine 3-monooxygenase/tryptophan 5-monooxygenase activation protein zeta
2045	-0.20059	-0.19329	8.9468	38.417	4.55e-09	2.46e-07	EPHA7	EPH receptor A7
79007	0.30901	0.28744	5.8292	38.351	4.7e-09	2.54e-07	DBNDD1	dysbindin domain containing 1
259293	-0.51437	-0.33761	4.0741	38.332	4.75e-09	2.55e-07	TAS2R30	taste 2 receptor member 30
6335	-0.33022	-0.30073	5.9068	38.307	4.81e-09	2.58e-07	SCN9A	sodium voltage-gated channel alpha subunit 9
7296	0.20228	0.24483	7.6743	38.301	4.82e-09	2.58e-07	TXNRD1	thioredoxin reductase 1
5217	0.20869	0.22697	7.3819	38.234	4.98e-09	2.66e-07	PFN2	profilin 2
115294	-0.31116	-0.28746	6.356	38.009	5.58e-09	2.96e-07	PCMTD1	protein-L-isoaspartate (D-aspartate) O-methyltransferase domain containing 1
10106	-0.16484	-0.21034	7.8146	37.913	5.85e-09	3.1e-07	CTDSP2	CTD small phosphatase 2
10959	0.21547	0.21851	8.4248	37.862	6e-09	3.17e-07	TMED2	transmembrane p24 trafficking protein 2
3205	-0.052761	-0.25058	6.5071	37.655	6.66e-09	3.51e-07	HOXA9	homeobox A9
55964	0.30169	0.29872	5.9353	37.644	6.69e-09	3.52e-07	SEPTIN3	septin 3
51330	0.56925	0.62555	3.7742	37.614	6.79e-09	3.56e-07	TNFRSF12A	TNF receptor superfamily member 12A
64100	0.86478	0.73969	2.3338	37.588	6.88e-09	3.6e-07	ELSPBP1	epididymal sperm binding protein 1
3643	-0.1619	-0.22824	7.3801	37.568	6.96e-09	3.63e-07	INSR	insulin receptor
1602	-0.2613	-0.27509	5.7919	37.468	7.31e-09	3.8e-07	DACH1	dachshund family transcription factor 1
9118	0.26903	0.42394	4.3884	37.393	7.59e-09	3.93e-07	INA	internexin neuronal intermediate filament protein alpha
5702	0.13159	0.51146	6.3847	37.382	7.63e-09	3.94e-07	PSMC3	"proteasome 26S subunit, ATPase 3"
118491	-0.36843	-0.19726	5.0284	37.282	8.02e-09	4.14e-07	CFAP70	cilia and flagella associated protein 70
51142	0.21781	0.26558	7.8104	37.142	8.6e-09	4.42e-07	CHCHD2	coiled-coil-helix-coiled-coil-helix domain containing 2
147991	-0.27018	-0.20595	6.7987	36.887	9.77e-09	5e-07	DPY19L3	dpy-19 like C-mannosyltransferase 3
3052	0.33273	0.2416	5.3831	36.856	9.93e-09	5.06e-07	HCCS	holocytochrome c synthase
22948	0.24659	0.15543	8.5583	36.796	1.02e-08	5.2e-07	CCT5	chaperonin containing TCP1 subunit 5
84617	0.30542	0.21348	6.5142	36.734	1.06e-08	5.35e-07	TUBB6	tubulin beta 6 class V
8473	-0.13363	0.044673	9.6495	36.722	1.06e-08	5.37e-07	OGT	O-linked N-acetylglucosamine (GlcNAc) transferase
25940	0.2289	0.28658	5.9847	36.627	1.11e-08	5.62e-07	FAM98A	family with sequence similarity 98 member A
28974	0.38849	0.36056	5.3009	36.62	1.12e-08	5.62e-07	C19orf53	chromosome 19 open reading frame 53
51154	0.31519	0.22409	6.0454	36.57	1.15e-08	5.75e-07	MRTO4	"MRT4 homolog, ribosome maturation factor"
30816	-0.24803	-0.15729	7.2777	36.56	1.15e-08	5.75e-07	ERVW-1	"endogenous retrovirus group W member 1, envelope"
81844	0.26349	0.11508	6.2478	36.559	1.15e-08	5.75e-07	TRIM56	tripartite motif containing 56
5351	0.325	0.16854	6.7419	36.456	1.21e-08	6.04e-07	PLOD1	"procollagen-lysine,2-oxoglutarate 5-dioxygenase 1"
7532	0.19677	0.15892	8.0395	36.448	1.22e-08	6.04e-07	YWHAG	tyrosine 3-monooxygenase/tryptophan 5-monooxygenase activation protein gamma
54187	0.31109	0.27707	5.5312	36.393	1.25e-08	6.2e-07	NANS	N-acetylneuraminate synthase
4060	0.5629	0.56276	3.6946	36.343	1.28e-08	6.34e-07	LUM	lumican
7873	0.35093	0.20488	5.3972	36.337	1.29e-08	6.34e-07	MANF	mesencephalic astrocyte derived neurotrophic factor
94239	-0.18919	-0.16682	8.809	36.317	1.3e-08	6.39e-07	H2AZ2	H2A.Z variant histone 2
257218	-0.22993	-0.18402	7.6499	36.198	1.38e-08	6.76e-07	SHPRH	SNF2 histone linker PHD RING helicase
1718	0.23578	0.14507	8.8262	36.15	1.41e-08	6.91e-07	DHCR24	24-dehydrocholesterol reductase
83990	-0.23733	-0.19254	8.089	36.101	1.45e-08	7.06e-07	BRIP1	BRCA1 interacting protein C-terminal helicase 1
801	0.22127	0.19544	7.8388	36.062	1.48e-08	7.18e-07	CALM1	calmodulin 1
48	0.27286	0.24666	6.5185	35.96	1.55e-08	7.54e-07	ACO1	aconitase 1
443	-0.35305	-0.28019	5.5255	35.896	1.6e-08	7.76e-07	ASPA	aspartoacylase
822	0.72027	0.65021	3.0272	35.869	1.63e-08	7.85e-07	CAPG	"capping actin protein, gelsolin like"
9665	-0.19737	-0.17613	7.1668	35.761	1.72e-08	8.26e-07	MARF1	meiosis regulator and mRNA stability factor 1
114795	-0.56705	-0.53847	3.2523	35.757	1.72e-08	8.26e-07	TMEM132B	transmembrane protein 132B
2970	-0.29594	-0.24621	7.7993	35.745	1.73e-08	8.29e-07	GTF2IP1	general transcription factor IIi pseudogene 1
50809	-0.18788	-0.21331	8.7926	35.68	1.79e-08	8.54e-07	HP1BP3	heterochromatin protein 1 binding protein 3
22984	0.22003	0.16912	7.4205	35.59	1.87e-08	8.91e-07	PDCD11	programmed cell death 11
4791	0.31358	0.29524	4.9721	35.559	1.9e-08	9.03e-07	NFKB2	nuclear factor kappa B subunit 2
5971	0.69095	0.69136	3.0636	35.55	1.91e-08	9.04e-07	RELB	"RELB proto-oncogene, NF-kB subunit"
25992	-0.35662	-0.27528	4.9527	35.514	1.94e-08	9.18e-07	SNED1	"sushi, nidogen and EGF like domains 1"
5127	0.2772	0.1474	9.2077	35.507	1.95e-08	9.19e-07	CDK16	cyclin dependent kinase 16
4774	-0.28997	-0.20184	8.6752	35.493	1.96e-08	9.23e-07	NFIA	nuclear factor I A
56647	0.31063	0.25162	6.4317	35.449	2.01e-08	9.42e-07	BCCIP	BRCA2 and CDKN1A interacting protein
51253	0.24183	0.19386	6.7922	35.391	2.06e-08	9.67e-07	MRPL37	mitochondrial ribosomal protein L37
302	0.22072	0.22719	7.9313	35.353	2.1e-08	9.83e-07	ANXA2	annexin A2
54732	0.35446	0.18874	6.3805	35.32	2.14e-08	9.96e-07	TMED9	transmembrane p24 trafficking protein 9
78999	0.54636	0.2824	4.5019	35.317	2.14e-08	9.96e-07	LRFN4	leucine rich repeat and fibronectin type III domain containing 4
64393	-0.24902	-0.17366	7.8515	35.214	2.26e-08	1.05e-06	ZMAT3	zinc finger matrin-type 3
1676	0.2221	0.17657	7.0302	35.204	2.27e-08	1.05e-06	DFFA	DNA fragmentation factor subunit alpha
1649	0.36902	0.43885	4.5462	35.19	2.28e-08	1.05e-06	DDIT3	DNA damage inducible transcript 3
285362	-0.28667	-0.28396	5.5046	35.114	2.37e-08	1.09e-06	SUMF1	sulfatase modifying factor 1
57677	-0.38707	-0.31811	4.8196	35.096	2.39e-08	1.1e-06	ZFP14	ZFP14 zinc finger protein
6520	0.28149	0.3431	6.4334	35.058	2.44e-08	1.12e-06	SLC3A2	solute carrier family 3 member 2
647099	0.45339	0.098259	6.6266	34.871	2.68e-08	1.22e-06	RPL23AP42	ribosomal protein L23a pseudogene 42
1031	-0.14291	-0.25805	6.6244	34.854	2.7e-08	1.23e-06	CDKN2C	cyclin dependent kinase inhibitor 2C
2171	0.43209	0.46146	4.1206	34.851	2.7e-08	1.23e-06	FABP5	fatty acid binding protein 5
81563	-0.24426	-0.21783	6.27	34.735	2.87e-08	1.3e-06	C1orf21	chromosome 1 open reading frame 21
728121	-0.22368	-0.14716	6.7764	34.692	2.93e-08	1.32e-06	CSPG4P12	chondroitin sulfate proteoglycan 4 pseudogene 12
8935	-0.18991	-0.27103	7.2989	34.648	2.99e-08	1.35e-06	SKAP2	src kinase associated phosphoprotein 2
25914	-0.26854	-0.14223	7.8293	34.481	3.25e-08	1.46e-06	RTTN	rotatin
378	0.20056	0.23786	7.2205	34.454	3.3e-08	1.48e-06	ARF4	ADP ribosylation factor 4
728661	-0.19423	-0.22569	7.4749	34.417	3.36e-08	1.5e-06	SLC35E2B	solute carrier family 35 member E2B
6949	0.24541	0.13607	7.7411	34.323	3.52e-08	1.57e-06	TCOF1	treacle ribosome biogenesis factor 1
3303	0.3689	0.065416	7.131	34.274	3.61e-08	1.61e-06	HSPA1A	heat shock protein family A (Hsp70) member 1A
10437	0.49892	0.45592	3.8025	34.075	3.99e-08	1.77e-06	IFI30	IFI30 lysosomal thiol reductase
91663	0.34598	0.25957	6.8285	34.05	4.04e-08	1.79e-06	MYADM	myeloid associated differentiation marker
3006	-0.14785	-0.33915	8.7134	34.016	4.11e-08	1.81e-06	H1-2	"H1.2 linker histone, cluster member"
9783	0.31973	0.2944	5.3979	34.007	4.12e-08	1.82e-06	RIMS3	regulating synaptic membrane exocytosis 3
10195	0.39559	0.33553	5.5573	33.881	4.39e-08	1.93e-06	ALG3	"ALG3 alpha-1,3- mannosyltransferase"
85315	-0.35489	-0.29638	4.641	33.872	4.41e-08	1.94e-06	PAQR8	progestin and adipoQ receptor family member 8
6487	-0.26976	-0.23987	6.0598	33.845	4.47e-08	1.96e-06	ST3GAL3	"ST3 beta-galactoside alpha-2,3-sialyltransferase 3"
64976	0.24491	0.4574	4.5106	33.814	4.54e-08	1.98e-06	MRPL40	mitochondrial ribosomal protein L40
55800	-0.68668	-0.34151	3.8859	33.811	4.55e-08	1.98e-06	SCN3B	sodium voltage-gated channel beta subunit 3
7170	0.19079	0.1938	7.6973	33.664	4.9e-08	2.13e-06	TPM3	tropomyosin 3
55967	0.3386	0.44013	4.5259	33.659	4.91e-08	2.13e-06	NDUFA12	NADH:ubiquinone oxidoreductase subunit A12
10963	0.30033	0.22076	7.3768	33.631	4.98e-08	2.15e-06	STIP1	stress induced phosphoprotein 1
56997	-0.15378	-0.23907	6.3574	33.602	5.05e-08	2.18e-06	COQ8A	coenzyme Q8A
1973	0.18199	0.16099	9.6047	33.547	5.19e-08	2.24e-06	EIF4A1	eukaryotic translation initiation factor 4A1
10493	0.27155	0.1646	7.3857	33.542	5.21e-08	2.24e-06	VAT1	vesicle amine transport 1
3315	0.52436	0.51439	5.2465	33.508	5.29e-08	2.27e-06	HSPB1	heat shock protein family B (small) member 1
10206	-0.28103	-0.22082	6.8253	33.504	5.31e-08	2.27e-06	TRIM13	tripartite motif containing 13
23286	0.31321	0.40054	5.2503	33.361	5.7e-08	2.43e-06	WWC1	WW and C2 domain containing 1
10782	0.1641	0.21505	7.3625	33.329	5.79e-08	2.47e-06	ZNF274	zinc finger protein 274
1652	0.42171	0.035118	5.6758	33.324	5.81e-08	2.47e-06	DDT	D-dopachrome tautomerase
170261	0.35059	0.19244	5.1032	33.297	5.88e-08	2.5e-06	ZCCHC12	zinc finger CCHC-type containing 12
7273	-0.23344	-0.065069	8.2959	33.258	6e-08	2.54e-06	TTN	titin
387590	-0.3089	-0.23669	5.6453	33.254	6.01e-08	2.54e-06	TPTEP1	TPTE pseudogene 1
7546	-0.23744	-0.33079	6.01	33.216	6.13e-08	2.58e-06	ZIC2	Zic family member 2
6611	0.24419	0.17271	6.7941	33.21	6.15e-08	2.58e-06	SMS	spermine synthase
1060	-0.33919	-0.21494	5.8724	33.176	6.25e-08	2.62e-06	CENPC	centromere protein C
23223	0.22844	0.24152	6.4062	32.98	6.89e-08	2.88e-06	RRP12	ribosomal RNA processing 12 homolog
2036	0.32666	0.29116	5.279	32.919	7.11e-08	2.97e-06	EPB41L1	erythrocyte membrane protein band 4.1 like 1
83643	0.33824	0.27605	4.9396	32.913	7.13e-08	2.97e-06	CCDC3	coiled-coil domain containing 3
4361	-0.22955	-0.24134	7.6323	32.908	7.15e-08	2.97e-06	MRE11	"MRE11 homolog, double strand break repair nuclease"
25946	0.38119	0.26762	4.9242	32.901	7.17e-08	2.97e-06	ZNF385A	zinc finger protein 385A
53335	-0.2168	-0.21524	7.3474	32.824	7.45e-08	3.08e-06	BCL11A	BAF chromatin remodeling complex subunit BCL11A
3069	0.1663	0.14565	9.5727	32.815	7.49e-08	3.09e-06	HDLBP	high density lipoprotein binding protein
6897	0.28606	0.25315	7.7951	32.807	7.52e-08	3.1e-06	TARS1	threonyl-tRNA synthetase 1
301	0.21274	0.26493	6.0865	32.781	7.62e-08	3.13e-06	ANXA1	annexin A1
4792	0.31641	0.30322	4.8364	32.751	7.73e-08	3.17e-06	NFKBIA	NFKB inhibitor alpha
64114	0.25747	0.28493	6.143	32.732	7.81e-08	3.19e-06	TMBIM1	transmembrane BAX inhibitor motif containing 1
6720	0.40972	0.30616	4.7779	32.7	7.93e-08	3.23e-06	SREBF1	sterol regulatory element binding transcription factor 1
548596	0.51534	0.36305	4.0387	32.699	7.93e-08	3.23e-06	CKMT1A	"creatine kinase, mitochondrial 1A"
10277	-0.20427	-0.17365	6.6014	32.659	8.09e-08	3.29e-06	UBE4B	ubiquitination factor E4B
7068	-0.31639	-0.46231	4.3116	32.588	8.39e-08	3.4e-06	THRB	thyroid hormone receptor beta
57674	0.18643	0.08033	8.8767	32.573	8.45e-08	3.41e-06	RNF213	ring finger protein 213
87	0.28649	0.26609	7.0337	32.539	8.59e-08	3.46e-06	ACTN1	actinin alpha 1
140576	0.40071	0.58257	3.8086	32.457	8.95e-08	3.6e-06	S100A16	S100 calcium binding protein A16
84962	0.2967	0.36302	5.2706	32.433	9.06e-08	3.64e-06	AJUBA	ajuba LIM protein
26091	-0.38683	-0.19864	6.141	32.425	9.1e-08	3.65e-06	HERC4	HECT and RLD domain containing E3 ubiquitin protein ligase 4
5596	-0.32171	-0.42111	3.9853	32.395	9.24e-08	3.69e-06	MAPK4	mitogen-activated protein kinase 4
5902	0.23376	0.12588	7.5359	32.33	9.54e-08	3.8e-06	RANBP1	RAN binding protein 1
317	-0.2093	-0.23059	7.7528	32.328	9.55e-08	3.8e-06	APAF1	apoptotic peptidase activating factor 1
140767	0.50642	0.46967	8.1092	32.262	9.87e-08	3.92e-06	NRSN1	neurensin 1
908	0.19533	0.17788	8.0608	32.151	1.04e-07	4.13e-06	CCT6A	chaperonin containing TCP1 subunit 6A
26354	0.29088	0.22359	6.8823	32.101	1.07e-07	4.22e-06	GNL3	G protein nucleolar 3
7710	-0.3084	-0.090949	6.3637	32.079	1.08e-07	4.26e-06	ZNF154	zinc finger protein 154
3035	0.25282	0.21694	6.2429	32.061	1.09e-07	4.29e-06	HARS1	histidyl-tRNA synthetase 1
5690	0.17863	0.24655	7.4728	32.045	1.1e-07	4.32e-06	PSMB2	proteasome 20S subunit beta 2
389421	0.26696	0.21098	6.7258	32.035	1.11e-07	4.33e-06	LIN28B	lin-28 homolog B
153562	0.22466	0.26807	5.851	31.975	1.14e-07	4.45e-06	MARVELD2	MARVEL domain containing 2
55501	-0.21442	-0.21825	6.3086	31.965	1.15e-07	4.46e-06	CHST12	carbohydrate sulfotransferase 12
84706	0.31372	0.29128	5.1428	31.938	1.16e-07	4.51e-06	GPT2	glutamic--pyruvic transaminase 2
647135	-0.16285	-0.23809	6.9131	31.935	1.16e-07	4.51e-06	SRGAP2B	SLIT-ROBO Rho GTPase activating protein 2B
27185	-0.19456	-0.31527	5.1713	31.896	1.19e-07	4.59e-06	DISC1	DISC1 scaffold protein
64121	0.1066	0.2389	6.2625	31.881	1.19e-07	4.62e-06	RRAGC	Ras related GTP binding C
359845	0.28283	0.21693	5.7749	31.864	1.2e-07	4.65e-06	RFLNB	refilin B
10134	0.25456	0.020388	7.4992	31.826	1.23e-07	4.73e-06	BCAP31	B cell receptor associated protein 31
23097	-0.21078	-0.21611	6.6364	31.822	1.23e-07	4.73e-06	CDK19	cyclin dependent kinase 19
84908	0.25102	0.23209	6.3754	31.757	1.27e-07	4.87e-06	FAM136A	family with sequence similarity 136 member A
57560	-0.25414	-0.1994	7.0053	31.724	1.29e-07	4.94e-06	IFT80	intraflagellar transport 80
134266	0.16347	0.24815	6.6314	31.719	1.3e-07	4.95e-06	GRPEL2
5470	0.41943	-0.061077	11.274	31.648	1.34e-07	5.11e-06	PPEF2	protein phosphatase with EF-hand domain 2
55207	0.25817	0.28419	6.4029	31.634	1.35e-07	5.14e-06	ARL8B	ADP ribosylation factor like GTPase 8B
2264	0.48788	0.44685	3.6962	31.62	1.36e-07	5.17e-06	FGFR4	fibroblast growth factor receptor 4
10598	0.26315	0.17805	6.1995	31.589	1.38e-07	5.24e-06	AHSA1	activator of HSP90 ATPase activity 1
9732	-0.21793	-0.19595	6.2987	31.547	1.41e-07	5.34e-06	DOCK4	dedicator of cytokinesis 4
10105	0.24116	0.16277	6.8907	31.507	1.44e-07	5.44e-06	PPIF	peptidylprolyl isomerase F
10189	0.35719	0.12363	6.0633	31.476	1.46e-07	5.51e-06	ALYREF	Aly/REF export factor
6181	0.28296	0.2058	7.6747	31.452	1.48e-07	5.56e-06	RPLP2	ribosomal protein lateral stalk subunit P2
10487	0.22989	0.17632	7.6002	31.451	1.48e-07	5.56e-06	CAP1	cyclase associated actin cytoskeleton regulatory protein 1
4212	-0.26055	-0.17863	5.7134	31.4	1.52e-07	5.69e-06	MEIS2	Meis homeobox 2
137682	-0.26538	-0.33649	5.1762	31.342	1.56e-07	5.84e-06	NDUFAF6	NADH:ubiquinone oxidoreductase complex assembly factor 6
3914	0.31594	0.25305	5.3149	31.301	1.6e-07	5.93e-06	LAMB3	laminin subunit beta 3
976	0.30387	0.15564	5.2057	31.301	1.6e-07	5.93e-06	ADGRE5	adhesion G protein-coupled receptor E5
1595	0.25714	0.19802	7.1853	31.299	1.6e-07	5.93e-06	CYP51A1	cytochrome P450 family 51 subfamily A member 1
112495	0.31046	0.30848	5.4068	31.283	1.61e-07	5.97e-06	GTF3C6	general transcription factor IIIC subunit 6
222663	-0.1881	-0.22885	6.0015	31.261	1.63e-07	6.02e-06	SCUBE3	"signal peptide, CUB domain and EGF like domain containing 3"
79709	0.24201	0.19476	7.5237	31.202	1.68e-07	6.19e-06	COLGALT1	collagen beta(1-O)galactosyltransferase 1
121053	-0.25152	-0.14092	8.6741	31.193	1.69e-07	6.21e-06	C12orf45	chromosome 12 open reading frame 45
55353	0.18745	0.16616	8.2282	31.19	1.69e-07	6.21e-06	LAPTM4B	lysosomal protein transmembrane 4 beta
64901	-0.25253	-0.17503	6.4851	31.138	1.73e-07	6.36e-06	RANBP17	RAN binding protein 17
84105	-0.27354	-0.28682	5.3175	31.134	1.74e-07	6.36e-06	PCBD2	pterin-4 alpha-carbinolamine dehydratase 2
22903	-0.19576	-0.16878	7.2153	31.082	1.78e-07	6.51e-06	BTBD3	BTB domain containing 3
8079	0.29061	0.23991	6.7447	31.067	1.79e-07	6.55e-06	MLF2	myeloid leukemia factor 2
3945	0.21703	0.1443	9.1061	31.04	1.82e-07	6.62e-06	LDHB	lactate dehydrogenase B
7035	-0.2619	-0.14125	7.5426	30.987	1.87e-07	6.79e-06	TFPI	tissue factor pathway inhibitor
115708	0.39071	0.40089	4.7233	30.963	1.89e-07	6.86e-06	TRMT61A	tRNA methyltransferase 61A
55692	-0.20105	-0.22857	5.9471	30.892	1.96e-07	7.08e-06	LUC7L	LUC7 like
57492	-0.18365	-0.14301	8.4283	30.892	1.96e-07	7.08e-06	ARID1B	AT-rich interaction domain 1B
23461	-0.24808	-0.17632	6.5678	30.884	1.97e-07	7.1e-06	ABCA5	ATP binding cassette subfamily A member 5
57597	-0.1957	-0.3713	6.6178	30.828	2.02e-07	7.28e-06	BAHCC1	BAH domain and coiled-coil containing 1
471	0.24783	0.17181	7.617	30.799	2.05e-07	7.35e-06	ATIC	5-aminoimidazole-4-carboxamide ribonucleotide formyltransferase/IMP cyclohydrolase
374819	-0.26782	-0.27019	5.4117	30.798	2.05e-07	7.35e-06	LRRC37A3	leucine rich repeat containing 37 member A3
3608	0.18409	0.23316	8.081	30.797	2.05e-07	7.35e-06	ILF2	interleukin enhancer binding factor 2
22909	-0.21332	-0.14336	7.1584	30.781	2.07e-07	7.4e-06	FAN1	FANCD2 and FANCI associated nuclease 1
7464	0.38007	0.35417	4.5001	30.723	2.13e-07	7.6e-06	CORO2A	coronin 2A
83667	0.2285	0.29093	5.8474	30.673	2.19e-07	7.78e-06	SESN2	sestrin 2
1627	0.24314	0.2167	7.2212	30.663	2.2e-07	7.8e-06	DBN1	drebrin 1
9219	0.20409	0.18706	7.6471	30.623	2.24e-07	7.95e-06	MTA2	metastasis associated 1 family member 2
55728	-0.24119	-0.20019	6.9987	30.572	2.3e-07	8.14e-06	N4BP2	NEDD4 binding protein 2
81892	0.36432	0.17332	5.0152	30.546	2.33e-07	8.23e-06	SLIRP	SRA stem-loop interacting RNA binding protein
928	0.26306	0.19911	5.741	30.53	2.35e-07	8.28e-06	CD9	CD9 molecule
4440	0.28471	0.24873	5.5842	30.52	2.36e-07	8.31e-06	MSI1	musashi RNA binding protein 1
57573	-0.27664	-0.11712	6.2289	30.489	2.4e-07	8.42e-06	ZNF471	zinc finger protein 471
10260	-0.30307	-0.18576	6.0772	30.402	2.5e-07	8.77e-06	DENND4A	DENN domain containing 4A
55314	0.51633	0.43553	3.722	30.351	2.57e-07	8.99e-06	TMEM144	transmembrane protein 144
16	0.21026	0.19353	7.3895	30.328	2.6e-07	9.07e-06	AARS1	alanyl-tRNA synthetase 1
153830	-0.29559	-0.3695	7.0302	30.315	2.61e-07	9.12e-06	RNF145	ring finger protein 145
139285	0.29021	0.34258	4.6401	30.307	2.62e-07	9.13e-06	AMER1	APC membrane recruitment protein 1
56851	0.22855	0.24667	5.3709	30.269	2.67e-07	9.29e-06	EMC7	ER membrane protein complex subunit 7
4627	0.21665	0.10438	9.3215	30.23	2.73e-07	9.46e-06	MYH9	myosin heavy chain 9
1009	-0.19294	-0.31523	5.0573	30.167	2.81e-07	9.75e-06	CDH11	cadherin 11
2308	-0.17129	-0.20337	6.3283	30.144	2.85e-07	9.84e-06	FOXO1	forkhead box O1
54107	0.17586	0.2389	6.8776	30.132	2.86e-07	9.88e-06	POLE3	"DNA polymerase epsilon 3, accessory subunit"
53826	-0.29269	-0.38484	4.7221	30.103	2.91e-07	1e-05	FXYD6	FXYD domain containing ion transport regulator 6
10528	0.20426	0.16956	7.8835	30.088	2.93e-07	1.01e-05	NOP56	NOP56 ribonucleoprotein
5479	0.28477	0.2016	6.968	30.084	2.93e-07	1.01e-05	PPIB	peptidylprolyl isomerase B
6385	0.23795	0.21011	5.5942	30.07	2.95e-07	1.01e-05	SDC4	syndecan 4
26122	-0.22791	-0.18943	6.4408	30.063	2.96e-07	1.01e-05	EPC2	enhancer of polycomb homolog 2
10318	0.28419	0.1956	6.1396	30.047	2.99e-07	1.02e-05	TNIP1	TNFAIP3 interacting protein 1
100499483	-0.33461	-0.35823	4.3526	30.018	3.03e-07	1.03e-05	CCDC180	coiled-coil domain containing 180
114569	0.24594	0.22334	6.2356	29.977	3.1e-07	1.05e-05	MAL2	"mal, T cell differentiation protein 2 (gene/pseudogene)"
10574	0.22047	0.13771	8.6079	29.972	3.1e-07	1.05e-05	CCT7	chaperonin containing TCP1 subunit 7
94121	-0.15441	-0.35409	5.072	29.929	3.17e-07	1.07e-05	SYTL4	synaptotagmin like 4
9111	0.71193	0.56592	2.7584	29.888	3.23e-07	1.09e-05	NMI	N-myc and STAT interactor
158046	-0.33949	-0.30585	5.1363	29.882	3.25e-07	1.09e-05	NXNL2	nucleoredoxin like 2
283464	-0.16591	-0.2603	7.7204	29.88	3.25e-07	1.09e-05	GXYLT1	glucoside xylosyltransferase 1
10238	-0.077045	-0.20616	8.5216	29.859	3.28e-07	1.1e-05	DCAF7	DDB1 and CUL4 associated factor 7
2043	-0.23018	-0.22375	6.1639	29.819	3.35e-07	1.12e-05	EPHA4	EPH receptor A4
10202	0.2095	-0.052169	5.743	29.802	3.38e-07	1.13e-05	DHRS2	dehydrogenase/reductase 2
2946	-0.32315	-0.22758	5.4048	29.706	3.54e-07	1.18e-05	GSTM2	glutathione S-transferase mu 2
192111	0.21605	0.2485	6.2659	29.659	3.63e-07	1.21e-05	PGAM5	"PGAM family member 5, mitochondrial serine/threonine protein phosphatase"
5034	0.27231	-0.031796	8.5523	29.658	3.63e-07	1.21e-05	P4HB	prolyl 4-hydroxylase subunit beta
2145	-0.21089	-0.17065	6.5349	29.648	3.65e-07	1.21e-05	EZH1	enhancer of zeste 1 polycomb repressive complex 2 subunit
3111	-0.33775	-0.31807	4.4059	29.628	3.68e-07	1.22e-05	HLA-DOA	"major histocompatibility complex, class II, DO alpha"
384	0.35563	0.38931	4.2238	29.595	3.75e-07	1.24e-05	ARG2	arginase 2
2766	0.59054	0.16666	3.4927	29.579	3.78e-07	1.25e-05	GMPR	guanosine monophosphate reductase
50814	0.25502	0.28894	5.4563	29.561	3.81e-07	1.26e-05	NSDHL	NAD(P) dependent steroid dehydrogenase-like
79937	-0.37855	-0.35521	4.8786	29.555	3.82e-07	1.26e-05	CNTNAP3	contactin associated protein family member 3
23345	-0.19751	-0.12951	7.9382	29.548	3.83e-07	1.26e-05	SYNE1	spectrin repeat containing nuclear envelope protein 1
441273	-0.27135	-0.20143	6.4049	29.513	3.9e-07	1.28e-05	SPDYE2	speedy/RINGO cell cycle regulator family member E2
100421398	-0.33069	-0.23689	5.3275	29.459	4.01e-07	1.31e-05	HNRNPA1P54	heterogeneous nuclear ribonucleoprotein A1 pseudogene 54
91373	0.52309	0.45671	3.4048	29.438	4.05e-07	1.32e-05	UAP1L1	UDP-N-acetylglucosamine pyrophosphorylase 1 like 1
80149	0.38642	0.51351	3.6358	29.4	4.13e-07	1.35e-05	ZC3H12A	zinc finger CCCH-type containing 12A
91608	0.29703	0.2244	6.0392	29.396	4.14e-07	1.35e-05	RASL10B	RAS like family 10 member B
7205	0.30334	0.23869	5.6598	29.389	4.15e-07	1.35e-05	TRIP6	thyroid hormone receptor interactor 6
2719	-0.28176	-0.23124	6.0048	29.354	4.23e-07	1.37e-05	GPC3	glypican 3
1978	0.44902	0.36261	5.0681	29.313	4.31e-07	1.4e-05	EIF4EBP1	eukaryotic translation initiation factor 4E binding protein 1
7009	0.12494	0.15175	9.8072	29.277	4.39e-07	1.42e-05	TMBIM6	transmembrane BAX inhibitor motif containing 6
11260	0.16498	0.20869	8.1686	29.274	4.4e-07	1.42e-05	XPOT	exportin for tRNA
84946	0.31068	0.15624	5.7415	29.251	4.45e-07	1.43e-05	LTV1	LTV1 ribosome biogenesis factor
2619	-0.30053	-0.35195	4.5975	29.243	4.47e-07	1.44e-05	GAS1	growth arrest specific 1
79971	-0.18128	-0.15105	7.4931	29.242	4.47e-07	1.44e-05	WLS	Wnt ligand secretion mediator
3856	0.29435	0.16769	8.4157	29.208	4.55e-07	1.46e-05	KRT8	keratin 8
51293	0.31081	0.22593	6.1218	29.167	4.64e-07	1.49e-05	CD320	CD320 molecule
1603	0.23901	0.30281	6.0112	29.123	4.74e-07	1.52e-05	DAD1	defender against cell death 1
5496	0.22593	-0.039934	7.0287	29.056	4.9e-07	1.57e-05	PPM1G	"protein phosphatase, Mg2+/Mn2+ dependent 1G"
90634	-0.43342	-0.31815	3.719	29.037	4.95e-07	1.58e-05	N4BP2L1	NEDD4 binding protein 2 like 1
5991	-0.37212	-0.21846	5.3672	29.002	5.04e-07	1.6e-05	RFX3	regulatory factor X3
6832	0.18915	0.24384	5.8408	28.955	5.16e-07	1.64e-05	SUPV3L1	Suv3 like RNA helicase
8632	0.2046	0.2024	8.0142	28.908	5.28e-07	1.67e-05	DNAH17	dynein axonemal heavy chain 17
23230	-0.23715	-0.12256	8.7374	28.906	5.29e-07	1.67e-05	VPS13A	vacuolar protein sorting 13 homolog A
25824	0.38581	0.37028	5.3595	28.882	5.35e-07	1.69e-05	PRDX5	peroxiredoxin 5
9696	-0.22557	-0.27116	5.3918	28.852	5.43e-07	1.71e-05	CROCC	"ciliary rootlet coiled-coil, rootletin"
57507	-0.12478	-0.21152	6.6446	28.781	5.63e-07	1.77e-05	ZNF608	zinc finger protein 608
25902	0.29521	0.31328	5.9697	28.779	5.63e-07	1.77e-05	MTHFD1L	methylenetetrahydrofolate dehydrogenase (NADP+ dependent) 1 like
1969	0.2944	0.22854	5.7857	28.776	5.64e-07	1.77e-05	EPHA2	EPH receptor A2
3005	0.19863	0.032943	6.6129	28.772	5.65e-07	1.77e-05	H1-0	H1.0 linker histone
153020	-0.40226	-0.32598	4.5153	28.754	5.7e-07	1.78e-05	RASGEF1B	RasGEF domain family member 1B
196463	0.35086	0.29425	6.1871	28.752	5.71e-07	1.78e-05	PLBD2	phospholipase B domain containing 2
10541	0.089191	-0.1617	7.0372	28.729	5.77e-07	1.8e-05	ANP32B	acidic nuclear phosphoprotein 32 family member B
7358	0.28503	0.21977	5.3032	28.672	5.94e-07	1.84e-05	UGDH	UDP-glucose 6-dehydrogenase
9252	-0.27309	-0.25544	6.7346	28.665	5.96e-07	1.85e-05	RPS6KA5	ribosomal protein S6 kinase A5
26011	-0.23116	-0.32001	5.2002	28.664	5.97e-07	1.85e-05	TENM4	teneurin transmembrane protein 4
57619	-0.13731	-0.22137	6.5563	28.653	6e-07	1.85e-05	SHROOM3	shroom family member 3
3329	0.26334	0.13986	8.9861	28.581	6.22e-07	1.92e-05	HSPD1	heat shock protein family D (Hsp60) member 1
57062	0.19993	0.16977	7.6052	28.525	6.4e-07	1.97e-05	DDX24	DEAD-box helicase 24
11140	0.36845	0.26674	6.3683	28.519	6.41e-07	1.97e-05	CDC37	cell division cycle 37
100129482	-0.24854	-0.15321	7.3556	28.439	6.68e-07	2.05e-05	ZNF37BP	"zinc finger protein 37B, pseudogene"
60626	0.28418	0.2282	7.1092	28.399	6.81e-07	2.09e-05	RIC8A	RIC8 guanine nucleotide exchange factor A
54458	0.28841	0.24562	5.9851	28.393	6.83e-07	2.09e-05	PRR13	proline rich 13
744	-0.39245	-0.33499	4.2435	28.375	6.89e-07	2.1e-05	MPPED2	metallophosphoesterase domain containing 2
3159	0.32057	0.30384	6.7254	28.371	6.91e-07	2.1e-05	HMGA1	high mobility group AT-hook 1
127062	-0.31845	-0.18356	7.6792	28.37	6.91e-07	2.1e-05	OR2M3	olfactory receptor family 2 subfamily M member 3
10426	-0.1527	-0.23693	6.6103	28.34	7.01e-07	2.13e-05	TUBGCP3	tubulin gamma complex associated protein 3
54734	0.3396	0.481	3.6615	28.268	7.27e-07	2.21e-05	RAB39A	"RAB39A, member RAS oncogene family"
57602	0.23055	0.22334	7.0258	28.264	7.29e-07	2.21e-05	USP36	ubiquitin specific peptidase 36
7026	-0.084344	-0.2036	7.1191	28.165	7.66e-07	2.32e-05	NR2F2	nuclear receptor subfamily 2 group F member 2
23082	0.21651	0.2348	6.9306	28.131	7.79e-07	2.35e-05	PPRC1	PPARG related coactivator 1
54888	0.20399	0.12282	6.9247	28.128	7.8e-07	2.35e-05	NSUN2	NOP2/Sun RNA methyltransferase 2
203102	-0.26603	-0.16619	7.4673	28.098	7.92e-07	2.38e-05	ADAM32	ADAM metallopeptidase domain 32
728116	-0.3048	-0.20899	5.2142	28.064	8.05e-07	2.42e-05	ZBTB8B	zinc finger and BTB domain containing 8B
79899	0.40476	0.4561	3.9186	27.967	8.46e-07	2.54e-05	PRR5L	proline rich 5 like
246721	-0.20533	-0.2407	5.768	27.943	8.56e-07	2.56e-05	POLR2J2	RNA polymerase II subunit J2
10512	-0.23101	-0.28133	6.6403	27.864	8.9e-07	2.66e-05	SEMA3C	semaphorin 3C
51073	0.35825	0.23328	5.9857	27.828	9.06e-07	2.71e-05	MRPL4	mitochondrial ribosomal protein L4
83857	-0.19237	-0.21126	6.4284	27.809	9.15e-07	2.73e-05	TMTC1	transmembrane O-mannosyltransferase targeting cadherins 1
84985	0.38163	0.064357	10.46	27.794	9.22e-07	2.74e-05	FAM83A	family with sequence similarity 83 member A
26959	-0.20697	-0.1899	6.5706	27.791	9.23e-07	2.74e-05	HBP1	HMG-box transcription factor 1
83442	0.3604	0.20589	5.1852	27.736	9.49e-07	2.81e-05	SH3BGRL3	SH3 domain binding glutamate rich protein like 3
2787	0.29514	0.25272	5.9639	27.727	9.53e-07	2.82e-05	GNG5	G protein subunit gamma 5
337873	-0.25869	-0.1589	6.2836	27.69	9.71e-07	2.87e-05	H2BC20P	"H2B clustered histone 20, pseudogene"
10962	0.20203	0.24042	6.2064	27.661	9.85e-07	2.91e-05	MLLT11	MLLT11 transcription factor 7 cofactor
81502	0.17102	0.17122	7.3706	27.621	1.01e-06	2.96e-05	HM13	histocompatibility minor 13
51131	0.37364	0.2727	4.1724	27.615	1.01e-06	2.97e-05	PHF11	PHD finger protein 11
797	0.4673	0.54415	2.7247	27.602	1.01e-06	2.98e-05	CALCB	calcitonin related polypeptide beta
10857	0.18027	0.25959	7.4783	27.593	1.02e-06	2.99e-05	PGRMC1	progesterone receptor membrane component 1
2802	0.20826	0.10273	7.3122	27.592	1.02e-06	2.99e-05	GOLGA3	golgin A3
25797	0.23503	0.15726	6.5727	27.58	1.03e-06	3e-05	QPCT	glutaminyl-peptide cyclotransferase
51474	0.26405	0.1989	6.7922	27.564	1.03e-06	3.02e-05	LIMA1	LIM domain and actin binding 1
55818	0.058965	0.22354	7.6597	27.523	1.06e-06	3.08e-05	KDM3A	lysine demethylase 3A
84449	-0.26403	-0.1714	5.7099	27.517	1.06e-06	3.08e-05	ZNF333	zinc finger protein 333
84162	-0.1912	-0.035936	8.0328	27.471	1.08e-06	3.15e-05	KIAA1109	KIAA1109
283463	-0.44747	-0.28324	3.7506	27.47	1.08e-06	3.15e-05	MUC19	"mucin 19, oligomeric"
23318	-0.17592	-0.1788	7.8981	27.466	1.09e-06	3.15e-05	TUT4	terminal uridylyl transferase 4
211	0.24122	0.21183	5.6623	27.425	1.11e-06	3.21e-05	ALAS1	5'-aminolevulinate synthase 1
4134	0.17948	0.14777	8.4153	27.391	1.13e-06	3.26e-05	MAP4	microtubule associated protein 4
64579	-0.61195	-0.42239	2.6665	27.388	1.13e-06	3.26e-05	NDST4	N-deacetylase and N-sulfotransferase 4
4869	0.19611	0.17876	8.8954	27.349	1.15e-06	3.31e-05	NPM1	nucleophosmin 1
56652	0.30817	0.27535	5.2125	27.332	1.16e-06	3.34e-05	TWNK	twinkle mtDNA helicase
57621	0.25101	0.22247	6.1179	27.319	1.17e-06	3.35e-05	ZBTB2	zinc finger and BTB domain containing 2
26035	-0.18194	-0.21556	6.244	27.298	1.18e-06	3.38e-05	GLCE	glucuronic acid epimerase
339122	0.34611	0.37732	5.1361	27.286	1.19e-06	3.4e-05	RAB43	"RAB43, member RAS oncogene family"
8704	0.22275	0.25467	6.0805	27.206	1.24e-06	3.53e-05	B4GALT2	"beta-1,4-galactosyltransferase 2"
54867	0.221	0.20521	6.4305	27.153	1.27e-06	3.62e-05	TMEM214	transmembrane protein 214
55226	0.19667	0.13663	7.3125	27.14	1.28e-06	3.64e-05	NAT10	N-acetyltransferase 10
100533111	-0.33868	-0.2766	4.862	27.134	1.28e-06	3.64e-05	ZNF670-ZNF695	ZNF670-ZNF695 readthrough (NMD candidate)
3020	-0.18556	-0.17896	8.917	27.131	1.28e-06	3.64e-05	H3-3A	H3.3 histone A
163351	-0.41405	-0.72225	2.4443	27.129	1.29e-06	3.64e-05	GBP6	guanylate binding protein family member 6
5783	-0.19152	-0.12155	8.4039	27.1	1.3e-06	3.69e-05	PTPN13	protein tyrosine phosphatase non-receptor type 13
4800	-0.2282	-0.15278	7.0637	27.068	1.32e-06	3.74e-05	NFYA	nuclear transcription factor Y subunit alpha
55729	-0.14706	-0.15745	8.9458	27.068	1.33e-06	3.74e-05	ATF7IP	activating transcription factor 7 interacting protein
23469	-0.19735	-0.18576	8.7462	27.046	1.34e-06	3.77e-05	PHF3	PHD finger protein 3
7388	0.23563	0.18019	6.0921	27.036	1.35e-06	3.79e-05	UQCRH	ubiquinol-cytochrome c reductase hinge protein
7407	0.29568	0.15817	7.6266	27.032	1.35e-06	3.79e-05	VARS1	valyl-tRNA synthetase 1
114971	0.22444	0.17792	6.0484	26.926	1.42e-06	3.99e-05	PTPMT1	protein tyrosine phosphatase mitochondrial 1
27230	0.13934	0.24645	6.9218	26.919	1.43e-06	4e-05	SERP1	stress associated endoplasmic reticulum protein 1
51075	0.19331	0.15739	6.7827	26.9	1.44e-06	4.03e-05	TMX2	thioredoxin related transmembrane protein 2
23112	-0.17417	-0.10203	8.6449	26.877	1.46e-06	4.07e-05	TNRC6B	trinucleotide repeat containing adaptor 6B
8227	0.32884	0.23933	6.281	26.864	1.47e-06	4.09e-05	AKAP17A	A-kinase anchoring protein 17A
81428	-0.30082	-0.1736	5.1964	26.839	1.49e-06	4.14e-05	OR7E122P	olfactory receptor family 7 subfamily E member 122 pseudogene
8892	0.18821	0.24024	5.6932	26.834	1.49e-06	4.14e-05	EIF2B2	eukaryotic translation initiation factor 2B subunit beta
492311	-0.30448	-0.40656	4.0426	26.8	1.52e-06	4.21e-05	IGIP	IgA inducing protein
8549	-0.23287	-0.12778	6.0839	26.777	1.53e-06	4.25e-05	LGR5	leucine rich repeat containing G protein-coupled receptor 5
26056	0.22767	0.25056	6.1416	26.77	1.54e-06	4.26e-05	RAB11FIP5	RAB11 family interacting protein 5
5585	0.28746	0.10492	6.588	26.765	1.54e-06	4.26e-05	PKN1	protein kinase N1
4629	-0.31117	-0.18469	4.9151	26.753	1.55e-06	4.28e-05	MYH11	myosin heavy chain 11
26472	0.38421	0.35145	4.6521	26.744	1.56e-06	4.29e-05	PPP1R14B	protein phosphatase 1 regulatory inhibitor subunit 14B
5464	0.1388	0.19706	7.2123	26.743	1.56e-06	4.29e-05	PPA1	inorganic pyrophosphatase 1
4076	0.10048	0.16593	9.6965	26.735	1.57e-06	4.3e-05	CAPRIN1	cell cycle associated protein 1
166647	-0.21159	-0.075976	6.5565	26.712	1.58e-06	4.34e-05	ADGRA3	adhesion G protein-coupled receptor A3
708	0.23277	0.15242	7.2601	26.708	1.59e-06	4.35e-05	C1QBP	complement C1q binding protein
8607	0.17623	0.19475	6.5725	26.695	1.6e-06	4.37e-05	RUVBL1	RuvB like AAA ATPase 1
133522	0.27418	0.22719	5.5298	26.671	1.62e-06	4.41e-05	PPARGC1B	PPARG coactivator 1 beta
83743	0.22184	0.23621	6.5452	26.669	1.62e-06	4.41e-05	GRWD1	glutamate rich WD repeat containing 1
29775	0.3672	0.29299	4.9884	26.53	1.73e-06	4.72e-05	CARD10	caspase recruitment domain family member 10
440423	-0.24014	-0.21199	6.3818	26.482	1.78e-06	4.83e-05	SUZ12P1	SUZ12 pseudogene 1
10194	-0.22383	-0.22307	6.0313	26.471	1.79e-06	4.85e-05	TSHZ1	teashirt zinc finger homeobox 1
23089	0.076838	-0.47412	8.85	26.447	1.81e-06	4.9e-05	PEG10	paternally expressed 10
7769	-0.24526	-0.22445	6.1332	26.441	1.81e-06	4.91e-05	ZNF226	zinc finger protein 226
127933	0.21518	0.18023	8.3887	26.426	1.83e-06	4.94e-05	UHMK1	U2AF homology motif kinase 1
10544	0.41302	0.31038	4.2526	26.413	1.84e-06	4.96e-05	PROCR	protein C receptor
10576	0.20433	0.16857	8.2063	26.409	1.84e-06	4.97e-05	CCT2	chaperonin containing TCP1 subunit 2
10612	0.29765	0.30664	4.9253	26.352	1.9e-06	5.1e-05	TRIM3	tripartite motif containing 3
11247	0.34209	0.35086	4.6984	26.33	1.92e-06	5.15e-05	NXPH4	neurexophilin 4
5935	0.17844	0.12409	8.0086	26.302	1.94e-06	5.22e-05	RBM3	RNA binding motif protein 3
51372	0.11708	0.3235	5.7052	26.273	1.97e-06	5.28e-05	TMA7	translation machinery associated 7 homolog
790	0.21831	0.11057	8.4569	26.259	1.99e-06	5.31e-05	CAD	"carbamoyl-phosphate synthetase 2, aspartate transcarbamylase, and dihydroorotase"
10237	0.18188	0.22193	6.0825	26.257	1.99e-06	5.31e-05	SLC35B1	solute carrier family 35 member B1
353174	-0.024693	-0.84433	4.2475	26.254	1.99e-06	5.31e-05	ZACN	zinc activated ion channel
144132	0.19085	0.22738	6.5976	26.229	2.02e-06	5.36e-05	DNHD1	dynein heavy chain domain 1
8900	0.51506	0.55846	3.0758	26.174	2.07e-06	5.51e-05	CCNA1	cyclin A1
10351	-0.43698	-0.26474	4.1469	26.169	2.08e-06	5.51e-05	ABCA8	ATP binding cassette subfamily A member 8
8615	0.74144	0.71641	3.4948	26.058	2.2e-06	5.82e-05	USO1	USO1 vesicle transport factor
81606	0.19848	0.22654	6.003	26.029	2.23e-06	5.9e-05	LBH	LBH regulator of WNT signaling pathway
10274	-0.18458	-0.18301	7.362	26.02	2.24e-06	5.92e-05	STAG1	stromal antigen 1
6713	0.24408	0.082155	8.2225	25.985	2.28e-06	6.01e-05	SQLE	squalene epoxidase
5813	-0.14755	-0.22785	6.9835	25.865	2.42e-06	6.37e-05	PURA	purine rich element binding protein A
6574	0.18054	0.092313	8.2014	25.856	2.43e-06	6.39e-05	SLC20A1	solute carrier family 20 member 1
91749	-0.21744	-0.13023	7.7427	25.816	2.48e-06	6.51e-05	MFSD4B	major facilitator superfamily domain containing 4B
64782	0.18445	0.18431	7.3691	25.814	2.48e-06	6.51e-05	AEN	apoptosis enhancing nuclease
9168	0.37053	0.37559	7.186	25.723	2.6e-06	6.8e-05	TMSB10	thymosin beta 10
868	-0.2949	-0.20846	5.3168	25.713	2.61e-06	6.83e-05	CBLB	Cbl proto-oncogene B
79888	-0.11216	-0.24026	6.9631	25.697	2.63e-06	6.87e-05	LPCAT1	lysophosphatidylcholine acyltransferase 1
56926	0.33055	0.21369	6.173	25.68	2.65e-06	6.92e-05	NCLN	nicalin
9765	-0.21562	-0.17676	7.8616	25.67	2.67e-06	6.95e-05	ZFYVE16	zinc finger FYVE-type containing 16
115677	-0.33114	-0.3086	4.6463	25.668	2.67e-06	6.95e-05	NOSTRIN	nitric oxide synthase trafficking
5719	0.20348	0.15059	6.8822	25.662	2.68e-06	6.96e-05	PSMD13	"proteasome 26S subunit, non-ATPase 13"
9816	0.19679	0.055318	7.2513	25.644	2.7e-06	7.01e-05	URB2	URB2 ribosome biogenesis homolog
341640	-0.18004	-0.13643	7.4793	25.64	2.71e-06	7.01e-05	FREM2	FRAS1 related extracellular matrix 2
9703	0.14999	0.12041	9.3823	25.638	2.71e-06	7.01e-05	KIAA0100	KIAA0100
441478	0.32972	0.17267	5.4058	25.571	2.8e-06	7.24e-05	NRARP	NOTCH regulated ankyrin repeat protein
80022	-0.36347	-0.14614	4.5902	25.544	2.84e-06	7.33e-05	MYO15B	myosin XVB
5090	-0.24587	-0.17014	6.0666	25.536	2.85e-06	7.34e-05	PBX3	PBX homeobox 3
9747	-0.040319	-0.18892	7.4897	25.53	2.86e-06	7.35e-05	TCAF1	TRPM8 channel associated factor 1
5324	-0.26326	-0.16522	5.6182	25.518	2.88e-06	7.39e-05	PLAG1	PLAG1 zinc finger
55268	-0.1449	-0.19723	7.1737	25.509	2.89e-06	7.41e-05	ECHDC2	enoyl-CoA hydratase domain containing 2
3426	-0.45491	-0.12339	3.6857	25.505	2.89e-06	7.41e-05	CFI	complement factor I
8336	-0.38686	-0.41389	4.1052	25.499	2.9e-06	7.42e-05	H2AC17	H2A clustered histone 17
23414	-0.21084	-0.23463	5.4512	25.48	2.93e-06	7.49e-05	ZFPM2	"zinc finger protein, FOG family member 2"
1349	0.21205	0.23547	6.152	25.457	2.97e-06	7.56e-05	COX7B	cytochrome c oxidase subunit 7B
1736	0.20604	0.18957	6.783	25.422	3.02e-06	7.68e-05	DKC1	dyskerin pseudouridine synthase 1
6624	0.32711	0.16441	7.0659	25.356	3.12e-06	7.93e-05	FSCN1	fascin actin-bundling protein 1
9948	0.22682	0.14098	6.9876	25.346	3.13e-06	7.96e-05	WDR1	WD repeat domain 1
6242	0.26891	0.23251	5.6869	25.341	3.14e-06	7.97e-05	RTKN	rhotekin
10682	0.24153	0.12249	6.1558	25.3	3.21e-06	8.13e-05	EBP	EBP cholestenol delta-isomerase
1573	0.55752	0.72751	1.9562	25.284	3.23e-06	8.18e-05	CYP2J2	cytochrome P450 family 2 subfamily J member 2
29104	-0.25438	-0.15652	5.9059	25.267	3.26e-06	8.24e-05	N6AMT1	N-6 adenine-specific DNA methyltransferase 1
3692	0.25495	0.27253	6.3253	25.264	3.27e-06	8.24e-05	EIF6	eukaryotic translation initiation factor 6
8266	0.25279	0.17177	6.0038	25.24	3.31e-06	8.33e-05	UBL4A	ubiquitin like 4A
4926	-0.13416	-0.1906	8.3575	25.184	3.4e-06	8.55e-05	NUMA1	nuclear mitotic apparatus protein 1
6734	0.19479	0.22158	7.0025	25.164	3.43e-06	8.62e-05	SRPRA	SRP receptor subunit alpha
24147	0.40044	0.27339	4.0973	25.163	3.43e-06	8.62e-05	FJX1	four-jointed box kinase 1
80273	0.27251	0.27096	5.0519	25.161	3.44e-06	8.62e-05	GRPEL1
160518	-0.14145	-0.20206	6.9481	25.148	3.46e-06	8.66e-05	DENND5B	DENN domain containing 5B
26010	0.22549	0.08137	6.331	25.118	3.51e-06	8.78e-05	SPATS2L	spermatogenesis associated serine rich 2 like
92482	-0.27639	-0.14322	5.7196	25.114	3.52e-06	8.79e-05	BBIP1	BBSome interacting protein 1
7203	0.1749	0.11973	8.6127	25.096	3.55e-06	8.85e-05	CCT3	chaperonin containing TCP1 subunit 3
55803	0.28439	0.18568	5.0093	25.081	3.58e-06	8.91e-05	ADAP2	ArfGAP with dual PH domains 2
6513	0.55125	0.67783	3.8312	25.075	3.59e-06	8.92e-05	SLC2A1	solute carrier family 2 member 1
4671	-0.27871	-0.078441	6.1342	25.06	3.62e-06	8.98e-05	NAIP	NLR family apoptosis inhibitory protein
10109	0.15866	0.18378	7.3709	25.049	3.64e-06	9.02e-05	ARPC2	actin related protein 2/3 complex subunit 2
1849	0.34974	0.28217	4.8589	24.986	3.75e-06	9.29e-05	DUSP7	dual specificity phosphatase 7
83543	0.17309	0.20374	6.455	24.979	3.77e-06	9.3e-05	AIF1L	allograft inflammatory factor 1 like
728577	-0.3392	-0.1727	5.4313	24.979	3.77e-06	9.3e-05	CNTNAP3B	contactin associated protein family member 3B
6059	0.19202	0.20842	7.3515	24.975	3.77e-06	9.31e-05	ABCE1	ATP binding cassette subfamily E member 1
51645	0.16065	0.20294	6.2689	24.963	3.8e-06	9.35e-05	PPIL1	peptidylprolyl isomerase like 1
5037	0.21204	0.10154	7.3648	24.958	3.81e-06	9.36e-05	PEBP1	phosphatidylethanolamine binding protein 1
5609	-0.30832	-0.47124	5.2801	24.907	3.9e-06	9.59e-05	MAP2K7	mitogen-activated protein kinase kinase 7
3181	-0.20697	-0.14811	8.7296	24.897	3.92e-06	9.63e-05	HNRNPA2B1	heterogeneous nuclear ribonucleoprotein A2/B1
57168	0.36935	0.18562	4.1295	24.89	3.94e-06	9.65e-05	ASPHD2	aspartate beta-hydroxylase domain containing 2
6934	-0.19112	-0.17709	6.1407	24.863	3.99e-06	9.77e-05	TCF7L2	transcription factor 7 like 2
162655	-0.27065	-0.17934	6.597	24.833	4.05e-06	9.9e-05	ZNF519	zinc finger protein 519
80003	-0.17687	-0.15226	7.3961	24.821	4.07e-06	9.95e-05	PCNX2	pecanex 2
1382	0.67109	0.40297	2.9097	24.814	4.09e-06	9.97e-05	CRABP2	cellular retinoic acid binding protein 2
11014	0.18833	0.1729	7.9041	24.81	4.1e-06	9.98e-05	KDELR2	KDEL endoplasmic reticulum protein retention receptor 2
2000	0.19236	0.18445	6.9426	24.796	4.13e-06	0.00010035	ELF4	E74 like ETS transcription factor 4
867	0.16467	0.16038	7.9051	24.749	4.22e-06	0.00010259	CBL	Cbl proto-oncogene
23462	-0.14197	-0.2331	7.2652	24.741	4.24e-06	0.00010281	HEY1	hes related family bHLH transcription factor with YRPW motif 1
7582	-0.18527	-0.21666	6.1196	24.74	4.24e-06	0.00010281	ZNF33B	zinc finger protein 33B
6050	0.24389	0.19295	6.7881	24.703	4.32e-06	0.0001046	RNH1	ribonuclease/angiogenin inhibitor 1
1159	0.36386	0.43616	4.2813	24.688	4.36e-06	0.00010526	CKMT1B	"creatine kinase, mitochondrial 1B"
400986	-0.26528	-0.17498	7.3469	24.676	4.38e-06	0.00010574	ANKRD36C	ankyrin repeat domain 36C
27242	0.21819	0.1167	6.2948	24.657	4.42e-06	0.0001066	TNFRSF21	TNF receptor superfamily member 21
79144	0.53626	0.28355	5.0418	24.629	4.49e-06	0.00010796	PPDPF	pancreatic progenitor cell differentiation and proliferation factor
4012	-0.15737	-0.19183	7.8686	24.599	4.55e-06	0.00010947	LNPEP	leucyl and cystinyl aminopeptidase
5420	0.21254	0.16911	6.1475	24.575	4.61e-06	0.00011067	PODXL	podocalyxin like
8658	-0.19167	-0.15066	7.4337	24.553	4.66e-06	0.00011172	TNKS	tankyrase
284323	-0.221	-0.10039	7.0905	24.474	4.85e-06	0.00011607	ZNF780A	zinc finger protein 780A
8570	0.23018	0.11522	8.4618	24.449	4.91e-06	0.00011739	KHSRP	KH-type splicing regulatory protein
4897	-0.16474	-0.15465	6.8502	24.373	5.1e-06	0.00012177	NRCAM	neuronal cell adhesion molecule
5768	0.25592	0.18092	6.196	24.37	5.11e-06	0.0001218	QSOX1	quiescin sulfhydryl oxidase 1
1141	0.57231	0.54835	2.844	24.351	5.16e-06	0.00012283	CHRNB2	cholinergic receptor nicotinic beta 2 subunit
79073	0.28738	0.19413	6.3127	24.343	5.18e-06	0.00012316	TMEM109	transmembrane protein 109
26531	-0.71309	-0.22945	2.2877	24.34	5.18e-06	0.00012318	OR11A1	olfactory receptor family 11 subfamily A member 1
7373	-0.26995	-0.28781	4.7149	24.268	5.37e-06	0.00012757	COL14A1	collagen type XIV alpha 1 chain
5861	0.1935	0.1583	6.7961	24.264	5.39e-06	0.00012767	RAB1A	"RAB1A, member RAS oncogene family"
5538	0.22694	0.20062	6.9336	24.229	5.48e-06	0.00012975	PPT1	palmitoyl-protein thioesterase 1
55041	0.19054	0.16169	6.9177	24.184	5.61e-06	0.00013242	PLEKHB2	pleckstrin homology domain containing B2
54101	0.26445	0.24303	4.9966	24.182	5.61e-06	0.00013242	RIPK4	receptor interacting serine/threonine kinase 4
5606	0.23821	0.11188	5.6851	24.178	5.62e-06	0.00013242	MAP2K3	mitogen-activated protein kinase kinase 3
23389	-0.15713	-0.12506	8.7001	24.178	5.62e-06	0.00013242	MED13L	mediator complex subunit 13L
7779	0.25881	0.13844	6.9628	24.152	5.69e-06	0.00013395	SLC30A1	solute carrier family 30 member 1
7480	0.51721	0.68793	2.7291	24.142	5.72e-06	0.00013451	WNT10B	Wnt family member 10B
4130	0.34191	0.2828	4.6782	24.135	5.74e-06	0.0001348	MAP1A	microtubule associated protein 1A
54998	0.47802	0.19823	4.8544	24.118	5.79e-06	0.00013575	AURKAIP1	aurora kinase A interacting protein 1
26229	0.29965	0.18593	6.0488	24.086	5.88e-06	0.0001376	B3GAT3	"beta-1,3-glucuronyltransferase 3"
7791	0.2724	0.24381	6.2472	24.075	5.92e-06	0.0001382	ZYX	zyxin
8720	-0.092802	-0.17373	7.8424	24.061	5.96e-06	0.00013902	MBTPS1	"membrane bound transcription factor peptidase, site 1"
2774	0.23253	0.14921	5.8002	24.054	5.98e-06	0.0001393	GNAL	G protein subunit alpha L
10536	0.33328	0.19469	4.8112	24.048	6e-06	0.00013939	P3H3	prolyl 3-hydroxylase 3
56993	0.16109	0.25409	6.3426	24.048	6e-06	0.00013939	TOMM22	translocase of outer mitochondrial membrane 22
57531	-0.24669	-0.14932	6.9564	24.027	6.06e-06	0.00014072	HACE1	HECT domain and ankyrin repeat containing E3 ubiquitin protein ligase 1
92017	-0.21425	-0.2047	5.4176	24.023	6.07e-06	0.0001408	SNX29	sorting nexin 29
2918	-0.3109	-0.39596	3.9829	24.006	6.13e-06	0.00014186	GRM8	glutamate metabotropic receptor 8
1793	-0.057558	-0.2182	6.929	23.987	6.18e-06	0.00014299	DOCK1	dedicator of cytokinesis 1
79037	-0.59548	-0.67397	2.8671	23.97	6.24e-06	0.00014403	PVRIG	PVR related immunoglobulin domain containing
2806	0.16419	0.20578	7.4025	23.967	6.25e-06	0.00014406	GOT2	glutamic-oxaloacetic transaminase 2
4921	0.34531	0.50325	3.0592	23.963	6.26e-06	0.00014417	DDR2	discoidin domain receptor tyrosine kinase 2
4670	0.20309	0.032867	7.9791	23.943	6.32e-06	0.00014545	HNRNPM	heterogeneous nuclear ribonucleoprotein M
54976	0.34766	0.265	5.299	23.923	6.38e-06	0.00014666	C20orf27	chromosome 20 open reading frame 27
347731	-0.83579	-0.7413	1.1532	23.922	6.39e-06	0.00014666	LRRTM3	leucine rich repeat transmembrane neuronal 3
997	0.33297	0.25229	5.6609	23.893	6.48e-06	0.00014865	CDC34	cell division cycle 34
3672	-0.21478	-0.21006	6.9678	23.879	6.53e-06	0.00014952	ITGA1	integrin subunit alpha 1
160857	-0.26738	-0.16558	6.3979	23.854	6.61e-06	0.00015099	CCDC122	coiled-coil domain containing 122
5721	0.37407	0.31309	4.3637	23.854	6.61e-06	0.00015099	PSME2	proteasome activator subunit 2
4726	0.35464	0.076601	4.4797	23.824	6.71e-06	0.00015307	NDUFS6	NADH:ubiquinone oxidoreductase subunit S6
10160	-0.1604	-0.14926	7.1798	23.701	7.14e-06	0.00016264	FARP1	"FERM, ARH/RhoGEF and pleckstrin domain protein 1"
1282	0.20123	0.12529	7.2267	23.677	7.22e-06	0.0001644	COL4A1	collagen type IV alpha 1 chain
84418	0.29248	0.26435	5.0244	23.674	7.23e-06	0.0001644	CYSTM1	cysteine rich transmembrane module containing 1
10209	0.14147	0.20544	8.3392	23.613	7.45e-06	0.00016928	EIF1	eukaryotic translation initiation factor 1
55854	0.20471	0.16961	6.622	23.586	7.56e-06	0.00017143	ZC3H15	zinc finger CCCH-type containing 15
9131	0.27204	0.10926	5.9297	23.578	7.59e-06	0.0001717	AIFM1	apoptosis inducing factor mitochondria associated 1
60673	0.36601	0.20695	4.4513	23.577	7.59e-06	0.0001717	ATG101	autophagy related 101
3134	0.36834	0.17741	4.7412	23.575	7.6e-06	0.0001717	HLA-F	"major histocompatibility complex, class I, F"
133746	-0.18988	-0.20397	6.9886	23.567	7.63e-06	0.00017224	JMY	"junction mediating and regulatory protein, p53 cofactor"
527	0.39829	0.099938	5.9558	23.561	7.65e-06	0.00017249	ATP6V0C	ATPase H+ transporting V0 subunit c
51043	0.31219	0.30381	4.9384	23.554	7.68e-06	0.00017291	ZBTB7B	zinc finger and BTB domain containing 7B
2186	-0.13965	-0.13403	8.8356	23.53	7.77e-06	0.00017473	BPTF	bromodomain PHD finger transcription factor
79763	0.23409	0.29321	5.8584	23.528	7.78e-06	0.00017473	ISOC2	isochorismatase domain containing 2
29761	-0.18813	-0.16915	6.5279	23.495	7.91e-06	0.00017745	USP25	ubiquitin specific peptidase 25
54790	-0.2265	-0.12161	6.4722	23.478	7.98e-06	0.00017873	TET2	tet methylcytosine dioxygenase 2
4665	0.37894	0.33918	4.2514	23.448	8.1e-06	0.00018122	NAB2	NGFI-A binding protein 2
3611	0.21716	0.197	6.5839	23.431	8.17e-06	0.00018256	ILK	integrin linked kinase
341276	-0.58809	-0.10479	2.3752	23.409	8.26e-06	0.00018435	OR10A2	olfactory receptor family 10 subfamily A member 2
136319	0.12369	0.19861	8.329	23.405	8.27e-06	0.00018454	MTPN	myotrophin
9643	0.13858	0.17188	7.9057	23.391	8.33e-06	0.00018558	MORF4L2	mortality factor 4 like 2
25836	-0.17673	-0.090622	8.4295	23.352	8.5e-06	0.00018903	NIPBL	NIPBL cohesin loading factor
5210	0.43714	0.35769	3.9073	23.331	8.58e-06	0.00019077	PFKFB4	"6-phosphofructo-2-kinase/fructose-2,6-biphosphatase 4"
29970	-0.31254	-0.31337	5.2005	23.324	8.62e-06	0.0001913	SCHIP1	schwannomin interacting protein 1
84879	0.47866	0.46697	3.1201	23.301	8.71e-06	0.0001932	MFSD2A	major facilitator superfamily domain containing 2A
6237	0.40156	0.37476	3.6266	23.284	8.79e-06	0.00019464	RRAS	RAS related
182	-0.1593	-0.15697	6.8351	23.27	8.85e-06	0.0001958	JAG1	jagged canonical Notch ligand 1
9294	0.2493	0.33196	4.7367	23.266	8.87e-06	0.00019597	S1PR2	sphingosine-1-phosphate receptor 2
84365	0.19174	0.24094	5.8427	23.252	8.93e-06	0.00019712	NIFK	nucleolar protein interacting with the FHA domain of MKI67
80223	0.18557	0.15594	6.8557	23.241	8.98e-06	0.00019786	RAB11FIP1	RAB11 family interacting protein 1
83481	0.35475	0.078668	7.4228	23.238	8.99e-06	0.00019786	EPPK1	epiplakin 1
728621	-0.24773	-0.15538	5.9961	23.237	9e-06	0.00019786	CCDC30	coiled-coil domain containing 30
503582	-0.38875	-0.20511	4.0769	23.227	9.05e-06	0.0001987	ARGFX	arginine-fifty homeobox
6418	0.13909	0.16006	9.3405	23.222	9.07e-06	0.00019892	SET	SET nuclear proto-oncogene
7098	0.58207	0.25297	3.1171	23.215	9.1e-06	0.00019936	TLR3	toll like receptor 3
4942	0.18498	0.13415	7.1753	23.2	9.17e-06	0.00020066	OAT	ornithine aminotransferase
3209	-0.14805	-0.23437	6.0888	23.195	9.19e-06	0.00020091	HOXA13	homeobox A13
84961	-0.16571	-0.16296	7.4792	23.191	9.21e-06	0.00020114	FBXL20	F-box and leucine rich repeat protein 20
57547	-0.28564	-0.24648	4.8569	23.146	9.42e-06	0.00020545	ZNF624	zinc finger protein 624
1337	0.25214	0.31535	6.8242	23.139	9.45e-06	0.00020574	COX6A1	cytochrome c oxidase subunit 6A1
7283	0.30233	0.20237	6.6337	23.138	9.45e-06	0.00020574	TUBG1	tubulin gamma 1
57623	-0.24059	-0.13066	5.605	23.123	9.53e-06	0.00020677	ZFAT	zinc finger and AT-hook domain containing
1363	-0.099335	-0.22908	7.6068	23.123	9.53e-06	0.00020677	CPE	carboxypeptidase E
92703	0.17317	0.15169	6.808	23.121	9.54e-06	0.00020677	TMEM183A	transmembrane protein 183A
667	-0.1729	-0.1018	9.9687	23.119	9.54e-06	0.00020677	DST	dystonin
5289	-0.20052	-0.16111	7.5093	23.098	9.65e-06	0.00020865	PIK3C3	phosphatidylinositol 3-kinase catalytic subunit type 3
3267	0.21107	0.2729	6.1368	23.097	9.65e-06	0.00020865	AGFG1	ArfGAP with FG repeats 1
100506084	-0.21172	-0.12157	6.9381	23.086	9.71e-06	0.00020955	ARL17B	ADP ribosylation factor like GTPase 17B
56776	-0.18138	-0.24546	5.3607	23.075	9.76e-06	0.00021039	FMN2	formin 2
2847	0.81937	0.84176	1.541	22.99	1.02e-05	0.00021933	MCHR1	melanin concentrating hormone receptor 1
22850	0.13664	0.18006	7.3391	22.972	1.03e-05	0.00022101	ADNP2	ADNP homeobox 2
4641	0.20847	0.12737	7.707	22.963	1.03e-05	0.00022173	MYO1C	myosin IC
472	-0.18685	-0.089053	8.5151	22.95	1.04e-05	0.00022301	ATM	ATM serine/threonine kinase
117608	-0.24501	0.94869	6.3203	22.937	1.05e-05	0.00022402	ZNF354B	zinc finger protein 354B
253714	-0.2292	-0.14616	8.6662	22.936	1.05e-05	0.00022402	MMS22L	"MMS22 like, DNA repair protein"
100287898	-0.27274	-0.21518	4.8682	22.933	1.05e-05	0.00022409	TTC34	tetratricopeptide repeat domain 34
57730	-0.22474	-0.28594	6.3268	22.907	1.06e-05	0.00022675	ANKRD36B	ankyrin repeat domain 36B
122953	0.57256	0.54789	2.5908	22.891	1.07e-05	0.00022835	JDP2	Jun dimerization protein 2
81493	0.55309	0.34611	4.0856	22.885	1.07e-05	0.00022855	SYNC	"syncoilin, intermediate filament protein"
23420	0.18133	0.16034	7.9077	22.884	1.07e-05	0.00022855	NOMO1	NODAL modulator 1
63892	-0.21744	-0.1694	6.7073	22.883	1.07e-05	0.00022855	THADA	THADA armadillo repeat containing
3705	0.25069	0.15803	5.6794	22.864	1.08e-05	0.00023046	ITPK1	inositol-tetrakisphosphate 1-kinase
6549	0.48526	0.42771	2.8438	22.84	1.1e-05	0.00023284	SLC9A2	solute carrier family 9 member A2
117532	-0.36037	-0.22653	4.9136	22.839	1.1e-05	0.00023284	TMC2	transmembrane channel like 2
10286	0.20751	0.26701	5.6729	22.818	1.11e-05	0.00023494	BCAS2	BCAS2 pre-mRNA processing factor
55869	-0.19637	-0.12896	6.8833	22.81	1.11e-05	0.00023561	HDAC8	histone deacetylase 8
6678	0.20314	0.09576	7.6265	22.798	1.12e-05	0.00023677	SPARC	secreted protein acidic and cysteine rich
11118	0.27325	0.22347	5.2194	22.79	1.13e-05	0.00023754	BTN3A2	butyrophilin subfamily 3 member A2
23033	-0.21433	-0.1378	7.5127	22.786	1.13e-05	0.00023766	DOP1A	DOP1 leucine zipper like protein A
124872	-0.23483	-0.064355	7.0488	22.749	1.15e-05	0.0002417	B4GALNT2	"beta-1,4-N-acetyl-galactosaminyltransferase 2"
102288414	0.28827	0.351	4.2834	22.748	1.15e-05	0.0002417	C11orf98	chromosome 11 open reading frame 98
93627	-0.29727	-0.17108	5.3456	22.739	1.15e-05	0.00024253	TBCK	TBC1 domain containing kinase
653122	0.20855	0.54313	3.6201	22.734	1.16e-05	0.00024293	LSM12P1	LSM12 pseudogene 1
79853	-0.54838	-0.59167	2.0975	22.727	1.16e-05	0.00024343	TM4SF20	transmembrane 4 L six family member 20
9582	0.26542	0.29096	4.5516	22.722	1.16e-05	0.00024366	APOBEC3B	apolipoprotein B mRNA editing enzyme catalytic subunit 3B
4613	-0.28845	-0.52878	2.7771	22.721	1.16e-05	0.00024366	MYCN	"MYCN proto-oncogene, bHLH transcription factor"
112939	0.27323	0.1845	6.8031	22.693	1.18e-05	0.00024684	NACC1	nucleus accumbens associated 1
79050	0.32686	0.34351	4.7032	22.69	1.18e-05	0.00024686	NOC4L	nucleolar complex associated 4 homolog
7466	0.32468	0.086638	5.3647	22.642	1.21e-05	0.00025269	WFS1	wolframin ER transmembrane glycoprotein
55240	0.27548	0.17972	5.669	22.609	1.23e-05	0.0002565	STEAP3	STEAP3 metalloreductase
7148	0.19465	0.38476	4.1313	22.558	1.26e-05	0.0002629	TNXB	tenascin XB
1294	0.24265	0.24998	5.8629	22.551	1.27e-05	0.00026346	COL7A1	collagen type VII alpha 1 chain
10916	0.16575	0.18408	7.5038	22.509	1.29e-05	0.00026877	MAGED2	MAGE family member D2
5704	0.17118	0.20779	6.8226	22.488	1.31e-05	0.00027107	PSMC4	"proteasome 26S subunit, ATPase 4"
3927	0.21538	0.15417	7.5676	22.488	1.31e-05	0.00027107	LASP1	LIM and SH3 protein 1
11226	0.28561	0.20208	4.7684	22.47	1.32e-05	0.00027324	GALNT6	polypeptide N-acetylgalactosaminyltransferase 6
80162	0.25045	0.28954	4.6597	22.457	1.33e-05	0.00027468	PGGHG	protein-glucosylgalactosylhydroxylysine glucosidase
8662	0.17582	0.11196	8.2219	22.455	1.33e-05	0.00027472	EIF3B	eukaryotic translation initiation factor 3 subunit B
7402	-0.16339	-0.089576	8.3065	22.4	1.37e-05	0.00028179	UTRN	utrophin
1173	0.1906	0.10849	8.7582	22.399	1.37e-05	0.00028179	AP2M1	adaptor related protein complex 2 subunit mu 1
28972	0.22078	0.079503	5.9052	22.382	1.38e-05	0.00028341	SPCS1	signal peptidase complex subunit 1
9419	-0.23765	-0.16709	6.5929	22.382	1.38e-05	0.00028341	CRIPT	CXXC repeat containing interactor of PDZ3 domain
887	0.44073	0.45407	3.2612	22.377	1.38e-05	0.00028347	CCKBR	cholecystokinin B receptor
8492	-0.19212	-0.2436	5.4341	22.377	1.38e-05	0.00028347	PRSS12	serine protease 12
375748	-0.19635	-0.15091	7.2305	22.358	1.4e-05	0.00028583	ERCC6L2	ERCC excision repair 6 like 2
23170	0.25481	0.21328	6.8077	22.336	1.41e-05	0.00028871	TTLL12	tubulin tyrosine ligase like 12
80726	-0.34852	-0.28325	4.7866	22.329	1.42e-05	0.0002893	IQCN	IQ motif containing N
7087	0.64943	0.3747	2.5781	22.312	1.43e-05	0.00029113	ICAM5	intercellular adhesion molecule 5
374618	-0.25751	-0.14157	6.0936	22.311	1.43e-05	0.00029113	TEX9	testis expressed 9
10713	0.18976	0.15553	6.7872	22.31	1.43e-05	0.00029113	USP39	ubiquitin specific peptidase 39
29926	0.25003	0.16957	5.311	22.287	1.45e-05	0.00029424	GMPPA	GDP-mannose pyrophosphorylase A
54205	0.24568	0.22276	7.523	22.261	1.47e-05	0.00029767	CYCS	"cytochrome c, somatic"
170082	-0.12608	-0.35254	4.3644	22.253	1.47e-05	0.00029862	TCEANC	transcription elongation factor A N-terminal and central domain containing
84166	0.62383	0.45033	3.8883	22.228	1.49e-05	0.00030211	NLRC5	NLR family CARD domain containing 5
51204	0.28412	0.1626	5.3453	22.212	1.5e-05	0.00030411	TACO1	translational activator of cytochrome c oxidase I
55120	-0.22014	-0.18477	6.3414	22.209	1.5e-05	0.00030421	FANCL	FA complementation group L
27018	0.30536	0.31188	6.2137	22.199	1.51e-05	0.00030527	BEX3	brain expressed X-linked 3
7675	0.066966	0.1947	8.3219	22.196	1.51e-05	0.00030527	ZNF121	zinc finger protein 121
317684	-0.48017	-0.28526	3.0943	22.196	1.51e-05	0.00030527	MAPK6P3	mitogen-activated protein kinase 6 pseudogene 3
221806	-0.29355	-0.15555	5.8168	22.181	1.53e-05	0.00030722	VWDE	von Willebrand factor D and EGF domains
3612	0.18401	0.2049	5.773	22.116	1.58e-05	0.00031708	IMPA1	inositol monophosphatase 1
23522	-0.15604	-0.16088	7.3489	22.1	1.59e-05	0.00031931	KAT6B	lysine acetyltransferase 6B
1491	0.24472	0.35925	3.9656	22.097	1.59e-05	0.00031946	CTH	cystathionine gamma-lyase
56005	0.32471	0.094946	4.5275	22.094	1.59e-05	0.00031948	MYDGF	myeloid derived growth factor
93343	0.27465	0.15159	5.578	22.082	1.6e-05	0.00032087	MVB12A	multivesicular body subunit 12A
27339	0.18952	0.14071	7.6314	22.081	1.6e-05	0.00032087	PRPF19	pre-mRNA processing factor 19
10003	-0.30876	-0.25843	5.0725	22.045	1.63e-05	0.00032646	NAALAD2	N-acetylated alpha-linked acidic dipeptidase 2
79846	-0.2984	-0.11976	6.0819	22.039	1.64e-05	0.00032705	CFAP69	cilia and flagella associated protein 69
80020	-0.11488	-0.443	5.0849	22.03	1.65e-05	0.00032821	FOXRED2	FAD dependent oxidoreductase domain containing 2
11107	-0.31966	-0.15942	5.1023	22.024	1.65e-05	0.00032876	PRDM5	PR/SET domain 5
84864	0.2259	0.25008	5.0654	22.001	1.67e-05	0.00033209	RIOX2	ribosomal oxygenase 2
10475	0.23425	0.18758	6.342	22	1.67e-05	0.00033209	TRIM38	tripartite motif containing 38
56649	-0.46015	-0.24237	3.6825	21.998	1.67e-05	0.00033209	TMPRSS4	transmembrane serine protease 4
7025	-0.15575	-0.29409	5.1884	21.989	1.68e-05	0.00033318	NR2F1	nuclear receptor subfamily 2 group F member 1
30968	0.19746	0.21609	6.9718	21.967	1.7e-05	0.0003364	STOML2	stomatin like 2
204	0.13313	0.16493	7.9767	21.966	1.7e-05	0.0003364	AK2	adenylate kinase 2
8985	0.32818	0.15255	5.6565	21.954	1.71e-05	0.00033807	PLOD3	"procollagen-lysine,2-oxoglutarate 5-dioxygenase 3"
54807	-0.18437	-0.072871	7.3731	21.945	1.72e-05	0.00033916	ZNF586	zinc finger protein 586
9248	0.33318	0.28494	5.6036	21.93	1.73e-05	0.00034118	GPR50	G protein-coupled receptor 50
28973	0.19241	0.16834	6.3763	21.929	1.73e-05	0.00034118	MRPS18B	mitochondrial ribosomal protein S18B
2010	0.26615	0.091954	5.9334	21.919	1.74e-05	0.00034263	EMD	emerin
8543	-0.21148	-0.17702	5.8645	21.908	1.75e-05	0.00034407	LMO4	LIM domain only 4
9791	0.15354	0.17568	7.0229	21.903	1.75e-05	0.00034468	PTDSS1	phosphatidylserine synthase 1
55198	-0.16867	-0.18636	5.9889	21.89	1.76e-05	0.00034642	APPL2	"adaptor protein, phosphotyrosine interacting with PH domain and leucine zipper 2"
5727	-0.15752	-0.19831	6.8078	21.869	1.78e-05	0.00034979	PTCH1	patched 1
10376	0.19203	0.13941	10.885	21.864	1.79e-05	0.00035021	TUBA1B	tubulin alpha 1b
5822	0.23937	0.1412	5.7339	21.851	1.8e-05	0.00035221	PWP2	PWP2 small subunit processome component
1195	-0.19597	-0.12746	6.7575	21.848	1.8e-05	0.00035243	CLK1	CDC like kinase 1
4201	0.19904	0.21431	6.3075	21.805	1.84e-05	0.00035965	MEA1	male-enhanced antigen 1
80817	-0.23937	-0.20591	5.9988	21.786	1.86e-05	0.00036277	CEP44	centrosomal protein 44
254427	0.30232	0.26685	4.2416	21.777	1.87e-05	0.00036378	PROSER2	proline and serine rich 2
51016	0.33343	0.32195	4.1583	21.776	1.87e-05	0.00036378	EMC9	ER membrane protein complex subunit 9
170394	0.64928	0.38326	2.7634	21.773	1.87e-05	0.00036399	PWWP2B	PWWP domain containing 2B
25850	-0.31056	-0.28898	4.5133	21.728	1.91e-05	0.00037119	ZNF345	zinc finger protein 345
55304	-0.28386	-0.20997	6.0181	21.728	1.91e-05	0.00037119	SPTLC3	serine palmitoyltransferase long chain base subunit 3
51371	0.30035	0.20759	5.9319	21.693	1.95e-05	0.00037718	POMP	proteasome maturation protein
6002	-0.24795	-0.23227	5.1811	21.687	1.95e-05	0.00037797	RGS12	regulator of G protein signaling 12
1892	0.21329	0.16811	6.2755	21.668	1.97e-05	0.0003812	ECHS1	"enoyl-CoA hydratase, short chain 1"
473	-0.06687	-0.19054	7.6943	21.659	1.98e-05	0.00038248	RERE	arginine-glutamic acid dipeptide repeats
6662	-0.00641	-0.22508	5.5611	21.653	1.99e-05	0.00038326	SOX9	SRY-box transcription factor 9
100420005	-0.44133	-0.45475	3.1595	21.637	2e-05	0.00038603	FAR2P4	fatty acyl-CoA reductase 2 pseudogene 4
1287	-0.14262	-0.16554	7.1234	21.597	2.04e-05	0.00039317	COL4A5	collagen type IV alpha 5 chain
3840	0.15347	0.18732	7.9605	21.596	2.04e-05	0.00039317	KPNA4	karyopherin subunit alpha 4
65124	0.25091	0.17311	5.5589	21.586	2.05e-05	0.00039478	SOWAHC	sosondowah ankyrin repeat domain family member C
84803	0.4873	0.13382	3.401	21.578	2.06e-05	0.00039602	GPAT3	glycerol-3-phosphate acyltransferase 3
23070	0.18332	0.095729	7.278	21.564	2.08e-05	0.00039834	CMTR1	cap methyltransferase 1
245711	-0.479	-0.14515	2.8111	21.546	2.1e-05	0.0004015	SPDYA	speedy/RINGO cell cycle regulator family member A
9839	-0.16199	-0.16552	6.7366	21.532	2.11e-05	0.00040399	ZEB2	zinc finger E-box binding homeobox 2
4343	0.19573	0.12823	7.2612	21.514	2.13e-05	0.00040705	MOV10	Mov10 RISC complex RNA helicase
4681	0.36055	0.15739	4.758	21.509	2.14e-05	0.00040776	NBL1	"NBL1, DAN family BMP antagonist"
60481	0.18548	0.16018	8.3091	21.491	2.15e-05	0.00041095	ELOVL5	ELOVL fatty acid elongase 5
23428	0.32628	0.28558	4.4917	21.478	2.17e-05	0.00041338	SLC7A8	solute carrier family 7 member 8
3156	0.16116	0.17373	8.2693	21.475	2.17e-05	0.00041346	HMGCR	3-hydroxy-3-methylglutaryl-CoA reductase
64771	0.16672	0.053689	8.032	21.472	2.17e-05	0.00041365	ILRUN	inflammation and lipid regulator with UBA-like and NBR1-like domains
1203	-0.18045	-0.11596	7.7405	21.465	2.18e-05	0.00041432	CLN5	CLN5 intracellular trafficking protein
4756	-0.12103	-0.17495	7.5398	21.45	2.2e-05	0.00041698	NEO1	neogenin 1
1795	-0.18555	-0.12498	6.5979	21.417	2.24e-05	0.00042343	DOCK3	dedicator of cytokinesis 3
4974	-0.49448	-0.38717	4.2497	21.397	2.26e-05	0.00042734	OMG	oligodendrocyte myelin glycoprotein
7324	0.11496	0.18731	7.1138	21.391	2.26e-05	0.00042813	UBE2E1	ubiquitin conjugating enzyme E2 E1
55061	0.41289	0.53622	2.9651	21.37	2.29e-05	0.00043227	SUSD4	sushi domain containing 4
140462	0.4456	0.68544	2.6054	21.332	2.33e-05	0.00044015	ASB9	ankyrin repeat and SOCS box containing 9
5339	0.35624	0.20953	6.2644	21.321	2.34e-05	0.00044162	PLEC	plectin
7088	-0.14451	-0.22397	6.8513	21.321	2.35e-05	0.00044162	TLE1	"TLE family member 1, transcriptional corepressor"
84527	-0.20971	-0.13295	6.3681	21.277	2.4e-05	0.00045103	ZNF559	zinc finger protein 559
54875	-0.24055	-0.18774	6.2669	21.243	2.44e-05	0.00045822	CNTLN	centlein
645	0.46392	0.25981	3.5876	21.221	2.47e-05	0.00046293	BLVRB	biliverdin reductase B
221935	-0.11569	-0.20157	6.2144	21.206	2.48e-05	0.00046576	SDK1	sidekick cell adhesion molecule 1
201514	0.14142	0.22513	6.5958	21.203	2.49e-05	0.00046576	ZNF584	zinc finger protein 584
7275	0.1616	0.16022	7.4658	21.2	2.49e-05	0.00046582	TUB	TUB bipartite transcription factor
100271255	-0.8003	-0.85868	0.64917	21.199	2.49e-05	0.00046582	RPS3AP27	RPS3A pseudogene 27
400927	-0.33434	-0.28824	4.9061	21.195	2.5e-05	0.0004663	TPTEP2	TPTE pseudogene 2
27233	-0.39629	-0.31736	4.4448	21.188	2.51e-05	0.00046732	SULT1C4	sulfotransferase family 1C member 4
7072	-0.20691	-0.16452	7.4544	21.174	2.52e-05	0.00047014	TIA1	TIA1 cytotoxic granule associated RNA binding protein
442075	-0.21762	-0.21398	5.2712	21.165	2.54e-05	0.00047194	EMC3-AS1	EMC3 antisense RNA 1
51114	0.20394	0.21545	6.3105	21.151	2.55e-05	0.00047478	ZDHHC9	zinc finger DHHC-type palmitoyltransferase 9
10953	0.21439	0.23468	5.6307	21.132	2.58e-05	0.00047879	TOMM34	translocase of outer mitochondrial membrane 34
80155	0.15809	0.17817	7.3452	21.118	2.6e-05	0.0004817	NAA15	"N-alpha-acetyltransferase 15, NatA auxiliary subunit"
3206	-0.088546	-0.18093	7.6636	21.108	2.61e-05	0.00048347	HOXA10	homeobox A10
23246	0.32246	0.26591	6.2801	21.105	2.61e-05	0.00048347	BOP1	BOP1 ribosomal biogenesis factor
60672	0.26284	0.3059	4.6392	21.104	2.61e-05	0.00048347	MIIP	migration and invasion inhibitory protein
53904	-0.24341	-0.084897	5.7191	21.103	2.62e-05	0.00048347	MYO3A	myosin IIIA
80816	-0.21915	-0.18836	5.7328	21.097	2.62e-05	0.00048435	ASXL3	ASXL transcriptional regulator 3
3475	0.1764	0.23478	6.7027	21.078	2.65e-05	0.00048854	IFRD1	interferon related developmental regulator 1
9533	0.054172	0.20579	5.9436	21.065	2.67e-05	0.00049113	POLR1C	RNA polymerase I and III subunit C
7277	0.55257	0.52565	2.3744	21.062	2.67e-05	0.0004915	TUBA4A	tubulin alpha 4a
118460	-0.15659	-0.15933	6.8016	21.015	2.73e-05	0.0005027	EXOSC6	exosome component 6
57156	0.45551	0.36819	3.3786	21.006	2.75e-05	0.00050438	TMEM63C	transmembrane protein 63C
6576	0.29164	0.17163	6.9343	21.004	2.75e-05	0.00050438	SLC25A1	solute carrier family 25 member 1
57035	-0.15508	-0.16442	6.6557	21.001	2.75e-05	0.00050479	RSRP1	arginine and serine rich protein 1
288	-0.19139	-0.13669	6.7327	20.985	2.77e-05	0.00050832	ANK3	ankyrin 3
57103	0.27771	0.23068	5.6115	20.968	2.8e-05	0.00051209	TIGAR	TP53 induced glycolysis regulatory phosphatase
23328	-0.10254	-0.1905	6.4991	20.957	2.81e-05	0.00051447	SASH1	SAM and SH3 domain containing 1
79647	0.19539	0.15606	6.8821	20.94	2.84e-05	0.00051835	AKIRIN1	akirin 1
2070	-0.18034	-0.12323	6.9992	20.907	2.89e-05	0.00052649	EYA4	EYA transcriptional coactivator and phosphatase 4
7253	-0.25195	-0.14983	5.0323	20.899	2.9e-05	0.00052789	TSHR	thyroid stimulating hormone receptor
11037	-0.56172	-0.24902	4.5568	20.898	2.9e-05	0.00052789	STON1	stonin 1
2649	-0.21103	-0.2168	5.5008	20.874	2.93e-05	0.0005337	NR6A1	nuclear receptor subfamily 6 group A member 1
6233	0.27517	-0.00015013	7.9257	20.852	2.97e-05	0.00053915	RPS27A	ribosomal protein S27a
106660612	-0.26705	-0.20226	5.4248	20.849	2.97e-05	0.00053944	LINC00680	long intergenic non-protein coding RNA 680
642938	-0.39154	-0.3041	3.3522	20.835	2.99e-05	0.0005424	INSYN2A	inhibitory synaptic factor 2A
1842	-0.58811	-0.32743	3.4748	20.834	2.99e-05	0.0005424	ECM2	extracellular matrix protein 2
222389	-0.20784	-0.20191	5.8544	20.828	3e-05	0.00054349	BEND7	BEN domain containing 7
10384	0.29791	0.25473	4.7003	20.812	3.03e-05	0.0005474	BTN3A3	butyrophilin subfamily 3 member A3
5980	-0.17358	-0.088366	8.4021	20.794	3.05e-05	0.00055171	REV3L	"REV3 like, DNA directed polymerase zeta catalytic subunit"
1839	0.40069	0.38841	3.7289	20.777	3.08e-05	0.000556	HBEGF	heparin binding EGF like growth factor
84883	0.32169	0.24848	4.4889	20.767	3.09e-05	0.00055821	AIFM2	apoptosis inducing factor mitochondria associated 2
60412	-0.15282	-0.15839	7.1734	20.71	3.18e-05	0.00057386	EXOC4	exocyst complex component 4
191	0.18548	0.11275	7.7551	20.702	3.2e-05	0.0005756	AHCY	adenosylhomocysteinase
27173	0.2292	0.15319	6.4363	20.686	3.22e-05	0.00057914	SLC39A1	solute carrier family 39 member 1
3921	0.15129	0.18118	9.3128	20.685	3.22e-05	0.00057914	RPSA	ribosomal protein SA
1965	0.27254	0.048811	5.117	20.683	3.23e-05	0.00057914	EIF2S1	eukaryotic translation initiation factor 2 subunit alpha
6715	-0.21813	-0.10913	6.387	20.68	3.23e-05	0.00057914	SRD5A1	steroid 5 alpha-reductase 1
11171	0.18188	0.11104	7.3794	20.68	3.23e-05	0.00057914	STRAP	serine/threonine kinase receptor associated protein
120796	-0.34833	-0.19319	4.2468	20.677	3.24e-05	0.00057952	OR56A1	olfactory receptor family 56 subfamily A member 1
388962	0.36364	0.42738	3.8174	20.671	3.25e-05	0.00058058	BOLA3	bolA family member 3
79800	-0.29034	-0.2792	4.7535	20.668	3.25e-05	0.00058089	CARF	calcium responsive transcription factor
85352	0.27337	0.33523	4.3967	20.662	3.26e-05	0.00058201	SHISAL1	shisa like 1
1523	-0.11278	-0.15396	8.125	20.651	3.28e-05	0.00058465	CUX1	cut like homeobox 1
58191	0.2917	0.26569	4.481	20.586	3.39e-05	0.00060312	CXCL16	C-X-C motif chemokine ligand 16
1616	0.24105	0.11376	6.7111	20.585	3.39e-05	0.00060312	DAXX	death domain associated protein
253959	-0.19487	-0.10026	7.5068	20.578	3.4e-05	0.00060472	RALGAPA1	Ral GTPase activating protein catalytic subunit alpha 1
347716	-0.2298	-0.12947	7.3233	20.554	3.44e-05	0.00061166	USP32P3	ubiquitin specific peptidase 32 pseudogene 3
4089	-0.17451	-0.16462	8.1115	20.538	3.47e-05	0.0006157	SMAD4	SMAD family member 4
10781	-0.16858	-0.13643	7.1455	20.529	3.48e-05	0.00061793	ZNF266	zinc finger protein 266
7552	-0.17508	-0.13334	9.0233	20.507	3.52e-05	0.00062418	ZNF711	zinc finger protein 711
23787	0.21117	0.074578	6.8709	20.499	3.54e-05	0.00062632	MTCH1	mitochondrial carrier 1
146760	0.43697	0.27692	3.4839	20.483	3.57e-05	0.00063053	RTN4RL1	reticulon 4 receptor like 1
783	-0.24625	-0.12786	5.733	20.471	3.59e-05	0.00063398	CACNB2	calcium voltage-gated channel auxiliary subunit beta 2
3024	0.28411	0.27193	4.4581	20.426	3.67e-05	0.00064759	H1-1	"H1.1 linker histone, cluster member"
219982	-0.37507	-0.16539	4.5569	20.421	3.68e-05	0.00064879	OR5A1	olfactory receptor family 5 subfamily A member 1
139189	-0.5401	-0.53834	2.0317	20.4	3.72e-05	0.00065486	DGKK	diacylglycerol kinase kappa
9674	0.21879	0.22396	5.212	20.395	3.73e-05	0.00065584	KIAA0040	KIAA0040
79837	0.19105	0.16739	5.8796	20.393	3.73e-05	0.00065598	PIP4K2C	phosphatidylinositol-5-phosphate 4-kinase type 2 gamma
79581	0.35152	0.27074	4.9664	20.389	3.74e-05	0.00065667	SLC52A2	solute carrier family 52 member 2
51119	0.21161	0.16604	6.2879	20.368	3.78e-05	0.00066294	SBDS	SBDS ribosome maturation factor
51083	0.68747	0.48653	2.3637	20.345	3.82e-05	0.00067011	GAL	galanin and GMAP prepropeptide
27152	-0.22136	-0.11716	7.8104	20.316	3.88e-05	0.00067922	INTU	inturned planar cell polarity protein
7840	-0.078015	0.10025	7.9887	20.312	3.88e-05	0.00067998	ALMS1	ALMS1 centrosome and basal body associated protein
8673	0.27456	0.27759	4.7383	20.305	3.9e-05	0.00068174	VAMP8	vesicle associated membrane protein 8
1153	-0.17956	-0.21428	6.3382	20.287	3.93e-05	0.0006871	CIRBP	cold inducible RNA binding protein
10133	0.24214	0.16125	5.483	20.246	4.02e-05	0.00070087	OPTN	optineurin
339327	-0.2462	-0.1484	5.4512	20.198	4.11e-05	0.000717	ZNF546	zinc finger protein 546
56731	0.29803	0.21652	5.0699	20.193	4.12e-05	0.00071819	SLC2A4RG	SLC2A4 regulator
134145	-0.2841	-0.23296	5.2215	20.175	4.16e-05	0.00072396	ATPSCKMT	ATP synthase c subunit lysine N-methyltransferase
26747	0.29024	0.20583	5.0335	20.17	4.17e-05	0.00072534	NUFIP1	nuclear FMR1 interacting protein 1
4282	0.6436	0.41762	7.1351	20.159	4.19e-05	0.00072853	MIF	macrophage migration inhibitory factor
25893	0.18586	0.33866	4.6398	20.141	4.23e-05	0.00073431	TRIM58	tripartite motif containing 58
23417	-0.2439	-0.27846	4.7573	20.14	4.23e-05	0.00073431	MLYCD	malonyl-CoA decarboxylase
83416	-0.30295	-0.1821	6.1467	20.133	4.25e-05	0.00073603	FCRL5	Fc receptor like 5
29842	0.171	0.20983	5.893	20.102	4.31e-05	0.0007468	TFCP2L1	transcription factor CP2 like 1
399761	-0.18343	-0.13644	6.8299	20.094	4.33e-05	0.00074932	BMS1P1	BMS1 pseudogene 1
6595	-0.12356	-0.1744	7.2455	20.091	4.34e-05	0.0007498	SMARCA2	"SWI/SNF related, matrix associated, actin dependent regulator of chromatin, subfamily a, member 2"
554313	-0.57789	-0.34031	5.7207	20.084	4.35e-05	0.00075173	H4C15	H4 clustered histone 15
773	-0.28076	-0.14217	5.0182	20.078	4.37e-05	0.00075297	CACNA1A	calcium voltage-gated channel subunit alpha1 A
90139	0.40409	0.37402	3.3735	20.072	4.38e-05	0.00075469	TSPAN18	tetraspanin 18
4087	-0.17248	-0.12984	8.727	20.062	4.4e-05	0.00075787	SMAD2	SMAD family member 2
8942	-0.25828	-0.1455	6.3105	20.057	4.41e-05	0.00075907	KYNU	kynureninase
254048	-0.17834	-0.12259	7.4058	20.046	4.44e-05	0.00076254	UBN2	ubinuclein 2
5660	0.18746	0.058065	8.581	20.044	4.44e-05	0.00076262	PSAP	prosaposin
94015	0.22629	0.27761	4.4669	20.033	4.47e-05	0.00076601	TTYH2	tweety family member 2
389072	-0.14475	-0.18219	6.4906	20.03	4.47e-05	0.00076662	PLEKHM3	pleckstrin homology domain containing M3
51299	0.36396	0.38225	4.0598	20.026	4.48e-05	0.00076723	NRN1	neuritin 1
5425	0.2748	0.26068	5.6144	20.021	4.49e-05	0.0007687	POLD2	"DNA polymerase delta 2, accessory subunit"
10454	-0.15015	-0.24184	6.0014	20.014	4.51e-05	0.00077034	TAB1	TGF-beta activated kinase 1 (MAP3K7) binding protein 1
26664	-0.28328	-0.18685	4.9355	20.013	4.51e-05	0.00077034	OR7C1	olfactory receptor family 7 subfamily C member 1
7936	0.17813	0.21828	6.5588	20.008	4.52e-05	0.00077114	NELFE	negative elongation factor complex member E
79822	-0.24767	-0.16649	5.5151	20.007	4.52e-05	0.00077114	ARHGAP28	Rho GTPase activating protein 28
80031	-0.35481	-0.30315	4.2231	19.986	4.57e-05	0.00077858	SEMA6D	semaphorin 6D
26099	0.18179	0.084985	7.1782	19.98	4.59e-05	0.0007802	SZRD1	SUZ RNA binding domain containing 1
80097	0.42166	0.11485	5.4678	19.971	4.61e-05	0.00078318	MZT2B	mitotic spindle organizing protein 2B
10421	0.18988	0.079545	6.91	19.954	4.65e-05	0.000789	CD2BP2	CD2 cytoplasmic tail binding protein 2
10459	0.26974	0.19615	5.7437	19.931	4.7e-05	0.00079672	MAD2L2	mitotic arrest deficient 2 like 2
5793	-0.15007	-0.1399	7.4058	19.93	4.7e-05	0.00079672	PTPRG	protein tyrosine phosphatase receptor type G
140290	-0.30343	-0.2408	5.1567	19.929	4.7e-05	0.00079672	TCP10L	t-complex 10 like
389	0.22675	0.15392	6.5824	19.917	4.73e-05	0.00080075	RHOC	ras homolog family member C
5026	0.47128	0.64343	2.4217	19.869	4.85e-05	0.00081972	P2RX5	purinergic receptor P2X 5
150946	0.22837	0.24356	5.3076	19.82	4.97e-05	0.0008391	GAREM2	GRB2 associated regulator of MAPK1 subtype 2
8793	-0.1426	0.11932	5.7971	19.788	5.05e-05	0.00085204	TNFRSF10D	TNF receptor superfamily member 10d
9584	-0.16066	-0.12823	8.8103	19.779	5.07e-05	0.00085506	RBM39	RNA binding motif protein 39
1611	0.19419	0.21062	5.956	19.775	5.08e-05	0.00085608	DAP	death associated protein
388677	-0.18538	-0.11796	6.3493	19.749	5.15e-05	0.00086628	NOTCH2NLA	notch 2 N-terminal like A
3916	0.18087	0.12508	7.4951	19.744	5.16e-05	0.00086784	LAMP1	lysosomal associated membrane protein 1
60529	0.30932	0.24809	4.5985	19.739	5.17e-05	0.00086904	ALX4	ALX homeobox 4
8338	0.45106	0.081452	6.5028	19.709	5.25e-05	0.00088107	H2AC20	H2A clustered histone 20
483	0.16099	0.16809	7.191	19.708	5.25e-05	0.00088107	ATP1B3	ATPase Na+/K+ transporting subunit beta 3
25948	-0.13172	-0.18321	6.8407	19.707	5.26e-05	0.00088107	KBTBD2	kelch repeat and BTB domain containing 2
353355	-0.30176	-0.26652	4.5483	19.693	5.29e-05	0.00088633	ZNF233	zinc finger protein 233
140890	-0.17631	-0.15933	8.3556	19.667	5.36e-05	0.00089699	SREK1	splicing regulatory glutamic acid and lysine rich protein 1
3202	-0.19891	-0.29312	4.8499	19.664	5.37e-05	0.00089778	HOXA5	homeobox A5
4047	0.23023	0.20417	7.119	19.658	5.39e-05	0.00089933	LSS	lanosterol synthase
5691	0.14977	0.21296	6.8818	19.642	5.43e-05	0.00090579	PSMB3	proteasome 20S subunit beta 3
94081	0.12969	0.15676	7.7051	19.634	5.45e-05	0.0009089	SFXN1	sideroflexin 1
5245	-0.1735	0.44495	3.7666	19.611	5.51e-05	0.00091826	PHB	prohibitin
2348	0.4439	0.61118	2.6371	19.607	5.53e-05	0.00091966	FOLR1	folate receptor alpha
81622	0.52598	0.22547	3.6708	19.597	5.55e-05	0.00092333	UNC93B1	"unc-93 homolog B1, TLR signaling regulator"
10742	-0.090707	-0.38881	3.6464	19.595	5.56e-05	0.00092333	RAI2	retinoic acid induced 2
375190	-0.23593	-0.15359	6.1765	19.582	5.6e-05	0.0009288	FAM228B	family with sequence similarity 228 member B
90231	0.20545	0.14338	6.1904	19.577	5.61e-05	0.00093016	KIAA2013	KIAA2013
56034	-0.17511	-0.23775	5.898	19.573	5.62e-05	0.00093099	PDGFC	platelet derived growth factor C
160140	-0.43529	-0.45379	2.8115	19.561	5.65e-05	0.00093592	C11orf65	chromosome 11 open reading frame 65
3646	-0.24785	-0.12286	6.6419	19.558	5.66e-05	0.00093637	EIF3E	eukaryotic translation initiation factor 3 subunit E
27122	0.34954	0.30234	4.1664	19.556	5.67e-05	0.00093645	DKK3	dickkopf WNT signaling pathway inhibitor 3
10549	0.16817	0.11078	7.1041	19.554	5.67e-05	0.00093683	PRDX4	peroxiredoxin 4
8837	-0.17433	-0.14042	7.7678	19.541	5.71e-05	0.0009422	CFLAR	CASP8 and FADD like apoptosis regulator
28998	0.23156	0.21998	5.3846	19.535	5.73e-05	0.00094404	MRPL13	mitochondrial ribosomal protein L13
9277	0.22847	0.16438	5.9716	19.532	5.74e-05	0.00094482	WDR46	WD repeat domain 46
4074	0.16708	0.15974	7.229	19.492	5.85e-05	0.00096303	M6PR	"mannose-6-phosphate receptor, cation dependent"
2969	-0.1061	-0.16769	8.4761	19.48	5.89e-05	0.00096795	GTF2I	general transcription factor IIi
7184	0.18209	0.094983	9.5618	19.475	5.9e-05	0.00096919	HSP90B1	heat shock protein 90 beta family member 1
5684	0.12109	0.17505	6.8228	19.47	5.92e-05	0.00097063	PSMA3	proteasome 20S subunit alpha 3
91445	0.11392	0.21516	6.3006	19.469	5.92e-05	0.00097063	RNF185	ring finger protein 185
145407	-0.22912	-0.28882	5.0629	19.463	5.94e-05	0.00097248	ARMH4	armadillo like helical domain containing 4
9550	0.24455	0.14244	6.0464	19.457	5.96e-05	0.00097418	ATP6V1G1	ATPase H+ transporting V1 subunit G1
222962	0.71576	0.52919	3.3032	19.457	5.96e-05	0.00097418	SLC29A4	solute carrier family 29 member 4
85456	0.22272	0.18604	6.4818	19.446	5.99e-05	0.00097811	TNKS1BP1	tankyrase 1 binding protein 1
402360	-0.86959	-0.56966	1.0883	19.445	5.99e-05	0.00097811	NOP56P2	NOP56 ribonucleoprotein pseudogene 2
11001	0.33851	0.20902	4.6665	19.433	6.03e-05	0.00098303	SLC27A2	solute carrier family 27 member 2
5350	-0.46579	-0.12736	3.1288	19.415	6.08e-05	0.00099105	PLN	phospholamban
4677	0.18979	0.16714	7.6131	19.402	6.12e-05	0.00099692	NARS1	asparaginyl-tRNA synthetase 1
6732	0.088772	0.17401	8.6432	19.398	6.13e-05	0.00099796	SRPK1	SRSF protein kinase 1
10440	0.23411	0.26142	5.8827	19.388	6.16e-05	0.0010017	TIMM17A	translocase of inner mitochondrial membrane 17A
84528	-0.93239	-0.38131	1.4796	19.387	6.17e-05	0.0010017	RHOXF2	Rhox homeobox family member 2
29121	-0.26306	-0.25686	4.7975	19.373	6.21e-05	0.001008	CLEC2D	C-type lectin domain family 2 member D
25925	-0.2957	-0.25302	4.6993	19.366	6.23e-05	0.0010106	ZNF521	zinc finger protein 521
3604	0.20965	0.29127	4.5126	19.342	6.31e-05	0.0010219	TNFRSF9	TNF receptor superfamily member 9
5867	-0.1696	-0.16535	6.097	19.325	6.36e-05	0.0010299	RAB4A	"RAB4A, member RAS oncogene family"
100529215	-0.21818	-0.36563	4.6526	19.308	6.42e-05	0.0010374	ZNF559-ZNF177	ZNF559-ZNF177 readthrough
57819	0.22392	0.15011	5.3653	19.302	6.43e-05	0.0010396	LSM2	"LSM2 homolog, U6 small nuclear RNA and mRNA degradation associated"
80216	-0.24163	-0.15714	5.4988	19.293	6.47e-05	0.0010438	ALPK1	alpha kinase 1
2524	-0.30867	-0.41953	3.1354	19.275	6.52e-05	0.0010523	FUT2	fucosyltransferase 2
145173	-0.19062	-0.21422	5.7188	19.27	6.54e-05	0.001054	B3GLCT	beta 3-glucosyltransferase
22858	-0.51886	0.29728	4.7292	19.262	6.57e-05	0.0010574	CILK1	ciliogenesis associated kinase 1
9322	0.31603	0.28185	4.298	19.256	6.59e-05	0.0010595	TRIP10	thyroid hormone receptor interactor 10
3570	0.31585	0.23267	4.2762	19.249	6.61e-05	0.0010623	IL6R	interleukin 6 receptor
4437	-0.14832	-0.20282	6.3691	19.241	6.63e-05	0.0010654	MSH3	mutS homolog 3
9681	-0.19281	-0.11297	6.2392	19.229	6.68e-05	0.0010712	DEPDC5	"DEP domain containing 5, GATOR1 subcomplex subunit"
6155	0.23493	-0.042929	6.5484	19.187	6.82e-05	0.001093	RPL27	ribosomal protein L27
100127907	-0.79025	-0.49354	0.93972	19.17	6.87e-05	0.0011011	HNRNPCP7	heterogeneous nuclear ribonucleoprotein C pseudogene 7
710	0.46936	0.20832	3.083	19.168	6.88e-05	0.0011016	SERPING1	serpin family G member 1
110599564	0.38337	0.49651	3.4374	19.165	6.89e-05	0.0011024	EEF1AKMT4	EEF1A lysine methyltransferase 4
55727	-0.11769	-0.17086	6.9563	19.144	6.97e-05	0.0011129	BTBD7	BTB domain containing 7
64841	0.16499	0.15505	6.6029	19.14	6.98e-05	0.0011143	GNPNAT1	glucosamine-phosphate N-acetyltransferase 1
57003	0.19227	0.14188	7.1787	19.128	7.02e-05	0.0011201	CCDC47	coiled-coil domain containing 47
3176	-0.31499	-0.33195	3.9858	19.124	7.03e-05	0.0011212	HNMT	histamine N-methyltransferase
55752	-0.20887	-0.18431	5.4247	19.12	7.05e-05	0.0011227	SEPTIN11	septin 11
90441	0.30054	0.15446	4.3988	19.115	7.07e-05	0.0011246	ZNF622	zinc finger protein 622
5631	0.15669	0.17639	6.7391	19.066	7.24e-05	0.001151	PRPS1	phosphoribosyl pyrophosphate synthetase 1
50859	-0.45151	-0.36874	2.784	19.047	7.31e-05	0.0011608	SPOCK3	"SPARC (osteonectin), cwcv and kazal like domains proteoglycan 3"
50939	-0.56638	0.055448	1.9234	19.046	7.31e-05	0.0011608	IMPG2	interphotoreceptor matrix proteoglycan 2
10946	0.2041	0.071917	7.2255	19.042	7.33e-05	0.0011624	SF3A3	splicing factor 3a subunit 3
3696	-0.21647	-0.18625	5.8884	19.035	7.36e-05	0.0011646	ITGB8	integrin subunit beta 8
5789	-0.19701	-0.11946	6.4104	19.035	7.36e-05	0.0011646	PTPRD	protein tyrosine phosphatase receptor type D
89795	-0.31411	-0.18679	4.1045	19.028	7.38e-05	0.0011676	NAV3	neuron navigator 3
80142	0.25808	0.090412	5.0435	19.003	7.47e-05	0.0011811	PTGES2	prostaglandin E synthase 2
1657	-0.1878	-0.093359	8.1522	18.987	7.53e-05	0.0011894	DMXL1	Dmx like 1
550	0.18903	0.12766	6.7887	18.977	7.57e-05	0.0011946	AUP1	AUP1 lipid droplet regulating VLDL assembly factor
1366	0.39563	0.38095	3.4369	18.97	7.6e-05	0.0011976	CLDN7	claudin 7
26160	-0.20518	-0.19574	5.7223	18.957	7.65e-05	0.0012047	IFT172	intraflagellar transport 172
285175	-0.23305	-0.19841	5.5373	18.947	7.69e-05	0.0012099	UNC80	"unc-80 homolog, NALCN channel complex subunit"
5522	0.28978	0.2568	4.4164	18.924	7.77e-05	0.0012225	PPP2R2C	protein phosphatase 2 regulatory subunit Bgamma
5901	0.14636	0.11192	8.6747	18.902	7.86e-05	0.0012352	RAN	"RAN, member RAS oncogene family"
2965	0.12209	0.18249	6.6954	18.881	7.94e-05	0.0012461	GTF2H1	general transcription factor IIH subunit 1
55658	0.4588	0.26893	4.9169	18.881	7.94e-05	0.0012461	RNF126	ring finger protein 126
6637	0.23378	0.19649	5.743	18.877	7.96e-05	0.0012475	SNRPG	small nuclear ribonucleoprotein polypeptide G
4691	0.20219	0.022274	8.955	18.865	8.01e-05	0.0012543	NCL	nucleolin
6334	-0.18539	-0.20337	5.6772	18.861	8.02e-05	0.0012556	SCN8A	sodium voltage-gated channel alpha subunit 8
51205	-0.17482	-0.17909	5.9854	18.854	8.05e-05	0.0012584	ACP6	"acid phosphatase 6, lysophosphatidic"
9857	-0.17527	-0.11861	8.2913	18.853	8.06e-05	0.0012584	CEP350	centrosomal protein 350
1998	-0.18601	-0.15165	6.606	18.851	8.06e-05	0.0012584	ELF2	E74 like ETS transcription factor 2
5441	0.32271	0.29436	5.4886	18.842	8.1e-05	0.001263	POLR2L	RNA polymerase II subunit L
51156	-0.28392	-0.26289	5.3693	18.817	8.2e-05	0.0012779	SERPINA10	serpin family A member 10
26121	0.19219	0.11637	7.0727	18.804	8.26e-05	0.0012855	PRPF31	pre-mRNA processing factor 31
1635	0.21112	0.21759	5.4951	18.792	8.31e-05	0.0012922	DCTD	dCMP deaminase
84066	-0.32283	-0.17104	4.302	18.76	8.44e-05	0.0013118	TEX35	testis expressed 35
25999	-0.29352	-0.29846	4.1882	18.746	8.5e-05	0.0013203	CLIP3	CAP-Gly domain containing linker protein 3
10920	0.085642	0.17721	6.4841	18.744	8.51e-05	0.0013204	COPS8	COP9 signalosome subunit 8
220107	-0.26891	-0.028448	4.7866	18.734	8.55e-05	0.001326	DLEU7	deleted in lymphocytic leukemia 7
79443	0.18454	0.10199	6.8615	18.73	8.57e-05	0.0013272	FYCO1	FYVE and coiled-coil domain autophagy adaptor 1
23218	0.16752	0.24542	6.3623	18.727	8.58e-05	0.001328	NBEAL2	neurobeachin like 2
391045	-0.95981	-0.59442	0.75095	18.713	8.64e-05	0.0013362	SLC2A3P2	solute carrier family 2 member 3 pseudogene 2
29803	0.26658	0.15615	6.3478	18.71	8.65e-05	0.0013363	REPIN1	replication initiator 1
23492	-0.27858	-0.31285	4.5415	18.708	8.66e-05	0.0013363	CBX7	chromobox 7
9019	0.1736	0.083664	7.5984	18.708	8.66e-05	0.0013363	MPZL1	myelin protein zero like 1
51255	0.27476	0.22982	4.5367	18.698	8.71e-05	0.0013424	RNF181	ring finger protein 181
5025	-0.24674	0.013633	5.0957	18.695	8.72e-05	0.0013428	P2RX4	purinergic receptor P2X 4
79447	0.032692	-0.16825	5.895	18.682	8.77e-05	0.0013505	PAGR1	PAXIP1 associated glutamate rich protein 1
79618	-0.16138	-0.18997	5.9427	18.678	8.79e-05	0.0013524	HMBOX1	homeobox containing 1
166614	-0.28643	-0.33353	4.0363	18.671	8.82e-05	0.0013558	DCLK2	doublecortin like kinase 2
3123	0.30152	0.28067	4.3279	18.666	8.84e-05	0.001358	HLA-DRB1	"major histocompatibility complex, class II, DR beta 1"
3074	0.1927	0.1324	7.2836	18.65	8.92e-05	0.0013668	HEXB	hexosaminidase subunit beta
8665	-0.11751	-0.20203	7.5945	18.646	8.93e-05	0.0013668	EIF3F	eukaryotic translation initiation factor 3 subunit F
259294	-0.61608	-0.17449	2.4093	18.646	8.93e-05	0.0013668	TAS2R19	taste 2 receptor member 19
6714	0.25652	0.1447	5.8768	18.646	8.94e-05	0.0013668	SRC	"SRC proto-oncogene, non-receptor tyrosine kinase"
5694	0.24817	0.071806	6.0287	18.645	8.94e-05	0.0013668	PSMB6	proteasome 20S subunit beta 6
3987	-0.044862	-0.19559	6.7268	18.637	8.97e-05	0.0013713	LIMS1	LIM zinc finger domain containing 1
55890	0.23347	0.25669	5.1629	18.617	9.07e-05	0.0013842	GPRC5C	G protein-coupled receptor class C group 5 member C
3021	0.118	0.11544	9.2792	18.613	9.08e-05	0.0013856	H3-3B	H3.3 histone B
377	0.17265	0.1567	7.8797	18.608	9.11e-05	0.0013879	ARF3	ADP ribosylation factor 3
5575	0.42178	0.35896	3.6733	18.606	9.11e-05	0.0013879	PRKAR1B	protein kinase cAMP-dependent type I regulatory subunit beta
347735	0.35233	0.3386	4.7971	18.58	9.23e-05	0.0014051	SERINC2	serine incorporator 2
1019	0.17322	0.1984	7.3134	18.562	9.32e-05	0.0014171	CDK4	cyclin dependent kinase 4
9695	0.16917	0.14232	7.178	18.556	9.35e-05	0.00142	EDEM1	ER degradation enhancing alpha-mannosidase like protein 1
9742	-0.20483	-0.23467	5.378	18.538	9.43e-05	0.0014316	IFT140	intraflagellar transport 140
66005	0.19666	0.17977	6.8859	18.534	9.45e-05	0.001433	CHID1	chitinase domain containing 1
117854	0.23227	0.28532	4.5208	18.527	9.48e-05	0.001437	TRIM6	tripartite motif containing 6
23788	0.15847	0.13766	7.0596	18.526	9.49e-05	0.001437	MTCH2	mitochondrial carrier 2
4714	0.28888	0.11816	5.7097	18.515	9.54e-05	0.0014439	NDUFB8	NADH:ubiquinone oxidoreductase subunit B8
7581	-0.17404	-0.17055	6.9208	18.504	9.59e-05	0.0014504	ZNF33A	zinc finger protein 33A
2020	0.24484	0.3137	4.5151	18.495	9.63e-05	0.0014555	EN2	engrailed homeobox 2
9761	0.12689	-0.012838	8.6633	18.488	9.67e-05	0.0014599	MLEC	malectin
10403	-0.18372	-0.17344	6.7509	18.468	9.76e-05	0.0014729	NDC80	NDC80 kinetochore complex component
1350	0.17824	0.15734	7.2292	18.439	9.91e-05	0.0014934	COX7C	cytochrome c oxidase subunit 7C
529	0.14303	0.14971	6.8533	18.384	0.00010184	0.0015338	ATP6V1E1	ATPase H+ transporting V1 subunit E1
128240	0.21	0.15623	6.0637	18.35	0.00010357	0.0015573	NAXE	NAD(P)HX epimerase
548644	-0.17429	-0.090929	8.3329	18.349	0.00010366	0.0015574	POLR2J3	RNA polymerase II subunit J3
2274	0.13797	0.25747	5.4396	18.338	0.00010421	0.0015637	FHL2	four and a half LIM domains 2
5578	-0.13325	-0.16115	6.8801	18.337	0.00010425	0.0015637	PRKCA	protein kinase C alpha
8775	0.25383	0.15938	6.3194	18.328	0.00010473	0.001569	NAPA	NSF attachment protein alpha
84614	-0.19805	-0.16381	7.3364	18.328	0.00010477	0.001569	ZBTB37	zinc finger and BTB domain containing 37
2669	0.42013	0.6211	2.3258	18.325	0.00010488	0.0015694	GEM	GTP binding protein overexpressed in skeletal muscle
343637	0.81154	0.69844	1.0884	18.312	0.00010559	0.0015789	RSPO4	R-spondin 4
9735	-0.16822	-0.10047	8.4178	18.308	0.00010579	0.0015805	KNTC1	kinetochore associated 1
2079	0.1746	0.19395	6.933	18.299	0.00010629	0.0015868	ERH	ERH mRNA splicing and mitosis factor
93974	0.2106	0.021982	5.6237	18.295	0.00010647	0.0015882	ATP5IF1	ATP synthase inhibitory factor subunit 1
4820	-0.18387	-0.089768	8.0846	18.287	0.00010689	0.0015933	NKTR	natural killer cell triggering receptor
283248	0.41307	0.37324	3.3857	18.275	0.00010756	0.0016019	RCOR2	REST corepressor 2
64718	-0.32488	-0.22315	4.9522	18.265	0.00010808	0.0016084	UNKL	unk like zinc finger
26053	-0.14849	-0.15624	7.4034	18.259	0.00010841	0.0016121	AUTS2	activator of transcription and developmental regulator AUTS2
83872	-0.24401	-0.13088	5.9308	18.254	0.00010867	0.0016146	HMCN1	hemicentin 1
8602	0.19299	0.075926	5.861	18.244	0.00010922	0.0016206	NOP14	NOP14 nucleolar protein
57724	-0.14883	-0.12874	7.6384	18.244	0.00010924	0.0016206	EPG5	ectopic P-granules autophagy protein 5 homolog
221711	-0.29561	-0.23623	5.0804	18.225	0.00011026	0.0016344	SYCP2L	synaptonemal complex protein 2 like
29965	0.20022	0.25302	5.4445	18.193	0.00011207	0.00166	CDIP1	cell death inducing p53 target 1
64855	0.27327	0.22878	5.9681	18.183	0.00011263	0.0016669	NIBAN2	niban apoptosis regulator 2
404217	0.55246	0.20109	3.677	18.16	0.00011389	0.0016839	CTXN1	cortexin 1
6905	-0.034977	-0.42114	7.6552	18.156	0.00011413	0.0016852	TBCE	tubulin folding cofactor E
8910	-0.21413	-0.064379	6.355	18.11	0.00011678	0.001723	SGCE	sarcoglycan epsilon
80336	-0.1514	-0.17326	6.301	18.096	0.00011762	0.001734	PABPC1L	poly(A) binding protein cytoplasmic 1 like
147645	0.49226	0.41653	2.471	18.09	0.00011796	0.0017376	VSIG10L	V-set and immunoglobulin domain containing 10 like
10780	-0.24501	-0.11221	5.473	18.079	0.00011865	0.0017465	ZNF234	zinc finger protein 234
285955	-0.20914	-0.25466	5.1263	18.074	0.0001189	0.0017487	SPDYE1	speedy/RINGO cell cycle regulator family member E1
374868	-0.1859	-0.040471	6.4626	18.065	0.00011949	0.0017547	ATP9B	ATPase phospholipid transporting 9B (putative)
10642	0.14508	0.088455	9.2451	18.064	0.00011949	0.0017547	IGF2BP1	insulin like growth factor 2 mRNA binding protein 1
11214	-0.11239	-0.13918	8.2201	18.051	0.00012031	0.0017654	AKAP13	A-kinase anchoring protein 13
51335	0.18182	0.099955	7.0164	18.048	0.00012046	0.0017662	NGRN	"neugrin, neurite outgrowth associated"
26095	-0.38207	-0.15168	3.9406	18.035	0.00012125	0.0017763	PTPN20	protein tyrosine phosphatase non-receptor type 20
160851	-0.17346	-0.12745	7.9935	18.019	0.00012223	0.0017893	DGKH	diacylglycerol kinase eta
81567	0.16511	0.13144	8.2373	17.992	0.00012391	0.0018126	TXNDC5	thioredoxin domain containing 5
84436	-0.17298	-0.070133	7.0024	17.989	0.00012407	0.0018134	ZNF528	zinc finger protein 528
222662	-0.23656	-0.24678	6.3639	17.987	0.00012422	0.0018134	LHFPL5	LHFPL tetraspan subfamily member 5
112483	0.2243	0.014894	5.0595	17.986	0.00012426	0.0018134	SAT2	spermidine/spermine N1-acetyltransferase family member 2
29887	0.19974	0.25221	5.6632	17.965	0.00012558	0.0018307	SNX10	sorting nexin 10
10694	0.13432	0.15826	8.1795	17.964	0.00012564	0.0018307	CCT8	chaperonin containing TCP1 subunit 8
7531	0.1146	0.097906	10.173	17.954	0.0001263	0.001839	YWHAE	tyrosine 3-monooxygenase/tryptophan 5-monooxygenase activation protein epsilon
84272	-0.18478	-0.19058	7.4039	17.94	0.00012719	0.0018505	YIPF4	Yip1 domain family member 4
3476	-0.18861	-0.17518	6.085	17.926	0.00012807	0.0018617	IGBP1	immunoglobulin binding protein 1
79658	-0.20051	-0.21376	5.4277	17.924	0.00012816	0.0018617	ARHGAP10	Rho GTPase activating protein 10
80308	0.13775	0.20194	5.6477	17.923	0.00012827	0.0018619	FLAD1	flavin adenine dinucleotide synthetase 1
56704	0.23672	0.258	4.5546	17.912	0.00012893	0.0018701	JPH1	junctophilin 1
57554	-0.20643	-0.055074	6.3525	17.906	0.00012934	0.0018746	LRRC7	leucine rich repeat containing 7
11259	-0.35452	-0.23124	4.4163	17.885	0.00013068	0.0018925	FILIP1L	filamin A interacting protein 1 like
9720	-0.33608	-0.17902	5.8332	17.867	0.00013189	0.0019086	CCDC144A	coiled-coil domain containing 144A
203	0.34356	0.20309	4.782	17.861	0.0001323	0.001913	AK1	adenylate kinase 1
4035	-0.1469	-0.22917	7.1541	17.858	0.00013248	0.0019142	LRP1	LDL receptor related protein 1
55257	0.28465	0.18526	4.9503	17.853	0.00013281	0.0019174	MRGBP	MRG domain binding protein
3832	-0.13128	-0.20543	8.1186	17.844	0.00013344	0.0019241	KIF11	kinesin family member 11
27000	0.16813	0.20563	5.6143	17.843	0.00013348	0.0019241	DNAJC2	DnaJ heat shock protein family (Hsp40) member C2
1543	0.64551	0.66189	2.1519	17.841	0.00013361	0.0019246	CYP1A1	cytochrome P450 family 1 subfamily A member 1
28	-0.34003	-0.18227	4.0375	17.818	0.00013515	0.001943	ABO	"ABO, alpha 1-3-N-acetylgalactosaminyltransferase and alpha 1-3-galactosyltransferase"
3092	0.17989	0.13567	6.8164	17.818	0.0001352	0.001943	HIP1	huntingtin interacting protein 1
5111	-0.041589	-0.21678	8.4875	17.818	0.0001352	0.001943	PCNA	proliferating cell nuclear antigen
64105	-0.25036	-0.15613	6.2727	17.804	0.0001361	0.0019533	CENPK	centromere protein K
440352	-0.5184	-0.18667	3.6207	17.804	0.00013612	0.0019533	SNX29P2	sorting nexin 29 pseudogene 2
643862	-0.2309	-0.27833	4.4309	17.798	0.00013652	0.0019576	SPDYE10P	"speedy/RINGO cell cycle regulator family member E10, pseudogene"
10181	-0.14287	-0.10321	8.0038	17.791	0.00013698	0.0019624	RBM5	RNA binding motif protein 5
4214	-0.17272	-0.10082	6.8377	17.79	0.00013707	0.0019624	MAP3K1	mitogen-activated protein kinase kinase kinase 1
84313	0.17539	0.18878	6.2625	17.786	0.00013734	0.0019648	VPS25	vacuolar protein sorting 25 homolog
4907	0.44861	0.39301	3.0198	17.769	0.00013854	0.0019796	NT5E	5'-nucleotidase ecto
114781	-0.17647	-0.13406	6.3306	17.767	0.00013865	0.0019796	BTBD9	BTB domain containing 9
126917	0.22813	0.19985	4.9924	17.767	0.00013869	0.0019796	IFFO2	intermediate filament family orphan 2
4758	0.19	0.16333	6.8195	17.753	0.00013965	0.0019888	NEU1	neuraminidase 1
1285	-0.32765	-0.2472	4.1608	17.752	0.00013973	0.0019888	COL4A3	collagen type IV alpha 3 chain
2810	0.50492	0.40029	3.1042	17.751	0.00013974	0.0019888	SFN	stratifin
405	-0.13947	-0.16531	6.4971	17.751	0.00013975	0.0019888	ARNT	aryl hydrocarbon receptor nuclear translocator
9618	0.19093	0.16055	6.6976	17.737	0.00014077	0.0020017	TRAF4	TNF receptor associated factor 4
53838	0.29877	0.19314	5.0224	17.733	0.00014106	0.0020043	C11orf24	chromosome 11 open reading frame 24
81796	0.23327	0.18375	5.0427	17.718	0.00014212	0.002018	SLCO5A1	solute carrier organic anion transporter family member 5A1
89910	-0.10109	-0.1656	6.7905	17.704	0.00014308	0.00203	UBE3B	ubiquitin protein ligase E3B
360200	-0.19664	0.6305	1.0015	17.671	0.0001455	0.0020619	TMPRSS9	transmembrane serine protease 9
64975	0.40536	0.11999	4.0172	17.67	0.00014555	0.0020619	MRPL41	mitochondrial ribosomal protein L41
23276	0.13516	0.23229	5.8907	17.659	0.00014637	0.002072	KLHL18	kelch like family member 18
9491	0.17017	0.085431	7.0863	17.655	0.00014667	0.0020747	PSMF1	proteasome inhibitor subunit 1
7040	0.35905	0.21631	6.3209	17.608	0.00015012	0.0021219	TGFB1	transforming growth factor beta 1
3119	0.197	0.17115	5.754	17.589	0.00015153	0.0021403	HLA-DQB1	"major histocompatibility complex, class II, DQ beta 1"
84267	0.17301	-0.044911	5.3563	17.585	0.0001519	0.0021438	C9orf64	chromosome 9 open reading frame 64
80005	-0.16973	-0.10932	6.7198	17.582	0.0001521	0.0021447	DOCK5	dedicator of cytokinesis 5
553115	0.17207	0.16409	6.3678	17.581	0.00015219	0.0021447	PEF1	penta-EF-hand domain containing 1
57129	0.26106	0.15428	5.0889	17.578	0.0001524	0.0021447	MRPL47	mitochondrial ribosomal protein L47
10395	-0.19321	-0.24108	5.7215	17.578	0.00015242	0.0021447	DLC1	DLC1 Rho GTPase activating protein
27350	0.2033	0.22513	6.2031	17.568	0.00015318	0.0021538	APOBEC3C	apolipoprotein B mRNA editing enzyme catalytic subunit 3C
91107	0.64399	0.31195	2.1612	17.562	0.00015362	0.0021585	TRIM47	tripartite motif containing 47
5878	0.18877	0.17482	7.0664	17.549	0.00015463	0.002171	RAB5C	"RAB5C, member RAS oncogene family"
9201	0.25872	0.24441	5.3156	17.543	0.00015509	0.0021759	DCLK1	doublecortin like kinase 1
280	-0.39915	-0.32933	3.3008	17.524	0.00015654	0.002194	AMY2B	amylase alpha 2B
3105	0.18571	0.00028588	5.97	17.523	0.00015662	0.002194	HLA-A	"major histocompatibility complex, class I, A"
10161	-0.27343	-0.24072	4.312	17.522	0.00015673	0.002194	LPAR6	lysophosphatidic acid receptor 6
3251	0.13837	0.17753	7.0173	17.514	0.00015739	0.0022003	HPRT1	hypoxanthine phosphoribosyltransferase 1
5198	0.19229	0.1508	7.3195	17.513	0.00015741	0.0022003	PFAS	phosphoribosylformylglycinamidine synthase
7852	0.089768	0.21594	6.2755	17.509	0.00015776	0.0022035	CXCR4	C-X-C motif chemokine receptor 4
83448	0.45027	0.25288	4.2623	17.486	0.0001596	0.0022259	PUS7L	pseudouridine synthase 7 like
6092	-0.37003	-0.25303	3.4599	17.482	0.0001599	0.0022279	ROBO2	roundabout guidance receptor 2
6132	0.24047	0.15648	9.2809	17.481	0.00015998	0.0022279	RPL8	ribosomal protein L8
26156	0.17321	0.1208	7.0615	17.479	0.00016013	0.0022284	RSL1D1	ribosomal L1 domain containing 1
2678	0.35411	0.24011	4.5917	17.467	0.00016107	0.0022398	GGT1	gamma-glutamyltransferase 1
4215	-0.15104	-0.14085	6.9133	17.456	0.00016201	0.0022512	MAP3K3	mitogen-activated protein kinase kinase kinase 3
8751	0.22882	0.26305	6.2066	17.439	0.00016333	0.0022679	ADAM15	ADAM metallopeptidase domain 15
55527	0.15866	0.18308	6.5722	17.428	0.00016426	0.002279	FEM1A	fem-1 homolog A
160897	0.22684	0.22848	6.0662	17.418	0.00016508	0.0022887	GPR180	G protein-coupled receptor 180
3308	0.18345	0.031355	8.2289	17.407	0.00016602	0.0023002	HSPA4	heat shock protein family A (Hsp70) member 4
54503	-0.20063	-0.096075	6.5166	17.394	0.00016711	0.0023136	ZDHHC13	zinc finger DHHC-type palmitoyltransferase 13
57510	0.14232	0.1132	8.2799	17.349	0.00017089	0.0023641	XPO5	exportin 5
661	0.19001	0.22854	5.0982	17.336	0.000172	0.0023777	POLR3D	RNA polymerase III subunit D
153396	-0.18473	-0.040472	6.6167	17.327	0.00017274	0.0023862	TMEM161B	transmembrane protein 161B
5599	-0.2085	-0.12926	6.2728	17.321	0.00017332	0.0023926	MAPK8	mitogen-activated protein kinase 8
8654	-0.2135	-0.15563	6.8418	17.317	0.00017367	0.0023955	PDE5A	phosphodiesterase 5A
4811	0.11659	-0.0068854	9.723	17.312	0.0001741	0.0023998	NID1	nidogen 1
6206	0.01373	-0.2588	8.5865	17.308	0.00017446	0.002403	RPS12	ribosomal protein S12
23266	-0.13847	-0.097295	8.6593	17.297	0.00017536	0.0024136	ADGRL2	adhesion G protein-coupled receptor L2
1460	0.19858	0.11749	7.5525	17.294	0.00017567	0.0024161	CSNK2B	casein kinase 2 beta
6169	0.17943	0.029281	6.6031	17.288	0.00017617	0.0024213	RPL38	ribosomal protein L38
80218	0.16305	0.14899	8.078	17.257	0.00017893	0.0024552	NAA50	"N-alpha-acetyltransferase 50, NatE catalytic subunit"
148113	0.41966	0.20411	4.0242	17.256	0.00017903	0.0024552	CILP2	cartilage intermediate layer protein 2
5672	-0.049925	-0.26152	4.9292	17.254	0.00017918	0.0024555	PSG4	pregnancy specific beta-1-glycoprotein 4
9860	-0.1662	-0.086443	6.9402	17.234	0.00018097	0.0024781	LRIG2	leucine rich repeats and immunoglobulin like domains 2
160419	-0.26253	0.16538	4.7741	17.23	0.00018136	0.0024817	C12orf50	chromosome 12 open reading frame 50
23041	-0.16905	-0.069795	7.86	17.218	0.0001825	0.0024955	MON2	"MON2 homolog, regulator of endosome-to-Golgi trafficking"
7756	0.023329	0.15452	8.3427	17.203	0.00018381	0.0025116	ZNF207	zinc finger protein 207
4998	0.1875	0.14774	5.99	17.177	0.00018621	0.0025411	ORC1	origin recognition complex subunit 1
7504	0.24336	0.26996	5.1814	17.177	0.00018624	0.0025411	XK	X-linked Kx blood group
53353	-0.38601	-0.30214	3.7392	17.174	0.00018651	0.002543	LRP1B	LDL receptor related protein 1B
374354	-0.16419	-0.12254	8.0157	17.162	0.00018766	0.0025568	NHLRC2	NHL repeat containing 2
100271893	-0.99068	-0.55319	0.82902	17.154	0.00018842	0.0025653	SAMM50P1	SAMM50 sorting and assembly machinery component pseudogene 1
51278	-0.035416	-0.19308	6.6901	17.141	0.00018965	0.0025801	IER5	immediate early response 5
100132247	-0.19099	-0.12738	6.9201	17.124	0.00019127	0.0025985	NPIPB5	nuclear pore complex interacting protein family member B5
58473	0.21118	0.27635	4.5952	17.124	0.00019127	0.0025985	PLEKHB1	pleckstrin homology domain containing B1
150223	0.37742	0.23456	4.9114	17.119	0.00019169	0.0026023	YDJC	YdjC chitooligosaccharide deacetylase homolog
64764	0.16326	0.12161	7.0779	17.106	0.00019301	0.0026183	CREB3L2	cAMP responsive element binding protein 3 like 2
57536	-0.24356	-0.094951	6.406	17.103	0.00019323	0.0026194	KIAA1328	KIAA1328
27332	-0.17106	-0.15232	8.7196	17.102	0.0001934	0.0026198	ZNF638	zinc finger protein 638
518	0.21645	0.13228	6.8093	17.099	0.00019367	0.0026211	ATP5MC3	ATP synthase membrane subunit c locus 3
25825	0.20228	0.032618	5.8321	17.096	0.0001939	0.0026211	BACE2	beta-secretase 2
5052	0.17318	0.13476	8.164	17.096	0.00019391	0.0026211	PRDX1	peroxiredoxin 1
139221	0.23855	0.30618	4.1777	17.089	0.0001946	0.0026285	PWWP3B	PWWP domain containing 3B
253260	-0.2194	-0.14492	7.7688	17.087	0.00019484	0.0026294	RICTOR	RPTOR independent companion of MTOR complex 2
2992	0.12676	0.22191	5.8232	17.086	0.00019494	0.0026294	GYG1	glycogenin 1
91419	-0.22454	-0.15335	5.1165	17.073	0.00019614	0.0026437	ATP23	ATP23 metallopeptidase and ATP synthase assembly factor homolog
22928	0.19204	0.16349	6.4838	17.059	0.00019756	0.0026609	SEPHS2	selenophosphate synthetase 2
6458	-0.21047	-0.3134	4.5941	17.047	0.0001987	0.0026744	SH3GL1P1	"SH3 domain containing GRB2 like 1, endophilin A2 pseudogene 1"
10443	-0.20798	-0.15085	7.6686	17.042	0.00019921	0.0026793	N4BP2L2	NEDD4 binding protein 2 like 2
5914	0.27993	0.24468	5.2709	17.034	0.00020003	0.0026884	RARA	retinoic acid receptor alpha
27243	0.20933	0.10386	7.657	17.023	0.00020116	0.0027017	CHMP2A	charged multivesicular body protein 2A
54549	0.23823	0.23317	5.4506	17.016	0.00020188	0.0027094	SDK2	sidekick cell adhesion molecule 2
81887	0.19455	0.21237	6.2382	17.012	0.00020222	0.0027121	LAS1L	LAS1 like ribosome biogenesis factor
55051	-0.15054	-0.13638	6.8009	16.995	0.00020395	0.0027332	NRDE2	"NRDE-2, necessary for RNA interference, domain containing"
25879	0.11418	0.17295	6.3587	16.993	0.00020417	0.0027332	DCAF13	DDB1 and CUL4 associated factor 13
54739	-0.21947	-0.19257	6.4289	16.993	0.00020423	0.0027332	XAF1	XIAP associated factor 1
64220	0.40976	0.47865	2.7666	16.986	0.00020492	0.0027406	STRA6	signaling receptor and transporter of retinol STRA6
138050	-0.13917	-0.13949	6.5877	16.98	0.00020548	0.002746	HGSNAT	heparan-alpha-glucosaminide N-acetyltransferase
51028	-0.14273	-0.16544	6.6491	16.971	0.00020646	0.0027572	VPS36	vacuolar protein sorting 36 homolog
23212	0.38212	0.19625	3.5257	16.967	0.00020684	0.0027603	RRS1	ribosome biogenesis regulator 1 homolog
55700	0.19976	0.10031	6.3245	16.963	0.00020732	0.0027647	MAP7D1	MAP7 domain containing 1
10130	0.17837	0.094709	8.3742	16.959	0.00020772	0.0027681	PDIA6	protein disulfide isomerase family A member 6
9812	-0.1984	-0.14938	6.2908	16.954	0.00020824	0.0027712	DELE1	DAP3 binding cell death enhancer 1
158401	-0.475	-0.35695	3.0964	16.945	0.0002091	0.0027806	SHOC1	shortage in chiasmata 1
647024	0.31025	0.23795	4.5219	16.939	0.00020976	0.0027874	C6orf132	chromosome 6 open reading frame 132
10797	0.12889	0.17786	7.2679	16.936	0.00021005	0.0027876	MTHFD2	"methylenetetrahydrofolate dehydrogenase (NADP+ dependent) 2, methenyltetrahydrofolate cyclohydrolase"
5664	0.26722	0.28557	4.5977	16.936	0.00021006	0.0027876	PSEN2	presenilin 2
148327	-0.14252	-0.28656	4.3253	16.932	0.00021055	0.002792	CREB3L4	cAMP responsive element binding protein 3 like 4
9130	0.28957	0.18967	5.36	16.927	0.00021105	0.0027967	FAM50A	family with sequence similarity 50 member A
83941	-0.17085	-0.254	5.4487	16.92	0.00021175	0.002804	TM2D1	TM2 domain containing 1
949	0.20803	0.18455	6.2481	16.908	0.00021306	0.0028193	SCARB1	scavenger receptor class B member 1
84986	-0.1264	-0.16957	6.5278	16.874	0.00021674	0.0028641	ARHGAP19	Rho GTPase activating protein 19
5154	0.14104	0.38767	4.1031	16.867	0.00021742	0.0028697	PDGFA	platelet derived growth factor subunit A
8329	-0.0069229	-0.228	7.0279	16.867	0.00021747	0.0028697	H2AC13	H2A clustered histone 13
6884	0.27077	0.32596	4.5108	16.858	0.00021839	0.0028765	TAF13	TATA-box binding protein associated factor 13
100873229	-0.98632	-0.77158	0.10527	16.858	0.0002184	0.0028765	MTND2P23	MT-ND2 pseudogene 23
5277	-0.24402	0.11127	4.5056	16.858	0.00021844	0.0028765	PIGA	phosphatidylinositol glycan anchor biosynthesis class A
360227	-0.88162	-0.18957	0.8894	16.843	0.0002201	0.0028963	OTUD4P1	OTUD4 pseudogene 1
29796	0.13962	0.26969	5.8295	16.825	0.00022212	0.0029208	UQCR10	"ubiquinol-cytochrome c reductase, complex III subunit X"
644962	-0.41447	-0.66571	2.0393	16.82	0.00022264	0.0029257	TNRC18P1	trinucleotide repeat containing 18 pseudogene 1
64318	0.18245	0.1598	6.4076	16.814	0.00022333	0.0029326	NOC3L	NOC3 like DNA replication regulator
6390	0.19303	0.14469	6.1932	16.796	0.00022535	0.0029551	SDHB	succinate dehydrogenase complex iron sulfur subunit B
1843	0.14994	0.16041	6.6653	16.791	0.0002259	0.0029603	DUSP1	dual specificity phosphatase 1
90990	0.25198	0.31263	4.8983	16.785	0.00022655	0.0029666	KIFC2	kinesin family member C2
3008	-0.14177	-0.19308	8.5486	16.779	0.00022727	0.0029741	H1-4	"H1.4 linker histone, cluster member"
9410	0.15461	0.13243	6.6747	16.775	0.00022764	0.0029768	SNRNP40	small nuclear ribonucleoprotein U5 subunit 40
51455	-0.17566	-0.049138	6.6623	16.764	0.00022898	0.0029922	REV1	REV1 DNA directed polymerase
114789	0.26382	0.1634	4.9115	16.749	0.00023067	0.0030122	SLC25A25	solute carrier family 25 member 25
29074	0.24737	0.12752	5.3615	16.742	0.00023147	0.00302	MRPL18	mitochondrial ribosomal protein L18
79048	-0.18152	-0.089706	6.6766	16.74	0.00023175	0.00302	SECISBP2	SECIS binding protein 2
9616	0.20887	0.16003	5.6428	16.739	0.00023182	0.00302	RNF7	ring finger protein 7
23314	-0.15016	-0.1467	6.7847	16.738	0.0002319	0.00302	SATB2	SATB homeobox 2
100128327	-0.22471	-0.096136	5.8976	16.722	0.00023377	0.0030422	TRAPPC3L	trafficking protein particle complex 3 like
9162	-0.70147	-0.98686	0.69887	16.717	0.00023443	0.0030488	DGKI	diacylglycerol kinase iota
55758	-0.19668	-0.09025	6.5279	16.712	0.00023499	0.0030539	RCOR3	REST corepressor 3
84134	0.2856	0.15229	4.6599	16.701	0.00023629	0.0030672	TOMM40L	translocase of outer mitochondrial membrane 40 like
4247	0.19241	0.17923	6.0654	16.7	0.00023634	0.0030672	MGAT2	"alpha-1,6-mannosyl-glycoprotein 2-beta-N-acetylglucosaminyltransferase"
23274	-0.070912	-0.1675	6.3574	16.693	0.00023723	0.0030767	CLEC16A	C-type lectin domain containing 16A
158158	-0.16578	-0.13968	7.4963	16.651	0.00024231	0.0031404	RASEF	RAS and EF-hand domain containing
55761	-0.1738	-0.14694	7.7877	16.643	0.00024318	0.0031495	TTC17	tetratricopeptide repeat domain 17
134187	-0.27081	-0.20001	5.3476	16.639	0.00024367	0.0031536	POU5F2	"POU domain class 5, transcription factor 2"
65975	-0.20489	-0.13051	6.3476	16.636	0.00024411	0.0031566	STK33	serine/threonine kinase 33
100128416	-0.70891	-0.40304	1.917	16.635	0.00024423	0.0031566	RAB28P5	"RAB28, member RAS oncogene family pseudogene 5"
5228	0.39476	0.24306	3.7156	16.624	0.00024551	0.0031709	PGF	placental growth factor
23582	-0.15757	-0.20729	5.8419	16.619	0.00024611	0.0031757	CCNDBP1	cyclin D1 binding protein 1
125476	-0.2796	-0.18205	5.4067	16.619	0.00024622	0.0031757	INO80C	INO80 complex subunit C
387	0.15589	0.094687	8.3785	16.611	0.00024716	0.0031857	RHOA	ras homolog family member A
5817	0.15116	0.15473	6.719	16.607	0.00024768	0.0031901	PVR	PVR cell adhesion molecule
5688	0.191	0.23033	6.3995	16.605	0.00024784	0.0031901	PSMA7	proteasome 20S subunit alpha 7
219988	0.15981	0.091828	6.7398	16.602	0.00024831	0.003194	PATL1	"PAT1 homolog 1, processing body mRNA decay factor"
253558	-0.25709	-0.11018	6.6055	16.598	0.00024878	0.0031978	LCLAT1	lysocardiolipin acyltransferase 1
54658	-0.39255	-0.31437	3.5995	16.595	0.00024913	0.0032002	UGT1A1	UDP glucuronosyltransferase family 1 member A1
10095	0.23205	0.16821	5.5086	16.587	0.00025011	0.0032106	ARPC1B	actin related protein 2/3 complex subunit 1B
22996	0.23589	0.20476	5.2155	16.583	0.00025068	0.0032158	TTC39A	tetratricopeptide repeat domain 39A
9187	-0.22342	-0.0995	5.5424	16.58	0.00025096	0.0032171	SLC24A1	solute carrier family 24 member 1
55585	0.18919	0.09357	6.3738	16.568	0.00025258	0.0032335	UBE2Q1	ubiquitin conjugating enzyme E2 Q1
55320	-0.16717	-0.14182	6.9632	16.563	0.0002531	0.003238	MIS18BP1	MIS18 binding protein 1
889	-0.1654	-0.26914	6.171	16.557	0.00025388	0.0032442	KRIT1	KRIT1 ankyrin repeat containing
9645	0.21689	0.21969	5.1758	16.557	0.00025393	0.0032442	MICAL2	"microtubule associated monooxygenase, calponin and LIM domain containing 2"
116496	0.15931	0.13878	6.3694	16.548	0.00025501	0.0032557	NIBAN1	niban apoptosis regulator 1
79053	0.11668	0.18183	6.225	16.54	0.00025607	0.0032671	ALG8	"ALG8 alpha-1,3-glucosyltransferase"
128153	-0.28015	-0.23447	4.2363	16.538	0.00025633	0.0032682	SPATA17	spermatogenesis associated 17
26040	-0.17536	-0.080982	6.1696	16.534	0.00025681	0.0032721	SETBP1	SET binding protein 1
376267	0.19837	0.08467	5.7695	16.522	0.00025836	0.0032896	RAB15	"RAB15, member RAS oncogene family"
5361	0.19978	0.121	7.1694	16.521	0.00025854	0.0032897	PLXNA1	plexin A1
7076	0.22418	0.15275	6.5524	16.51	0.00025993	0.0033051	TIMP1	TIMP metallopeptidase inhibitor 1
596	-0.20255	-0.25137	4.5982	16.499	0.00026141	0.0033214	BCL2	BCL2 apoptosis regulator
5784	-0.11092	-0.12734	7.9374	16.498	0.00026156	0.0033214	PTPN14	protein tyrosine phosphatase non-receptor type 14
116154	-0.28442	-0.25127	4.0258	16.489	0.0002627	0.0033336	PHACTR3	phosphatase and actin regulator 3
57088	-0.3621	-0.44774	3.4419	16.487	0.00026301	0.0033353	PLSCR4	phospholipid scramblase 4
5150	-0.18886	-0.061095	6.1573	16.479	0.00026401	0.0033458	PDE7A	phosphodiesterase 7A
5686	0.19185	0.12779	5.9049	16.468	0.00026545	0.0033618	PSMA5	proteasome 20S subunit alpha 5
7879	0.15503	0.15894	7.25	16.463	0.00026615	0.0033684	RAB7A	"RAB7A, member RAS oncogene family"
4204	-0.073764	-0.16018	7.618	16.451	0.00026774	0.0033862	MECP2	methyl-CpG binding protein 2
1011	-0.46467	-0.29774	2.7862	16.436	0.00026982	0.0034072	CDH12P2	cadherin 12 pseudogene 2
57179	0.11231	0.15292	7.3524	16.435	0.00026994	0.0034072	KIAA1191	KIAA1191
3978	-0.089955	-0.19218	6.928	16.433	0.00027017	0.0034078	LIG1	DNA ligase 1
55508	-0.1885	-0.099278	6.6249	16.423	0.00027152	0.0034226	SLC35E3	solute carrier family 35 member E3
27012	-0.25678	-0.23743	4.8454	16.419	0.00027207	0.0034272	KCNV1	potassium voltage-gated channel modifier subfamily V member 1
26521	0.2182	0.24076	4.8002	16.416	0.00027243	0.0034295	TIMM8B	translocase of inner mitochondrial membrane 8 homolog B
353274	-0.13801	-0.11112	7.8877	16.402	0.00027435	0.0034513	ZNF445	zinc finger protein 445
26610	-0.23461	-0.10904	6.7915	16.399	0.00027483	0.0034529	ELP4	elongator acetyltransferase complex subunit 4
51274	-0.15025	-0.16677	6.6891	16.399	0.00027484	0.0034529	KLF3	Kruppel like factor 3
57683	-0.16531	-0.17639	8.0954	16.396	0.00027526	0.0034558	ZDBF2	zinc finger DBF-type containing 2
7108	0.27628	0.5201	4.2125	16.38	0.0002774	0.0034804	TM7SF2	transmembrane 7 superfamily member 2
79685	-0.12552	-0.20982	6.2927	16.376	0.00027804	0.003484	SAP30L	SAP30 like
10204	0.11498	0.27612	6.6377	16.375	0.00027807	0.003484	NUTF2	nuclear transport factor 2
275	-0.39649	0.13381	3.1031	16.374	0.00027824	0.003484	AMT	aminomethyltransferase
57050	0.32115	0.26712	4.374	16.353	0.00028117	0.0035184	UTP3	UTP3 small subunit processome component
81855	0.15824	0.21795	5.5242	16.329	0.00028456	0.0035584	SFXN3	sideroflexin 3
147798	-0.17886	-0.19794	5.751	16.323	0.00028539	0.0035665	TMC4	transmembrane channel like 4
9181	0.16309	0.07841	6.8981	16.317	0.00028623	0.0035726	ARHGEF2	Rho/Rac guanine nucleotide exchange factor 2
7586	-0.10489	-0.17552	7.8449	16.317	0.00028626	0.0035726	ZKSCAN1	zinc finger with KRAB and SCAN domains 1
114609	-0.30958	-0.10753	4.0656	16.314	0.00028666	0.0035752	TIRAP	TIR domain containing adaptor protein
57191	-0.2894	-0.13356	4.5816	16.306	0.00028787	0.0035879	VN1R1	vomeronasal 1 receptor 1
10390	-0.16765	-0.12115	6.326	16.299	0.00028895	0.0035989	CEPT1	choline/ethanolamine phosphotransferase 1
84460	-0.37186	-0.092037	3.5157	16.297	0.00028913	0.0035989	ZMAT1	zinc finger matrin-type 1
10555	0.23797	0.083605	4.9627	16.291	0.0002901	0.0036082	AGPAT2	1-acylglycerol-3-phosphate O-acyltransferase 2
10826	-0.19174	-0.24539	4.8794	16.289	0.00029026	0.0036082	FAXDC2	fatty acid hydroxylase domain containing 2
27165	0.37918	0.28092	3.3092	16.285	0.0002909	0.0036138	GLS2	glutaminase 2
23076	0.14688	0.10014	7.6719	16.269	0.00029322	0.0036401	RRP1B	ribosomal RNA processing 1B
124989	-0.2974	-0.16228	4.338	16.254	0.0002954	0.0036648	EFCAB13	EF-hand calcium binding domain 13
51605	0.2678	0.17815	5.0652	16.228	0.00029937	0.0037043	TRMT6	tRNA methyltransferase 6
9119	0.82202	0.91298	0.5421	16.225	0.0002997	0.003706	KRT75	keratin 75
25885	0.15102	0.065247	7.7752	16.221	0.0003004	0.0037122	POLR1A	RNA polymerase I subunit A
5705	0.19012	0.19591	6.4821	16.204	0.00030297	0.0037415	PSMC5	"proteasome 26S subunit, ATPase 5"
55222	0.29938	0.22192	4.2152	16.192	0.00030478	0.0037615	LRRC20	leucine rich repeat containing 20
5095	-0.22887	-0.090352	5.3865	16.187	0.00030551	0.003768	PCCA	propionyl-CoA carboxylase subunit alpha
6396	0.1512	0.15803	6.7435	16.173	0.00030759	0.0037912	SEC13	"SEC13 homolog, nuclear pore and COPII coat complex component"
51537	0.33283	0.36369	4.3229	16.153	0.00031082	0.0038284	MTFP1	mitochondrial fission process 1
7030	0.18541	0.19767	5.7867	16.15	0.00031122	0.0038308	TFE3	transcription factor binding to IGHM enhancer 3
6478	0.29082	0.24758	4.7381	16.146	0.00031184	0.0038361	SIAH2	siah E3 ubiquitin protein ligase 2
2589	0.080309	0.18157	6.7847	16.144	0.00031215	0.0038373	GALNT1	polypeptide N-acetylgalactosaminyltransferase 1
80310	-0.24902	-0.35583	4.0921	16.137	0.00031325	0.0038456	PDGFD	platelet derived growth factor D
645292	0.23671	-0.20495	5.0576	16.137	0.00031329	0.0038456	HMGB1P6	high mobility group box 1 pseudogene 6
151531	-0.87745	-0.72831	0.4721	16.136	0.00031344	0.0038456	UPP2	uridine phosphorylase 2
7262	0.57449	0.32556	2.9472	16.134	0.0003138	0.0038476	PHLDA2	pleckstrin homology like domain family A member 2
55102	-0.17803	-0.10085	7.5766	16.125	0.00031519	0.0038621	ATG2B	autophagy related 2B
81034	0.47458	0.27383	4.5699	16.115	0.00031675	0.0038788	SLC25A32	solute carrier family 25 member 32
26033	-0.23772	-0.12845	5.8179	16.112	0.00031716	0.0038812	ATRNL1	attractin like 1
10907	0.16211	0.020207	6.2559	16.109	0.00031762	0.0038831	TXNL4A	thioredoxin like 4A
3177	0.20089	0.23591	5.1393	16.109	0.00031772	0.0038831	SLC29A2	solute carrier family 29 member 2
8353	-0.27093	-0.16427	4.7426	16.106	0.0003182	0.0038863	H3C6	H3 clustered histone 6
10452	0.21236	0.18368	6.7505	16.102	0.00031876	0.0038906	TOMM40	translocase of outer mitochondrial membrane 40
100533731	-0.78299	-0.7883	2.1007	16.096	0.0003197	0.0038996	RLIMP2	"ring finger protein, LIM domain interacting pseudogene 2"
23588	-0.18602	-0.1465	6.1495	16.093	0.00032017	0.0039011	KLHDC2	kelch domain containing 2
9136	0.24289	0.28078	4.3817	16.093	0.00032023	0.0039011	RRP9	"ribosomal RNA processing 9, U3 small nucleolar RNA binding protein"
90378	0.23856	0.22618	5.4157	16.08	0.00032225	0.0039231	SAMD1	sterile alpha motif domain containing 1
3920	0.15355	0.13219	7.9789	16.077	0.00032281	0.0039274	LAMP2	lysosomal associated membrane protein 2
260293	-0.45711	-0.36739	3.0803	16.07	0.000324	0.0039394	CYP4X1	cytochrome P450 family 4 subfamily X member 1
7704	-0.2052	-0.28134	5.0369	16.067	0.00032441	0.0039406	ZBTB16	zinc finger and BTB domain containing 16
6687	-0.16457	-0.14216	7.6468	16.066	0.00032452	0.0039406	SPG7	"SPG7 matrix AAA peptidase subunit, paraplegin"
440345	-0.25783	-0.14951	5.3316	16.063	0.00032508	0.0039449	NPIPB4	nuclear pore complex interacting protein family member B4
9538	0.11004	0.15565	7.6959	16.061	0.00032536	0.0039458	EI24	EI24 autophagy associated transmembrane protein
2122	-0.14965	-0.11339	6.5587	16.058	0.0003258	0.0039467	MECOM	MDS1 and EVI1 complex locus
164832	-0.1378	-0.12567	7.4917	16.058	0.0003259	0.0039467	LONRF2	LON peptidase N-terminal domain and ring finger 2
400322	-0.16325	-0.073662	7.6379	16.057	0.00032607	0.0039467	HERC2P2	hect domain and RLD 2 pseudogene 2
650	-0.052831	-0.24889	5.181	16.054	0.00032655	0.0039475	BMP2	bone morphogenetic protein 2
7328	-0.093508	-0.15593	7.0291	16.054	0.00032655	0.0039475	UBE2H	ubiquitin conjugating enzyme E2 H
375449	-0.18106	-0.13131	6.2529	16.05	0.00032725	0.0039533	MAST4	microtubule associated serine/threonine kinase family member 4
10178	-0.46703	-0.28769	2.6078	16.04	0.00032877	0.0039692	TENM1	teneurin transmembrane protein 1
63035	0.35784	0.10205	5.7253	16.038	0.00032918	0.0039716	BCORL1	BCL6 corepressor like 1
4218	0.1759	0.025427	5.9833	16.024	0.0003314	0.0039942	RAB8A	"RAB8A, member RAS oncogene family"
391112	-0.35926	-0.19169	4.2652	16.024	0.00033147	0.0039942	OR6Y1	olfactory receptor family 6 subfamily Y member 1
92335	-0.13751	-0.16185	6.4751	16.009	0.00033388	0.0040196	STRADA	STE20 related adaptor alpha
25915	0.31407	0.25994	5.2269	16.009	0.00033401	0.0040196	NDUFAF3	NADH:ubiquinone oxidoreductase complex assembly factor 3
7442	-0.12051	0.13387	4.9568	16.003	0.00033493	0.0040281	TRPV1	transient receptor potential cation channel subfamily V member 1
53827	0.26194	0.13947	5.5233	15.996	0.00033613	0.0040374	FXYD5	FXYD domain containing ion transport regulator 5
10971	0.14728	0.029552	8.8631	15.981	0.00033868	0.0040655	YWHAQ	tyrosine 3-monooxygenase/tryptophan 5-monooxygenase activation protein theta
829	0.094652	0.15547	7.774	15.979	0.00033904	0.0040672	CAPZA1	capping actin protein of muscle Z-line subunit alpha 1
9464	0.10571	-0.81249	1.0768	15.977	0.00033934	0.0040682	HAND2	heart and neural crest derivatives expressed 2
81858	0.30724	0.16586	4.6338	15.974	0.00033983	0.0040715	SHARPIN	SHANK associated RH domain interactor
4615	0.50805	0.3469	3.5444	15.964	0.00034152	0.0040888	MYD88	MYD88 innate immune signal transduction adaptor
23480	0.29539	0.066711	5.0136	15.963	0.00034171	0.0040888	SEC61G	SEC61 translocon subunit gamma
7204	-0.11166	-0.11891	8.1433	15.96	0.00034232	0.0040935	TRIO	trio Rho guanine nucleotide exchange factor
10636	0.45584	0.46214	2.856	15.949	0.00034409	0.0041121	RGS14	regulator of G protein signaling 14
57617	0.24061	0.17547	5.532	15.94	0.00034566	0.0041282	VPS18	VPS18 core subunit of CORVET and HOPS complexes
8968	-0.24221	-0.3499	4.2357	15.93	0.00034748	0.0041473	H3C7	H3 clustered histone 7
10992	0.16447	0.0004975	7.6763	15.908	0.00035125	0.0041896	SF3B2	splicing factor 3b subunit 2
1761	0.57143	0.62135	1.807	15.9	0.00035274	0.0042048	DMRT1	doublesex and mab-3 related transcription factor 1
100532732	-0.39011	-0.23027	4.3174	15.894	0.00035374	0.0042134	MSH5-SAPCD1	MSH5-SAPCD1 readthrough (NMD candidate)
292	0.14676	0.11884	8.2635	15.893	0.00035391	0.0042134	SLC25A5	solute carrier family 25 member 5
253738	-0.35259	-0.30848	3.695	15.886	0.00035513	0.0042253	EBF3	EBF transcription factor 3
9588	0.14594	0.066525	7.8929	15.884	0.00035552	0.0042272	PRDX6	peroxiredoxin 6
2271	0.17094	0.20439	5.6957	15.88	0.00035615	0.0042321	FH	fumarate hydratase
5216	0.2842	0.2777	8.3672	15.856	0.00036053	0.0042815	PFN1	profilin 1
57556	-0.22633	-0.1606	5.1088	15.845	0.00036256	0.0043028	SEMA6A	semaphorin 6A
25924	-0.51823	-0.65658	1.3576	15.841	0.00036322	0.0043079	MYRIP	myosin VIIA and Rab interacting protein
10972	0.15806	0.077453	8.1655	15.836	0.00036417	0.0043165	TMED10	transmembrane p24 trafficking protein 10
23231	0.15189	0.18153	5.9091	15.833	0.0003646	0.0043189	SEL1L3	SEL1L family member 3
56919	0.14513	0.12556	7.1965	15.825	0.00036613	0.0043343	DHX33	DEAH-box helicase 33
81846	-0.26161	-0.15872	6.0156	15.804	0.00036997	0.004377	SBF2	SET binding factor 2
5641	0.22692	0.13877	5.5493	15.8	0.00037082	0.0043844	LGMN	legumain
1347	0.13995	0.16467	6.9335	15.794	0.00037194	0.0043948	COX7A2	cytochrome c oxidase subunit 7A2
6170	0.030283	0.22021	8.6431	15.784	0.00037363	0.0044118	RPL39	ribosomal protein L39
143458	0.14425	0.18007	6.0293	15.783	0.00037384	0.0044118	LDLRAD3	low density lipoprotein receptor class A domain containing 3
200373	-0.38401	-0.15788	3.8273	15.779	0.00037457	0.0044176	CFAP221	cilia and flagella associated protein 221
79850	0.18441	0.13694	5.9944	15.759	0.0003785	0.0044612	TLCD3A	TLC domain containing 3A
100132815	-0.20161	-0.030606	5.6858	15.742	0.00038156	0.0044916	IPO5P1	importin 5 pseudogene 1
29967	-0.25886	-0.16835	4.8785	15.701	0.00038954	0.00458	LRP12	LDL receptor related protein 12
808	0.18964	0.13363	8.586	15.701	0.00038956	0.00458	CALM3	calmodulin 3
84939	-0.14621	-0.17437	5.9694	15.699	0.0003899	0.0045812	PWWP3A	"PWWP domain containing 3A, DNA repair factor"
6792	-0.15229	-0.11246	6.8324	15.689	0.00039193	0.0046022	CDKL5	cyclin dependent kinase like 5
2275	0.33972	0.21196	4.4628	15.684	0.00039281	0.0046093	FHL3	four and a half LIM domains 3
3988	0.20882	0.18816	6.1717	15.683	0.00039302	0.0046093	LIPA	"lipase A, lysosomal acid type"
10229	-0.18436	-0.21363	5.4106	15.682	0.00039335	0.0046093	COQ7	"coenzyme Q7, hydroxylase"
6347	0.46063	0.69254	1.8544	15.681	0.00039352	0.0046093	CCL2	C-C motif chemokine ligand 2
10783	0.50722	0.24139	3.9972	15.679	0.00039392	0.0046112	NEK6	NIMA related kinase 6
80381	0.2233	0.18121	7.2023	15.67	0.00039567	0.0046289	CD276	CD276 molecule
26112	0.27019	0.24663	4.3703	15.655	0.00039856	0.0046597	CCDC69	coiled-coil domain containing 69
6993	0.069276	0.21136	6.0796	15.639	0.00040176	0.0046943	DYNLT1	dynein light chain Tctex-type 1
9368	0.26792	0.1853	5.5184	15.636	0.00040252	0.0047002	SLC9A3R1	SLC9A3 regulator 1
10113	0.22781	0.15963	5.9148	15.634	0.00040287	0.0047014	PREB	prolactin regulatory element binding
64921	-0.22678	-0.13552	5.3217	15.632	0.00040321	0.0047024	CASD1	CAS1 domain containing 1
9266	-0.11211	-0.16814	6.7784	15.624	0.00040487	0.0047142	CYTH2	cytohesin 2
4190	0.13674	0.14588	7.5454	15.623	0.00040497	0.0047142	MDH1	malate dehydrogenase 1
79590	0.32303	0.16515	4.6539	15.62	0.00040563	0.0047167	MRPL24	mitochondrial ribosomal protein L24
64979	0.21499	0.28038	4.2764	15.62	0.00040572	0.0047167	MRPL36	mitochondrial ribosomal protein L36
814	-0.22155	-0.22469	6.3683	15.619	0.00040593	0.0047167	CAMK4	calcium/calmodulin dependent protein kinase IV
84817	0.238	0.27199	4.8923	15.614	0.0004068	0.0047238	TXNDC17	thioredoxin domain containing 17
257407	0.26991	0.31895	3.8978	15.612	0.00040725	0.0047262	C2orf72	chromosome 2 open reading frame 72
6222	0.16525	0.099052	9.3432	15.605	0.00040875	0.0047407	RPS18	ribosomal protein S18
57161	-0.22852	-0.16914	5.6459	15.594	0.000411	0.0047638	PELI2	pellino E3 ubiquitin protein ligase family member 2
7153	-0.13239	-0.08674	10.674	15.586	0.00041261	0.0047796	TOP2A	DNA topoisomerase II alpha
11267	0.12599	-0.112	6.4892	15.582	0.00041342	0.004786	SNF8	SNF8 subunit of ESCRT-II
8914	-0.0036123	-0.14303	7.4609	15.573	0.0004154	0.0048032	TIMELESS	timeless circadian regulator
5442	0.27075	0.15324	6.1332	15.572	0.00041541	0.0048032	POLRMT	RNA polymerase mitochondrial
79751	0.26888	0.34509	5.2009	15.57	0.0004159	0.0048059	SLC25A22	solute carrier family 25 member 22
5917	0.12668	0.16373	6.8721	15.559	0.0004183	0.0048307	RARS1	arginyl-tRNA synthetase 1
53616	-0.1613	-0.13013	6.7009	15.549	0.00042033	0.0048511	ADAM22	ADAM metallopeptidase domain 22
64834	0.143	0.23544	5.6467	15.539	0.00042247	0.0048724	ELOVL1	ELOVL fatty acid elongase 1
26517	0.25774	0.067799	5.2476	15.538	0.00042269	0.0048724	TIMM13	translocase of inner mitochondrial membrane 13
23629	-0.57406	-0.51471	2.3733	15.534	0.00042346	0.0048783	BRD7P3	bromodomain containing 7 pseudogene 3
2195	-0.1249	-0.078232	9.1016	15.528	0.00042481	0.0048879	FAT1	FAT atypical cadherin 1
219447	-0.21599	-0.10094	6.5269	15.525	0.00042539	0.0048905	OR5AS1	olfactory receptor family 5 subfamily AS member 1
901	-0.17235	-0.18343	6.542	15.524	0.00042556	0.0048905	CCNG2	cyclin G2
55317	-0.21213	-0.18584	5.5248	15.519	0.00042667	0.0049003	AP5S1	adaptor related protein complex 5 subunit sigma 1
59338	-0.18236	-0.13351	6.9774	15.515	0.00042744	0.0049062	PLEKHA1	pleckstrin homology domain containing A1
51069	0.2435	0.1925	5.0551	15.505	0.00042971	0.0049293	MRPL2	mitochondrial ribosomal protein L2
1759	0.17932	0.13898	6.458	15.486	0.00043376	0.0049696	DNM1	dynamin 1
57060	0.20534	0.31186	4.5315	15.48	0.00043502	0.0049787	PCBP4	poly(rC) binding protein 4
51629	0.23437	0.15548	7.2753	15.48	0.00043507	0.0049787	SLC25A39	solute carrier family 25 member 39
55244	0.23998	0.076831	4.8353	15.458	0.00043991	0.0050279	SLC47A1	solute carrier family 47 member 1
399495	-0.51992	-0.59234	1.4329	15.455	0.00044055	0.0050322	SLC2A3P4	solute carrier family 2 member 3 pseudogene 4
401541	-0.1986	-0.20767	5.2824	15.441	0.00044354	0.0050633	CENPP	centromere protein P
3070	-0.1721	-0.12403	8.8363	15.435	0.00044488	0.0050755	HELLS	"helicase, lymphoid specific"
5687	0.19233	0.08581	6.6375	15.421	0.00044805	0.0051067	PSMA6	proteasome 20S subunit alpha 6
252839	0.17692	0.17143	6.587	15.421	0.00044816	0.0051067	TMEM9	transmembrane protein 9
7554	0.020371	0.13049	8.532	15.418	0.00044866	0.0051094	ZNF8	zinc finger protein 8
55154	0.19944	0.18571	5.7918	15.41	0.00045064	0.0051288	MSTO1	misato mitochondrial distribution and morphology regulator 1
8383	-0.31097	-0.23561	4.36	15.399	0.00045315	0.0051543	OR1A1	olfactory receptor family 1 subfamily A member 1 (gene/pseudogene)
55827	-0.16759	-0.12041	6.2865	15.396	0.00045369	0.0051573	DCAF6	DDB1 and CUL4 associated factor 6
25878	-0.20418	-0.27384	4.801	15.374	0.00045868	0.0052109	MXRA5	matrix remodeling associated 5
7157	0.13496	0.15635	7.0292	15.371	0.00045939	0.0052158	TP53	tumor protein p53
5732	0.32808	0.27593	3.6911	15.362	0.00046144	0.0052359	PTGER2	prostaglandin E receptor 2
84900	-0.18018	-0.87142	2.7434	15.354	0.00046345	0.0052556	RNFT2	"ring finger protein, transmembrane 2"
54799	-0.18521	-0.11419	6.991	15.351	0.00046401	0.0052583	MBTD1	mbt domain containing 1
10589	0.37124	0.12588	3.4225	15.35	0.00046425	0.0052583	DRAP1	DR1 associated protein 1
3918	0.28476	0.22602	4.5775	15.349	0.00046453	0.0052583	LAMC2	laminin subunit gamma 2
114819	-0.22713	-0.13196	5.0679	15.346	0.00046532	0.0052641	CROCCP3	CROCC pseudogene 3
25804	0.19768	0.027116	6.7463	15.344	0.00046567	0.005265	LSM4	"LSM4 homolog, U6 small nuclear RNA and mRNA degradation associated"
3416	0.11754	0.1695	7.3005	15.34	0.00046667	0.0052731	IDE	insulin degrading enzyme
56954	-0.064891	0.12831	5.9105	15.338	0.0004672	0.0052759	NIT2	nitrilase family member 2
1654	0.084792	0.1155	10.514	15.333	0.00046819	0.0052839	DDX3X	DEAD-box helicase 3 X-linked
8348	-0.042883	-0.37735	3.7552	15.326	0.00046986	0.0052997	H2BC17	H2B clustered histone 17
4000	0.22959	0.19754	6.4382	15.32	0.00047131	0.0053099	LMNA	lamin A/C
3761	0.66592	0.15997	1.2965	15.32	0.00047134	0.0053099	KCNJ4	potassium inwardly rectifying channel subfamily J member 4
6284	0.30143	0.087632	4.8959	15.307	0.00047432	0.0053404	S100A13	S100 calcium binding protein A13
200933	0.18181	0.15727	6.3851	15.3	0.00047594	0.0053554	FBXO45	F-box protein 45
23353	-0.12976	-0.11905	7.8698	15.293	0.00047762	0.0053711	SUN1	Sad1 and UNC84 domain containing 1
10960	0.22262	0.072026	6.7244	15.284	0.0004798	0.0053924	LMAN2	"lectin, mannose binding 2"
4211	-0.17398	-0.19737	5.0618	15.277	0.00048145	0.0054078	MEIS1	Meis homeobox 1
1430	-0.593	-0.32655	1.9894	15.269	0.0004835	0.0054275	CRYZP1	crystallin zeta pseudogene 1
51400	0.16287	0.18065	6.378	15.262	0.00048526	0.005444	PPME1	protein phosphatase methylesterase 1
5602	-0.24275	-0.15274	6.0312	15.257	0.00048642	0.0054538	MAPK10	mitogen-activated protein kinase 10
110806280	0.84781	0.22294	0.38111	15.249	0.00048836	0.0054723	CCDC194	coiled-coil domain containing 194
10858	-0.25519	-0.18655	6.4769	15.243	0.00048979	0.005485	CYP46A1	cytochrome P450 family 46 subfamily A member 1
102723508	-0.20744	-0.11887	6.4514	15.222	0.0004949	0.0055391	KANTR	KDM5C adjacent transcript
4833	0.20545	0.22475	5.4803	15.213	0.00049722	0.0055613	NME4	NME/NM23 nucleoside diphosphate kinase 4
128866	0.22621	0.14185	5.581	15.212	0.00049748	0.0055613	CHMP4B	charged multivesicular body protein 4B
27336	0.056545	-0.15813	6.4076	15.197	0.00050108	0.0055983	HTATSF1	HIV-1 Tat specific factor 1
79047	0.14132	0.19804	5.8344	15.194	0.00050184	0.0056034	KCTD15	potassium channel tetramerization domain containing 15
56270	0.16944	0.13483	6.8263	15.189	0.00050322	0.0056155	WDR45B	WD repeat domain 45B
100130600	-0.17475	-0.21927	5.7641	15.18	0.0005054	0.0056324	CICP14	capicua transcriptional repressor pseudogene 14
10404	-0.34536	-0.16957	3.7499	15.179	0.00050561	0.0056324	CPQ	carboxypeptidase Q
7389	0.23186	0.1393	5.7041	15.179	0.00050563	0.0056324	UROD	uroporphyrinogen decarboxylase
139065	0.14208	0.22813	5.3019	15.177	0.00050614	0.0056347	SLITRK4	SLIT and NTRK like family member 4
4092	-0.051928	-0.16107	7.0432	15.174	0.00050699	0.0056387	SMAD7	SMAD family member 7
103752586	-0.45413	-0.42025	2.9951	15.174	0.0005071	0.0056387	BIRC6-AS2	BIRC6 antisense RNA 2
729597	-0.17808	-0.25771	5.4174	15.164	0.00050959	0.0056631	SPDYE6	speedy/RINGO cell cycle regulator family member E6
80781	0.24988	0.12457	6.3889	15.16	0.00051057	0.0056707	COL18A1	collagen type XVIII alpha 1 chain
1174	0.24947	0.26266	4.4009	15.157	0.0005113	0.0056745	AP1S1	adaptor related protein complex 1 subunit sigma 1
4528	0.21605	0.18947	5.859	15.156	0.00051152	0.0056745	MTIF2	mitochondrial translational initiation factor 2
145282	-0.20985	-0.088082	7.391	15.142	0.00051506	0.0057071	MIPOL1	mirror-image polydactyly 1
221749	0.29117	0.22499	4.6193	15.141	0.00051538	0.0057071	PXDC1	PX domain containing 1
79366	0.40791	0.16472	3.9207	15.141	0.00051555	0.0057071	HMGN5	high mobility group nucleosome binding domain 5
11161	0.24475	0.18608	5.6467	15.14	0.00051567	0.0057071	ERG28	ergosterol biosynthesis 28 homolog
8621	-0.14495	-0.14972	7.9215	15.135	0.00051707	0.0057193	CDK13	cyclin dependent kinase 13
6185	0.13322	0.09982	8.4942	15.13	0.00051823	0.0057288	RPN2	ribophorin II
6697	0.23009	-0.051789	4.173	15.116	0.00052185	0.0057654	SPR	sepiapterin reductase
4036	-0.11579	-0.17564	5.8353	15.111	0.0005233	0.005778	LRP2	LDL receptor related protein 2
85377	0.17591	0.1418	7.3627	15.108	0.000524	0.0057823	MICALL1	MICAL like 1
64853	0.16232	0.16294	6.8685	15.101	0.00052572	0.0057979	AIDA	"axin interactor, dorsalization associated"
9601	0.15787	0.12033	7.8169	15.098	0.00052673	0.0058054	PDIA4	protein disulfide isomerase family A member 4
200316	0.28147	0.185	5.2429	15.097	0.00052701	0.0058054	APOBEC3F	apolipoprotein B mRNA editing enzyme catalytic subunit 3F
4435	0.48803	-0.14282	1.9645	15.076	0.0005324	0.0058549	CITED1	Cbp/p300 interacting transactivator with Glu/Asp rich carboxy-terminal domain 1
80723	0.25857	0.19457	4.8866	15.076	0.00053243	0.0058549	SLC35G2	solute carrier family 35 member G2
7138	0.2262	0.11699	5.3186	15.068	0.0005346	0.0058753	TNNT1	"troponin T1, slow skeletal type"
114884	-0.33053	-0.38126	4.5698	15.065	0.00053534	0.00588	OSBPL10	oxysterol binding protein like 10
10961	0.11599	-0.087893	6.0753	15.062	0.00053613	0.0058853	ERP29	endoplasmic reticulum protein 29
440482	-0.24561	-0.15212	5.3392	15.06	0.00053685	0.0058898	ANKRD20A5P	"ankyrin repeat domain 20 family member A5, pseudogene"
113655	0.3979	0.20166	4.147	15.051	0.00053918	0.0059072	MFSD3	major facilitator superfamily domain containing 3
8925	-0.12867	-0.13366	7.5677	15.051	0.00053919	0.0059072	HERC1	HECT and RLD domain containing E3 ubiquitin protein ligase family member 1
9590	0.093178	-0.089753	7.6124	15.05	0.00053938	0.0059072	AKAP12	A-kinase anchoring protein 12
389177	-0.28043	-0.13431	5.204	15.049	0.00053979	0.0059082	TMEM212	transmembrane protein 212
9778	-0.19211	-0.13824	6.3695	15.032	0.00054421	0.0059532	KIAA0232	KIAA0232
6809	0.17888	0.13889	6.33	15.024	0.00054643	0.005974	STX3	syntaxin 3
51001	0.24456	0.25033	4.7115	15.019	0.00054796	0.0059873	MTERF3	mitochondrial transcription termination factor 3
57489	-0.21933	-0.15231	6.4372	15.017	0.00054849	0.0059896	ODF2L	outer dense fiber of sperm tails 2 like
128312	0.24097	0.21559	5.7897	15.015	0.00054902	0.0059919	H2BU1	H2B.U histone 1
115098	0.29462	0.17024	4.8314	15.004	0.00055207	0.0060217	CCDC124	coiled-coil domain containing 124
81669	-0.10768	-0.12918	7.9095	14.995	0.00055452	0.006045	CCNL2	cyclin L2
3145	0.2195	0.17388	5.5319	14.966	0.00056268	0.0061304	HMBS	hydroxymethylbilane synthase
966	-0.11731	-0.11264	8.5724	14.946	0.00056828	0.0061842	CD59	CD59 molecule (CD59 blood group)
256714	0.2234	0.18226	4.9587	14.938	0.00057053	0.0062051	MAP7D2	MAP7 domain containing 2
201627	-0.14738	-0.15477	6.6765	14.936	0.00057112	0.006208	DENND6A	DENN domain containing 6A
2192	-0.16566	-0.11504	7.2882	14.934	0.00057154	0.006209	FBLN1	fibulin 1
23635	-0.22835	-0.16102	6.4242	14.925	0.00057422	0.0062345	SSBP2	single stranded DNA binding protein 2
404672	-0.10825	-0.19651	6.0411	14.92	0.00057574	0.0062474	GTF2H5	general transcription factor IIH subunit 5
10471	0.23282	0.25601	4.5409	14.912	0.00057801	0.0062684	PFDN6	prefoldin subunit 6
3182	0.15264	0.11422	7.7712	14.907	0.00057937	0.0062796	HNRNPAB	heterogeneous nuclear ribonucleoprotein A/B
8331	0.29674	-0.02968	3.4671	14.906	0.00057977	0.0062803	H2AC14	H2A clustered histone 14
56061	0.14911	0.093504	7.209	14.901	0.00058113	0.0062914	UBFD1	ubiquitin family domain containing 1
124930	0.27824	0.19318	5.2073	14.899	0.0005818	0.0062947	ANKRD13B	ankyrin repeat domain 13B
5962	-0.11135	-0.15054	8.4384	14.898	0.0005821	0.0062947	RDX	radixin
84321	0.23206	-0.0034845	5.6267	14.891	0.00058415	0.0063132	THOC3	THO complex 3
5455	-0.22551	-0.23968	5.1697	14.88	0.00058729	0.0063435	POU3F3	POU class 3 homeobox 3
25873	0.13832	-0.024942	7.8109	14.878	0.00058792	0.0063468	RPL36	ribosomal protein L36
394	-0.16383	-0.13299	8.6932	14.875	0.00058867	0.0063482	ARHGAP5	Rho GTPase activating protein 5
338412	-0.45128	-0.29321	3.5668	14.875	0.00058873	0.0063482	TAS2R64P	taste 2 receptor member 64 pseudogene
4248	0.30079	0.19476	4.1574	14.869	0.00059046	0.0063632	MGAT3	"beta-1,4-mannosyl-glycoprotein 4-beta-N-acetylglucosaminyltransferase"
26003	0.065339	0.1732	6.8786	14.861	0.000593	0.0063829	GORASP2	golgi reassembly stacking protein 2
7770	-0.18571	-0.12847	6.0651	14.86	0.00059327	0.0063829	ZNF227	zinc finger protein 227
124842	-0.21532	-0.31514	4.6768	14.86	0.0005933	0.0063829	TMEM132E	transmembrane protein 132E
389541	0.25582	0.14864	5.0091	14.855	0.0005948	0.0063896	LAMTOR4	"late endosomal/lysosomal adaptor, MAPK and MTOR activator 4"
25798	0.24006	0.11305	5.4012	14.853	0.0005952	0.0063896	BRI3	brain protein I3
340591	0.20307	0.17081	5.4243	14.851	0.00059573	0.0063908	CA5BP1	carbonic anhydrase 5B pseudogene 1
8406	0.43362	0.31938	3.1278	14.848	0.00059664	0.0063938	SRPX	sushi repeat containing protein X-linked
9592	0.28662	0.23803	5.53	14.845	0.00059779	0.006402	IER2	immediate early response 2
55769	-0.06844	0.090153	6.3827	14.842	0.00059847	0.0064034	ZNF83	zinc finger protein 83
2635	0.78653	0.66385	1.4091	14.842	0.0005986	0.0064034	GBP3	guanylate binding protein 3
58487	-0.1304	-0.19492	6.828	14.824	0.00060401	0.0064539	CREBZF	CREB/ATF bZIP transcription factor
11064	-0.17314	-0.27676	5.4656	14.811	0.00060776	0.0064903	CNTRL	centriolin
58528	0.20308	0.11239	7.0558	14.81	0.00060834	0.0064929	RRAGD	Ras related GTP binding D
23	0.18218	0.073023	7.2091	14.793	0.00061347	0.006544	ABCF1	ATP binding cassette subfamily F member 1
9927	0.16833	0.10119	7.6296	14.784	0.0006161	0.0065682	MFN2	mitofusin 2
6774	0.23838	0.17284	5.8989	14.782	0.00061664	0.0065702	STAT3	signal transducer and activator of transcription 3
5208	0.23787	0.14696	4.7986	14.772	0.00061974	0.0065996	PFKFB2	"6-phosphofructo-2-kinase/fructose-2,6-biphosphatase 2"
51260	0.24906	0.14124	4.8804	14.761	0.00062316	0.006632	PBDC1	polysaccharide biosynthesis domain containing 1
7726	0.14954	0.091759	6.7867	14.759	0.00062383	0.006632	TRIM26	tripartite motif containing 26
728537	-0.22122	-0.19841	4.6632	14.749	0.00062696	0.0066577	C2orf92	chromosome 2 open reading frame 92
10726	0.20584	0.18284	6.3202	14.742	0.00062927	0.0066785	NUDC	"nuclear distribution C, dynein complex regulator"
55003	0.24194	0.17257	4.783	14.741	0.00062967	0.006679	PAK1IP1	PAK1 interacting protein 1
84302	0.25014	0.18938	4.6393	14.727	0.00063395	0.0067206	PGAP4	post-GPI attachment to proteins GalNAc transferase 4
8491	-0.16851	-0.11376	6.5634	14.725	0.00063474	0.0067252	MAP4K3	mitogen-activated protein kinase kinase kinase kinase 3
113829	0.15216	0.20422	6.2592	14.72	0.00063612	0.0067361	SLC35A4	solute carrier family 35 member A4
7507	-0.13321	-0.3204	4.6861	14.718	0.00063685	0.00674	XPA	"XPA, DNA damage recognition and repair factor"
10056	0.1353	0.16561	6.3799	14.716	0.00063755	0.0067436	FARSB	phenylalanyl-tRNA synthetase subunit beta
114788	-0.35198	-0.13937	4.2291	14.713	0.00063841	0.0067489	CSMD3	CUB and Sushi multiple domains 3
8625	0.22408	0.023463	4.9819	14.708	0.00064015	0.0067636	RFXANK	regulatory factor X associated ankyrin containing protein
3310	0.79915	0.65883	0.71909	14.706	0.00064055	0.006764	HSPA6	heat shock protein family A (Hsp70) member 6
201456	-0.23047	-0.13183	6.8609	14.704	0.00064126	0.0067676	FBXO15	F-box protein 15
29946	0.32783	0.20409	4.1347	14.703	0.00064162	0.0067676	SERTAD3	SERTA domain containing 3
100419070	-0.90841	-0.58427	0.33591	14.692	0.0006452	0.0068017	NUP210P3	nucleoporin 210 pseudogene 3
80777	0.16515	0.13239	6.9033	14.686	0.00064719	0.006817	CYB5B	cytochrome b5 type B
126789	0.24828	0.17692	4.6322	14.685	0.00064738	0.006817	PUSL1	pseudouridine synthase like 1
781	-0.15257	-0.053557	6.9142	14.68	0.00064896	0.0068298	CACNA2D1	calcium voltage-gated channel auxiliary subunit alpha2delta 1
3670	-0.28315	-0.44101	2.932	14.672	0.00065167	0.0068523	ISL1	ISL LIM homeobox 1
23589	-0.12382	-0.17051	6.7561	14.671	0.00065183	0.0068523	CARHSP1	calcium regulated heat stable protein 1
7529	0.11629	0.0085872	8.4553	14.668	0.0006531	0.0068619	YWHAB	tyrosine 3-monooxygenase/tryptophan 5-monooxygenase activation protein beta
8502	-0.196	-0.077294	6.7189	14.665	0.00065406	0.0068653	PKP4	plakophilin 4
29889	0.12854	0.12864	6.8816	14.664	0.00065415	0.0068653	GNL2	G protein nucleolar 2
8663	0.18134	0.12826	8.6342	14.662	0.00065489	0.0068662	EIF3C	eukaryotic translation initiation factor 3 subunit C
157680	-0.26674	-0.095738	5.8168	14.662	0.00065497	0.0068662	VPS13B	vacuolar protein sorting 13 homolog B
7458	0.13235	0.11666	8.6117	14.66	0.0006555	0.006868	EIF4H	eukaryotic translation initiation factor 4H
4267	0.13314	-0.024184	7.5979	14.658	0.0006561	0.006868	CD99	CD99 molecule (Xg blood group)
23120	-0.45554	-0.13047	3.5682	14.658	0.00065622	0.006868	ATP10B	ATPase phospholipid transporting 10B (putative)
84618	0.76564	0.66969	0.6313	14.65	0.00065891	0.0068901	NT5C1A	"5'-nucleotidase, cytosolic IA"
10456	0.18918	0.1388	5.9721	14.649	0.00065907	0.0068901	HAX1	HCLS1 associated protein X-1
51107	0.16311	0.14465	7.2817	14.643	0.00066106	0.006907	APH1A	"aph-1 homolog A, gamma-secretase subunit"
51079	0.31116	0.22877	6.4512	14.634	0.00066422	0.0069362	NDUFA13	NADH:ubiquinone oxidoreductase subunit A13
7137	0.90164	0.57065	0.87277	14.628	0.00066628	0.0069539	TNNI3	"troponin I3, cardiac type"
10484	0.11654	0.14086	7.7076	14.626	0.00066685	0.006956	SEC23A	"Sec23 homolog A, COPII coat complex component"
571	-0.16001	-0.1231	7.3494	14.623	0.00066765	0.0069605	BACH1	BTB domain and CNC homolog 1
22845	0.27366	0.11363	4.9512	14.621	0.00066837	0.0069641	DOLK	dolichol kinase
9631	0.037933	0.1239	8.7934	14.617	0.00066989	0.0069737	NUP155	nucleoporin 155
2181	0.16277	0.11248	7.7893	14.616	0.00067003	0.0069737	ACSL3	acyl-CoA synthetase long chain family member 3
3028	0.28867	0.22802	5.9001	14.613	0.00067132	0.0069834	HSD17B10	hydroxysteroid 17-beta dehydrogenase 10
7485	-0.17457	-0.19926	5.4292	14.606	0.00067348	0.0070019	GET1	guided entry of tail-anchored proteins factor 1
440295	-0.16929	-0.19166	5.111	14.603	0.00067464	0.0070101	GOLGA6L9	golgin A6 family like 9
51696	-0.12518	-0.15654	7.396	14.594	0.00067771	0.0070382	HECA	"hdc homolog, cell cycle regulator"
54148	0.17847	0.24551	5.345	14.59	0.00067877	0.0070454	MRPL39	mitochondrial ribosomal protein L39
284217	0.14949	0.12231	6.8057	14.581	0.00068196	0.007071	LAMA1	laminin subunit alpha 1
9066	0.33442	0.38527	3.3083	14.581	0.00068199	0.007071	SYT7	synaptotagmin 7
57577	-0.39773	-0.12193	3.6162	14.577	0.00068347	0.0070825	CCDC191	coiled-coil domain containing 191
91404	-0.16345	-0.08926	6.8855	14.574	0.00068421	0.0070862	SESTD1	SEC14 and spectrin domain containing 1
11333	0.16048	0.24691	5.9758	14.573	0.00068481	0.0070865	PDAP1	PDGFA associated protein 1
56899	-0.37575	-0.26288	3.2968	14.572	0.000685	0.0070865	ANKS1B	ankyrin repeat and sterile alpha motif domain containing 1B
127428	-0.18123	-0.18151	6.0369	14.571	0.00068553	0.0070865	TCEANC2	transcription elongation factor A N-terminal and central domain containing 2
114904	-0.20938	-0.13795	5.5298	14.57	0.00068574	0.0070865	C1QTNF6	C1q and TNF related 6
79868	-0.17307	-0.11999	6.7919	14.567	0.00068682	0.0070938	ALG13	ALG13 UDP-N-acetylglucosaminyltransferase subunit
55251	-0.15861	-0.15145	6.5764	14.553	0.00069156	0.0071388	PCMTD2	protein-L-isoaspartate (D-aspartate) O-methyltransferase domain containing 2
11186	0.21135	0.29011	4.5436	14.542	0.00069526	0.0071705	RASSF1	Ras association domain family member 1
3737	0.88503	0.91088	1.9468	14.542	0.00069539	0.0071705	KCNA2	potassium voltage-gated channel subfamily A member 2
54927	0.19507	0.14996	5.9204	14.516	0.00070457	0.0072612	CHCHD3	coiled-coil-helix-coiled-coil-helix domain containing 3
6376	0.50743	0.39529	2.457	14.504	0.0007087	0.0072998	CX3CL1	C-X3-C motif chemokine ligand 1
28514	0.45605	0.36276	3.4365	14.474	0.00071952	0.0074031	DLL1	delta like canonical Notch ligand 1
10081	-0.00081881	-0.23498	4.8642	14.467	0.00072184	0.0074229	PDCD7	programmed cell death 7
6251	0.17245	0.22274	5.2196	14.465	0.00072255	0.0074229	RSU1	Ras suppressor protein 1
388536	-0.26376	-0.30312	4.3229	14.465	0.00072262	0.0074229	ZNF790	zinc finger protein 790
55086	-0.14972	-0.12605	7.3236	14.453	0.00072702	0.007464	RADX	"RPA1 related single stranded DNA binding protein, X-linked"
56062	-0.19986	-0.10188	5.4011	14.449	0.00072834	0.0074735	KLHL4	kelch like family member 4
405754	-0.33347	-0.24619	3.9213	14.428	0.00073639	0.0075405	ERVFRD-1	"endogenous retrovirus group FRD member 1, envelope"
9296	0.19972	0.17185	5.9446	14.427	0.00073647	0.0075405	ATP6V1F	ATPase H+ transporting V1 subunit F
79772	-0.27787	-0.11502	4.4307	14.423	0.00073813	0.0075534	MCTP1	multiple C2 and transmembrane domain containing 1
9847	-0.1465	-0.15459	7.3376	14.421	0.00073868	0.0075549	C2CD5	C2 calcium dependent domain containing 5
3376	0.20435	0.23173	7.8493	14.419	0.00073946	0.0075588	IARS1	isoleucyl-tRNA synthetase 1
1831	0.25838	0.24866	4.5347	14.415	0.00074115	0.007572	TSC22D3	TSC22 domain family member 3
1193	-0.31055	0.14846	2.5196	14.411	0.00074247	0.0075814	CLIC2	chloride intracellular channel 2
79724	0.21895	0.1198	6.0369	14.395	0.00074843	0.0076382	ZNF768	zinc finger protein 768
389432	-0.23355	-0.13887	4.7891	14.391	0.00074996	0.0076496	SAMD5	sterile alpha motif domain containing 5
390275	-0.30289	-0.26528	4.6132	14.384	0.00075248	0.0076711	OR8A1	olfactory receptor family 8 subfamily A member 1
116843	0.16613	0.18275	5.8479	14.382	0.00075328	0.0076751	SLC18B1	solute carrier family 18 member B1
79085	0.21161	0.13965	6.2698	14.38	0.00075414	0.0076798	SLC25A23	solute carrier family 25 member 23
7126	0.16	0.10274	6.6327	14.376	0.00075579	0.0076924	TNFAIP1	TNF alpha induced protein 1
327	0.18014	0.14257	6.7619	14.37	0.0007578	0.0077088	APEH	acylaminoacyl-peptide hydrolase
339761	-0.23375	-0.29543	4.6056	14.359	0.00076222	0.0077495	CYP27C1	cytochrome P450 family 27 subfamily C member 1
286205	-0.18566	-0.13029	6.6536	14.35	0.00076539	0.0077776	SCAI	suppressor of cancer cell invasion
9824	-0.18571	-0.16143	7.1408	14.347	0.0007666	0.0077857	ARHGAP11A	Rho GTPase activating protein 11A
9185	-0.17024	-0.1658	5.8993	14.345	0.00076753	0.0077889	REPS2	RALBP1 associated Eps domain containing 2
57448	-0.095484	0.031511	9.3105	14.344	0.00076774	0.0077889	BIRC6	baculoviral IAP repeat containing 6
8539	0.11598	0.1473	8.138	14.342	0.00076866	0.007794	API5	apoptosis inhibitor 5
25855	0.23871	0.19029	4.8598	14.337	0.00077055	0.0078081	BRMS1	BRMS1 transcriptional repressor and anoikis regulator
199704	-0.14999	0.024526	5.9947	14.336	0.00077088	0.0078081	ZNF585A	zinc finger protein 585A
55239	0.1677	0.10359	6.4051	14.333	0.00077185	0.0078138	OGFOD1	2-oxoglutarate and iron dependent oxygenase domain containing 1
658	-0.20117	-0.16176	5.1615	14.328	0.00077408	0.0078321	BMPR1B	bone morphogenetic protein receptor type 1B
100420898	-0.23654	-0.55639	1.9974	14.321	0.00077678	0.0078552	KNOP1P2	lysine rich nucleolar protein 1 pseudogene 2
151195	0.1823	0.50329	3.4647	14.319	0.00077751	0.0078584	CCNYL1	cyclin Y like 1
3346	-0.3823	-0.21348	4.0797	14.31	0.00078076	0.007887	HTN1	histatin 1
120	-0.16908	-0.11143	8.0059	14.305	0.00078286	0.007904	ADD3	adducin 3
50854	-0.1308	-0.1592	6.7566	14.298	0.00078577	0.0079292	SNHG32	small nucleolar RNA host gene 32
3396	0.31342	0.16757	3.9525	14.296	0.0007863	0.0079302	MRPL58	mitochondrial ribosomal protein L58
246243	0.11343	0.17385	6.279	14.293	0.00078767	0.0079375	RNASEH1	ribonuclease H1
80205	-0.17161	-0.14185	7.6887	14.292	0.00078786	0.0079375	CHD9	chromodomain helicase DNA binding protein 9
5693	0.18558	0.15187	6.5825	14.291	0.0007885	0.0079397	PSMB5	proteasome 20S subunit beta 5
51701	-0.19187	-0.13241	6.0412	14.28	0.00079282	0.007979	NLK	nemo like kinase
27044	0.15519	0.098114	8.0828	14.273	0.00079549	0.0080016	SND1	staphylococcal nuclease and tudor domain containing 1
2618	0.12623	0.11308	7.873	14.271	0.00079614	0.0080039	GART	"phosphoribosylglycinamide formyltransferase, phosphoribosylglycinamide synthetase, phosphoribosylaminoimidazole synthetase"
338596	-0.28232	-0.4234	3.0071	14.269	0.00079695	0.0080077	ST8SIA6	"ST8 alpha-N-acetyl-neuraminide alpha-2,8-sialyltransferase 6"
1729	0.12826	0.08968	8.3576	14.258	0.00080145	0.0080486	DIAPH1	diaphanous related formin 1
9883	0.16842	0.15335	8.1569	14.236	0.0008102	0.0081306	POM121	POM121 transmembrane nucleoporin
57476	-0.15401	-0.18456	5.752	14.236	0.00081047	0.0081306	GRAMD1B	GRAM domain containing 1B
6628	0.15722	0.13762	7.7417	14.231	0.00081234	0.0081416	SNRPB	small nuclear ribonucleoprotein polypeptides B and B1
262	0.096388	0.13742	8.1329	14.231	0.00081243	0.0081416	AMD1	adenosylmethionine decarboxylase 1
11164	0.14803	0.12043	6.9501	14.229	0.00081331	0.008143	NUDT5	nudix hydrolase 5
26155	0.19493	0.11504	7.0068	14.227	0.00081396	0.008143	NOC2L	NOC2 like nucleolar associated transcriptional repressor
84133	0.16216	0.057916	6.046	14.227	0.00081412	0.008143	ZNRF3	zinc and ring finger 3
396	0.22966	0.10092	8.0423	14.226	0.00081444	0.008143	ARHGDIA	Rho GDP dissociation inhibitor alpha
740	0.19538	0.17684	6.003	14.225	0.00081473	0.008143	MRPL49	mitochondrial ribosomal protein L49
11339	-0.055605	-0.27488	4.4209	14.214	0.00081938	0.0081851	OIP5	Opa interacting protein 5
130074	0.10834	0.12361	8.2749	14.21	0.00082091	0.0081961	FAM168B	family with sequence similarity 168 member B
23774	-0.023672	-0.15569	6.6863	14.199	0.00082534	0.0082272	BRD1	bromodomain containing 1
100534612	-0.65828	-0.65701	2.5708	14.196	0.00082656	0.008235	C1QTNF3-AMACR	C1QTNF3-AMACR readthrough (NMD candidate)
221416	0.77506	0.23579	1.2176	14.188	0.00083024	0.0082674	C6orf223	chromosome 6 open reading frame 223
3833	-0.08057	-0.16276	7.2742	14.185	0.00083139	0.0082744	KIFC1	kinesin family member C1
79711	0.21527	0.15392	6.5628	14.182	0.00083274	0.0082832	IPO4	importin 4
2037	-0.10655	-0.11687	8.2633	14.181	0.00083315	0.0082832	EPB41L2	erythrocyte membrane protein band 4.1 like 2
117248	-0.49439	-0.062614	2.5837	14.175	0.00083535	0.0083007	GALNT15	polypeptide N-acetylgalactosaminyltransferase 15
5569	-0.23802	-0.20265	4.8063	14.171	0.00083709	0.0083136	PKIA	cAMP-dependent protein kinase inhibitor alpha
93145	0.27721	0.27206	4.7194	14.161	0.00084152	0.0083466	OLFM2	olfactomedin 2
9908	0.1258	0.13153	7.9354	14.161	0.00084153	0.0083466	G3BP2	G3BP stress granule assembly factor 2
4750	-0.20739	-0.17991	5.8842	14.16	0.00084174	0.0083466	NEK1	NIMA related kinase 1
165186	-0.3783	-0.32214	3.4587	14.155	0.00084373	0.0083619	TOGARAM2	TOG array regulator of axonemal microtubules 2
167127	0.39861	0.25334	3.3224	14.152	0.00084529	0.008373	UGT3A2	UDP glycosyltransferase family 3 member A2
4067	0.15291	0.1551	5.9441	14.123	0.00085743	0.0084844	LYN	"LYN proto-oncogene, Src family tyrosine kinase"
84934	0.26033	0.23156	4.4201	14.122	0.00085802	0.0084858	RITA1	RBPJ interacting and tubulin associated 1
460	-0.20971	-0.38805	3.2024	14.12	0.00085868	0.0084878	ASTN1	astrotactin 1
51668	-0.25184	-0.28119	4.2917	14.109	0.0008633	0.0085246	HSPB11	heat shock protein family B (small) member 11
9669	0.15889	0.10957	7.1422	14.105	0.00086516	0.0085385	EIF5B	eukaryotic translation initiation factor 5B
5093	0.15568	0.045736	7.4995	14.101	0.00086679	0.00855	PCBP1	poly(rC) binding protein 1
55335	-0.37467	-0.3852	2.7617	14.06	0.00088495	0.0087141	NIPSNAP3B	nipsnap homolog 3B
5993	0.11974	0.14014	6.6189	14.059	0.00088527	0.0087141	RFX5	regulatory factor X5
3190	0.07161	0.12418	9.7192	14.057	0.00088631	0.0087198	HNRNPK	heterogeneous nuclear ribonucleoprotein K
359803	-0.4072	-0.22451	3.4068	14.055	0.00088719	0.008724	MRPS17P1	mitochondrial ribosomal protein S17 pseudogene 1
55764	-0.20229	-0.19438	5.851	14.049	0.00088967	0.0087438	IFT122	intraflagellar transport 122
23433	0.12106	0.17366	6.5935	14.046	0.00089101	0.0087524	RHOQ	ras homolog family member Q
[truncated: 16,871 more rows]
