# Supplementary material for: SARS-CoV-2 genomes from Saudi Arabia implicate nucleocapsid mutations in host response and increased viral load
Source: Nat Commun. 2022 Feb 1;13:601. doi: 10.1038/s41467-022-28287-8 (PMC8807822; doi:10.1038/s41467-022-28287-8)
Supplement: Supplementary file 9 — Supplementary Data 6 [file 41467_2022_28287_MOESM9_ESM.xlsx]

## Sheet: Supplementary Data 6
Pathway	Total	Expected	Hits	P.Value	FDR
Defense response to virus	215	1.2	27	9e-30	7.38e-27
Response to virus	325	1.82	29	1.18e-27	4.84e-25
Immune effector process	576	3.23	30	9.34e-22	2.55e-19
Response to other organism	716	4.01	32	2.85e-21	5.84e-19
Defense response	1510	8.45	42	1.03e-20	1.41e-18
Response to biotic stimulus	749	4.19	32	1.11e-20	1.41e-18
Immune response	1430	7.99	41	1.21e-20	1.41e-18
Innate immune response	638	3.57	29	2.29e-19	2.35e-17
Immune system process	2720	15.2	46	2.27e-14	1.98e-12
Multi_organism process	1710	9.56	37	2.41e-14	1.98e-12
Viral genome replication	67	0.375	11	8.3e-14	6.19e-12
Cytokine_mediated signaling pathway	374	2.09	19	1.49e-13	1.02e-11
Viral reproductive process	597	3.34	22	8.75e-13	5.52e-11
Regulation of viral reproduction	122	0.683	11	7.1e-11	4.16e-09
Viral reproduction	803	4.5	22	2.85e-10	1.56e-08
Interaction with host	426	2.39	16	1.38e-09	7.08e-08
Viral infectious cycle	241	1.35	12	8.82e-09	4.25e-07
Response to stress	4150	23.2	47	2.84e-08	1.29e-06
Response to organic substance	2500	14	34	1.43e-07	6.18e-06
Reproductive process	1740	9.76	27	4.14e-07	1.66e-05
Regulation of immune response	727	4.07	17	4.24e-07	1.66e-05
Reproduction	1860	10.4	27	1.42e-06	5.28e-05
Regulation of immune system process	1190	6.68	21	1.6e-06	5.72e-05
Regulation of cytokine production	513	2.87	13	4.93e-06	0.000169
Regulation of immune effector process	249	1.39	9	1.01e-05	0.000332
Regulation of defense response	519	2.91	12	2.95e-05	0.00093
Cytokine production	576	3.23	12	8.08e-05	0.00245
Negative regulation of multicellular organismal process	410	2.3	10	9.3e-05	0.00272
Cell surface receptor signaling pathway	3340	18.7	34	0.000112	0.00317
Positive regulation of defense response	273	1.53	8	0.000141	0.00387
Positive regulation of immune system process	739	4.14	13	0.000217	0.00573
Signal transduction	6310	35.3	51	0.000317	0.00813
Response to chemical stimulus	3830	21.5	36	0.000344	0.00854
Regulation of binding	189	1.06	6	0.000661	0.0159
Positive regulation of cytokine production	268	1.5	7	0.000747	0.0173
Positive regulation of response to stimulus	1550	8.7	19	0.000761	0.0173
Negative regulation of binding	78	0.437	4	0.000949	0.021
Positive regulation of immune response	487	2.73	9	0.00156	0.0337
Activation of immune response	399	2.23	8	0.00173	0.0364
Negative regulation of cell proliferation	585	3.28	9	0.0053	0.109
Negative regulation of immune system process	207	1.16	5	0.00607	0.121
Regulation of I_kappaB kinase/NF_kappaB cascade	210	1.18	5	0.00645	0.126
Negative regulation of secretion	135	0.756	4	0.00693	0.132
Regulation of DNA binding	70	0.392	3	0.00707	0.132
Positive regulation of signal transduction	998	5.59	12	0.00926	0.169
Positive regulation of I_kappaB kinase/NF_kappaB cascade	150	0.84	4	0.00996	0.178
Positive regulation of multicellular organismal process	649	3.63	9	0.0102	0.178
I_kappaB kinase/NF_kappaB cascade	246	1.38	5	0.0123	0.209
Regulation of response to stimulus	3360	18.8	28	0.0132	0.221
Regulation of cell migration	456	2.55	7	0.0138	0.227
Inflammatory response	569	3.19	8	0.0141	0.227
Endothelial cell proliferation	92	0.515	3	0.0149	0.234
Regulation of multicellular organismal process	2480	13.9	22	0.0156	0.242
Leukocyte activation	707	3.96	9	0.017	0.259
Intracellular receptor mediated signaling pathway	270	1.51	5	0.0177	0.264
Negative regulation of DNA binding	37	0.207	2	0.0182	0.266
Negative regulation of biological process	4590	25.7	35	0.0192	0.277
Cytokine biosynthetic process	118	0.661	3	0.0285	0.403
Cytokine metabolic process	121	0.677	3	0.0304	0.415
Negative regulation of sequence_specific DNA binding transcription factor activity	121	0.677	3	0.0304	0.415
Regulated secretory pathway	50	0.28	2	0.0319	0.429
Negative regulation of transport	318	1.78	5	0.0328	0.43
Intrinsic apoptotic signaling pathway in response to DNA damage	51	0.286	2	0.0331	0.43
Production of molecular mediator of immune response	130	0.728	3	0.0364	0.467
Negative regulation of cell migration	133	0.745	3	0.0386	0.487
Negative regulation of angiogenesis	56	0.314	2	0.0392	0.488
Cellular response to stimulus	8010	44.8	53	0.0405	0.495
Cell activation	960	5.38	10	0.0412	0.497
Cellular defense response	60	0.336	2	0.0445	0.527
Regulation of hydrolase activity	843	4.72	9	0.0455	0.527
Protein modification by small protein conjugation	713	3.99	8	0.0457	0.527
Intracellular signal transduction	2450	13.7	20	0.0472	0.538
Response to nutrient	147	0.823	3	0.0494	0.552
Protein oligomerization	357	2	5	0.0498	0.552
