# Supplementary material for: SARS-CoV-2 genomes from Saudi Arabia implicate nucleocapsid mutations in host response and increased viral load
Source: Nat Commun. 2022 Feb 1;13:601. doi: 10.1038/s41467-022-28287-8 (PMC8807822; doi:10.1038/s41467-022-28287-8)
Supplement: Supplementary file 10 — Supplementary Data 7 [file 41467_2022_28287_MOESM10_ESM.xlsx]

## Sheet: Supplementary Data 7
Proteins Detected in N protein (mutant and wildtype) AP-MS	Proteins Detected in Mock AP-MS	Remarks
AKT1S1	Not Detected	To correct for non-specific background binding any protein detected in mock were removed from differential interaction analysis
ATOX1	ATOX1
ATP6V1G1	Not Detected
BYSL	Not Detected
CD2AP	Not Detected
CORO1B	Not Detected
COX6B1	Not Detected
CTNND1	Not Detected
DAZAP1	DAZAP1
DCTN2	Not Detected
DDX42	Not Detected
DPYSL5	Not Detected
EIF4G1	Not Detected
ELAC2	Not Detected
GLUL	Not Detected
GNL1	Not Detected
HN1	Not Detected
KPNA6	Not Detected
KRT18	KRT18
MCM2	Not Detected
MRPL40	Not Detected
MSH6	Not Detected
MXRA7	Not Detected
NUP153	Not Detected
PALLD	Not Detected
PIN1	Not Detected
PPP1R14B	Not Detected
PPP1R14C	Not Detected
PRPF19	Not Detected
PRRC2C	Not Detected
RANGAP1	Not Detected
RBM10	Not Detected
RPS27L	Not Detected
SART3	Not Detected
TACC3	Not Detected
TARDBP	Not Detected
TOP1	TOP1
TOR1AIP1	Not Detected
TTN	Not Detected
YARS2	Not Detected
ZC3H4	Not Detected
ZRANB2	Not Detected
2021-09-02	Not Detected
2021-09-09	Not Detected
ABCF1	Not Detected
ACAA1	Not Detected
ACAA2	Not Detected
ACACA	ACACA
ACAT1	Not Detected
ACAT2	Not Detected
ACIN1	Not Detected
ACLY	Not Detected
ACO2	Not Detected
ACTA1	Not Detected
ACTB	Not Detected
ACTN4	Not Detected
ADAR	Not Detected
ADRM1	Not Detected
ADSS	Not Detected
AHCY	Not Detected
AHNAK	Not Detected
AIFM1	Not Detected
AIP	Not Detected
AK2	Not Detected
AKR7A2	Not Detected
ALDH18A1	Not Detected
ALDH4A1	Not Detected
ALDOA	ALDOA
ALYREF	Not Detected
ANLN	Not Detected
ANXA1	Not Detected
ANXA11	Not Detected
ANXA2	Not Detected
ANXA5	Not Detected
APEX1	Not Detected
API5	Not Detected
APMAP	Not Detected
APOL2	Not Detected
APRT	Not Detected
ARGLU1	Not Detected
ARHGDIA	Not Detected
ARID1B	Not Detected
ARL6IP4	Not Detected
ARPC4	Not Detected
ARRB2	Not Detected
ATAD3A	Not Detected
ATP1A1	Not Detected
ATP2A2	Not Detected
ATP5A1	ATP5A1
ATP5B	Not Detected
ATP5D	Not Detected
ATP5H	Not Detected
ATP5I	Not Detected
ATP5J	Not Detected
ATP5J2	Not Detected
ATP5O	ATP5O
ATP6V1E1	Not Detected
ATPIF1	Not Detected
ATXN2	Not Detected
ATXN2L	Not Detected
BAG2	Not Detected
BASP1	Not Detected
BCLAF1	BCLAF1
BOLA2	Not Detected
BRIX1	Not Detected
BTF3	Not Detected
BTF3L4	Not Detected
BUB3	Not Detected
C11orf98	Not Detected
C19orf43	Not Detected
C1QBP	Not Detected
C21orf33	Not Detected
C9orf78	Not Detected
CACYBP	Not Detected
CALD1	Not Detected
CALR	Not Detected
CALU	Not Detected
CAND1	Not Detected
CAP1	Not Detected
CAPZA1	Not Detected
CAPZA2	Not Detected
CAST	Not Detected
CBR1	Not Detected
CBX3	Not Detected
CCDC124	Not Detected
CCDC50	Not Detected
CCNB1	Not Detected
CCS	Not Detected
CCT2	Not Detected
CCT3	Not Detected
CCT4	Not Detected
CCT5	Not Detected
CCT6A	Not Detected
CCT7	Not Detected
CCT8	Not Detected
CDC37	Not Detected
CDC42	Not Detected
CDC5L	Not Detected
CDK1	Not Detected
CDK2	Not Detected
CDV3	Not Detected
CEP170	Not Detected
CFL1	Not Detected
CFL2	Not Detected
CHCHD2	Not Detected
CHCHD3	Not Detected
CHERP	Not Detected
CHID1	Not Detected
CHMP4B	Not Detected
CHTOP	Not Detected
CIAPIN1	Not Detected
CIRBP	Not Detected
CKAP4	Not Detected
CKAP5	Not Detected
CKB	Not Detected
CKMT1A	Not Detected
CLINT1	Not Detected
CLTA	Not Detected
CLTB	Not Detected
CLTC	Not Detected
CNBP	CNBP
CNN3	Not Detected
CNP	Not Detected
COASY	Not Detected
COLGALT1	Not Detected
COPE	Not Detected
COX4I1	Not Detected
COX5A	Not Detected
COX5B	Not Detected
COX6A1	Not Detected
COX6C	Not Detected
CPNE1	Not Detected
CPSF6	Not Detected
CSDE1	Not Detected
CSNK2A1	Not Detected
CSNK2A2	Not Detected
CSNK2B	Not Detected
CSRP2	CSRP2
CSTF2	Not Detected
CTNNA1	Not Detected
CTTN	Not Detected
CUL4B	Not Detected
CWC15	Not Detected
CYB5R3	Not Detected
DBN1	Not Detected
DBNL	Not Detected
DDX17	DDX17
DDX18	DDX18
DDX19B	Not Detected
DDX21	Not Detected
DDX39B	Not Detected
DDX3X	Not Detected
DDX46	Not Detected
DDX47	DDX47
DDX5	DDX5
DDX56	Not Detected
DEK	DEK
DHX15	Not Detected
DHX30	Not Detected
DHX9	Not Detected
DIAPH1	Not Detected
DKC1	Not Detected
DNAJC7	Not Detected
DPYSL2	Not Detected
DSG2	Not Detected
DSTN	DSTN
DUT	Not Detected
DYNC1H1	Not Detected
DYNC1I2	Not Detected
DYNC1LI2	Not Detected
DYNLRB1	Not Detected
EBNA1BP2	Not Detected
ECHS1	Not Detected
EDF1	Not Detected
EEF1A1	Not Detected
EEF1A2	Not Detected
EEF1B2	Not Detected
EEF1D	Not Detected
EEF1E1	Not Detected
EEF1G	Not Detected
EEF2	Not Detected
EIF1AX	Not Detected
EIF2AK2	Not Detected
EIF3A	Not Detected
EIF3B	Not Detected
EIF3C	Not Detected
EIF3D	Not Detected
EIF3G	Not Detected
EIF3I	Not Detected
EIF4A1	Not Detected
EIF4A3	Not Detected
EIF4B	Not Detected
EIF4G2	Not Detected
EIF4G3	Not Detected
EIF4H	Not Detected
EIF5	Not Detected
EIF5A	Not Detected
EIF6	Not Detected
ENAH	Not Detected
ENO1	ENO1
ENO2	Not Detected
ENSA	Not Detected
EPB41	Not Detected
EPB41L2	Not Detected
EPB41L3	Not Detected
ERH	ERH
ESYT1	Not Detected
ETFA	Not Detected
ETFB	Not Detected
EWSR1	Not Detected
EXOSC6	Not Detected
EZR	Not Detected
FAM133B	Not Detected
FAM50A	Not Detected
FARSA	Not Detected
FASN	Not Detected
FAU	FAU
FBL	FBL
FECH	Not Detected
FEN1	Not Detected
FKBP4	Not Detected
FKBP5	Not Detected
FLNA	Not Detected
FMR1	Not Detected
FN3KRP	Not Detected
FRG1	FRG1
FRMD4A	Not Detected
FTSJ2	Not Detected
FTSJ3	Not Detected
FUBP1	Not Detected
FUBP3	FUBP3
FXR2	Not Detected
G3BP1	Not Detected
G3BP2	Not Detected
GADD45GIP1	Not Detected
GALNT2	Not Detected
GANAB	Not Detected
GAPDH	GAPDH
GART	Not Detected
GCLC	Not Detected
GCN1L1	Not Detected
GDI1	Not Detected
GDI2	Not Detected
GLTSCR2	Not Detected
GLUD1	Not Detected
GMPS	Not Detected
GNB1L	Not Detected
GNB2L1	Not Detected
GPI	Not Detected
GRN	Not Detected
GRPEL1	Not Detected
GSK3A	Not Detected
GSK3B	Not Detected
GSPT1	Not Detected
GSTP1	Not Detected
GTPBP4	Not Detected
H1F0	H1F0
H1FX	H1FX
H2AFV	Not Detected
H2AFY	Not Detected
HAGH	Not Detected
HCFC1	Not Detected
HDLBP	Not Detected
HIGD1A	Not Detected
HINT1	Not Detected
HIST1H1C	Not Detected
HIST1H1E	Not Detected
HIST1H2AC	Not Detected
HIST1H2AG	Not Detected
HIST1H2BB	Not Detected
HIST1H2BH	Not Detected
HIST1H3A	Not Detected
HIST1H4A	HIST1H4A
HIST2H3PS2	Not Detected
HLA-C	Not Detected
HMGB1	Not Detected
HMGB2	Not Detected
HMGCS1	Not Detected
HMGN2	Not Detected
HN1L	Not Detected
HNRNPA0	Not Detected
HNRNPA1	Not Detected
HNRNPA2B1	HNRNPA2B1
HNRNPA3	HNRNPA3
HNRNPAB	Not Detected
HNRNPC	Not Detected
HNRNPF	Not Detected
HNRNPH1	HNRNPH1
HNRNPK	HNRNPK
HNRNPL	HNRNPL
HNRNPM	HNRNPM
HNRNPR	Not Detected
HNRNPU	HNRNPU
HNRNPUL1	Not Detected
HNRNPUL2	HNRNPUL2
HP1BP3	Not Detected
HSD17B10	Not Detected
HSP90AA1	Not Detected
HSP90AB1	Not Detected
HSP90B1	Not Detected
HSPA1A	Not Detected
HSPA4	Not Detected
HSPA4L	Not Detected
HSPA5	Not Detected
HSPA6	Not Detected
HSPA8	Not Detected
HSPA9	Not Detected
HSPD1	Not Detected
HSPE1	Not Detected
HSPH1	Not Detected
HUWE1	Not Detected
HYOU1	Not Detected
IDH3B	Not Detected
IGF2BP1	Not Detected
IGF2BP3	Not Detected
IK	Not Detected
ILF2	Not Detected
ILF3	Not Detected
ILKAP	Not Detected
IMMT	Not Detected
IMPDH2	Not Detected
IRF2BP2	IRF2BP2
IRGQ	Not Detected
IRS4	Not Detected
ITGB1	Not Detected
KARS	Not Detected
KHDRBS1	Not Detected
KHSRP	Not Detected
KIAA0101	Not Detected
KIAA1143	Not Detected
KIF2A	Not Detected
KPNA2	Not Detected
KPNB1	Not Detected
KTN1	Not Detected
LARP1	Not Detected
LARP7	Not Detected
LASP1	Not Detected
LBR	Not Detected
LDHA	Not Detected
LDHB	Not Detected
LETM1	Not Detected
LIMD2	Not Detected
LMNA	Not Detected
LMNB1	Not Detected
LRRC47	Not Detected
LRRC59	Not Detected
LSR	Not Detected
LTV1	Not Detected
LUC7L	Not Detected
LUC7L2	LUC7L2
LUC7L3	LUC7L3
MAGED2	Not Detected
MAP2K4	Not Detected
MAP4	Not Detected
MAP4K4	Not Detected
MAP7	Not Detected
MAPK3	Not Detected
MAPRE1	Not Detected
MARCKSL1	Not Detected
MAT2A	Not Detected
MATR3	Not Detected
MCCC1	MCCC1
MCCC2	MCCC2
MCM3	MCM3
MCM4	Not Detected
MCM6	Not Detected
MCM7	Not Detected
MDC1	Not Detected
MDH2	Not Detected
MEA1	Not Detected
MFAP1	Not Detected
MKI67	Not Detected
MLLT4	Not Detected
MMTAG2	Not Detected
MPG	MPG
MPST	Not Detected
MRE11A	Not Detected
MRPL11	Not Detected
MRPL12	Not Detected
MRPL14	Not Detected
MRPL38	Not Detected
MRPL45	Not Detected
MRPL46	Not Detected
MRPS12	MRPS12
MRPS26	Not Detected
MRPS36	Not Detected
MRTO4	Not Detected
MSN	Not Detected
MTHFD1	Not Detected
muh002	Not Detected
MYBBP1A	Not Detected
MYH10	Not Detected
MYH9	MYH9
MYL12B	Not Detected
MYL6	Not Detected
NAP1L1	Not Detected
NAP1L4	Not Detected
NASP	Not Detected
NCBP1	Not Detected
NCL	Not Detected
NDRG1	Not Detected
NDUFA2	Not Detected
NDUFS1	Not Detected
NDUFS6	Not Detected
NEDD8	Not Detected
NELFE	Not Detected
NHP2	Not Detected
NHP2L1	Not Detected
NME2	Not Detected
NONO	NONO
NOP2	Not Detected
NOP56	Not Detected
NOP58	Not Detected
NOSIP	Not Detected
NPM1	Not Detected
NSFL1C	Not Detected
NUCKS1	Not Detected
NUDC	Not Detected
NUDT21	Not Detected
NUDT5	Not Detected
NUFIP2	Not Detected
NUMA1	Not Detected
NUP214	Not Detected
NUP93	Not Detected
NUP98	Not Detected
OAS1	Not Detected
OLA1	Not Detected
P4HB	Not Detected
P56181-2	Not Detected
PA2G4	Not Detected
PABPC1	Not Detected
PABPC4	Not Detected
PAFAH1B3	Not Detected
PAICS	Not Detected
PAK2	Not Detected
PARK7	PARK7
PARP1	PARP1
PAWR	Not Detected
PC	PC
PCBP1	PCBP1
PCBP2	Not Detected
PCCA	Not Detected
PCMT1	PCMT1
PCNP	Not Detected
PDAP1	Not Detected
PDCD5	Not Detected
PDHA1	Not Detected
PDHB	Not Detected
PDIA3	Not Detected
PDIA4	Not Detected
PDIA6	Not Detected
PDLIM1	Not Detected
PDLIM7	Not Detected
PEBP1	Not Detected
PFAS	Not Detected
PFDN1	Not Detected
PFDN2	Not Detected
PFKL	Not Detected
PFKP	Not Detected
PFN1	Not Detected
PGAM1	Not Detected
PGAM5	Not Detected
PGK1	Not Detected
PGM1	Not Detected
PHF6	PHF6
PHGDH	Not Detected
PIN4	Not Detected
PKM	PKM
PLK1	Not Detected
PLS3	Not Detected
PNPO	Not Detected
PNPT1	Not Detected
POLDIP3	Not Detected
POLR1C	Not Detected
PPA1	Not Detected
PPIA	PPIA
PPIB	PPIB
PPIL1	Not Detected
PPIL4	Not Detected
PPM1G	Not Detected
PPP1CA	Not Detected
PPP1R10	Not Detected
PPP1R12A	Not Detected
PPP1R7	Not Detected
PPP2R1A	Not Detected
PPP2R5D	Not Detected
PRDX1	PRDX1
PRDX2	Not Detected
PRDX3	Not Detected
PRDX5	Not Detected
PRDX6	Not Detected
PRKCSH	Not Detected
PRKDC	Not Detected
PRMT1	Not Detected
PRMT5	Not Detected
PRPF4B	Not Detected
PRPF6	Not Detected
PRPS1	Not Detected
PRPSAP2	Not Detected
PRRC2A	Not Detected
PSMA1	Not Detected
PSMC1	Not Detected
PSMD11	Not Detected
PSMD2	Not Detected
PSMD4	Not Detected
PSME3	Not Detected
PTBP1	PTBP1
PTMA	Not Detected
PTMS	Not Detected
PTRF	Not Detected
PWP1	Not Detected
Q14195-2	Not Detected
Q8N490-2	Not Detected
RAB11FIP1	Not Detected
RAB1A	Not Detected
RAB5C	Not Detected
RAN	Not Detected
RANBP1	Not Detected
RANBP3	Not Detected
RAVER1	Not Detected
RBBP4	Not Detected
RBBP7	Not Detected
RBM14	RBM14
RBM17	Not Detected
RBM28	Not Detected
RBM3	Not Detected
RBM39	RBM39
RBM4	Not Detected
RBMX	Not Detected
RCC2	RCC2
RCN1	Not Detected
RHOA	Not Detected
RP9	Not Detected
RPL10	RPL10
RPL10A	Not Detected
RPL11	RPL11
RPL12	RPL12
RPL13	Not Detected
RPL13A	Not Detected
RPL14	Not Detected
RPL15	Not Detected
RPL17	Not Detected
RPL18	Not Detected
RPL18A	Not Detected
RPL19	Not Detected
RPL21	RPL21
RPL22	RPL22
RPL23	RPL23
RPL23A	RPL23A
RPL24	Not Detected
RPL26	Not Detected
RPL27	Not Detected
RPL27A	RPL27A
RPL28	Not Detected
RPL29	Not Detected
RPL3	RPL3
RPL30	RPL30
RPL31	RPL31
RPL32	RPL32
RPL34	Not Detected
RPL35	Not Detected
RPL35A	Not Detected
RPL36	Not Detected
RPL36AL	Not Detected
RPL37A	RPL37A
RPL38	RPL38
RPL39	Not Detected
RPL4	Not Detected
RPL5	Not Detected
RPL6	Not Detected
RPL7	Not Detected
RPL7A	Not Detected
RPL8	Not Detected
RPL9	RPL9
RPLP0	Not Detected
RPLP1	Not Detected
RPLP2	RPLP2
RPN1	Not Detected
RPS10	Not Detected
RPS11	RPS11
RPS12	Not Detected
RPS13	RPS13
RPS14	RPS14
RPS15	Not Detected
RPS15A	RPS15A
RPS16	RPS16
RPS17	RPS17
RPS18	RPS18
RPS19	RPS19
RPS2	RPS2
RPS20	RPS20
RPS21	Not Detected
RPS23	Not Detected
RPS24	RPS24
RPS25	RPS25
RPS26	Not Detected
RPS27	Not Detected
RPS27A	RPS27A
RPS28	RPS28
RPS3	RPS3
RPS3A	RPS3A
RPS4X	RPS4X
RPS5	RPS5
RPS6	RPS6
RPS7	RPS7
RPS8	Not Detected
RPS9	Not Detected
RPSA	RPSA
RRP12	Not Detected
RRP15	Not Detected
RRP1B	RRP1B
RRP9	Not Detected
RRS1	Not Detected
RSL1D1	Not Detected
RSRC2	Not Detected
RTCB	Not Detected
RUVBL1	Not Detected
RUVBL2	Not Detected
SAE1	Not Detected
SAMHD1	Not Detected
SARNP	Not Detected
SARS	Not Detected
SARS2	Not Detected
SCRN1	Not Detected
SDHA	Not Detected
SDHB	Not Detected
SEC16A	Not Detected
SEC22B	Not Detected
SEC61B	Not Detected
SERBP1	SERBP1
SERPINH1	Not Detected
SET	Not Detected
SF1	SF1
SF3A1	Not Detected
SF3A3	Not Detected
SF3B1	Not Detected
SF3B2	Not Detected
SF3B3	Not Detected
SFPQ	SFPQ
SH3GL1	Not Detected
SHMT2	Not Detected
SLC1A5	Not Detected
SLC25A1	Not Detected
SLC25A3	Not Detected
SLC25A5	Not Detected
SLC25A6	Not Detected
SLIRP	Not Detected
SMAP	Not Detected
SMN1	Not Detected
SMNDC1	Not Detected
SNAP23	Not Detected
SNAP29	Not Detected
SND1	Not Detected
SNIP1	Not Detected
SNRNP200	Not Detected
SNRNP27	SNRNP27
SNRNP70	Not Detected
SNRPA1	Not Detected
SNRPC	Not Detected
SNRPE	Not Detected
SNW1	Not Detected
SOD1	Not Detected
SPAG9	Not Detected
SPC24	Not Detected
SPTAN1	Not Detected
SPTBN1	Not Detected
SREK1IP1	Not Detected
SRP14	SRP14
SRP19	Not Detected
SRP9	SRP9
SRRM1	Not Detected
SRRM2	Not Detected
SRSF1	Not Detected
SRSF10	Not Detected
SRSF11	Not Detected
SRSF2	Not Detected
SRSF3	SRSF3
SRSF4	Not Detected
SRSF5	Not Detected
SRSF6	Not Detected
SRSF7	Not Detected
SRSF9	Not Detected
SSB	Not Detected
SSBP1	Not Detected
STIP1	Not Detected
STMN1	Not Detected
STOML2	Not Detected
STRAP	Not Detected
SUB1	SUB1
SUCLG1	Not Detected
SUMF2	Not Detected
SUMO1	Not Detected
SUMO2	Not Detected
SUPT6H	Not Detected
TAGLN2	TAGLN2
TALDO1	Not Detected
TBCA	Not Detected
TBCB	Not Detected
TCEB2	Not Detected
TCOF1	Not Detected
TCP1	Not Detected
TECR	Not Detected
TES	Not Detected
THRAP3	THRAP3
TIMM50	Not Detected
TIMM8B	Not Detected
TJP2	Not Detected
TKT	Not Detected
TLN1	Not Detected
TMA16	Not Detected
TMED10	Not Detected
TMPO	Not Detected
TMSB10	Not Detected
TMSB4X	Not Detected
TOMM34	Not Detected
TPI1	Not Detected
TPM3	Not Detected
TPM4	Not Detected
TPT1	Not Detected
TRA2A	Not Detected
TRA2B	Not Detected
TRIM28	Not Detected
TRMT1	Not Detected
TRMT112	Not Detected
TUBA1B	Not Detected
TUBA1C	Not Detected
TUBB	Not Detected
TUBB2A	Not Detected
TUBB4B	Not Detected
TUBB8	Not Detected
TUFM	TUFM
TWF1	Not Detected
TXLNG	Not Detected
TXN	TXN
U2AF1	Not Detected
U2AF2	U2AF2
U2SURP	Not Detected
UBA1	Not Detected
UBA2	Not Detected
UBA52	Not Detected
UBAP2L	Not Detected
UBQLN4	Not Detected
UBXN1	Not Detected
UBXN4	Not Detected
UCHL1	Not Detected
UQCRFS1	Not Detected
USP10	Not Detected
USP5	Not Detected
VAMP3	Not Detected
VAMP8	Not Detected
VAPA	Not Detected
VARS	Not Detected
VCP	Not Detected
VDAC1	Not Detected
VDAC2	Not Detected
VIM	Not Detected
WARS	Not Detected
WIBG	Not Detected
XRCC1	Not Detected
XRCC5	Not Detected
XRCC6	Not Detected
XRN2	Not Detected
YARS	Not Detected
YBX1	Not Detected
YBX3	Not Detected
YRDC	Not Detected
YWHAB	Not Detected
YWHAE	Not Detected
YWHAH	Not Detected
YWHAQ	Not Detected
YWHAZ	Not Detected
ZC3HAV1	Not Detected
ZMAT2	Not Detected
ZNF326	Not Detected
ZNF706	Not Detected
ZYX	Not Detected
ATP5C1	ATP5C1
ALKBH5	ALKBH5
CSNK1D	CSNK1D
MRPS11	MRPS11
FAM32A	FAM32A
DDX3X	DDX3X
EIF1AX	EIF1AX
HSPA1A;HSPA1B	HSPA1A;HSPA1B
FKBP3	FKBP3
KRT2	KRT2
KRT1	KRT1
KRT8	KRT8
KRT9	KRT9
RPL17;RPL17-C18orf32	RPL17;RPL17-C18orf32
ANXA2;ANXA2P2	ANXA2;ANXA2P2
RPS19BP1	RPS19BP1
SET;SETSIP	SET;SETSIP
ARRB2;DKFZp686L0365	ARRB2;DKFZp686L0365
MIF	MIF
RBM42	RBM42
KRT10	KRT10
KRT19	KRT19
