# Supplementary material for: SARS-CoV-2 genomes from Saudi Arabia implicate nucleocapsid mutations in host response and increased viral load
Source: Nat Commun. 2022 Feb 1;13:601. doi: 10.1038/s41467-022-28287-8 (PMC8807822; doi:10.1038/s41467-022-28287-8)
Supplement: Supplementary file 12 — Source Data [file 41467_2022_28287_MOESM12_ESM.xlsx]

## Sheet: Figure 1B-C
			Figure 1B, samples						Figure 1C, reported incidences
month	5-day interval		Madinah	Makkah	Jeddah	Riyadh	Eastern Region		madinah_incidences	makkah_incidences	jeddah_incidences	riyadh_incidences	khobar_incidences
March	1
	2									1		1
	3									23.5	1.25	5.66667
	4			1					1	4.2	6.6	22.4
	5		3	40	4				3.5	17.2	32.3333	48	3.33333
	6		24	1	7				11.1667	21	14.6667	33.8333	3
April	1		58	2	17				33.2	41.4	25.4	28.6	3
	2		3	80	16				70.4	77	46.2	78	0.75
	3		2	26	17				87.2	81.4	81.8	114	0.75
	4		3	12	6				195.8	319.6	189	136.4	2.2
	5		38	28	31				207.8	280.4	184	177.8	20.8
	6		6	24	18				211.2	300	208.4	254.8	26.6
May	1		1	1					171.4	279.4	289.6	156	58.4
	2		11						264.2	339.6	312.6	307	56.2
	3		10						185.8	371	404	570.4	47.6
	4								272.4	411.4	377.8	677.8	63.4
	5				45				148.6	380.4	399.6	789.2	59.6
	6		16						49.3333	154.5	343.667	614	37.6667
June	1		11		23	17			129.4	279.6	397.4	706.6	56.6
	2						3		119.2	368.6	425.8	1062	118
	3		68			20	2		143.6	286.8	432	1539	139.4
	4		16		20	3	1		157.8	336	345.2	1262.4	129.8
	5		10	10	26				145.2	267.8	291.2	284	138.6
	6		12	4	32		12		154.2	293.2	168.6	335.2	100.6
July	1			2					126.2	214	172	360.4	100.2
	2								136.4	110.8	229.2	308.2	43.4
	3								83	110.8	239.8	230	39.2
	4		7			7			69.4	134.8	227.8	180.4	35.6
	5								62.8	124.6	61.6	132.4	28
	6					15			59.6667	107.833	45.1667	107.833	17.6667
August	1								43.4	88.4	56.4	96.4	7.6
	2								54.6	78	49.8	97	10.4
	3					7			47.2	62	65.2	69.6	10.8
	4								54.8	73.8	51	52	11.8
	5		13						50	76.2	46.6	47.2	6.6
	6								44.8333	71.8333	54.5	49	8

## Sheet: Figure 3A
		Fraction of samples having mutations:					Fraction of samples having mutations:
	global samples	N_R203K+N_G204R	N_R203K+N_G204R+Spike_N501Y	Spike_D614G		Saudi samples	N_R203K+N_G204R	N_R203K+N_G204R+Spike_N501Y	Spike_D614G
Jan 2019	663	0.0015083	0	0.0316742
Feb 2019	1706	0.0586166	0	0.198124
Mar 2019	50491	0.191638	1.98055e-05	0.702165		80	0.0625	0	0.675
Apr 2019	50905	0.33759	0	0.861369		387	0.0620155	0	0.788114
May 2019	24988	0.368217	0	0.920522		84	0.309524	0	0.571429
Jun 2019	27620	0.455395	0.00115858	0.9626		290	0.22069	0	0.7
Jul 2019	29486	0.590721	0.000203486	0.979346		31	0.16129	0	0.967742
Aug 2019	32719	0.553165	3.05633e-05	0.984871		20	0	0	0.95
Sep 2019	34833	0.372262	0.000689002	0.99067
Oct 2019	58697	0.247389	0.00442953	0.987274
Nov 2019	78626	0.218846	0.031211	0.992369
Dec 2019	102065	0.314731	0.177005	0.989889
Jan 2020	182400	0.4671	0.366091	0.991628
Feb 2020	192913	0.559211	0.495659	0.990498
Mar 2020	172507	0.695711	0.680529	0.994389

## Sheet: Figure 4A
Amino Acid Substitution	(-Log10) SIFT Score
R203 to K203	0.96
G204 to R204	1.7

## Sheet: Figure 4B-C
In-vitro RIP qPCR (raw data and analysis, related to Figure-4B-C)									Figure-4B
Primers (region)	RIP-mutant (ct values)	RIP-wildtype (ct values)	Input-100% (ct values)	delta ct for mutant	delta ct for wildtype	% mutant	% wildtype
N1	22.6418	24.1423	21.6077	-1.03417	-2.53464	48.8295	17.2583
	22.6968	24.1297	21.6077	-1.08911	-2.52207	47.0051	17.4093
	22.8406	23.6635	21.6077	-1.23293	-2.05586	42.5453	24.0505
N2	22.9765	24.2858	21.7753	-1.20115	-2.51049	43.4927	17.5496
	23.0406	24.2504	21.7753	-1.26529	-2.47503	41.6015	17.9863
	23.141	23.8483	21.7753	-1.36568	-2.073	38.805	23.7665
E	25.8553	27.4708	24.3424	-1.51288	-3.12834	35.0412	11.4361
	25.6514	27.475	24.3424	-1.309	-3.13259	40.3601	11.4024
	25.9261	26.4655	24.3424	-1.58364	-2.12307	33.3639	22.9558
S	29.4095	30.7847	28.1451	-1.26442	-2.63968	41.6265	16.0464
	29.5758	30.52	28.0516	-1.52419	-2.46833	34.7676	18.07
	29.4934	30.5874	28.0635	-1.42984	-2.52386	37.1171	17.3877
Orf1ab	30.4508	31.2305	28.7312	-1.71969	-2.49937	30.3615	17.6854
	30.4642	31.0837	28.8575	-1.60669	-2.22618	32.8351	21.3723
	30.4102	31.1797	28.9079	-1.50232	-2.27188	35.2984	20.706
(Data of Figure-4 C)
	N mutant			N wildtype			p values (t test)
N1	48.8295	47.0051	42.5453	17.2583	17.4093	24.0505	0.000806
N2	43.4927	41.6015	38.805	17.5496	17.9863	23.7665	0.000885
E	35.0412	40.3601	33.3639	11.4361	11.4024	22.9558	0.008737
S	41.6265	34.7676	37.1171	16.0464	18.07	17.3877	0.000596
ORF1ab	30.3615	32.8351	35.2984	17.6854	21.3723	20.706	0.002092

## Sheet: Figure 4E_GO_Biological_Process
Term	P.value	Adjusted.P.value	Old.P.value	Old.Adjusted.P.value	Odds.Ratio	Combined.Score	Genes	var	contrast	IN	OUT	bg_IN	bg_OUT	log_odds
regulation of cellular response to heat (GO:1900034)	2.35e-05	0.0274382	0	0	27.5579	293.688	AKT1S1;NUP153;NUP98;EIF4G1	GO_Biological_Process_2017b	mutant_vs_control	4	39	16	672	2.10692
negative regulation of tRNA export from nucleus (GO:2000239)	9.42e-05	0.0487343	0	0	194.654	1804.52	NUP153;RANGAP1	GO_Biological_Process_2017b	mutant_vs_control	2	41	2	686	4.06451
negative regulation of ribosomal subunit export from nucleus (GO:2000201)	0.000125389	0.0487343	0	0	162.203	1457.25	NUP153;RANGAP1	GO_Biological_Process_2017b	mutant_vs_control	2	41	2	686	4.06451
regulation of miRNA mediated inhibition of translation (GO:1905616)	0.000224642	0.0508737	0	0	28.7091	241.186	NUP153;NUP98;EIF4G1	GO_Biological_Process_2017b	mutant_vs_control	3	40	8	680	2.67243
regulation of production of miRNAs involved in gene silencing by miRNA (GO:1903798)	0.000224642	0.0508737	0	0	28.7091	241.186	NUP153;NUP98;EIF4G1	GO_Biological_Process_2017b	mutant_vs_control	3	40	8	680	2.67243
NLS-bearing protein import into nucleus (GO:0006607)	0.000305417	0.0508737	0	0	25.7315	208.266	KPNA6;NUP153;NUP98	GO_Biological_Process_2017b	mutant_vs_control	3	40	10	678	2.34625
positive regulation of gene silencing by miRNA (GO:2000637)	0.000305417	0.0508737	0	0	25.7315	208.266	NUP153;NUP98;EIF4G1	GO_Biological_Process_2017b	mutant_vs_control	3	40	8	680	2.67243
viral DNA repair (GO:0046787)	0.000381798	0.0543616	0	0	13.0184	102.463	MSH6;RPS27L;NUP153;NUP98	GO_Biological_Process_2017b	mutant_vs_control	4	39	15	673	2.20217
protein autosumoylation (GO:1990466)	0.000420864	0.0543616	0	0	22.9523	178.413	NUP153;NUP98;RANGAP1	GO_Biological_Process_2017b	mutant_vs_control	3	40	10	678	2.34625
protein sumoylation (GO:0016925)	0.000497858	0.0543616	0	0	21.6174	164.404	NUP153;NUP98;RANGAP1	GO_Biological_Process_2017b	mutant_vs_control	3	40	10	678	2.34625
regulation of gene silencing by miRNA (GO:0060964)	0.000561158	0.0543616	0	0	20.7135	155.051	NUP153;NUP98;EIF4G1	GO_Biological_Process_2017b	mutant_vs_control	3	40	10	678	2.34625
negative regulation of cellular response to heat (GO:1900035)	0.00060609	0.0543616	0	0	20.1517	149.293	AKT1S1;NUP153;NUP98	GO_Biological_Process_2017b	mutant_vs_control	3	40	15	673	1.75061
positive regulation of cellular response to heat (GO:1900036)	0.00060609	0.0543616	0	0	20.1517	149.293	AKT1S1;NUP153;NUP98	GO_Biological_Process_2017b	mutant_vs_control	3	40	15	673	1.75061
regulation of mRNA export from nucleus in response to heat stress (GO:2000728)	0.000702713	0.0553154	0	0	19.1144	138.781	AKT1S1;NUP153;NUP98	GO_Biological_Process_2017b	mutant_vs_control	3	40	16	672	1.65535
regulation of translation by machinery localization (GO:0043143)	0.000787957	0.0553154	0	0	10.6704	76.2517	RPS27L;PRPF19;YARS2;EIF4G1	GO_Biological_Process_2017b	mutant_vs_control	4	39	48	640	0.451563
mitotic nuclear pore complex reassembly (GO:0007087)	0.000837033	0.0553154	0	0	54.0352	382.875	NUP153;NUP98	GO_Biological_Process_2017b	mutant_vs_control	2	41	5	683	2.73626
protein localization to cell leading edge (GO:1902463)	0.00111002	0.0553154	0	0	46.3089	315.057	PRPF19;CORO1B	GO_Biological_Process_2017b	mutant_vs_control	2	41	2	686	4.06451
negative regulation of gene silencing by miRNA (GO:0060965)	0.00111643	0.0553154	0	0	16.1943	110.083	NUP153;NUP98;EIF4G1	GO_Biological_Process_2017b	mutant_vs_control	3	40	19	669	1.40097
negative regulation of TORC2 signaling (GO:1903940)	0.0014201	0.0553154	0	0	40.5142	265.653	GSK3A;AKT1S1	GO_Biological_Process_2017b	mutant_vs_control	2	41	2	686	4.06451
actomyosin contractile ring actin filament bundle assembly (GO:0071519)	0.0014201	0.0553154	0	0	40.5142	265.653	PAWR;CORO1B	GO_Biological_Process_2017b	mutant_vs_control	2	41	4	684	3.0603
actin filament bundle assembly (GO:0051017)	0.0014201	0.0553154	0	0	40.5142	265.653	PAWR;CORO1B	GO_Biological_Process_2017b	mutant_vs_control	2	41	4	684	3.0603
contractile actin filament bundle assembly (GO:0030038)	0.0014201	0.0553154	0	0	40.5142	265.653	PAWR;CORO1B	GO_Biological_Process_2017b	mutant_vs_control	2	41	4	684	3.0603
parallel actin filament bundle assembly (GO:0030046)	0.0014201	0.0553154	0	0	40.5142	265.653	PAWR;CORO1B	GO_Biological_Process_2017b	mutant_vs_control	2	41	4	684	3.0603
positive regulation of mitochondrial outer membrane permeabilization involved in apoptotic signaling pathway (GO:1901030)	0.00164719	0.0553154	0	0	37.394	239.646	DYNC1H1;GSK3A	GO_Biological_Process_2017b	mutant_vs_control	2	41	4	684	3.0603
actin rod assembly (GO:0031247)	0.00164719	0.0553154	0	0	37.394	239.646	PAWR;CORO1B	GO_Biological_Process_2017b	mutant_vs_control	2	41	5	683	2.73626
establishment of mitotic spindle asymmetry (GO:0061867)	0.00189042	0.0553154	0	0	34.7195	217.725	DYNC1H1;DCTN2	GO_Biological_Process_2017b	mutant_vs_control	2	41	7	681	2.2466
mitotic spindle disassembly (GO:0051228)	0.00201804	0.0553154	0	0	33.5206	208.016	DYNC1H1;DCTN2	GO_Biological_Process_2017b	mutant_vs_control	2	41	7	681	2.2466
mitotic spindle organization in nucleus (GO:0030472)	0.00201804	0.0553154	0	0	33.5206	208.016	DYNC1H1;DCTN2	GO_Biological_Process_2017b	mutant_vs_control	2	41	7	681	2.2466
mitotic spindle organization (GO:0007052)	0.00201804	0.0553154	0	0	33.5206	208.016	DYNC1H1;DCTN2	GO_Biological_Process_2017b	mutant_vs_control	2	41	8	680	2.05184
microtubule anchoring at mitotic spindle pole body (GO:1990810)	0.00201804	0.0553154	0	0	33.5206	208.016	DYNC1H1;DCTN2	GO_Biological_Process_2017b	mutant_vs_control	2	41	8	680	2.05184
mitotic spindle elongation during mitotic anaphase (GO:0061805)	0.00214965	0.0553154	0	0	32.4016	199.025	DYNC1H1;DCTN2	GO_Biological_Process_2017b	mutant_vs_control	2	41	7	681	2.2466
mitotic spindle elongation during mitotic prophase (GO:0061804)	0.00214965	0.0553154	0	0	32.4016	199.025	DYNC1H1;DCTN2	GO_Biological_Process_2017b	mutant_vs_control	2	41	7	681	2.2466
tRNA re-export from nucleus (GO:0071528)	0.00228522	0.0553154	0	0	31.3548	190.678	NUP153;NUP98	GO_Biological_Process_2017b	mutant_vs_control	2	41	6	682	2.47111
nuclear pore complex assembly (GO:0051292)	0.00228522	0.0553154	0	0	31.3548	190.678	NUP153;NUP98	GO_Biological_Process_2017b	mutant_vs_control	2	41	4	684	3.0603
regulation of intestinal D-glucose absorption (GO:1903985)	0.00228522	0.0553154	0	0	31.3548	190.678	NUP153;NUP98	GO_Biological_Process_2017b	mutant_vs_control	2	41	4	684	3.0603
regulation of glucose transport (GO:0010827)	0.00228522	0.0553154	0	0	31.3548	190.678	NUP153;NUP98	GO_Biological_Process_2017b	mutant_vs_control	2	41	4	684	3.0603
DNA replication (GO:0006260)	0.00245079	0.0553154	0	0	12.1936	73.3002	NUP98;EIF4G1;MCM2	GO_Biological_Process_2017b	mutant_vs_control	3	40	16	672	1.65535
regulation of glucose import (GO:0046324)	0.00271557	0.0553154	0	0	28.5839	168.895	NUP153;NUP98	GO_Biological_Process_2017b	mutant_vs_control	2	41	4	684	3.0603
G2/M transition of mitotic cell cycle (GO:0000086)	0.00273891	0.0553154	0	0	11.7106	69.095	DYNC1H1;DCTN2;CKAP5	GO_Biological_Process_2017b	mutant_vs_control	3	40	18	670	1.48113
positive regulation of glucose transport (GO:0010828)	0.00286684	0.0553154	0	0	27.7659	162.556	NUP153;NUP98	GO_Biological_Process_2017b	mutant_vs_control	2	41	4	684	3.0603
spliceosomal tri-snRNP complex assembly (GO:0000244)	0.00286684	0.0553154	0	0	27.7659	162.556	SART3;PRPF19	GO_Biological_Process_2017b	mutant_vs_control	2	41	9	679	1.87979
negative regulation of glucose transport (GO:0010829)	0.00318102	0.0553154	0	0	26.2624	151.023	NUP153;NUP98	GO_Biological_Process_2017b	mutant_vs_control	2	41	5	683	2.73626
pore formation by virus in membrane of host cell (GO:0039707)	0.00334388	0.0553154	0	0	25.57	145.765	NUP153;NUP98	GO_Biological_Process_2017b	mutant_vs_control	2	41	6	682	2.47111
superinfection exclusion (GO:0098669)	0.00334388	0.0553154	0	0	25.57	145.765	NUP153;NUP98	GO_Biological_Process_2017b	mutant_vs_control	2	41	6	682	2.47111
viral genome circularization (GO:0099009)	0.00334388	0.0553154	0	0	25.57	145.765	NUP153;NUP98	GO_Biological_Process_2017b	mutant_vs_control	2	41	6	682	2.47111
viral gene expression (GO:0019080)	0.00334388	0.0553154	0	0	25.57	145.765	NUP153;NUP98	GO_Biological_Process_2017b	mutant_vs_control	2	41	6	682	2.47111
viral scaffold assembly and maintenance (GO:0046807)	0.00334388	0.0553154	0	0	25.57	145.765	NUP153;NUP98	GO_Biological_Process_2017b	mutant_vs_control	2	41	6	682	2.47111
transport of virus (GO:0046794)	0.00334388	0.0553154	0	0	25.57	145.765	NUP153;NUP98	GO_Biological_Process_2017b	mutant_vs_control	2	41	6	682	2.47111
steroid hormone receptor import into nucleus (GO:0002146)	0.00334388	0.0553154	0	0	25.57	145.765	NUP153;NUP98	GO_Biological_Process_2017b	mutant_vs_control	2	41	8	680	2.05184
latent virus replication (GO:0019045)	0.00334388	0.0553154	0	0	25.57	145.765	NUP153;NUP98	GO_Biological_Process_2017b	mutant_vs_control	2	41	6	682	2.47111
viral tropism switching (GO:0098678)	0.00334388	0.0553154	0	0	25.57	145.765	NUP153;NUP98	GO_Biological_Process_2017b	mutant_vs_control	2	41	6	682	2.47111
virus baseplate assembly (GO:0098045)	0.00334388	0.0553154	0	0	25.57	145.765	NUP153;NUP98	GO_Biological_Process_2017b	mutant_vs_control	2	41	6	682	2.47111
maintenance of viral latency (GO:0019044)	0.00334388	0.0553154	0	0	25.57	145.765	NUP153;NUP98	GO_Biological_Process_2017b	mutant_vs_control	2	41	6	682	2.47111
viral latency (GO:0019042)	0.00334388	0.0553154	0	0	25.57	145.765	NUP153;NUP98	GO_Biological_Process_2017b	mutant_vs_control	2	41	6	682	2.47111
recruitment of helicase-primase complex to DNA lesions (GO:0046799)	0.00334388	0.0553154	0	0	25.57	145.765	NUP153;NUP98	GO_Biological_Process_2017b	mutant_vs_control	2	41	6	682	2.47111
virus tail fiber assembly (GO:0098004)	0.00334388	0.0553154	0	0	25.57	145.765	NUP153;NUP98	GO_Biological_Process_2017b	mutant_vs_control	2	41	6	682	2.47111
mRNA-binding (hnRNP) protein import into nucleus (GO:0006609)	0.00334388	0.0553154	0	0	25.57	145.765	NUP153;NUP98	GO_Biological_Process_2017b	mutant_vs_control	2	41	8	680	2.05184
cap snatching (GO:0075526)	0.00334388	0.0553154	0	0	25.57	145.765	NUP153;NUP98	GO_Biological_Process_2017b	mutant_vs_control	2	41	6	682	2.47111
protein import into nucleus, substrate release (GO:0000061)	0.00334388	0.0553154	0	0	25.57	145.765	NUP153;NUP98	GO_Biological_Process_2017b	mutant_vs_control	2	41	8	680	2.05184
viral process (GO:0016032)	0.00334388	0.0553154	0	0	25.57	145.765	NUP153;NUP98	GO_Biological_Process_2017b	mutant_vs_control	2	41	6	682	2.47111
negative regulation of TOR signaling (GO:0032007)	0.00334388	0.0553154	0	0	25.57	145.765	GSK3A;AKT1S1	GO_Biological_Process_2017b	mutant_vs_control	2	41	2	686	4.06451
negative regulation of protein kinase activity (GO:0006469)	0.00344418	0.0553154	0	0	10.7712	61.0842	AKT1S1;TARDBP;TTN	GO_Biological_Process_2017b	mutant_vs_control	3	40	9	679	2.50038
transmission of virus (GO:0019089)	0.00351059	0.0553154	0	0	24.9131	140.808	NUP153;NUP98	GO_Biological_Process_2017b	mutant_vs_control	2	41	6	682	2.47111
catenin import into nucleus (GO:0035411)	0.00351059	0.0553154	0	0	24.9131	140.808	NUP153;NUP98	GO_Biological_Process_2017b	mutant_vs_control	2	41	8	680	2.05184
establishment of viral latency (GO:0019043)	0.00351059	0.0553154	0	0	24.9131	140.808	NUP153;NUP98	GO_Biological_Process_2017b	mutant_vs_control	2	41	6	682	2.47111
viral translation (GO:0019081)	0.00351059	0.0553154	0	0	24.9131	140.808	NUP153;NUP98	GO_Biological_Process_2017b	mutant_vs_control	2	41	6	682	2.47111
uncoating of virus (GO:0019061)	0.00351059	0.0553154	0	0	24.9131	140.808	NUP153;NUP98	GO_Biological_Process_2017b	mutant_vs_control	2	41	6	682	2.47111
transcription factor import into nucleus (GO:0042991)	0.00351059	0.0553154	0	0	24.9131	140.808	NUP153;NUP98	GO_Biological_Process_2017b	mutant_vs_control	2	41	8	680	2.05184
viral translational frameshifting (GO:0075523)	0.00351059	0.0553154	0	0	24.9131	140.808	NUP153;NUP98	GO_Biological_Process_2017b	mutant_vs_control	2	41	6	682	2.47111
proteasome core complex import into nucleus (GO:1990236)	0.00351059	0.0553154	0	0	24.9131	140.808	NUP153;NUP98	GO_Biological_Process_2017b	mutant_vs_control	2	41	8	680	2.05184
viral capsid secondary envelopment (GO:0046745)	0.00351059	0.0553154	0	0	24.9131	140.808	NUP153;NUP98	GO_Biological_Process_2017b	mutant_vs_control	2	41	6	682	2.47111
ribosomal skipping (GO:0075524)	0.00351059	0.0553154	0	0	24.9131	140.808	NUP153;NUP98	GO_Biological_Process_2017b	mutant_vs_control	2	41	6	682	2.47111
splicing factor protein import into nucleus (GO:0035048)	0.00351059	0.0553154	0	0	24.9131	140.808	NUP153;NUP98	GO_Biological_Process_2017b	mutant_vs_control	2	41	8	680	2.05184
viral protein processing (GO:0019082)	0.00351059	0.0553154	0	0	24.9131	140.808	NUP153;NUP98	GO_Biological_Process_2017b	mutant_vs_control	2	41	6	682	2.47111
ribonucleoprotein complex import into nucleus (GO:0071167)	0.0036811	0.0557424	0	0	24.289	136.129	NUP153;NUP98	GO_Biological_Process_2017b	mutant_vs_control	2	41	8	680	2.05184
release from viral latency (GO:0019046)	0.0036811	0.0557424	0	0	24.289	136.129	NUP153;NUP98	GO_Biological_Process_2017b	mutant_vs_control	2	41	8	680	2.05184
virion maturation (GO:0098677)	0.0036811	0.0557424	0	0	24.289	136.129	NUP153;NUP98	GO_Biological_Process_2017b	mutant_vs_control	2	41	6	682	2.47111
negative regulation of TORC1 signaling (GO:1904262)	0.00403352	0.0589837	0	0	23.1301	127.519	GSK3A;AKT1S1	GO_Biological_Process_2017b	mutant_vs_control	2	41	2	686	4.06451
latency-replication decision (GO:0098689)	0.0042154	0.0589837	0	0	22.591	123.551	NUP153;NUP98	GO_Biological_Process_2017b	mutant_vs_control	2	41	7	681	2.2466
sterol regulatory element binding protein import into nucleus (GO:0035105)	0.0042154	0.0589837	0	0	22.591	123.551	NUP153;NUP98	GO_Biological_Process_2017b	mutant_vs_control	2	41	8	680	2.05184
lamin depolymerization (GO:0007078)	0.0042154	0.0589837	0	0	22.591	123.551	NUP153;NUP98	GO_Biological_Process_2017b	mutant_vs_control	2	41	8	680	2.05184
plastid translation (GO:0032544)	0.00425137	0.0589837	0	0	9.97047	54.4439	RPS27L;YARS2;EIF4G1	GO_Biological_Process_2017b	mutant_vs_control	3	40	45	643	0.0998562
maintenance of translational fidelity (GO:1990145)	0.00425137	0.0589837	0	0	9.97047	54.4439	RPS27L;YARS2;EIF4G1	GO_Biological_Process_2017b	mutant_vs_control	3	40	45	643	0.0998562
N-terminal peptidyl-proline dimethylation involved in translation (GO:0071891)	0.00432995	0.0589837	0	0	9.9035	53.8968	RPS27L;YARS2;EIF4G1	GO_Biological_Process_2017b	mutant_vs_control	3	40	45	643	0.0998562
ribosomal protein import into nucleus (GO:0006610)	0.00440102	0.0589837	0	0	22.0765	119.785	NUP153;NUP98	GO_Biological_Process_2017b	mutant_vs_control	2	41	8	680	2.05184
viral translational termination-reinitiation (GO:0075525)	0.00440102	0.0589837	0	0	22.0765	119.785	NUP153;NUP98	GO_Biological_Process_2017b	mutant_vs_control	2	41	10	678	1.72566
mitotic nuclear envelope disassembly (GO:0007077)	0.00440102	0.0589837	0	0	22.0765	119.785	NUP153;NUP98	GO_Biological_Process_2017b	mutant_vs_control	2	41	8	680	2.05184
modulation by virus of host morphology or physiology (GO:0019048)	0.00459037	0.0608224	0	0	21.5848	116.208	NUP153;NUP98	GO_Biological_Process_2017b	mutant_vs_control	2	41	6	682	2.47111
cytoplasmic translation (GO:0002181)	0.00465312	0.0609612	0	0	9.64432	51.7921	RPS27L;YARS2;EIF4G1	GO_Biological_Process_2017b	mutant_vs_control	3	40	47	641	0.0326261
IRES-dependent viral translational initiation (GO:0075522)	0.00478345	0.0617602	0	0	21.1145	112.806	NUP153;NUP98	GO_Biological_Process_2017b	mutant_vs_control	2	41	11	677	1.58603
translational termination (GO:0006415)	0.00482005	0.0617602	0	0	9.51971	50.7874	RPS27L;YARS2;EIF4G1	GO_Biological_Process_2017b	mutant_vs_control	3	40	47	641	0.0326261
RNA polymerase II complex import to nucleus (GO:0044376)	0.00498023	0.0621654	0	0	20.6642	109.568	NUP153;NUP98	GO_Biological_Process_2017b	mutant_vs_control	2	41	9	679	1.87979
mitotic spindle elongation (GO:0000022)	0.00498023	0.0621654	0	0	20.6642	109.568	DYNC1H1;DCTN2	GO_Biological_Process_2017b	mutant_vs_control	2	41	8	680	2.05184
translational elongation (GO:0006414)	0.00507718	0.0621654	0	0	9.33868	49.3362	RPS27L;YARS2;EIF4G1	GO_Biological_Process_2017b	mutant_vs_control	3	40	51	637	-0.0942414
SMAD protein import into nucleus (GO:0007184)	0.00518069	0.0621654	0	0	20.2327	106.481	NUP153;NUP98	GO_Biological_Process_2017b	mutant_vs_control	2	41	8	680	2.05184
viral tail assembly (GO:0098003)	0.00538483	0.0621654	0	0	19.8188	103.537	NUP153;NUP98	GO_Biological_Process_2017b	mutant_vs_control	2	41	8	680	2.05184
viral genome packaging (GO:0019072)	0.00538483	0.0621654	0	0	19.8188	103.537	NUP153;NUP98	GO_Biological_Process_2017b	mutant_vs_control	2	41	8	680	2.05184
regulation of mitotic spindle assembly (GO:1901673)	0.00538483	0.0621654	0	0	19.8188	103.537	DYNC1H1;PIN1	GO_Biological_Process_2017b	mutant_vs_control	2	41	9	679	1.87979
viral capsid assembly (GO:0019069)	0.00538483	0.0621654	0	0	19.8188	103.537	NUP153;NUP98	GO_Biological_Process_2017b	mutant_vs_control	2	41	8	680	2.05184
viral genome maturation (GO:0019070)	0.00538483	0.0621654	0	0	19.8188	103.537	NUP153;NUP98	GO_Biological_Process_2017b	mutant_vs_control	2	41	8	680	2.05184
viral head-tail joining (GO:0098005)	0.00538483	0.0621654	0	0	19.8188	103.537	NUP153;NUP98	GO_Biological_Process_2017b	mutant_vs_control	2	41	8	680	2.05184
mitochondrial translation (GO:0032543)	0.00552387	0.0631454	0	0	9.05168	47.0567	RPS27L;YARS2;EIF4G1	GO_Biological_Process_2017b	mutant_vs_control	3	40	45	643	0.0998562
negative regulation of peptidyl-threonine phosphorylation (GO:0010801)	0.00580405	0.0643878	0	0	19.0397	98.0392	TARDBP;EIF4G1	GO_Biological_Process_2017b	mutant_vs_control	2	41	4	684	3.0603
genome retention in viral capsid (GO:0046815)	0.00580405	0.0643878	0	0	19.0397	98.0392	NUP153;NUP98	GO_Biological_Process_2017b	mutant_vs_control	2	41	7	681	2.2466
transport of viral material towards nucleus (GO:0075606)	0.0060191	0.0643878	0	0	18.6726	95.4696	NUP153;NUP98	GO_Biological_Process_2017b	mutant_vs_control	2	41	8	680	2.05184
viral penetration into host nucleus (GO:0075732)	0.0060191	0.0643878	0	0	18.6726	95.4696	NUP153;NUP98	GO_Biological_Process_2017b	mutant_vs_control	2	41	8	680	2.05184
actin-dependent intracellular transport of virus (GO:0075520)	0.0060191	0.0643878	0	0	18.6726	95.4696	NUP153;NUP98	GO_Biological_Process_2017b	mutant_vs_control	2	41	8	680	2.05184
microtubule-dependent intracellular transport of viral material (GO:0075519)	0.0060191	0.0643878	0	0	18.6726	95.4696	NUP153;NUP98	GO_Biological_Process_2017b	mutant_vs_control	2	41	8	680	2.05184
viral replication complex formation and maintenance (GO:0046786)	0.0060191	0.0643878	0	0	18.6726	95.4696	NUP153;NUP98	GO_Biological_Process_2017b	mutant_vs_control	2	41	7	681	2.2466
permeabilization of host organelle membrane involved in viral entry into host cell (GO:0039665)	0.00646001	0.0678592	0	0	17.9792	90.6535	NUP153;NUP98	GO_Biological_Process_2017b	mutant_vs_control	2	41	7	681	2.2466
lysis of host organelle involved in viral entry into host cell (GO:0039664)	0.00646001	0.0678592	0	0	17.9792	90.6535	NUP153;NUP98	GO_Biological_Process_2017b	mutant_vs_control	2	41	7	681	2.2466
viral budding (GO:0046755)	0.00668584	0.0684285	0	0	17.6514	88.3943	NUP153;NUP98	GO_Biological_Process_2017b	mutant_vs_control	2	41	9	679	1.87979
negative regulation of pathway-restricted SMAD protein phosphorylation (GO:0060394)	0.00668584	0.0684285	0	0	17.6514	88.3943	PIN1;TARDBP	GO_Biological_Process_2017b	mutant_vs_control	2	41	5	683	2.73626
tRNA aminoacylation for protein translation (GO:0006418)	0.00669026	0.0684285	0	0	8.4294	42.2069	RPS27L;YARS2;EIF4G1	GO_Biological_Process_2017b	mutant_vs_control	3	40	52	636	-0.124522
negative regulation of chaperone-mediated autophagy (GO:1904715)	0.00691522	0.0701144	0	0	17.3354	86.2266	PIN1;EIF4G1	GO_Biological_Process_2017b	mutant_vs_control	2	41	7	681	2.2466
negative regulation of autophagy of mitochondrion (GO:1903147)	0.00714815	0.0712372	0	0	17.0304	84.1454	GSK3A;EIF4G1	GO_Biological_Process_2017b	mutant_vs_control	2	41	8	680	2.05184
intrinsic apoptotic signaling pathway in response to DNA damage by p53 class mediator (GO:0042771)	0.00714815	0.0712372	0	0	17.0304	84.1454	MSH6;RPS27L	GO_Biological_Process_2017b	mutant_vs_control	2	41	5	683	2.73626
exit of virus from host cell nucleus (GO:0039674)	0.00836544	0.0819672	0	0	15.653	74.8786	NUP153;NUP98	GO_Biological_Process_2017b	mutant_vs_control	2	41	10	678	1.72566
insulin receptor signaling pathway involved in dauer larval development (GO:1903107)	0.00836544	0.0819672	0	0	15.653	74.8786	GSK3A;ATP6V1G1	GO_Biological_Process_2017b	mutant_vs_control	2	41	4	684	3.0603
positive regulation of cellular protein catabolic process (GO:1903364)	0.00887662	0.0862511	0	0	15.1623	71.632	GSK3A;EIF4G1	GO_Biological_Process_2017b	mutant_vs_control	2	41	8	680	2.05184
regulation of defense response to virus by virus (GO:0050690)	0.00913735	0.0866191	0	0	14.9283	70.0943	NUP153;NUP98	GO_Biological_Process_2017b	mutant_vs_control	2	41	7	681	2.2466
STAT protein import into nucleus (GO:0007262)	0.00913735	0.0866191	0	0	14.9283	70.0943	NUP153;NUP98	GO_Biological_Process_2017b	mutant_vs_control	2	41	8	680	2.05184
insulin receptor signaling pathway via phosphatidylinositol 3-kinase (GO:0038028)	0.00913735	0.0866191	0	0	14.9283	70.0943	GSK3A;ATP6V1G1	GO_Biological_Process_2017b	mutant_vs_control	2	41	4	684	3.0603
virus maturation (GO:0019075)	0.00993992	0.0912594	0	0	14.2676	65.7906	NUP153;NUP98	GO_Biological_Process_2017b	mutant_vs_control	2	41	8	680	2.05184
viral life cycle (GO:0019058)	0.00993992	0.0912594	0	0	14.2676	65.7906	NUP153;NUP98	GO_Biological_Process_2017b	mutant_vs_control	2	41	8	680	2.05184
negative regulation of endoplasmic reticulum stress-induced eIF2 alpha phosphorylation (GO:1903912)	0.00993992	0.0912594	0	0	14.2676	65.7906	TARDBP;EIF4G1	GO_Biological_Process_2017b	mutant_vs_control	2	41	11	677	1.58603
viral genome integration into host DNA (GO:0044826)	0.00993992	0.0912594	0	0	14.2676	65.7906	NUP153;NUP98	GO_Biological_Process_2017b	mutant_vs_control	2	41	8	680	2.05184
intracellular transport of virus (GO:0075733)	0.0102142	0.0923235	0	0	14.0601	64.4512	NUP153;NUP98	GO_Biological_Process_2017b	mutant_vs_control	2	41	9	679	1.87979
mitotic spindle assembly (GO:0090307)	0.0102142	0.0923235	0	0	14.0601	64.4512	DYNC1H1;DCTN2	GO_Biological_Process_2017b	mutant_vs_control	2	41	9	679	1.87979
intrinsic apoptotic signaling pathway in response to DNA damage (GO:0008630)	0.0107474	0.0951591	0	0	7.0525	31.9696	MSH6;RPS27L;GNL1	GO_Biological_Process_2017b	mutant_vs_control	3	40	8	680	2.67243
viral release from host cell (GO:0019076)	0.0107727	0.0951591	0	0	13.6627	61.9019	NUP153;NUP98	GO_Biological_Process_2017b	mutant_vs_control	2	41	8	680	2.05184
RNA export from nucleus (GO:0006405)	0.0107727	0.0951591	0	0	13.6627	61.9019	NUP98;CKAP5	GO_Biological_Process_2017b	mutant_vs_control	2	41	23	665	0.496097
virion assembly (GO:0019068)	0.0116354	0.0984375	0	0	13.1068	58.3738	NUP153;NUP98	GO_Biological_Process_2017b	mutant_vs_control	2	41	9	679	1.87979
protein import into nucleus (GO:0006606)	0.0123067	0.0984375	0	0	6.69774	29.454	NUP153;NUP98;TOR1AIP1	GO_Biological_Process_2017b	mutant_vs_control	3	40	19	669	1.40097
ciliary basal body-plasma membrane docking (GO:0097711)	0.0123067	0.0984375	0	0	6.69774	29.454	DYNC1H1;DCTN2;CKAP5	GO_Biological_Process_2017b	mutant_vs_control	3	40	13	675	1.96134
regulation of cellular response to oxidative stress (GO:1900407)	0.0128323	0.0984375	0	0	95.0095	413.841	EIF4G1	GO_Biological_Process_2017b	mutant_vs_control	1	42	2	686	3.02975
regulation of presynapse assembly (GO:1905606)	0.0128323	0.0984375	0	0	95.0095	413.841	EIF4G1	GO_Biological_Process_2017b	mutant_vs_control	1	42	1	687	4.03185
positive regulation of intracellular lipid transport (GO:0032379)	0.0128323	0.0984375	0	0	95.0095	413.841	DYNC1H1	GO_Biological_Process_2017b	mutant_vs_control	1	42	2	686	3.02975
negative regulation of single-strand break repair via homologous recombination (GO:1903111)	0.0128323	0.0984375	0	0	95.0095	413.841	MSH6	GO_Biological_Process_2017b	mutant_vs_control	1	42	1	687	4.03185
lipoprotein biosynthetic process (GO:0042158)	0.0128323	0.0984375	0	0	95.0095	413.841	EIF4G1	GO_Biological_Process_2017b	mutant_vs_control	1	42	2	686	3.02975
positive regulation of intracellular transport (GO:0032388)	0.0128323	0.0984375	0	0	95.0095	413.841	DYNC1H1	GO_Biological_Process_2017b	mutant_vs_control	1	42	2	686	3.02975
inactivation of recombination (HML) (GO:0007537)	0.0128323	0.0984375	0	0	95.0095	413.841	MSH6	GO_Biological_Process_2017b	mutant_vs_control	1	42	1	687	4.03185
posttranscriptional tethering of RNA polymerase II gene DNA at nuclear periphery (GO:0000973)	0.0128323	0.0984375	0	0	95.0095	413.841	NUP98	GO_Biological_Process_2017b	mutant_vs_control	1	42	1	687	4.03185
negative regulation of strand invasion (GO:0060543)	0.0128323	0.0984375	0	0	95.0095	413.841	MSH6	GO_Biological_Process_2017b	mutant_vs_control	1	42	1	687	4.03185
positive regulation of DNA helicase activity (GO:1905776)	0.0128323	0.0984375	0	0	95.0095	413.841	MSH6	GO_Biological_Process_2017b	mutant_vs_control	1	42	3	685	2.44268
regulation of Arp2/3 complex-mediated actin nucleation (GO:0034315)	0.0128323	0.0984375	0	0	95.0095	413.841	CORO1B	GO_Biological_Process_2017b	mutant_vs_control	1	42	1	687	4.03185
negative regulation of reciprocal meiotic recombination (GO:0045128)	0.0128323	0.0984375	0	0	95.0095	413.841	MSH6	GO_Biological_Process_2017b	mutant_vs_control	1	42	1	687	4.03185
glutamine biosynthetic process (GO:0006542)	0.0128323	0.0984375	0	0	95.0095	413.841	GLUL	GO_Biological_Process_2017b	mutant_vs_control	1	42	2	686	3.02975
glutamate catabolic process to 4-hydroxybutyrate (GO:0036241)	0.0128323	0.0984375	0	0	95.0095	413.841	GLUL	GO_Biological_Process_2017b	mutant_vs_control	1	42	2	686	3.02975
negative regulation of DNA recombination at centromere (GO:0061808)	0.0128323	0.0984375	0	0	95.0095	413.841	MSH6	GO_Biological_Process_2017b	mutant_vs_control	1	42	1	687	4.03185
positive regulation of melanosome transport (GO:1902910)	0.0128323	0.0984375	0	0	95.0095	413.841	DYNC1H1	GO_Biological_Process_2017b	mutant_vs_control	1	42	2	686	3.02975
establishment of mitotic spindle localization (GO:0040001)	0.0128323	0.0984375	0	0	95.0095	413.841	DYNC1H1	GO_Biological_Process_2017b	mutant_vs_control	1	42	3	685	2.44268
regulation of cyclin-dependent protein kinase activity (GO:1904029)	0.0134486	0.0991132	0	0	12.1201	52.2241	TARDBP;TTN	GO_Biological_Process_2017b	mutant_vs_control	2	41	7	681	2.2466
mRNA trans splicing, via spliceosome (GO:0000365)	0.0136745	0.0991132	0	0	6.43272	27.6107	SART3;DDX42;PRPF19	GO_Biological_Process_2017b	mutant_vs_control	3	40	58	630	-0.295739
viral genome replication (GO:0019079)	0.0137621	0.0991132	0	0	11.9699	51.301	NUP153;NUP98	GO_Biological_Process_2017b	mutant_vs_control	2	41	9	679	1.87979
spliceosomal complex disassembly (GO:0000390)	0.0138316	0.0991132	0	0	6.40455	27.4166	SART3;DDX42;PRPF19	GO_Biological_Process_2017b	mutant_vs_control	3	40	58	630	-0.295739
spliceosomal conformational changes to generate catalytic conformation (GO:0000393)	0.0138316	0.0991132	0	0	6.40455	27.4166	SART3;DDX42;PRPF19	GO_Biological_Process_2017b	mutant_vs_control	3	40	58	630	-0.295739
mRNA cis splicing, via spliceosome (GO:0045292)	0.014149	0.0991132	0	0	6.34893	27.0345	SART3;DDX42;PRPF19	GO_Biological_Process_2017b	mutant_vs_control	3	40	58	630	-0.295739
alternative mRNA splicing, via spliceosome (GO:0000380)	0.0143092	0.0991132	0	0	6.32147	26.8464	SART3;DDX42;PRPF19	GO_Biological_Process_2017b	mutant_vs_control	3	40	58	630	-0.295739
tRNA export from nucleus (GO:0006409)	0.0143984	0.0991132	0	0	11.6803	49.5318	NUP153;NUP98	GO_Biological_Process_2017b	mutant_vs_control	2	41	25	663	0.371457
T cell mediated immune response to tumor cell (GO:0002424)	0.0149554	0.0991132	0	0	79.1706	332.729	GNL1	GO_Biological_Process_2017b	mutant_vs_control	1	42	1	687	4.03185
dendritic transport of ribonucleoprotein complex (GO:0098961)	0.0149554	0.0991132	0	0	79.1706	332.729	CKAP5	GO_Biological_Process_2017b	mutant_vs_control	1	42	2	686	3.02975
T cell mediated immunity (GO:0002456)	0.0149554	0.0991132	0	0	79.1706	332.729	GNL1	GO_Biological_Process_2017b	mutant_vs_control	1	42	1	687	4.03185
hemoglobin biosynthetic process (GO:0042541)	0.0149554	0.0991132	0	0	79.1706	332.729	EIF4G1	GO_Biological_Process_2017b	mutant_vs_control	1	42	2	686	3.02975
regulation of adrenergic receptor signaling pathway involved in positive regulation of heart rate (GO:1903245)	0.0149554	0.0991132	0	0	79.1706	332.729	GSK3A	GO_Biological_Process_2017b	mutant_vs_control	1	42	1	687	4.03185
cellular polysaccharide biosynthetic process (GO:0033692)	0.0149554	0.0991132	0	0	79.1706	332.729	EIF4G1	GO_Biological_Process_2017b	mutant_vs_control	1	42	2	686	3.02975
miRNA transport (GO:1990428)	0.0149554	0.0991132	0	0	79.1706	332.729	CKAP5	GO_Biological_Process_2017b	mutant_vs_control	1	42	2	686	3.02975
snRNA transport (GO:0051030)	0.0149554	0.0991132	0	0	79.1706	332.729	CKAP5	GO_Biological_Process_2017b	mutant_vs_control	1	42	2	686	3.02975
regulation of protein localization to nucleus (GO:1900180)	0.0149554	0.0991132	0	0	79.1706	332.729	PIN1	GO_Biological_Process_2017b	mutant_vs_control	1	42	1	687	4.03185
tRNA transport (GO:0051031)	0.0149554	0.0991132	0	0	79.1706	332.729	CKAP5	GO_Biological_Process_2017b	mutant_vs_control	1	42	2	686	3.02975
glutamate catabolic process to aspartate (GO:0019550)	0.0149554	0.0991132	0	0	79.1706	332.729	GLUL	GO_Biological_Process_2017b	mutant_vs_control	1	42	2	686	3.02975
RNA transport (GO:0050658)	0.0149554	0.0991132	0	0	79.1706	332.729	CKAP5	GO_Biological_Process_2017b	mutant_vs_control	1	42	2	686	3.02975
negative regulation of DNA recombination at telomere (GO:0048239)	0.0149554	0.0991132	0	0	79.1706	332.729	MSH6	GO_Biological_Process_2017b	mutant_vs_control	1	42	1	687	4.03185
type IV hypersensitivity (GO:0001806)	0.0149554	0.0991132	0	0	79.1706	332.729	GNL1	GO_Biological_Process_2017b	mutant_vs_control	1	42	1	687	4.03185
negative regulation of Arp2/3 complex-mediated actin nucleation (GO:0034316)	0.0149554	0.0991132	0	0	79.1706	332.729	CORO1B	GO_Biological_Process_2017b	mutant_vs_control	1	42	1	687	4.03185
spliceosomal complex assembly (GO:0000245)	0.0149605	0.0991132	0	0	6.21397	26.1132	SART3;DDX42;PRPF19	GO_Biological_Process_2017b	mutant_vs_control	3	40	59	629	-0.322692
spliceosomal snRNP assembly (GO:0000387)	0.015798	0.10407	0	0	6.08457	25.238	SART3;DDX42;PRPF19	GO_Biological_Process_2017b	mutant_vs_control	3	40	61	627	-0.375381
antigen processing and presentation of exogenous peptide antigen via MHC class II (GO:0019886)	0.0167239	0.10478	0	0	10.768	44.0511	DYNC1H1;DCTN2	GO_Biological_Process_2017b	mutant_vs_control	2	41	7	681	2.2466
mRNA splicing, via spliceosome (GO:0000398)	0.0168375	0.10478	0	0	5.93614	24.2441	SART3;DDX42;PRPF19	GO_Biological_Process_2017b	mutant_vs_control	3	40	59	629	-0.322692
positive regulation of helicase activity (GO:0051096)	0.017074	0.10478	0	0	67.8571	276.192	MSH6	GO_Biological_Process_2017b	mutant_vs_control	1	42	3	685	2.44268
negative regulation of glycogen biosynthetic process (GO:0045719)	0.017074	0.10478	0	0	67.8571	276.192	GSK3A	GO_Biological_Process_2017b	mutant_vs_control	1	42	2	686	3.02975
rRNA transport (GO:0051029)	0.017074	0.10478	0	0	67.8571	276.192	CKAP5	GO_Biological_Process_2017b	mutant_vs_control	1	42	2	686	3.02975
peripheral T cell tolerance induction (GO:0002458)	0.017074	0.10478	0	0	67.8571	276.192	GNL1	GO_Biological_Process_2017b	mutant_vs_control	1	42	1	687	4.03185
cardiac muscle hypertrophy in response to stress (GO:0014898)	0.017074	0.10478	0	0	67.8571	276.192	TTN	GO_Biological_Process_2017b	mutant_vs_control	1	42	1	687	4.03185
positive regulation of adrenergic receptor signaling pathway (GO:0071879)	0.017074	0.10478	0	0	67.8571	276.192	GSK3A	GO_Biological_Process_2017b	mutant_vs_control	1	42	1	687	4.03185
T cell cytokine production (GO:0002369)	0.017074	0.10478	0	0	67.8571	276.192	GNL1	GO_Biological_Process_2017b	mutant_vs_control	1	42	1	687	4.03185
negative regulation of protein localization to nucleus (GO:1900181)	0.017074	0.10478	0	0	67.8571	276.192	PIN1	GO_Biological_Process_2017b	mutant_vs_control	1	42	2	686	3.02975
nuclear fragmentation involved in apoptotic nuclear change (GO:0030264)	0.017074	0.10478	0	0	67.8571	276.192	TARDBP	GO_Biological_Process_2017b	mutant_vs_control	1	42	1	687	4.03185
axonal transport of messenger ribonucleoprotein complex (GO:0099088)	0.017074	0.10478	0	0	67.8571	276.192	CKAP5	GO_Biological_Process_2017b	mutant_vs_control	1	42	2	686	3.02975
positive regulation of synaptic vesicle transport (GO:1902805)	0.017074	0.10478	0	0	67.8571	276.192	DYNC1H1	GO_Biological_Process_2017b	mutant_vs_control	1	42	2	686	3.02975
regulation of mitophagy (GO:1901524)	0.0177664	0.106035	0	0	10.4191	41.9936	GSK3A;ATP6V1G1	GO_Biological_Process_2017b	mutant_vs_control	2	41	9	679	1.87979
mitochondrial tRNA 3'-end processing (GO:1990180)	0.0191881	0.106035	0	0	59.372	234.725	ELAC2	GO_Biological_Process_2017b	mutant_vs_control	1	42	4	684	2.02554
negative regulation of protein export from nucleus (GO:0046826)	0.0191881	0.106035	0	0	59.372	234.725	RANGAP1	GO_Biological_Process_2017b	mutant_vs_control	1	42	1	687	4.03185
isotype switching to IgD isotypes (GO:0048292)	0.0191881	0.106035	0	0	59.372	234.725	MSH6	GO_Biological_Process_2017b	mutant_vs_control	1	42	2	686	3.02975
immunoglobulin V(D)J recombination (GO:0033152)	0.0191881	0.106035	0	0	59.372	234.725	MSH6	GO_Biological_Process_2017b	mutant_vs_control	1	42	3	685	2.44268
endothelial cell chemotaxis to fibroblast growth factor (GO:0035768)	0.0191881	0.106035	0	0	59.372	234.725	CORO1B	GO_Biological_Process_2017b	mutant_vs_control	1	42	1	687	4.03185
isotype switching to IgE isotypes (GO:0048289)	0.0191881	0.106035	0	0	59.372	234.725	MSH6	GO_Biological_Process_2017b	mutant_vs_control	1	42	2	686	3.02975
negative regulation of glucose import in response to insulin stimulus (GO:2001274)	0.0191881	0.106035	0	0	59.372	234.725	GSK3A	GO_Biological_Process_2017b	mutant_vs_control	1	42	1	687	4.03185
negative regulation of bacterial-type flagellum-dependent cell motility (GO:1902201)	0.0191881	0.106035	0	0	59.372	234.725	PIN1	GO_Biological_Process_2017b	mutant_vs_control	1	42	1	687	4.03185
detection of DNA damage stimulus involved in mitotic G1 DNA damage checkpoint (GO:0072430)	0.0191881	0.106035	0	0	59.372	234.725	RPS27L	GO_Biological_Process_2017b	mutant_vs_control	1	42	2	686	3.02975
negative regulation of mitotic recombination (GO:0045950)	0.0191881	0.106035	0	0	59.372	234.725	MSH6	GO_Biological_Process_2017b	mutant_vs_control	1	42	1	687	4.03185
positive regulation of systemic arterial blood pressure (GO:0003084)	0.0191881	0.106035	0	0	59.372	234.725	GSK3A	GO_Biological_Process_2017b	mutant_vs_control	1	42	1	687	4.03185
dopamine receptor signaling pathway (GO:0007212)	0.0191881	0.106035	0	0	59.372	234.725	GSK3A	GO_Biological_Process_2017b	mutant_vs_control	1	42	2	686	3.02975
positive regulation of lamellipodium morphogenesis (GO:2000394)	0.0191881	0.106035	0	0	59.372	234.725	CORO1B	GO_Biological_Process_2017b	mutant_vs_control	1	42	1	687	4.03185
protein kinase A signaling (GO:0010737)	0.0191881	0.106035	0	0	59.372	234.725	TTN	GO_Biological_Process_2017b	mutant_vs_control	1	42	2	686	3.02975
pyridoxal phosphate biosynthetic process (GO:0042823)	0.0191881	0.106035	0	0	59.372	234.725	PNPO	GO_Biological_Process_2017b	mutant_vs_control	1	42	2	686	3.02975
positive regulation of nucleocytoplasmic transport (GO:0046824)	0.0191881	0.106035	0	0	59.372	234.725	DYNC1H1	GO_Biological_Process_2017b	mutant_vs_control	1	42	3	685	2.44268
negative regulation of type B pancreatic cell development (GO:2000077)	0.0191881	0.106035	0	0	59.372	234.725	GSK3A	GO_Biological_Process_2017b	mutant_vs_control	1	42	2	686	3.02975
negative regulation of cilium-dependent cell motility (GO:1902020)	0.0191881	0.106035	0	0	59.372	234.725	PIN1	GO_Biological_Process_2017b	mutant_vs_control	1	42	1	687	4.03185
dsRNA transport (GO:0033227)	0.0191881	0.106035	0	0	59.372	234.725	CKAP5	GO_Biological_Process_2017b	mutant_vs_control	1	42	2	686	3.02975
negative regulation of amoeboid sperm motility (GO:1905417)	0.0191881	0.106035	0	0	59.372	234.725	PIN1	GO_Biological_Process_2017b	mutant_vs_control	1	42	1	687	4.03185
apoptotic mitochondrial changes (GO:0008637)	0.0197942	0.108868	0	0	5.57321	21.8602	PAWR;EIF4G1;MCM2	GO_Biological_Process_2017b	mutant_vs_control	3	40	17	671	1.56574
poly(A)+ mRNA export from nucleus (GO:0016973)	0.0210545	0.109881	0	0	9.49546	36.6585	NUP153;NUP98	GO_Biological_Process_2017b	mutant_vs_control	2	41	23	665	0.496097
positive regulation of monocyte differentiation (GO:0045657)	0.0212978	0.109881	0	0	52.7725	203.129	ACIN1	GO_Biological_Process_2017b	mutant_vs_control	1	42	1	687	4.03185
regulation of attachment of mitotic spindle microtubules to kinetochore (GO:1902423)	0.0212978	0.109881	0	0	52.7725	203.129	DYNC1H1	GO_Biological_Process_2017b	mutant_vs_control	1	42	3	685	2.44268
planar cell polarity pathway involved in cardiac muscle tissue morphogenesis (GO:0061350)	0.0212978	0.109881	0	0	52.7725	203.129	TTN	GO_Biological_Process_2017b	mutant_vs_control	1	42	1	687	4.03185
glutamine catabolic process to fumarate (GO:0019460)	0.0212978	0.109881	0	0	52.7725	203.129	GLUL	GO_Biological_Process_2017b	mutant_vs_control	1	42	2	686	3.02975
neurotransmitter uptake (GO:0001504)	0.0212978	0.109881	0	0	52.7725	203.129	GLUL	GO_Biological_Process_2017b	mutant_vs_control	1	42	1	687	4.03185
isotype switching to IgG isotypes (GO:0048291)	0.0212978	0.109881	0	0	52.7725	203.129	MSH6	GO_Biological_Process_2017b	mutant_vs_control	1	42	3	685	2.44268
inhibitory postsynaptic potential (GO:0060080)	0.0212978	0.109881	0	0	52.7725	203.129	GSK3A	GO_Biological_Process_2017b	mutant_vs_control	1	42	2	686	3.02975
stress granule assembly (GO:0034063)	0.0212978	0.109881	0	0	52.7725	203.129	DYNC1H1	GO_Biological_Process_2017b	mutant_vs_control	1	42	4	684	2.02554
histone peptidyl-prolyl isomerization (GO:0000412)	0.0212978	0.109881	0	0	52.7725	203.129	PIN1	GO_Biological_Process_2017b	mutant_vs_control	1	42	1	687	4.03185
glutamate decarboxylation to succinate (GO:0006540)	0.0212978	0.109881	0	0	52.7725	203.129	GLUL	GO_Biological_Process_2017b	mutant_vs_control	1	42	3	685	2.44268
isotype switching to IgA isotypes (GO:0048290)	0.0212978	0.109881	0	0	52.7725	203.129	MSH6	GO_Biological_Process_2017b	mutant_vs_control	1	42	2	686	3.02975
regulation of cellular senescence (GO:2000772)	0.0212978	0.109881	0	0	52.7725	203.129	EIF4G1	GO_Biological_Process_2017b	mutant_vs_control	1	42	3	685	2.44268
regulation of neuron projection regeneration (GO:0070570)	0.0212978	0.109881	0	0	52.7725	203.129	EIF4G1	GO_Biological_Process_2017b	mutant_vs_control	1	42	1	687	4.03185
replication of extrachromosomal circular DNA (GO:0001326)	0.0218172	0.111379	0	0	9.31191	35.6186	NUP98;MCM2	GO_Biological_Process_2017b	mutant_vs_control	2	41	12	676	1.45836
DNA repair (GO:0006281)	0.0219835	0.111379	0	0	5.3481	20.4162	MSH6;RPS27L;GNL1	GO_Biological_Process_2017b	mutant_vs_control	3	40	16	672	1.65535
negative regulation of macroautophagy (GO:0016242)	0.0222028	0.111379	0	0	9.22276	35.116	ATP6V1G1;EIF4G1	GO_Biological_Process_2017b	mutant_vs_control	2	41	5	683	2.73626
RNA-templated viral transcription (GO:0039696)	0.0225912	0.111379	0	0	9.1353	34.6245	NUP153;NUP98	GO_Biological_Process_2017b	mutant_vs_control	2	41	39	649	-0.30088
DNA-templated viral transcription (GO:0039695)	0.0225912	0.111379	0	0	9.1353	34.6245	NUP153;NUP98	GO_Biological_Process_2017b	mutant_vs_control	2	41	39	649	-0.30088
middle viral transcription (GO:0019084)	0.0225912	0.111379	0	0	9.1353	34.6245	NUP153;NUP98	GO_Biological_Process_2017b	mutant_vs_control	2	41	39	649	-0.30088
DNA synthesis involved in DNA replication (GO:0090592)	0.0225912	0.111379	0	0	9.1353	34.6245	NUP98;MCM2	GO_Biological_Process_2017b	mutant_vs_control	2	41	12	676	1.45836
early viral transcription (GO:0019085)	0.0233766	0.111379	0	0	8.96522	33.6736	NUP153;NUP98	GO_Biological_Process_2017b	mutant_vs_control	2	41	39	649	-0.30088
circumferential growth involved in left ventricle morphogenesis (GO:0003243)	0.023403	0.111379	0	0	47.4929	178.33	GSK3A	GO_Biological_Process_2017b	mutant_vs_control	1	42	1	687	4.03185
isotype switching (GO:0045190)	0.023403	0.111379	0	0	47.4929	178.33	MSH6	GO_Biological_Process_2017b	mutant_vs_control	1	42	2	686	3.02975
atrial cardiac myofibril assembly (GO:0055004)	0.023403	0.111379	0	0	47.4929	178.33	TTN	GO_Biological_Process_2017b	mutant_vs_control	1	42	1	687	4.03185
negative regulation of flagellated sperm motility (GO:1901318)	0.023403	0.111379	0	0	47.4929	178.33	PIN1	GO_Biological_Process_2017b	mutant_vs_control	1	42	1	687	4.03185
mitotic G1 DNA damage checkpoint (GO:0031571)	0.023403	0.111379	0	0	47.4929	178.33	RPS27L	GO_Biological_Process_2017b	mutant_vs_control	1	42	2	686	3.02975
positive regulation of endocytic recycling (GO:2001137)	0.023403	0.111379	0	0	47.4929	178.33	DYNC1H1	GO_Biological_Process_2017b	mutant_vs_control	1	42	2	686	3.02975
somatic hypermutation of immunoglobulin genes involved in immune response (GO:0002205)	0.023403	0.111379	0	0	47.4929	178.33	MSH6	GO_Biological_Process_2017b	mutant_vs_control	1	42	1	687	4.03185
glutamate catabolic process to oxaloacetate (GO:0019554)	0.023403	0.111379	0	0	47.4929	178.33	GLUL	GO_Biological_Process_2017b	mutant_vs_control	1	42	3	685	2.44268
substrate-dependent cell migration, cell extension (GO:0006930)	0.023403	0.111379	0	0	47.4929	178.33	CD2AP	GO_Biological_Process_2017b	mutant_vs_control	1	42	1	687	4.03185
somatic hypermutation of immunoglobulin genes (GO:0016446)	0.023403	0.111379	0	0	47.4929	178.33	MSH6	GO_Biological_Process_2017b	mutant_vs_control	1	42	1	687	4.03185
positive regulation of miRNA mediated inhibition of translation (GO:1905618)	0.023403	0.111379	0	0	47.4929	178.33	EIF4G1	GO_Biological_Process_2017b	mutant_vs_control	1	42	2	686	3.02975
late viral transcription (GO:0019086)	0.0241731	0.114526	0	0	8.80133	32.7631	NUP153;NUP98	GO_Biological_Process_2017b	mutant_vs_control	2	41	39	649	-0.30088
cardiac muscle tissue growth involved in heart morphogenesis (GO:0003245)	0.0255039	0.114526	0	0	43.1732	158.399	TTN	GO_Biological_Process_2017b	mutant_vs_control	1	42	1	687	4.03185
negative regulation of glucose import (GO:0046325)	0.0255039	0.114526	0	0	43.1732	158.399	GSK3A	GO_Biological_Process_2017b	mutant_vs_control	1	42	1	687	4.03185
cardiac muscle fiber development (GO:0048739)	0.0255039	0.114526	0	0	43.1732	158.399	TTN	GO_Biological_Process_2017b	mutant_vs_control	1	42	1	687	4.03185
apoptotic chromosome condensation (GO:0030263)	0.0255039	0.114526	0	0	43.1732	158.399	ACIN1	GO_Biological_Process_2017b	mutant_vs_control	1	42	2	686	3.02975
regulation of response to DNA damage stimulus (GO:2001020)	0.0255039	0.114526	0	0	43.1732	158.399	EIF4G1	GO_Biological_Process_2017b	mutant_vs_control	1	42	1	687	4.03185
positive regulation of adrenergic receptor signaling pathway involved in positive regulation of heart rate (GO:1903247)	0.0255039	0.114526	0	0	43.1732	158.399	GSK3A	GO_Biological_Process_2017b	mutant_vs_control	1	42	1	687	4.03185
positive regulation of ER to Golgi vesicle-mediated transport (GO:1902953)	0.0255039	0.114526	0	0	43.1732	158.399	DYNC1H1	GO_Biological_Process_2017b	mutant_vs_control	1	42	2	686	3.02975
mRNA transport (GO:0051028)	0.0255039	0.114526	0	0	43.1732	158.399	CKAP5	GO_Biological_Process_2017b	mutant_vs_control	1	42	3	685	2.44268
mRNA export from nucleus (GO:0006406)	0.0262127	0.114526	0	0	8.41654	30.6489	NUP153;NUP98	GO_Biological_Process_2017b	mutant_vs_control	2	41	27	661	0.256067
DNA-dependent DNA replication (GO:0006261)	0.0266288	0.114526	0	0	8.34357	30.2518	NUP98;MCM2	GO_Biological_Process_2017b	mutant_vs_control	2	41	12	676	1.45836
viral transcription (GO:0019083)	0.0270475	0.114526	0	0	8.27184	29.8627	NUP153;NUP98	GO_Biological_Process_2017b	mutant_vs_control	2	41	41	647	-0.377482
viral RNA editing (GO:0075527)	0.0270475	0.114526	0	0	8.27184	29.8627	NUP153;NUP98	GO_Biological_Process_2017b	mutant_vs_control	2	41	41	647	-0.377482
nucleotide phosphorylation involved in DNA repair (GO:1902113)	0.027469	0.114526	0	0	8.20132	29.4813	MSH6;RPS27L	GO_Biological_Process_2017b	mutant_vs_control	2	41	9	679	1.87979
DNA 3' dephosphorylation involved in DNA repair (GO:0098504)	0.027469	0.114526	0	0	8.20132	29.4813	MSH6;RPS27L	GO_Biological_Process_2017b	mutant_vs_control	2	41	9	679	1.87979
non-recombinational repair (GO:0000726)	0.027469	0.114526	0	0	8.20132	29.4813	MSH6;RPS27L	GO_Biological_Process_2017b	mutant_vs_control	2	41	9	679	1.87979
non-photoreactive DNA repair (GO:0010213)	0.027469	0.114526	0	0	8.20132	29.4813	MSH6;RPS27L	GO_Biological_Process_2017b	mutant_vs_control	2	41	9	679	1.87979
pyrimidine dimer repair (GO:0006290)	0.027469	0.114526	0	0	8.20132	29.4813	MSH6;RPS27L	GO_Biological_Process_2017b	mutant_vs_control	2	41	9	679	1.87979
positive regulation of calcium ion import into sarcoplasmic reticulum (GO:1902082)	0.0276003	0.114526	0	0	39.5734	142.066	DYNC1H1	GO_Biological_Process_2017b	mutant_vs_control	1	42	2	686	3.02975
positive regulation of spindle assembly (GO:1905832)	0.0276003	0.114526	0	0	39.5734	142.066	DYNC1H1	GO_Biological_Process_2017b	mutant_vs_control	1	42	3	685	2.44268
cytoplasmic mRNA processing body assembly (GO:0033962)	0.0276003	0.114526	0	0	39.5734	142.066	DYNC1H1	GO_Biological_Process_2017b	mutant_vs_control	1	42	2	686	3.02975
mitotic chromosome centromere condensation (GO:1990893)	0.0276003	0.114526	0	0	39.5734	142.066	TTN	GO_Biological_Process_2017b	mutant_vs_control	1	42	1	687	4.03185
proteasomal ubiquitin-independent protein catabolic process (GO:0010499)	0.0276003	0.114526	0	0	39.5734	142.066	PRPF19	GO_Biological_Process_2017b	mutant_vs_control	1	42	2	686	3.02975
positive regulation of nuclear migration along microtubule (GO:1902840)	0.0276003	0.114526	0	0	39.5734	142.066	DYNC1H1	GO_Biological_Process_2017b	mutant_vs_control	1	42	3	685	2.44268
negative regulation of isotype switching (GO:0045829)	0.0276003	0.114526	0	0	39.5734	142.066	MSH6	GO_Biological_Process_2017b	mutant_vs_control	1	42	2	686	3.02975
negative regulation of smooth muscle cell chemotaxis (GO:0071672)	0.0276003	0.114526	0	0	39.5734	142.066	CORO1B	GO_Biological_Process_2017b	mutant_vs_control	1	42	1	687	4.03185
positive regulation of vesicle transport along microtubule (GO:1901610)	0.0276003	0.114526	0	0	39.5734	142.066	DYNC1H1	GO_Biological_Process_2017b	mutant_vs_control	1	42	3	685	2.44268
positive regulation of anterograde axonal transport of mitochondrion (GO:0061881)	0.0276003	0.114526	0	0	39.5734	142.066	DYNC1H1	GO_Biological_Process_2017b	mutant_vs_control	1	42	3	685	2.44268
positive regulation of heart rate (GO:0010460)	0.0276003	0.114526	0	0	39.5734	142.066	GSK3A	GO_Biological_Process_2017b	mutant_vs_control	1	42	2	686	3.02975
regulation of protein import into nucleus (GO:0042306)	0.0276003	0.114526	0	0	39.5734	142.066	PIN1	GO_Biological_Process_2017b	mutant_vs_control	1	42	3	685	2.44268
negative regulation of systemic arterial blood pressure (GO:0003085)	0.0276003	0.114526	0	0	39.5734	142.066	GSK3A	GO_Biological_Process_2017b	mutant_vs_control	1	42	1	687	4.03185
mitotic chromosome arm condensation (GO:1990892)	0.0276003	0.114526	0	0	39.5734	142.066	TTN	GO_Biological_Process_2017b	mutant_vs_control	1	42	1	687	4.03185
ruffle organization (GO:0031529)	0.0276003	0.114526	0	0	39.5734	142.066	CORO1B	GO_Biological_Process_2017b	mutant_vs_control	1	42	1	687	4.03185
positive regulation of Arp2/3 complex-mediated actin nucleation (GO:2000601)	0.0276003	0.114526	0	0	39.5734	142.066	CORO1B	GO_Biological_Process_2017b	mutant_vs_control	1	42	1	687	4.03185
positive regulation of retrograde axon cargo transport (GO:2001019)	0.0276003	0.114526	0	0	39.5734	142.066	DYNC1H1	GO_Biological_Process_2017b	mutant_vs_control	1	42	3	685	2.44268
negative regulation of DNA recombination (GO:0045910)	0.0276003	0.114526	0	0	39.5734	142.066	MSH6	GO_Biological_Process_2017b	mutant_vs_control	1	42	2	686	3.02975
DNA replication proofreading (GO:0045004)	0.0278931	0.115331	0	0	8.13199	29.1075	MSH6;RPS27L	GO_Biological_Process_2017b	mutant_vs_control	2	41	9	679	1.87979
mitochondrial DNA repair (GO:0043504)	0.0287492	0.118451	0	0	7.99677	28.3817	MSH6;RPS27L	GO_Biological_Process_2017b	mutant_vs_control	2	41	9	679	1.87979
single strand break repair (GO:0000012)	0.0291813	0.119383	0	0	7.93083	28.0294	MSH6;RPS27L	GO_Biological_Process_2017b	mutant_vs_control	2	41	9	679	1.87979
mRNA export from nucleus in response to heat stress (GO:0031990)	0.0296159	0.119383	0	0	7.86595	27.6838	NUP153;NUP98	GO_Biological_Process_2017b	mutant_vs_control	2	41	26	662	0.312696
tRNA 3'-end processing (GO:0042780)	0.0296923	0.119383	0	0	36.5275	128.462	ELAC2	GO_Biological_Process_2017b	mutant_vs_control	1	42	4	684	2.02554
skeletal muscle myosin thick filament assembly (GO:0030241)	0.0296923	0.119383	0	0	36.5275	128.462	TTN	GO_Biological_Process_2017b	mutant_vs_control	1	42	1	687	4.03185
excitatory postsynaptic potential (GO:0060079)	0.0296923	0.119383	0	0	36.5275	128.462	GSK3A	GO_Biological_Process_2017b	mutant_vs_control	1	42	2	686	3.02975
myeloid progenitor cell differentiation (GO:0002318)	0.0296923	0.119383	0	0	36.5275	128.462	PRRC2C	GO_Biological_Process_2017b	mutant_vs_control	1	42	1	687	4.03185
lymphoid progenitor cell differentiation (GO:0002320)	0.0296923	0.119383	0	0	36.5275	128.462	PRRC2C	GO_Biological_Process_2017b	mutant_vs_control	1	42	1	687	4.03185
DNA dealkylation involved in DNA repair (GO:0006307)	0.0309354	0.122295	0	0	7.67751	26.6859	MSH6;RPS27L	GO_Biological_Process_2017b	mutant_vs_control	2	41	9	679	1.87979
postreplication repair (GO:0006301)	0.0309354	0.122295	0	0	7.67751	26.6859	MSH6;RPS27L	GO_Biological_Process_2017b	mutant_vs_control	2	41	9	679	1.87979
cardiac left ventricle morphogenesis (GO:0003214)	0.0317799	0.122295	0	0	33.9167	116.976	GSK3A	GO_Biological_Process_2017b	mutant_vs_control	1	42	1	687	4.03185
regulation of plant-type hypersensitive response (GO:0010363)	0.0317799	0.122295	0	0	33.9167	116.976	EIF4G1	GO_Biological_Process_2017b	mutant_vs_control	1	42	2	686	3.02975
regulation of outer hair cell apoptotic process (GO:1905585)	0.0317799	0.122295	0	0	33.9167	116.976	AKT1S1	GO_Biological_Process_2017b	mutant_vs_control	1	42	1	687	4.03185
ventricular cardiac myofibril assembly (GO:0055005)	0.0317799	0.122295	0	0	33.9167	116.976	TTN	GO_Biological_Process_2017b	mutant_vs_control	1	42	1	687	4.03185
regulation of renin secretion into blood stream (GO:1900133)	0.0317799	0.122295	0	0	33.9167	116.976	GSK3A	GO_Biological_Process_2017b	mutant_vs_control	1	42	1	687	4.03185
negative regulation of macroautophagy by TORC1 signaling (GO:1904766)	0.0317799	0.122295	0	0	33.9167	116.976	AKT1S1	GO_Biological_Process_2017b	mutant_vs_control	1	42	2	686	3.02975
regulation of mitotic spindle disassembly (GO:1904686)	0.0317799	0.122295	0	0	33.9167	116.976	DYNC1H1	GO_Biological_Process_2017b	mutant_vs_control	1	42	4	684	2.02554
nucleocytoplasmic transport (GO:0006913)	0.0317799	0.122295	0	0	33.9167	116.976	NUP98	GO_Biological_Process_2017b	mutant_vs_control	1	42	4	684	2.02554
positive regulation of energy homeostasis (GO:2000507)	0.0317799	0.122295	0	0	33.9167	116.976	EIF4G1	GO_Biological_Process_2017b	mutant_vs_control	1	42	1	687	4.03185
protein localization to centrosome (GO:0071539)	0.0317799	0.122295	0	0	33.9167	116.976	DCTN2	GO_Biological_Process_2017b	mutant_vs_control	1	42	1	687	4.03185
regulation of mitotic spindle elongation (GO:0032888)	0.0317799	0.122295	0	0	33.9167	116.976	DYNC1H1	GO_Biological_Process_2017b	mutant_vs_control	1	42	4	684	2.02554
DNA ligation involved in DNA repair (GO:0051103)	0.0327305	0.123776	0	0	7.43977	25.4399	MSH6;RPS27L	GO_Biological_Process_2017b	mutant_vs_control	2	41	12	676	1.45836
recombinational repair (GO:0000725)	0.0327305	0.123776	0	0	7.43977	25.4399	MSH6;RPS27L	GO_Biological_Process_2017b	mutant_vs_control	2	41	10	678	1.72566
regulation of endoplasmic reticulum stress-induced neuron intrinsic apoptotic signaling pathway (GO:1903381)	0.0338631	0.123776	0	0	31.654	107.162	AKT1S1	GO_Biological_Process_2017b	mutant_vs_control	1	42	1	687	4.03185
cardiac left ventricle formation (GO:0003218)	0.0338631	0.123776	0	0	31.654	107.162	GSK3A	GO_Biological_Process_2017b	mutant_vs_control	1	42	1	687	4.03185
ruffle assembly (GO:0097178)	0.0338631	0.123776	0	0	31.654	107.162	CORO1B	GO_Biological_Process_2017b	mutant_vs_control	1	42	1	687	4.03185
entry of bacterium into host cell (GO:0035635)	0.0338631	0.123776	0	0	31.654	107.162	CTNND1	GO_Biological_Process_2017b	mutant_vs_control	1	42	2	686	3.02975
positive regulation of mast cell degranulation (GO:0043306)	0.0338631	0.123776	0	0	31.654	107.162	DYNC1H1	GO_Biological_Process_2017b	mutant_vs_control	1	42	2	686	3.02975
cardiac myofibril assembly (GO:0055003)	0.0338631	0.123776	0	0	31.654	107.162	TTN	GO_Biological_Process_2017b	mutant_vs_control	1	42	1	687	4.03185
atrial cardiac muscle tissue morphogenesis (GO:0055009)	0.0338631	0.123776	0	0	31.654	107.162	TTN	GO_Biological_Process_2017b	mutant_vs_control	1	42	1	687	4.03185
traversing start control point of mitotic cell cycle (GO:0007089)	0.0338631	0.123776	0	0	31.654	107.162	EIF4G1	GO_Biological_Process_2017b	mutant_vs_control	1	42	1	687	4.03185
regulation of motor neuron apoptotic process (GO:2000671)	0.0338631	0.123776	0	0	31.654	107.162	AKT1S1	GO_Biological_Process_2017b	mutant_vs_control	1	42	1	687	4.03185
negative regulation of transposition, DNA-mediated (GO:0000335)	0.0338631	0.123776	0	0	31.654	107.162	MSH6	GO_Biological_Process_2017b	mutant_vs_control	1	42	1	687	4.03185
positive regulation of protein localization to nucleus (GO:1900182)	0.0338631	0.123776	0	0	31.654	107.162	PIN1	GO_Biological_Process_2017b	mutant_vs_control	1	42	3	685	2.44268
TORC1 signaling (GO:0038202)	0.0338631	0.123776	0	0	31.654	107.162	AKT1S1	GO_Biological_Process_2017b	mutant_vs_control	1	42	2	686	3.02975
mitochondrial tRNA processing (GO:0090646)	0.0338631	0.123776	0	0	31.654	107.162	ELAC2	GO_Biological_Process_2017b	mutant_vs_control	1	42	5	683	1.7015
positive regulation of prosthetic group metabolic process (GO:0051200)	0.0338631	0.123776	0	0	31.654	107.162	EIF4G1	GO_Biological_Process_2017b	mutant_vs_control	1	42	1	687	4.03185
nucleotide-excision repair (GO:0006289)	0.0354984	0.129347	0	0	7.1094	23.7331	MSH6;RPS27L	GO_Biological_Process_2017b	mutant_vs_control	2	41	9	679	1.87979
glycoprotein biosynthetic process (GO:0009101)	0.035942	0.129842	0	0	29.6741	98.6916	EIF4G1	GO_Biological_Process_2017b	mutant_vs_control	1	42	2	686	3.02975
protein localization to pericentriolar material (GO:1905793)	0.035942	0.129842	0	0	29.6741	98.6916	DCTN2	GO_Biological_Process_2017b	mutant_vs_control	1	42	1	687	4.03185
base-excision repair (GO:0006284)	0.0359684	0.129842	0	0	7.05715	23.4658	MSH6;RPS27L	GO_Biological_Process_2017b	mutant_vs_control	2	41	10	678	1.72566
mismatch repair (GO:0006298)	0.0364407	0.130759	0	0	7.00566	23.2032	MSH6;RPS27L	GO_Biological_Process_2017b	mutant_vs_control	2	41	9	679	1.87979
negative regulation of canonical Wnt signaling pathway involved in heart development (GO:1905067)	0.0373927	0.130759	0	0	6.90488	22.6914	GSK3A;CTNND1	GO_Biological_Process_2017b	mutant_vs_control	2	41	10	678	1.72566
DNA synthesis involved in DNA repair (GO:0000731)	0.0373927	0.130759	0	0	6.90488	22.6914	MSH6;RPS27L	GO_Biological_Process_2017b	mutant_vs_control	2	41	9	679	1.87979
negative regulation of canonical Wnt signaling pathway involved in neural crest cell differentiation (GO:0072336)	0.0373927	0.130759	0	0	6.90488	22.6914	GSK3A;CTNND1	GO_Biological_Process_2017b	mutant_vs_control	2	41	10	678	1.72566
positive regulation of heart induction by negative regulation of canonical Wnt signaling pathway (GO:0090082)	0.0378722	0.130759	0	0	6.85556	22.4419	GSK3A;CTNND1	GO_Biological_Process_2017b	mutant_vs_control	2	41	10	678	1.72566
negative regulation of canonical Wnt signaling pathway involved in neural plate anterior/posterior pattern formation (GO:0060829)	0.0378722	0.130759	0	0	6.85556	22.4419	GSK3A;CTNND1	GO_Biological_Process_2017b	mutant_vs_control	2	41	10	678	1.72566
cardiac muscle myosin thick filament assembly (GO:0071690)	0.0380165	0.130759	0	0	27.9272	91.3145	TTN	GO_Biological_Process_2017b	mutant_vs_control	1	42	1	687	4.03185
positive regulation of protein modification process (GO:0031401)	0.0380165	0.130759	0	0	27.9272	91.3145	EIF4G1	GO_Biological_Process_2017b	mutant_vs_control	1	42	1	687	4.03185
glutamate catabolic process (GO:0006538)	0.0380165	0.130759	0	0	27.9272	91.3145	GLUL	GO_Biological_Process_2017b	mutant_vs_control	1	42	4	684	2.02554
microtubule polymerization (GO:0046785)	0.0380165	0.130759	0	0	27.9272	91.3145	CKAP5	GO_Biological_Process_2017b	mutant_vs_control	1	42	1	687	4.03185
small-subunit processome assembly (GO:0034462)	0.0380165	0.130759	0	0	27.9272	91.3145	RPS27L	GO_Biological_Process_2017b	mutant_vs_control	1	42	4	684	2.02554
positive regulation of presynapse assembly (GO:1905608)	0.0380165	0.130759	0	0	27.9272	91.3145	EIF4G1	GO_Biological_Process_2017b	mutant_vs_control	1	42	1	687	4.03185
regulation of FtsZ-dependent cytokinesis (GO:2000244)	0.0380165	0.130759	0	0	27.9272	91.3145	PIN1	GO_Biological_Process_2017b	mutant_vs_control	1	42	1	687	4.03185
regulation of systemic arterial blood pressure involved in acute-phase response (GO:0002530)	0.0380165	0.130759	0	0	27.9272	91.3145	GSK3A	GO_Biological_Process_2017b	mutant_vs_control	1	42	2	686	3.02975
glutamate catabolic process via 2-oxoglutarate (GO:0006539)	0.0380165	0.130759	0	0	27.9272	91.3145	GLUL	GO_Biological_Process_2017b	mutant_vs_control	1	42	2	686	3.02975
regulation of cytokinetic process (GO:0032954)	0.0380165	0.130759	0	0	27.9272	91.3145	PIN1	GO_Biological_Process_2017b	mutant_vs_control	1	42	1	687	4.03185
translation (GO:0006412)	0.0386291	0.132475	0	0	4.26348	13.8723	RPS27L;YARS2;EIF4G1	GO_Biological_Process_2017b	mutant_vs_control	3	40	57	631	-0.268359
endoplasmic reticulum-Golgi intermediate compartment (ERGIC) derived vesicle fusion with Golgi cis cisterna membrane (GO:1990689)	0.0393252	0.133165	0	0	6.71172	21.7184	DYNC1H1;DCTN2	GO_Biological_Process_2017b	mutant_vs_control	2	41	12	676	1.45836
vesicle targeting, rough ER to cis-Golgi (GO:0048207)	0.0393252	0.133165	0	0	6.71172	21.7184	DYNC1H1;DCTN2	GO_Biological_Process_2017b	mutant_vs_control	2	41	12	676	1.45836
interstrand cross-link repair (GO:0036297)	0.0398142	0.133165	0	0	6.6651	21.4852	MSH6;RPS27L	GO_Biological_Process_2017b	mutant_vs_control	2	41	11	677	1.58603
COPII vesicle uncoating (GO:0090112)	0.0398142	0.133165	0	0	6.6651	21.4852	DYNC1H1;DCTN2	GO_Biological_Process_2017b	mutant_vs_control	2	41	12	676	1.45836
regulation of tau-protein kinase activity (GO:1902947)	0.0400866	0.133165	0	0	26.3743	84.8387	TTN	GO_Biological_Process_2017b	mutant_vs_control	1	42	2	686	3.02975
regulation of oxidative stress-induced neuron intrinsic apoptotic signaling pathway (GO:1903376)	0.0400866	0.133165	0	0	26.3743	84.8387	AKT1S1	GO_Biological_Process_2017b	mutant_vs_control	1	42	2	686	3.02975
pyridoxal phosphate metabolic process (GO:0042822)	0.0400866	0.133165	0	0	26.3743	84.8387	PNPO	GO_Biological_Process_2017b	mutant_vs_control	1	42	1	687	4.03185
glutamate catabolic process to 2-oxoglutarate (GO:0019551)	0.0400866	0.133165	0	0	26.3743	84.8387	GLUL	GO_Biological_Process_2017b	mutant_vs_control	1	42	2	686	3.02975
regulation of protein histidine kinase activity (GO:0032110)	0.0400866	0.133165	0	0	26.3743	84.8387	TTN	GO_Biological_Process_2017b	mutant_vs_control	1	42	2	686	3.02975
negative regulation of cell size (GO:0045792)	0.0400866	0.133165	0	0	26.3743	84.8387	AKT1S1	GO_Biological_Process_2017b	mutant_vs_control	1	42	3	685	2.44268
microtubule nucleation (GO:0007020)	0.0400866	0.133165	0	0	26.3743	84.8387	CKAP5	GO_Biological_Process_2017b	mutant_vs_control	1	42	1	687	4.03185
COPII-coated vesicle budding (GO:0090114)	0.0412952	0.13679	0	0	6.529	20.808	DYNC1H1;DCTN2	GO_Biological_Process_2017b	mutant_vs_control	2	41	12	676	1.45836
endoplasmic reticulum-derived vesicle fusion with endoplasmic reticulum-Golgi intermediate compartment (ERGIC) membrane (GO:1990687)	0.0417935	0.137659	0	0	6.48486	20.5895	DYNC1H1;DCTN2	GO_Biological_Process_2017b	mutant_vs_control	2	41	13	675	1.34075
positive regulation of spinal cord association neuron differentiation by negative regulation of canonical Wnt signaling pathway (GO:1902844)	0.0417935	0.137659	0	0	6.48486	20.5895	GSK3A;CTNND1	GO_Biological_Process_2017b	mutant_vs_control	2	41	10	678	1.72566
regulation of metaphase plate congression (GO:0090235)	0.0421524	0.138061	0	0	24.985	79.114	DYNC1H1	GO_Biological_Process_2017b	mutant_vs_control	1	42	4	684	2.02554
cellular response to interleukin-3 (GO:0036016)	0.0421524	0.138061	0	0	24.985	79.114	GSK3A	GO_Biological_Process_2017b	mutant_vs_control	1	42	3	685	2.44268
ER to Golgi vesicle-mediated transport (GO:0006888)	0.042294	0.138137	0	0	6.4413	20.3745	DYNC1H1;DCTN2	GO_Biological_Process_2017b	mutant_vs_control	2	41	12	676	1.45836
protein localization to condensed nuclear chromosome (GO:1903084)	0.0442138	0.14163	0	0	23.7345	74.0213	TOR1AIP1	GO_Biological_Process_2017b	mutant_vs_control	1	42	3	685	2.44268
nuclear export (GO:0051168)	0.0442138	0.14163	0	0	23.7345	74.0213	NUP98	GO_Biological_Process_2017b	mutant_vs_control	1	42	6	682	1.43635
protein localization to nucleoplasm (GO:1990173)	0.0442138	0.14163	0	0	23.7345	74.0213	TOR1AIP1	GO_Biological_Process_2017b	mutant_vs_control	1	42	3	685	2.44268
protein localization to Mei2 nuclear dot (GO:1902549)	0.0442138	0.14163	0	0	23.7345	74.0213	TOR1AIP1	GO_Biological_Process_2017b	mutant_vs_control	1	42	3	685	2.44268
regulation of protein serine/threonine kinase activity (GO:0071900)	0.0442138	0.14163	0	0	23.7345	74.0213	TTN	GO_Biological_Process_2017b	mutant_vs_control	1	42	2	686	3.02975
protein localization to Mmi1 nuclear focus complex (GO:1902666)	0.0442138	0.14163	0	0	23.7345	74.0213	TOR1AIP1	GO_Biological_Process_2017b	mutant_vs_control	1	42	3	685	2.44268
protein localization to nuclear periphery (GO:1990139)	0.0442138	0.14163	0	0	23.7345	74.0213	TOR1AIP1	GO_Biological_Process_2017b	mutant_vs_control	1	42	3	685	2.44268
UV-damage excision repair (GO:0070914)	0.0453447	0.143444	0	0	6.19168	19.1537	MSH6;RPS27L	GO_Biological_Process_2017b	mutant_vs_control	2	41	13	675	1.34075
protein localization to cell division site (GO:0072741)	0.0462709	0.143444	0	0	22.6032	69.465	PRPF19	GO_Biological_Process_2017b	mutant_vs_control	1	42	1	687	4.03185
regulation of mitotic sister chromatid segregation (GO:0033047)	0.0462709	0.143444	0	0	22.6032	69.465	PIN1	GO_Biological_Process_2017b	mutant_vs_control	1	42	3	685	2.44268
protein localization to bud neck (GO:0097271)	0.0462709	0.143444	0	0	22.6032	69.465	PRPF19	GO_Biological_Process_2017b	mutant_vs_control	1	42	1	687	4.03185
protein localization to barrier septum (GO:1902432)	0.0462709	0.143444	0	0	22.6032	69.465	PRPF19	GO_Biological_Process_2017b	mutant_vs_control	1	42	1	687	4.03185
protein localization to cell tip (GO:1990151)	0.0462709	0.143444	0	0	22.6032	69.465	PRPF19	GO_Biological_Process_2017b	mutant_vs_control	1	42	1	687	4.03185
cellular protein localization (GO:0034613)	0.0462709	0.143444	0	0	22.6032	69.465	PRPF19	GO_Biological_Process_2017b	mutant_vs_control	1	42	1	687	4.03185
protein localization to cell periphery (GO:1990778)	0.0462709	0.143444	0	0	22.6032	69.465	PRPF19	GO_Biological_Process_2017b	mutant_vs_control	1	42	1	687	4.03185
protein localization to trailing edge (GO:0036051)	0.0462709	0.143444	0	0	22.6032	69.465	PRPF19	GO_Biological_Process_2017b	mutant_vs_control	1	42	1	687	4.03185
positive regulation of cardiac muscle contraction (GO:0060452)	0.0462709	0.143444	0	0	22.6032	69.465	GSK3A	GO_Biological_Process_2017b	mutant_vs_control	1	42	1	687	4.03185
protein localization to rhabdomere (GO:1990146)	0.0462709	0.143444	0	0	22.6032	69.465	PRPF19	GO_Biological_Process_2017b	mutant_vs_control	1	42	1	687	4.03185
3'-UTR-mediated mRNA stabilization (GO:0070935)	0.0462709	0.143444	0	0	22.6032	69.465	TARDBP	GO_Biological_Process_2017b	mutant_vs_control	1	42	7	681	1.21184
positive regulation of peptidyl-serine phosphorylation (GO:0033138)	0.0463794	0.143444	0	0	6.11269	18.7715	PIN1;EIF4G1	GO_Biological_Process_2017b	mutant_vs_control	2	41	3	685	3.47745
protein localization to myelin sheath abaxonal region (GO:0035750)	0.0483236	0.145865	0	0	21.5747	65.3677	PRPF19	GO_Biological_Process_2017b	mutant_vs_control	1	42	1	687	4.03185
positive regulation of actin-dependent ATPase activity (GO:1904623)	0.0483236	0.145865	0	0	21.5747	65.3677	TOR1AIP1	GO_Biological_Process_2017b	mutant_vs_control	1	42	3	685	2.44268
positive regulation of ATPase activity, uncoupled (GO:1905196)	0.0483236	0.145865	0	0	21.5747	65.3677	TOR1AIP1	GO_Biological_Process_2017b	mutant_vs_control	1	42	3	685	2.44268
signal transduction involved in G2 DNA damage checkpoint (GO:0072425)	0.0483236	0.145865	0	0	21.5747	65.3677	PRPF19	GO_Biological_Process_2017b	mutant_vs_control	1	42	4	684	2.02554
intrinsic apoptotic signaling pathway (GO:0097193)	0.0483236	0.145865	0	0	21.5747	65.3677	MSH6	GO_Biological_Process_2017b	mutant_vs_control	1	42	1	687	4.03185
detection of muscle stretch (GO:0035995)	0.0483236	0.145865	0	0	21.5747	65.3677	TTN	GO_Biological_Process_2017b	mutant_vs_control	1	42	1	687	4.03185
positive regulation of calcium-dependent ATPase activity (GO:1903612)	0.0483236	0.145865	0	0	21.5747	65.3677	TOR1AIP1	GO_Biological_Process_2017b	mutant_vs_control	1	42	3	685	2.44268
double-strand break repair (GO:0006302)	0.0484749	0.145865	0	0	5.96055	18.0409	MSH6;RPS27L	GO_Biological_Process_2017b	mutant_vs_control	2	41	11	677	1.58603
negative regulation of canonical Wnt signaling pathway involved in osteoblast differentiation (GO:1905240)	0.0484749	0.145865	0	0	5.96055	18.0409	GSK3A;CTNND1	GO_Biological_Process_2017b	mutant_vs_control	2	41	10	678	1.72566
regulation of translational initiation by iron (GO:0006447)	0.0503721	0.145865	0	0	20.6356	61.6658	EIF4G1	GO_Biological_Process_2017b	mutant_vs_control	1	42	8	680	1.01707
positive regulation of ATP-dependent DNA helicase activity (GO:1902451)	0.0503721	0.145865	0	0	20.6356	61.6658	TOR1AIP1	GO_Biological_Process_2017b	mutant_vs_control	1	42	3	685	2.44268
negative regulation of elastin catabolic process (GO:0060311)	0.0503721	0.145865	0	0	20.6356	61.6658	PIN1	GO_Biological_Process_2017b	mutant_vs_control	1	42	2	686	3.02975
negative regulation by host of viral transcription (GO:0043922)	0.0503721	0.145865	0	0	20.6356	61.6658	TARDBP	GO_Biological_Process_2017b	mutant_vs_control	1	42	1	687	4.03185
positive regulation of ATP-dependent microtubule motor activity, minus-end-directed (GO:2000579)	0.0503721	0.145865	0	0	20.6356	61.6658	TOR1AIP1	GO_Biological_Process_2017b	mutant_vs_control	1	42	3	685	2.44268
DNA replication initiation from late origin (GO:0061487)	0.0503721	0.145865	0	0	20.6356	61.6658	MCM2	GO_Biological_Process_2017b	mutant_vs_control	1	42	1	687	4.03185
U2-type prespliceosome assembly (GO:1903241)	0.0503721	0.145865	0	0	20.6356	61.6658	PRPF19	GO_Biological_Process_2017b	mutant_vs_control	1	42	7	681	1.21184
protein localization to paranode region of axon (GO:0002175)	0.0503721	0.145865	0	0	20.6356	61.6658	PRPF19	GO_Biological_Process_2017b	mutant_vs_control	1	42	1	687	4.03185
negative regulation of insulin receptor signaling pathway involved in determination of adult lifespan (GO:1903105)	0.0503721	0.145865	0	0	20.6356	61.6658	GSK3A	GO_Biological_Process_2017b	mutant_vs_control	1	42	1	687	4.03185
protein localization to nucleolus (GO:1902570)	0.0503721	0.145865	0	0	20.6356	61.6658	TOR1AIP1	GO_Biological_Process_2017b	mutant_vs_control	1	42	4	684	2.02554
nuclear pore organization (GO:0006999)	0.0503721	0.145865	0	0	20.6356	61.6658	NUP98	GO_Biological_Process_2017b	mutant_vs_control	1	42	3	685	2.44268
positive regulation of ATP-dependent microtubule motor activity, plus-end-directed (GO:2000582)	0.0503721	0.145865	0	0	20.6356	61.6658	TOR1AIP1	GO_Biological_Process_2017b	mutant_vs_control	1	42	3	685	2.44268
positive regulation of eukaryotic translation initiation factor 4F complex assembly (GO:1905537)	0.0503721	0.145865	0	0	20.6356	61.6658	EIF4G1	GO_Biological_Process_2017b	mutant_vs_control	1	42	5	683	1.7015
negative regulation of gene expression (GO:0010629)	0.0511422	0.145865	0	0	5.78063	17.1867	SART3;TARDBP	GO_Biological_Process_2017b	mutant_vs_control	2	41	7	681	2.2466
aromatic amino acid family biosynthetic process (GO:0009073)	0.0524162	0.145865	0	0	19.7748	58.3068	GLUL	GO_Biological_Process_2017b	mutant_vs_control	1	42	3	685	2.44268
diaminopimelate biosynthetic process (GO:0019877)	0.0524162	0.145865	0	0	19.7748	58.3068	GLUL	GO_Biological_Process_2017b	mutant_vs_control	1	42	3	685	2.44268
gamma-aminobutyric acid biosynthetic process (GO:0009449)	0.0524162	0.145865	0	0	19.7748	58.3068	GLUL	GO_Biological_Process_2017b	mutant_vs_control	1	42	3	685	2.44268
cellular response to platelet-derived growth factor stimulus (GO:0036120)	0.0524162	0.145865	0	0	19.7748	58.3068	CORO1B	GO_Biological_Process_2017b	mutant_vs_control	1	42	1	687	4.03185
striated muscle contraction involved in embryonic body morphogenesis (GO:0061199)	0.0524162	0.145865	0	0	19.7748	58.3068	TTN	GO_Biological_Process_2017b	mutant_vs_control	1	42	1	687	4.03185
alpha-amino acid biosynthetic process (GO:1901607)	0.0524162	0.145865	0	0	19.7748	58.3068	GLUL	GO_Biological_Process_2017b	mutant_vs_control	1	42	3	685	2.44268
amino acid salvage (GO:0043102)	0.0524162	0.145865	0	0	19.7748	58.3068	GLUL	GO_Biological_Process_2017b	mutant_vs_control	1	42	3	685	2.44268
negative regulation of insulin receptor signaling pathway by insulin receptor internalization (GO:0038014)	0.0524162	0.145865	0	0	19.7748	58.3068	GSK3A	GO_Biological_Process_2017b	mutant_vs_control	1	42	1	687	4.03185
protein localization involved in establishment of planar polarity (GO:0090251)	0.0524162	0.145865	0	0	19.7748	58.3068	PRPF19	GO_Biological_Process_2017b	mutant_vs_control	1	42	1	687	4.03185
regulation of cytoplasmic translational initiation (GO:1904688)	0.0524162	0.145865	0	0	19.7748	58.3068	EIF4G1	GO_Biological_Process_2017b	mutant_vs_control	1	42	8	680	1.01707
beta-alanine biosynthetic process (GO:0019483)	0.0524162	0.145865	0	0	19.7748	58.3068	GLUL	GO_Biological_Process_2017b	mutant_vs_control	1	42	3	685	2.44268
protein localization to nuclear pericentric heterochromatin (GO:1902682)	0.0524162	0.145865	0	0	19.7748	58.3068	TOR1AIP1	GO_Biological_Process_2017b	mutant_vs_control	1	42	3	685	2.44268
trans assembly of SL-containing precatalytic spliceosome (GO:0000352)	0.0524162	0.145865	0	0	19.7748	58.3068	PRPF19	GO_Biological_Process_2017b	mutant_vs_control	1	42	7	681	1.21184
cellular amino acid biosynthetic process (GO:0008652)	0.0524162	0.145865	0	0	19.7748	58.3068	GLUL	GO_Biological_Process_2017b	mutant_vs_control	1	42	3	685	2.44268
mRNA branch site recognition (GO:0000348)	0.0524162	0.145865	0	0	19.7748	58.3068	PRPF19	GO_Biological_Process_2017b	mutant_vs_control	1	42	7	681	1.21184
regulation of formation of translation initiation ternary complex (GO:1901190)	0.0524162	0.145865	0	0	19.7748	58.3068	EIF4G1	GO_Biological_Process_2017b	mutant_vs_control	1	42	8	680	1.01707
protein localization to juxtaparanode region of axon (GO:0071205)	0.0524162	0.145865	0	0	19.7748	58.3068	PRPF19	GO_Biological_Process_2017b	mutant_vs_control	1	42	1	687	4.03185
regulation of pathway-restricted SMAD protein phosphorylation (GO:0060393)	0.0524162	0.145865	0	0	19.7748	58.3068	PIN1	GO_Biological_Process_2017b	mutant_vs_control	1	42	1	687	4.03185
intrinsic apoptotic signaling pathway in response to nitrosative stress (GO:1990442)	0.0524162	0.145865	0	0	19.7748	58.3068	MSH6	GO_Biological_Process_2017b	mutant_vs_control	1	42	1	687	4.03185
negative regulation of oxidative stress-induced neuron death (GO:1903204)	0.0544561	0.148009	0	0	18.9829	55.247	EIF4G1	GO_Biological_Process_2017b	mutant_vs_control	1	42	2	686	3.02975
intrinsic apoptotic signaling pathway in response to osmotic stress (GO:0008627)	0.0544561	0.148009	0	0	18.9829	55.247	MSH6	GO_Biological_Process_2017b	mutant_vs_control	1	42	1	687	4.03185
RNA import into nucleus (GO:0006404)	0.0544561	0.148009	0	0	18.9829	55.247	CKAP5	GO_Biological_Process_2017b	mutant_vs_control	1	42	5	683	1.7015
regulation of translational initiation in response to stress (GO:0043558)	0.0544561	0.148009	0	0	18.9829	55.247	EIF4G1	GO_Biological_Process_2017b	mutant_vs_control	1	42	8	680	1.01707
positive regulation of DNA topoisomerase (ATP-hydrolyzing) activity (GO:2000373)	0.0544561	0.148009	0	0	18.9829	55.247	TOR1AIP1	GO_Biological_Process_2017b	mutant_vs_control	1	42	3	685	2.44268
regulation of endoplasmic reticulum stress-induced eIF2 alpha dephosphorylation (GO:1903916)	0.0544561	0.148009	0	0	18.9829	55.247	EIF4G1	GO_Biological_Process_2017b	mutant_vs_control	1	42	8	680	1.01707
fructoselysine biosynthetic process (GO:1901282)	0.0544561	0.148009	0	0	18.9829	55.247	GLUL	GO_Biological_Process_2017b	mutant_vs_control	1	42	3	685	2.44268
DNA biosynthetic process (GO:0071897)	0.0544561	0.148009	0	0	18.9829	55.247	EIF4G1	GO_Biological_Process_2017b	mutant_vs_control	1	42	4	684	2.02554
nucleate erythrocyte differentiation (GO:0043363)	0.0544561	0.148009	0	0	18.9829	55.247	ACIN1	GO_Biological_Process_2017b	mutant_vs_control	1	42	3	685	2.44268
positive regulation of hydrogen:potassium-exchanging ATPase activity (GO:1904453)	0.0544561	0.148009	0	0	18.9829	55.247	TOR1AIP1	GO_Biological_Process_2017b	mutant_vs_control	1	42	3	685	2.44268
positive regulation of protein kinase activity (GO:0045860)	0.0549636	0.149041	0	0	5.54612	16.0898	PIN1;TTN	GO_Biological_Process_2017b	mutant_vs_control	2	41	7	681	2.2466
insulin receptor signaling pathway (GO:0008286)	0.0555176	0.150194	0	0	5.51415	15.9417	GSK3A;ATP6V1G1	GO_Biological_Process_2017b	mutant_vs_control	2	41	5	683	2.73626
branched-chain amino acid biosynthetic process (GO:0009082)	0.0564917	0.150731	0	0	18.2518	52.4496	GLUL	GO_Biological_Process_2017b	mutant_vs_control	1	42	3	685	2.44268
positive regulation of proton-transporting ATP synthase activity, rotational mechanism (GO:1905273)	0.0564917	0.150731	0	0	18.2518	52.4496	TOR1AIP1	GO_Biological_Process_2017b	mutant_vs_control	1	42	4	684	2.02554
phagosome acidification involved in apoptotic cell clearance (GO:0090390)	0.0564917	0.150731	0	0	18.2518	52.4496	ATP6V1G1	GO_Biological_Process_2017b	mutant_vs_control	1	42	2	686	3.02975
enucleate erythrocyte differentiation (GO:0043353)	0.0564917	0.150731	0	0	18.2518	52.4496	ACIN1	GO_Biological_Process_2017b	mutant_vs_control	1	42	3	685	2.44268
regulation of mitotic centrosome separation (GO:0046602)	0.0564917	0.150731	0	0	18.2518	52.4496	PIN1	GO_Biological_Process_2017b	mutant_vs_control	1	42	3	685	2.44268
positive regulation of calcium-transporting ATPase activity (GO:1901896)	0.0564917	0.150731	0	0	18.2518	52.4496	TOR1AIP1	GO_Biological_Process_2017b	mutant_vs_control	1	42	3	685	2.44268
negative regulation of canonical Wnt signaling pathway (GO:0090090)	0.0566316	0.150759	0	0	5.45129	15.6517	GSK3A;CTNND1	GO_Biological_Process_2017b	mutant_vs_control	2	41	11	677	1.58603
SOS response (GO:0009432)	0.0583174	0.153689	0	0	5.35962	15.2313	RPS27L;GNL1	GO_Biological_Process_2017b	mutant_vs_control	2	41	7	681	2.2466
histone H3-K56 acetylation in response to DNA damage (GO:0097044)	0.0583174	0.153689	0	0	5.35962	15.2313	RPS27L;GNL1	GO_Biological_Process_2017b	mutant_vs_control	2	41	7	681	2.2466
cellular response to DNA damage stimulus (GO:0006974)	0.0583174	0.153689	0	0	5.35962	15.2313	RPS27L;GNL1	GO_Biological_Process_2017b	mutant_vs_control	2	41	7	681	2.2466
primitive erythrocyte differentiation (GO:0060319)	0.0585229	0.153689	0	0	17.575	49.8836	ACIN1	GO_Biological_Process_2017b	mutant_vs_control	1	42	3	685	2.44268
regulation of mitochondrial translational initiation (GO:0070132)	0.0585229	0.153689	0	0	17.575	49.8836	EIF4G1	GO_Biological_Process_2017b	mutant_vs_control	1	42	8	680	1.01707
regulation of cytokinesis (GO:0032465)	0.0585229	0.153689	0	0	17.575	49.8836	PIN1	GO_Biological_Process_2017b	mutant_vs_control	1	42	2	686	3.02975
regulation of transcription from RNA polymerase II promoter in response to DNA damage (GO:1990248)	0.0588833	0.154151	0	0	5.32974	15.0949	RPS27L;GNL1	GO_Biological_Process_2017b	mutant_vs_control	2	41	7	681	2.2466
positive regulation of ubiquitin protein ligase activity (GO:1904668)	0.0605499	0.154151	0	0	16.9464	47.5226	PIN1	GO_Biological_Process_2017b	mutant_vs_control	1	42	3	685	2.44268
regulation of activation of Janus kinase activity (GO:0010533)	0.0605499	0.154151	0	0	16.9464	47.5226	TTN	GO_Biological_Process_2017b	mutant_vs_control	1	42	2	686	3.02975
positive regulation of G1/S transition of mitotic cell cycle (GO:1900087)	0.0605499	0.154151	0	0	16.9464	47.5226	EIF4G1	GO_Biological_Process_2017b	mutant_vs_control	1	42	2	686	3.02975
positive regulation of matrix metallopeptidase secretion (GO:1904466)	0.0605499	0.154151	0	0	16.9464	47.5226	TTN	GO_Biological_Process_2017b	mutant_vs_control	1	42	2	686	3.02975
signal transduction involved in mitotic G1 DNA damage checkpoint (GO:0072431)	0.0605499	0.154151	0	0	16.9464	47.5226	RPS27L	GO_Biological_Process_2017b	mutant_vs_control	1	42	3	685	2.44268
erythrocyte development (GO:0048821)	0.0605499	0.154151	0	0	16.9464	47.5226	ACIN1	GO_Biological_Process_2017b	mutant_vs_control	1	42	3	685	2.44268
positive regulation of BMP secretion (GO:1900144)	0.0605499	0.154151	0	0	16.9464	47.5226	TTN	GO_Biological_Process_2017b	mutant_vs_control	1	42	2	686	3.02975
positive regulation of pancreatic trypsinogen secretion (GO:1904244)	0.0605499	0.154151	0	0	16.9464	47.5226	TTN	GO_Biological_Process_2017b	mutant_vs_control	1	42	2	686	3.02975
regulation of protein tyrosine kinase activity (GO:0061097)	0.0605499	0.154151	0	0	16.9464	47.5226	TTN	GO_Biological_Process_2017b	mutant_vs_control	1	42	2	686	3.02975
positive regulation of secretion of lysosomal enzymes (GO:0090340)	0.0605499	0.154151	0	0	16.9464	47.5226	TTN	GO_Biological_Process_2017b	mutant_vs_control	1	42	2	686	3.02975
positive regulation of pancreatic amylase secretion (GO:1902278)	0.0605499	0.154151	0	0	16.9464	47.5226	TTN	GO_Biological_Process_2017b	mutant_vs_control	1	42	2	686	3.02975
sarcomerogenesis (GO:0048769)	0.0605499	0.154151	0	0	16.9464	47.5226	TTN	GO_Biological_Process_2017b	mutant_vs_control	1	42	4	684	2.02554
cellular protein complex localization (GO:0034629)	0.0605499	0.154151	0	0	16.9464	47.5226	PRPF19	GO_Biological_Process_2017b	mutant_vs_control	1	42	2	686	3.02975
signal transduction in response to DNA damage (GO:0042770)	0.0617412	0.156842	0	0	5.18516	14.4396	RPS27L;GNL1	GO_Biological_Process_2017b	mutant_vs_control	2	41	7	681	2.2466
positive regulation of Wnt protein secretion (GO:0061357)	0.0625727	0.156903	0	0	16.3612	45.344	TTN	GO_Biological_Process_2017b	mutant_vs_control	1	42	2	686	3.02975
positive regulation of heart contraction (GO:0045823)	0.0625727	0.156903	0	0	16.3612	45.344	GSK3A	GO_Biological_Process_2017b	mutant_vs_control	1	42	1	687	4.03185
nuclear import (GO:0051170)	0.0625727	0.156903	0	0	16.3612	45.344	NUP98	GO_Biological_Process_2017b	mutant_vs_control	1	42	7	681	1.21184
negative regulation of protein catabolic process (GO:0042177)	0.0625727	0.156903	0	0	16.3612	45.344	PIN1	GO_Biological_Process_2017b	mutant_vs_control	1	42	2	686	3.02975
RNA polymerase III complex localization to nucleus (GO:1990022)	0.0625727	0.156903	0	0	16.3612	45.344	TOR1AIP1	GO_Biological_Process_2017b	mutant_vs_control	1	42	4	684	2.02554
mismatch repair involved in maintenance of fidelity involved in DNA-dependent DNA replication (GO:0070716)	0.0625727	0.156903	0	0	16.3612	45.344	MSH6	GO_Biological_Process_2017b	mutant_vs_control	1	42	1	687	4.03185
regulation of autophagy of mitochondrion in response to mitochondrial depolarization (GO:1904923)	0.0645912	0.157194	0	0	15.8151	43.3282	GSK3A	GO_Biological_Process_2017b	mutant_vs_control	1	42	6	682	1.43635
negative regulation of cellular protein catabolic process (GO:1903363)	0.0645912	0.157194	0	0	15.8151	43.3282	PIN1	GO_Biological_Process_2017b	mutant_vs_control	1	42	2	686	3.02975
positive regulation of renin secretion into blood stream (GO:1900135)	0.0645912	0.157194	0	0	15.8151	43.3282	TTN	GO_Biological_Process_2017b	mutant_vs_control	1	42	2	686	3.02975
left ventricular cardiac muscle tissue morphogenesis (GO:0003220)	0.0645912	0.157194	0	0	15.8151	43.3282	GSK3A	GO_Biological_Process_2017b	mutant_vs_control	1	42	1	687	4.03185
negative regulation of cytokinesis (GO:0032466)	0.0645912	0.157194	0	0	15.8151	43.3282	PIN1	GO_Biological_Process_2017b	mutant_vs_control	1	42	1	687	4.03185
positive regulation of sodium:potassium-exchanging ATPase activity (GO:1903408)	0.0645912	0.157194	0	0	15.8151	43.3282	TOR1AIP1	GO_Biological_Process_2017b	mutant_vs_control	1	42	3	685	2.44268
negative regulation of double-strand break repair via homologous recombination (GO:2000042)	0.0645912	0.157194	0	0	15.8151	43.3282	MSH6	GO_Biological_Process_2017b	mutant_vs_control	1	42	1	687	4.03185
maintenance of protein location in nucleus (GO:0051457)	0.0645912	0.157194	0	0	15.8151	43.3282	TOR1AIP1	GO_Biological_Process_2017b	mutant_vs_control	1	42	3	685	2.44268
intrinsic apoptotic signaling pathway in response to oxidative stress (GO:0008631)	0.0645912	0.157194	0	0	15.8151	43.3282	MSH6	GO_Biological_Process_2017b	mutant_vs_control	1	42	1	687	4.03185
inflammatory cell apoptotic process (GO:0006925)	0.0664112	0.157194	0	0	4.96932	13.4763	PAWR;MCM2	GO_Biological_Process_2017b	mutant_vs_control	2	41	7	681	2.2466
fat cell apoptotic process (GO:1904606)	0.0664112	0.157194	0	0	4.96932	13.4763	PAWR;MCM2	GO_Biological_Process_2017b	mutant_vs_control	2	41	7	681	2.2466
myeloid cell apoptotic process (GO:0033028)	0.0664112	0.157194	0	0	4.96932	13.4763	PAWR;MCM2	GO_Biological_Process_2017b	mutant_vs_control	2	41	7	681	2.2466
epithelial cell apoptotic process (GO:1904019)	0.0664112	0.157194	0	0	4.96932	13.4763	PAWR;MCM2	GO_Biological_Process_2017b	mutant_vs_control	2	41	7	681	2.2466
hepatoblast apoptotic process (GO:1902489)	0.0664112	0.157194	0	0	4.96932	13.4763	PAWR;MCM2	GO_Biological_Process_2017b	mutant_vs_control	2	41	7	681	2.2466
leukocyte apoptotic process (GO:0071887)	0.0664112	0.157194	0	0	4.96932	13.4763	PAWR;MCM2	GO_Biological_Process_2017b	mutant_vs_control	2	41	7	681	2.2466
myofibroblast cell apoptotic process (GO:1904516)	0.0664112	0.157194	0	0	4.96932	13.4763	PAWR;MCM2	GO_Biological_Process_2017b	mutant_vs_control	2	41	7	681	2.2466
apoptotic process in bone marrow (GO:0071839)	0.0664112	0.157194	0	0	4.96932	13.4763	PAWR;MCM2	GO_Biological_Process_2017b	mutant_vs_control	2	41	7	681	2.2466
retinal cell apoptotic process (GO:1990009)	0.0664112	0.157194	0	0	4.96932	13.4763	PAWR;MCM2	GO_Biological_Process_2017b	mutant_vs_control	2	41	7	681	2.2466
apoptotic process (GO:0006915)	0.0664112	0.157194	0	0	4.96932	13.4763	PAWR;MCM2	GO_Biological_Process_2017b	mutant_vs_control	2	41	7	681	2.2466
glial cell apoptotic process (GO:0034349)	0.0664112	0.157194	0	0	4.96932	13.4763	PAWR;MCM2	GO_Biological_Process_2017b	mutant_vs_control	2	41	7	681	2.2466
positive regulation of ATPase activity (GO:0032781)	0.0666054	0.157194	0	0	15.3041	41.4585	TOR1AIP1	GO_Biological_Process_2017b	mutant_vs_control	1	42	4	684	2.02554
positive regulation of proteasome-activating ATPase activity (GO:1902887)	0.0666054	0.157194	0	0	15.3041	41.4585	TOR1AIP1	GO_Biological_Process_2017b	mutant_vs_control	1	42	4	684	2.02554
suppression by virus of host autophagy (GO:0039521)	0.0666054	0.157194	0	0	15.3041	41.4585	EIF4G1	GO_Biological_Process_2017b	mutant_vs_control	1	42	2	686	3.02975
definitive erythrocyte differentiation (GO:0060318)	0.0666054	0.157194	0	0	15.3041	41.4585	ACIN1	GO_Biological_Process_2017b	mutant_vs_control	1	42	3	685	2.44268
negative regulation of protein targeting to vacuole involved in autophagy (GO:1904052)	0.0666054	0.157194	0	0	15.3041	41.4585	EIF4G1	GO_Biological_Process_2017b	mutant_vs_control	1	42	2	686	3.02975
protein localization to organelle (GO:0033365)	0.0666054	0.157194	0	0	15.3041	41.4585	PRPF19	GO_Biological_Process_2017b	mutant_vs_control	1	42	1	687	4.03185
protein localization to nucleus (GO:0034504)	0.0666054	0.157194	0	0	15.3041	41.4585	TOR1AIP1	GO_Biological_Process_2017b	mutant_vs_control	1	42	3	685	2.44268
DNA damage checkpoint (GO:0000077)	0.0670031	0.157194	0	0	4.94359	13.3626	RPS27L;GNL1	GO_Biological_Process_2017b	mutant_vs_control	2	41	7	681	2.2466
mesenchymal cell apoptotic process (GO:0097152)	0.0670031	0.157194	0	0	4.94359	13.3626	PAWR;MCM2	GO_Biological_Process_2017b	mutant_vs_control	2	41	7	681	2.2466
muscle cell apoptotic process (GO:0010657)	0.0670031	0.157194	0	0	4.94359	13.3626	PAWR;MCM2	GO_Biological_Process_2017b	mutant_vs_control	2	41	7	681	2.2466
fibroblast apoptotic process (GO:0044346)	0.0670031	0.157194	0	0	4.94359	13.3626	PAWR;MCM2	GO_Biological_Process_2017b	mutant_vs_control	2	41	7	681	2.2466
melanocyte apoptotic process (GO:1902362)	0.0670031	0.157194	0	0	4.94359	13.3626	PAWR;MCM2	GO_Biological_Process_2017b	mutant_vs_control	2	41	7	681	2.2466
protein import into nucleus, translocation (GO:0000060)	0.0675969	0.158269	0	0	4.91812	13.2504	NUP153;NUP98	GO_Biological_Process_2017b	mutant_vs_control	2	41	14	674	1.2317
suppression by virus of host type I interferon production (GO:0039501)	0.0686154	0.158427	0	0	14.8251	39.7201	PIN1	GO_Biological_Process_2017b	mutant_vs_control	1	42	3	685	2.44268
phagosome acidification (GO:0090383)	0.0686154	0.158427	0	0	14.8251	39.7201	ATP6V1G1	GO_Biological_Process_2017b	mutant_vs_control	1	42	2	686	3.02975
positive regulation of intracellular protein transport (GO:0090316)	0.0686154	0.158427	0	0	14.8251	39.7201	DYNC1H1	GO_Biological_Process_2017b	mutant_vs_control	1	42	2	686	3.02975
protein localization to membrane (GO:0072657)	0.0686154	0.158427	0	0	14.8251	39.7201	PRPF19	GO_Biological_Process_2017b	mutant_vs_control	1	42	1	687	4.03185
adherens junction maintenance (GO:0034334)	0.0686154	0.158427	0	0	14.8251	39.7201	CTNND1	GO_Biological_Process_2017b	mutant_vs_control	1	42	2	686	3.02975
sulfur amino acid biosynthetic process (GO:0000097)	0.0686154	0.158427	0	0	14.8251	39.7201	GLUL	GO_Biological_Process_2017b	mutant_vs_control	1	42	4	684	2.02554
mitotic chromosome condensation (GO:0007076)	0.0686154	0.158427	0	0	14.8251	39.7201	TTN	GO_Biological_Process_2017b	mutant_vs_control	1	42	3	685	2.44268
anoikis (GO:0043276)	0.070592	0.159354	0	0	4.79456	12.7096	PAWR;MCM2	GO_Biological_Process_2017b	mutant_vs_control	2	41	7	681	2.2466
detection of UV (GO:0009589)	0.0706212	0.159354	0	0	14.3752	38.1003	MSH6	GO_Biological_Process_2017b	mutant_vs_control	1	42	2	686	3.02975
positive regulation of prolactin secretion (GO:1902722)	0.0706212	0.159354	0	0	14.3752	38.1003	TTN	GO_Biological_Process_2017b	mutant_vs_control	1	42	2	686	3.02975
signal transduction involved in DNA damage checkpoint (GO:0072422)	0.0706212	0.159354	0	0	14.3752	38.1003	PRPF19	GO_Biological_Process_2017b	mutant_vs_control	1	42	2	686	3.02975
positive regulation of cellular protein metabolic process (GO:0032270)	0.0706212	0.159354	0	0	14.3752	38.1003	EIF4G1	GO_Biological_Process_2017b	mutant_vs_control	1	42	3	685	2.44268
positive regulation of adiponectin secretion (GO:0070165)	0.0706212	0.159354	0	0	14.3752	38.1003	TTN	GO_Biological_Process_2017b	mutant_vs_control	1	42	2	686	3.02975
hematopoietic stem cell differentiation (GO:0060218)	0.0706212	0.159354	0	0	14.3752	38.1003	PRRC2C	GO_Biological_Process_2017b	mutant_vs_control	1	42	2	686	3.02975
neuron apoptotic process (GO:0051402)	0.0724099	0.159354	0	0	4.72334	12.4007	PAWR;MCM2	GO_Biological_Process_2017b	mutant_vs_control	2	41	7	681	2.2466
lysyl-tRNA aminoacylation (GO:0006430)	0.0726228	0.159354	0	0	13.9517	36.588	YARS2	GO_Biological_Process_2017b	mutant_vs_control	1	42	10	678	0.690896
histidyl-tRNA aminoacylation (GO:0006427)	0.0726228	0.159354	0	0	13.9517	36.588	YARS2	GO_Biological_Process_2017b	mutant_vs_control	1	42	10	678	0.690896
cis assembly of pre-catalytic spliceosome (GO:0000354)	0.0726228	0.159354	0	0	13.9517	36.588	PRPF19	GO_Biological_Process_2017b	mutant_vs_control	1	42	8	680	1.01707
glutaminyl-tRNA aminoacylation (GO:0006425)	0.0726228	0.159354	0	0	13.9517	36.588	YARS2	GO_Biological_Process_2017b	mutant_vs_control	1	42	10	678	0.690896
prolyl-tRNA aminoacylation (GO:0006433)	0.0726228	0.159354	0	0	13.9517	36.588	YARS2	GO_Biological_Process_2017b	mutant_vs_control	1	42	10	678	0.690896
valyl-tRNA aminoacylation (GO:0006438)	0.0726228	0.159354	0	0	13.9517	36.588	YARS2	GO_Biological_Process_2017b	mutant_vs_control	1	42	10	678	0.690896
alanyl-tRNA aminoacylation (GO:0006419)	0.0726228	0.159354	0	0	13.9517	36.588	YARS2	GO_Biological_Process_2017b	mutant_vs_control	1	42	10	678	0.690896
tryptophanyl-tRNA aminoacylation (GO:0006436)	0.0726228	0.159354	0	0	13.9517	36.588	YARS2	GO_Biological_Process_2017b	mutant_vs_control	1	42	10	678	0.690896
aspartyl-tRNA aminoacylation (GO:0006422)	0.0726228	0.159354	0	0	13.9517	36.588	YARS2	GO_Biological_Process_2017b	mutant_vs_control	1	42	10	678	0.690896
mitochondrial electron transport, cytochrome c to oxygen (GO:0006123)	0.0726228	0.159354	0	0	13.9517	36.588	COX6B1	GO_Biological_Process_2017b	mutant_vs_control	1	42	10	678	0.690896
methionyl-tRNA aminoacylation (GO:0006431)	0.0726228	0.159354	0	0	13.9517	36.588	YARS2	GO_Biological_Process_2017b	mutant_vs_control	1	42	10	678	0.690896
ventricular cardiac muscle tissue morphogenesis (GO:0055010)	0.0726228	0.159354	0	0	13.9517	36.588	TTN	GO_Biological_Process_2017b	mutant_vs_control	1	42	1	687	4.03185
arginyl-tRNA aminoacylation (GO:0006420)	0.0726228	0.159354	0	0	13.9517	36.588	YARS2	GO_Biological_Process_2017b	mutant_vs_control	1	42	10	678	0.690896
tyrosyl-tRNA aminoacylation (GO:0006437)	0.0726228	0.159354	0	0	13.9517	36.588	YARS2	GO_Biological_Process_2017b	mutant_vs_control	1	42	10	678	0.690896
isoleucyl-tRNA aminoacylation (GO:0006428)	0.0726228	0.159354	0	0	13.9517	36.588	YARS2	GO_Biological_Process_2017b	mutant_vs_control	1	42	10	678	0.690896
seryl-tRNA aminoacylation (GO:0006434)	0.0726228	0.159354	0	0	13.9517	36.588	YARS2	GO_Biological_Process_2017b	mutant_vs_control	1	42	10	678	0.690896
leucyl-tRNA aminoacylation (GO:0006429)	0.0726228	0.159354	0	0	13.9517	36.588	YARS2	GO_Biological_Process_2017b	mutant_vs_control	1	42	10	678	0.690896
telomere maintenance in response to DNA damage (GO:0043247)	0.0730193	0.159354	0	0	4.70006	12.3002	RPS27L;GNL1	GO_Biological_Process_2017b	mutant_vs_control	2	41	9	679	1.87979
histone H4 acetylation involved in response to DNA damage stimulus (GO:2000776)	0.0742431	0.159354	0	0	4.65418	12.1028	RPS27L;GNL1	GO_Biological_Process_2017b	mutant_vs_control	2	41	9	679	1.87979
negative regulation of interferon-alpha production (GO:0032687)	0.0746201	0.159354	0	0	13.5524	35.1731	PIN1	GO_Biological_Process_2017b	mutant_vs_control	1	42	3	685	2.44268
detection of calcium ion (GO:0005513)	0.0746201	0.159354	0	0	13.5524	35.1731	TTN	GO_Biological_Process_2017b	mutant_vs_control	1	42	2	686	3.02975
deadenylation involved in gene silencing by miRNA (GO:0098806)	0.0746201	0.159354	0	0	13.5524	35.1731	EIF4G1	GO_Biological_Process_2017b	mutant_vs_control	1	42	6	682	1.43635
response to UV-A (GO:0070141)	0.0746201	0.159354	0	0	13.5524	35.1731	MSH6	GO_Biological_Process_2017b	mutant_vs_control	1	42	2	686	3.02975
asparaginyl-tRNA aminoacylation (GO:0006421)	0.0746201	0.159354	0	0	13.5524	35.1731	YARS2	GO_Biological_Process_2017b	mutant_vs_control	1	42	10	678	0.690896
glycyl-tRNA aminoacylation (GO:0006426)	0.0746201	0.159354	0	0	13.5524	35.1731	YARS2	GO_Biological_Process_2017b	mutant_vs_control	1	42	10	678	0.690896
phenylalanyl-tRNA aminoacylation (GO:0006432)	0.0746201	0.159354	0	0	13.5524	35.1731	YARS2	GO_Biological_Process_2017b	mutant_vs_control	1	42	10	678	0.690896
epiboly involved in wound healing (GO:0090505)	0.0746201	0.159354	0	0	13.5524	35.1731	CORO1B	GO_Biological_Process_2017b	mutant_vs_control	1	42	1	687	4.03185
wound healing (GO:0042060)	0.0746201	0.159354	0	0	13.5524	35.1731	CORO1B	GO_Biological_Process_2017b	mutant_vs_control	1	42	1	687	4.03185
cardiac muscle cell contraction (GO:0086003)	0.0746201	0.159354	0	0	13.5524	35.1731	TTN	GO_Biological_Process_2017b	mutant_vs_control	1	42	1	687	4.03185
threonyl-tRNA aminoacylation (GO:0006435)	0.0746201	0.159354	0	0	13.5524	35.1731	YARS2	GO_Biological_Process_2017b	mutant_vs_control	1	42	10	678	0.690896
response to calcium ion (GO:0051592)	0.0746201	0.159354	0	0	13.5524	35.1731	TTN	GO_Biological_Process_2017b	mutant_vs_control	1	42	3	685	2.44268
cysteinyl-tRNA aminoacylation (GO:0006423)	0.0746201	0.159354	0	0	13.5524	35.1731	YARS2	GO_Biological_Process_2017b	mutant_vs_control	1	42	10	678	0.690896
glutamyl-tRNA aminoacylation (GO:0006424)	0.0746201	0.159354	0	0	13.5524	35.1731	YARS2	GO_Biological_Process_2017b	mutant_vs_control	1	42	10	678	0.690896
mRNA splice site selection (GO:0006376)	0.0766133	0.161539	0	0	13.1753	33.8471	PRPF19	GO_Biological_Process_2017b	mutant_vs_control	1	42	13	675	0.305987
positive regulation of cAMP biosynthetic process (GO:0030819)	0.0766133	0.161539	0	0	13.1753	33.8471	GSK3A	GO_Biological_Process_2017b	mutant_vs_control	1	42	1	687	4.03185
protein insertion into membrane (GO:0051205)	0.0766133	0.161539	0	0	13.1753	33.8471	PRPF19	GO_Biological_Process_2017b	mutant_vs_control	1	42	1	687	4.03185
skeletal muscle contraction (GO:0003009)	0.0766133	0.161539	0	0	13.1753	33.8471	TTN	GO_Biological_Process_2017b	mutant_vs_control	1	42	1	687	4.03185
90S preribosome assembly (GO:0034463)	0.0766133	0.161539	0	0	13.1753	33.8471	RPS27L	GO_Biological_Process_2017b	mutant_vs_control	1	42	10	678	0.690896
wound healing involved in inflammatory response (GO:0002246)	0.0766133	0.161539	0	0	13.1753	33.8471	CORO1B	GO_Biological_Process_2017b	mutant_vs_control	1	42	1	687	4.03185
ribosomal small subunit assembly (GO:0000028)	0.0766133	0.161539	0	0	13.1753	33.8471	RPS27L	GO_Biological_Process_2017b	mutant_vs_control	1	42	6	682	1.43635
histone H2A K63-linked ubiquitination (GO:0070535)	0.0786022	0.163079	0	0	12.8185	32.6021	PRPF19	GO_Biological_Process_2017b	mutant_vs_control	1	42	1	687	4.03185
angiogenesis involved in wound healing (GO:0060055)	0.0786022	0.163079	0	0	12.8185	32.6021	CORO1B	GO_Biological_Process_2017b	mutant_vs_control	1	42	1	687	4.03185
regulation of mitotic G1 cell cycle arrest in response to nitrogen starvation (GO:1903693)	0.0786022	0.163079	0	0	12.8185	32.6021	EIF4G1	GO_Biological_Process_2017b	mutant_vs_control	1	42	3	685	2.44268
positive regulation of immunoglobulin secretion (GO:0051024)	0.0786022	0.163079	0	0	12.8185	32.6021	TTN	GO_Biological_Process_2017b	mutant_vs_control	1	42	3	685	2.44268
response to UV-B (GO:0010224)	0.0786022	0.163079	0	0	12.8185	32.6021	MSH6	GO_Biological_Process_2017b	mutant_vs_control	1	42	2	686	3.02975
positive regulation of mitotic spindle organization (GO:0110028)	0.0786022	0.163079	0	0	12.8185	32.6021	DYNC1H1	GO_Biological_Process_2017b	mutant_vs_control	1	42	6	682	1.43635
regulation of exit from mitosis (GO:0007096)	0.0786022	0.163079	0	0	12.8185	32.6021	PIN1	GO_Biological_Process_2017b	mutant_vs_control	1	42	4	684	2.02554
erythrocyte differentiation (GO:0030218)	0.0786022	0.163079	0	0	12.8185	32.6021	ACIN1	GO_Biological_Process_2017b	mutant_vs_control	1	42	4	684	2.02554
positive regulation of protein insertion into mitochondrial membrane involved in apoptotic signaling pathway (GO:1900740)	0.0786022	0.163079	0	0	12.8185	32.6021	GSK3A	GO_Biological_Process_2017b	mutant_vs_control	1	42	6	682	1.43635
DNA damage induced protein phosphorylation (GO:0006975)	0.0798334	0.16514	0	0	3.13009	7.91227	GSK3A;RPS27L;GNL1	GO_Biological_Process_2017b	mutant_vs_control	3	40	19	669	1.40097
response to UV (GO:0009411)	0.080587	0.16514	0	0	12.4806	31.4313	MSH6	GO_Biological_Process_2017b	mutant_vs_control	1	42	3	685	2.44268
negative regulation of cell motility (GO:2000146)	0.080587	0.16514	0	0	12.4806	31.4313	PIN1	GO_Biological_Process_2017b	mutant_vs_control	1	42	3	685	2.44268
protein localization to nuclear envelope (GO:0090435)	0.080587	0.16514	0	0	12.4806	31.4313	TOR1AIP1	GO_Biological_Process_2017b	mutant_vs_control	1	42	5	683	1.7015
cardiac muscle tissue morphogenesis (GO:0055008)	0.080587	0.16514	0	0	12.4806	31.4313	TTN	GO_Biological_Process_2017b	mutant_vs_control	1	42	1	687	4.03185
response to UV-C (GO:0010225)	0.080587	0.16514	0	0	12.4806	31.4313	MSH6	GO_Biological_Process_2017b	mutant_vs_control	1	42	2	686	3.02975
extrinsic apoptotic signaling pathway in absence of ligand (GO:0097192)	0.080587	0.16514	0	0	12.4806	31.4313	GSK3A	GO_Biological_Process_2017b	mutant_vs_control	1	42	2	686	3.02975
substantia nigra development (GO:0021762)	0.0825676	0.168901	0	0	12.16	30.3286	COX6B1	GO_Biological_Process_2017b	mutant_vs_control	1	42	14	674	0.196932
adenylate cyclase-activating dopamine receptor signaling pathway (GO:0007191)	0.084544	0.171441	0	0	11.8554	29.2885	GSK3A	GO_Biological_Process_2017b	mutant_vs_control	1	42	2	686	3.02975
positive regulation of adenylate cyclase activity (GO:0045762)	0.084544	0.171441	0	0	11.8554	29.2885	GSK3A	GO_Biological_Process_2017b	mutant_vs_control	1	42	2	686	3.02975
negative regulation of interferon-beta production (GO:0032688)	0.084544	0.171441	0	0	11.8554	29.2885	PIN1	GO_Biological_Process_2017b	mutant_vs_control	1	42	3	685	2.44268
actin filament branching (GO:0090135)	0.084544	0.171441	0	0	11.8554	29.2885	CORO1B	GO_Biological_Process_2017b	mutant_vs_control	1	42	4	684	2.02554
negative regulation of insulin receptor signaling pathway (GO:0046627)	0.084544	0.171441	0	0	11.8554	29.2885	GSK3A	GO_Biological_Process_2017b	mutant_vs_control	1	42	2	686	3.02975
suppression by virus of host protein phosphorylation (GO:0039613)	0.0865163	0.174529	0	0	11.5656	28.306	TARDBP	GO_Biological_Process_2017b	mutant_vs_control	1	42	3	685	2.44268
UV protection (GO:0009650)	0.0865163	0.174529	0	0	11.5656	28.306	MSH6	GO_Biological_Process_2017b	mutant_vs_control	1	42	3	685	2.44268
protein localization to cell surface (GO:0034394)	0.0865163	0.174529	0	0	11.5656	28.306	PRPF19	GO_Biological_Process_2017b	mutant_vs_control	1	42	1	687	4.03185
negative regulation of heparan sulfate proteoglycan binding (GO:1905859)	0.0884844	0.176666	0	0	11.2897	27.3767	PIN1	GO_Biological_Process_2017b	mutant_vs_control	1	42	3	685	2.44268
negative regulation of phosphorylation of RNA polymerase II C-terminal domain (GO:1901408)	0.0884844	0.176666	0	0	11.2897	27.3767	TARDBP	GO_Biological_Process_2017b	mutant_vs_control	1	42	3	685	2.44268
negative regulation of apolipoprotein binding (GO:2000657)	0.0884844	0.176666	0	0	11.2897	27.3767	PIN1	GO_Biological_Process_2017b	mutant_vs_control	1	42	3	685	2.44268
negative regulation of actin binding (GO:1904617)	0.0884844	0.176666	0	0	11.2897	27.3767	PIN1	GO_Biological_Process_2017b	mutant_vs_control	1	42	3	685	2.44268
negative regulation of Ras GTPase binding (GO:1904476)	0.0884844	0.176666	0	0	11.2897	27.3767	PIN1	GO_Biological_Process_2017b	mutant_vs_control	1	42	3	685	2.44268
positive regulation of protein secretion (GO:0050714)	0.0884844	0.176666	0	0	11.2897	27.3767	TTN	GO_Biological_Process_2017b	mutant_vs_control	1	42	2	686	3.02975
positive regulation of elastin catabolic process (GO:0110015)	0.0904484	0.178751	0	0	11.0266	26.4966	GSK3A	GO_Biological_Process_2017b	mutant_vs_control	1	42	6	682	1.43635
negative regulation of membrane protein ectodomain proteolysis (GO:0051045)	0.0904484	0.178751	0	0	11.0266	26.4966	PIN1	GO_Biological_Process_2017b	mutant_vs_control	1	42	2	686	3.02975
regulation of protein kinase activity (GO:0045859)	0.0904484	0.178751	0	0	11.0266	26.4966	TTN	GO_Biological_Process_2017b	mutant_vs_control	1	42	2	686	3.02975
negative regulation of collagen binding (GO:0033342)	0.0904484	0.178751	0	0	11.0266	26.4966	PIN1	GO_Biological_Process_2017b	mutant_vs_control	1	42	4	684	2.02554
regulation of translational initiation (GO:0006446)	0.0904484	0.178751	0	0	11.0266	26.4966	EIF4G1	GO_Biological_Process_2017b	mutant_vs_control	1	42	10	678	0.690896
negative regulation of C-C chemokine binding (GO:2001264)	0.0904484	0.178751	0	0	11.0266	26.4966	PIN1	GO_Biological_Process_2017b	mutant_vs_control	1	42	3	685	2.44268
RNA import into mitochondrion (GO:0035927)	0.0924083	0.180785	0	0	10.7754	25.6621	CKAP5	GO_Biological_Process_2017b	mutant_vs_control	1	42	5	683	1.7015
regulation of eIF2 alpha phosphorylation by heme (GO:0010999)	0.0924083	0.180785	0	0	10.7754	25.6621	EIF4G1	GO_Biological_Process_2017b	mutant_vs_control	1	42	8	680	1.01707
regulation of mitotic spindle organization (GO:0060236)	0.0924083	0.180785	0	0	10.7754	25.6621	DYNC1H1	GO_Biological_Process_2017b	mutant_vs_control	1	42	6	682	1.43635
regulation of endoplasmic reticulum stress-induced eIF2 alpha phosphorylation (GO:0060734)	0.0924083	0.180785	0	0	10.7754	25.6621	EIF4G1	GO_Biological_Process_2017b	mutant_vs_control	1	42	8	680	1.01707
adherens junction organization (GO:0034332)	0.0924083	0.180785	0	0	10.7754	25.6621	CTNND1	GO_Biological_Process_2017b	mutant_vs_control	1	42	2	686	3.02975
plasma membrane repair (GO:0001778)	0.0924083	0.180785	0	0	10.7754	25.6621	CORO1B	GO_Biological_Process_2017b	mutant_vs_control	1	42	2	686	3.02975
negative regulation of microtubule binding (GO:1904527)	0.094364	0.183076	0	0	10.5354	24.8699	PIN1	GO_Biological_Process_2017b	mutant_vs_control	1	42	4	684	2.02554
negative regulation of histone phosphorylation (GO:0033128)	0.094364	0.183076	0	0	10.5354	24.8699	TARDBP	GO_Biological_Process_2017b	mutant_vs_control	1	42	4	684	2.02554
skeletal muscle thin filament assembly (GO:0030240)	0.094364	0.183076	0	0	10.5354	24.8699	TTN	GO_Biological_Process_2017b	mutant_vs_control	1	42	5	683	1.7015
nuclear-transcribed mRNA poly(A) tail shortening (GO:0000289)	0.094364	0.183076	0	0	10.5354	24.8699	EIF4G1	GO_Biological_Process_2017b	mutant_vs_control	1	42	6	682	1.43635
desensitization of G-protein coupled receptor protein signaling pathway by arrestin (GO:0002032)	0.094364	0.183076	0	0	10.5354	24.8699	PIN1	GO_Biological_Process_2017b	mutant_vs_control	1	42	3	685	2.44268
intrinsic apoptotic signaling pathway by p53 class mediator (GO:0072332)	0.0963156	0.185015	0	0	10.3059	24.1171	MSH6	GO_Biological_Process_2017b	mutant_vs_control	1	42	3	685	2.44268
double-strand break repair via classical nonhomologous end joining (GO:0097680)	0.0963156	0.185015	0	0	10.3059	24.1171	PRPF19	GO_Biological_Process_2017b	mutant_vs_control	1	42	6	682	1.43635
hematopoietic progenitor cell differentiation (GO:0002244)	0.0963156	0.185015	0	0	10.3059	24.1171	PRRC2C	GO_Biological_Process_2017b	mutant_vs_control	1	42	1	687	4.03185
adenylate cyclase-inhibiting dopamine receptor signaling pathway (GO:0007195)	0.0963156	0.185015	0	0	10.3059	24.1171	GSK3A	GO_Biological_Process_2017b	mutant_vs_control	1	42	2	686	3.02975
regulation of eIF2 alpha phosphorylation by dsRNA (GO:0060735)	0.0963156	0.185015	0	0	10.3059	24.1171	EIF4G1	GO_Biological_Process_2017b	mutant_vs_control	1	42	9	679	0.845025
double-strand break repair via alternative nonhomologous end joining (GO:0097681)	0.0963156	0.185015	0	0	10.3059	24.1171	PRPF19	GO_Biological_Process_2017b	mutant_vs_control	1	42	6	682	1.43635
negative regulation of mitotic nuclear division (GO:0045839)	0.0982631	0.187827	0	0	10.0861	23.4009	PIN1	GO_Biological_Process_2017b	mutant_vs_control	1	42	3	685	2.44268
negative regulation of inhibitory G-protein coupled receptor phosphorylation (GO:1904324)	0.0982631	0.187827	0	0	10.0861	23.4009	TARDBP	GO_Biological_Process_2017b	mutant_vs_control	1	42	3	685	2.44268
negative regulation of receptor binding (GO:1900121)	0.0982631	0.187827	0	0	10.0861	23.4009	PIN1	GO_Biological_Process_2017b	mutant_vs_control	1	42	3	685	2.44268
proteasome-mediated ubiquitin-dependent protein catabolic process (GO:0043161)	0.100024	0.190605	0	0	3.89256	8.96205	GSK3A;PRPF19	GO_Biological_Process_2017b	mutant_vs_control	2	41	22	666	0.562395
negative regulation of type I interferon production (GO:0032480)	0.100206	0.190605	0	0	9.8755	22.7188	PIN1	GO_Biological_Process_2017b	mutant_vs_control	1	42	3	685	2.44268
cardiac muscle thin filament assembly (GO:0071691)	0.100206	0.190605	0	0	9.8755	22.7188	TTN	GO_Biological_Process_2017b	mutant_vs_control	1	42	4	684	2.02554
regulation of mitotic cytokinesis (GO:1902412)	0.102146	0.193034	0	0	9.67347	22.0686	PIN1	GO_Biological_Process_2017b	mutant_vs_control	1	42	3	685	2.44268
negative regulation of transforming growth factor beta receptor signaling pathway involved in primitive streak formation (GO:0090012)	0.102146	0.193034	0	0	9.67347	22.0686	PIN1	GO_Biological_Process_2017b	mutant_vs_control	1	42	3	685	2.44268
negative regulation of protein autophosphorylation (GO:0031953)	0.102146	0.193034	0	0	9.67347	22.0686	TARDBP	GO_Biological_Process_2017b	mutant_vs_control	1	42	3	685	2.44268
negative regulation of protein homodimerization activity (GO:0090074)	0.102146	0.193034	0	0	9.67347	22.0686	PIN1	GO_Biological_Process_2017b	mutant_vs_control	1	42	4	684	2.02554
adherens junction assembly (GO:0034333)	0.104081	0.196056	0	0	9.47952	21.4482	CTNND1	GO_Biological_Process_2017b	mutant_vs_control	1	42	3	685	2.44268
sarcomere organization (GO:0045214)	0.104081	0.196056	0	0	9.47952	21.4482	TTN	GO_Biological_Process_2017b	mutant_vs_control	1	42	4	684	2.02554
DNA replication-dependent nucleosome assembly (GO:0006335)	0.107939	0.202995	0	0	9.11401	20.2895	SART3	GO_Biological_Process_2017b	mutant_vs_control	1	42	10	678	0.690896
sequestering of TGFbeta in extracellular matrix (GO:0035583)	0.109862	0.205948	0	0	8.9416	19.7478	PIN1	GO_Biological_Process_2017b	mutant_vs_control	1	42	3	685	2.44268
negative regulation of protein binding (GO:0032091)	0.109862	0.205948	0	0	8.9416	19.7478	PIN1	GO_Biological_Process_2017b	mutant_vs_control	1	42	4	684	2.02554
positive regulation of proteolysis (GO:0045862)	0.111781	0.208539	0	0	8.77557	19.2291	EIF4G1	GO_Biological_Process_2017b	mutant_vs_control	1	42	2	686	3.02975
regulation of mitotic nuclear division (GO:0007088)	0.111781	0.208539	0	0	8.77557	19.2291	PIN1	GO_Biological_Process_2017b	mutant_vs_control	1	42	6	682	1.43635
DNA replication-independent nucleosome assembly (GO:0006336)	0.111781	0.208539	0	0	8.77557	19.2291	SART3	GO_Biological_Process_2017b	mutant_vs_control	1	42	10	678	0.690896
nucleosome assembly (GO:0006334)	0.113696	0.211773	0	0	8.61558	18.7322	SART3	GO_Biological_Process_2017b	mutant_vs_control	1	42	10	678	0.690896
positive regulation of neuron apoptotic process (GO:0043525)	0.114433	0.212806	0	0	3.58373	7.76868	AKT1S1;PAWR	GO_Biological_Process_2017b	mutant_vs_control	2	41	12	676	1.45836
cardiac muscle contraction (GO:0060048)	0.115607	0.213626	0	0	8.46131	18.2558	TTN	GO_Biological_Process_2017b	mutant_vs_control	1	42	2	686	3.02975
DNA replication initiation (GO:0006270)	0.115607	0.213626	0	0	8.46131	18.2558	MCM2	GO_Biological_Process_2017b	mutant_vs_control	1	42	3	685	2.44268
mRNA splicing via endonucleolytic cleavage and ligation involved in unfolded protein response (GO:0030969)	0.115607	0.213626	0	0	8.46131	18.2558	GSK3A	GO_Biological_Process_2017b	mutant_vs_control	1	42	7	681	1.21184
IRE1-mediated unfolded protein response (GO:0036498)	0.115607	0.213626	0	0	8.46131	18.2558	GSK3A	GO_Biological_Process_2017b	mutant_vs_control	1	42	7	681	1.21184
MAPK import into nucleus (GO:0000189)	0.116534	0.214999	0	0	3.54352	7.61703	NUP153;NUP98	GO_Biological_Process_2017b	mutant_vs_control	2	41	20	668	0.704224
protein localization to pre-autophagosomal structure (GO:0034497)	0.117514	0.216463	0	0	8.31245	17.7986	PRPF19	GO_Biological_Process_2017b	mutant_vs_control	1	42	2	686	3.02975
positive regulation of translation (GO:0045727)	0.119352	0.218931	0	0	3.49126	7.42131	TTN;EIF4G1	GO_Biological_Process_2017b	mutant_vs_control	2	41	24	664	0.432525
negative regulation of peptidyl-tyrosine phosphorylation (GO:0050732)	0.119417	0.218931	0	0	8.16872	17.3596	TARDBP	GO_Biological_Process_2017b	mutant_vs_control	1	42	3	685	2.44268
proteasomal protein catabolic process (GO:0010498)	0.119417	0.218931	0	0	8.16872	17.3596	PRPF19	GO_Biological_Process_2017b	mutant_vs_control	1	42	2	686	3.02975
positive regulation of protein catabolic process (GO:0045732)	0.121316	0.222063	0	0	8.02986	16.9379	GSK3A	GO_Biological_Process_2017b	mutant_vs_control	1	42	5	683	1.7015
positive regulation of gene expression (GO:0010628)	0.122898	0.222734	0	0	3.42805	7.18657	SART3;TTN	GO_Biological_Process_2017b	mutant_vs_control	2	41	16	672	1.03477
positive regulation of cytokinesis (GO:0032467)	0.12321	0.222734	0	0	7.89563	16.5324	PIN1	GO_Biological_Process_2017b	mutant_vs_control	1	42	3	685	2.44268
glucose import in response to insulin stimulus (GO:0044381)	0.12321	0.222734	0	0	7.89563	16.5324	GSK3A	GO_Biological_Process_2017b	mutant_vs_control	1	42	2	686	3.02975
negative regulation of peptidyl-serine phosphorylation (GO:0033137)	0.12321	0.222734	0	0	7.89563	16.5324	TARDBP	GO_Biological_Process_2017b	mutant_vs_control	1	42	3	685	2.44268
positive regulation of pseudohyphal growth (GO:2000222)	0.12321	0.222734	0	0	7.89563	16.5324	EIF4G1	GO_Biological_Process_2017b	mutant_vs_control	1	42	5	683	1.7015
ncRNA export from nucleus (GO:0097064)	0.12321	0.222734	0	0	7.89563	16.5324	NUP98	GO_Biological_Process_2017b	mutant_vs_control	1	42	21	667	-0.403092
intracellular signal transduction involved in positive regulation of cell growth (GO:1905427)	0.12321	0.222734	0	0	7.89563	16.5324	EIF4G1	GO_Biological_Process_2017b	mutant_vs_control	1	42	5	683	1.7015
positive regulation of direction of cell growth (GO:0061390)	0.12321	0.222734	0	0	7.89563	16.5324	EIF4G1	GO_Biological_Process_2017b	mutant_vs_control	1	42	5	683	1.7015
negative regulation of transforming growth factor beta receptor signaling pathway (GO:0030512)	0.125101	0.224686	0	0	7.76581	16.1422	PIN1	GO_Biological_Process_2017b	mutant_vs_control	1	42	3	685	2.44268
miRNA export from nucleus (GO:0061716)	0.125101	0.224686	0	0	7.76581	16.1422	NUP98	GO_Biological_Process_2017b	mutant_vs_control	1	42	21	667	-0.403092
snRNA export from nucleus (GO:0006408)	0.125101	0.224686	0	0	7.76581	16.1422	NUP98	GO_Biological_Process_2017b	mutant_vs_control	1	42	21	667	-0.403092
photoreceptor cell differentiation (GO:0046530)	0.126988	0.224686	0	0	7.64017	15.7667	PIN1	GO_Biological_Process_2017b	mutant_vs_control	1	42	1	687	4.03185
regulation of cell cycle (GO:0051726)	0.126988	0.224686	0	0	7.64017	15.7667	TARDBP	GO_Biological_Process_2017b	mutant_vs_control	1	42	5	683	1.7015
retinal bipolar neuron differentiation (GO:0060040)	0.126988	0.224686	0	0	7.64017	15.7667	PIN1	GO_Biological_Process_2017b	mutant_vs_control	1	42	1	687	4.03185
neuron differentiation involved in salivary gland development (GO:0060705)	0.126988	0.224686	0	0	7.64017	15.7667	PIN1	GO_Biological_Process_2017b	mutant_vs_control	1	42	1	687	4.03185
Rohon-Beard neuron differentiation (GO:1905275)	0.126988	0.224686	0	0	7.64017	15.7667	PIN1	GO_Biological_Process_2017b	mutant_vs_control	1	42	1	687	4.03185
medial motor column neuron differentiation (GO:0021526)	0.126988	0.224686	0	0	7.64017	15.7667	PIN1	GO_Biological_Process_2017b	mutant_vs_control	1	42	1	687	4.03185
glutamatergic neuron differentiation (GO:1905962)	0.126988	0.224686	0	0	7.64017	15.7667	PIN1	GO_Biological_Process_2017b	mutant_vs_control	1	42	1	687	4.03185
neuron differentiation involved in amphid sensory organ development (GO:0003387)	0.126988	0.224686	0	0	7.64017	15.7667	PIN1	GO_Biological_Process_2017b	mutant_vs_control	1	42	1	687	4.03185
modulation by symbiont of host cell cycle (GO:0044071)	0.126988	0.224686	0	0	7.64017	15.7667	TARDBP	GO_Biological_Process_2017b	mutant_vs_control	1	42	5	683	1.7015
negative regulation of ERK1 and ERK2 cascade (GO:0070373)	0.126988	0.224686	0	0	7.64017	15.7667	PIN1	GO_Biological_Process_2017b	mutant_vs_control	1	42	3	685	2.44268
mechanoreceptor differentiation (GO:0042490)	0.126988	0.224686	0	0	7.64017	15.7667	PIN1	GO_Biological_Process_2017b	mutant_vs_control	1	42	1	687	4.03185
regulation of meiotic cell cycle (GO:0051445)	0.128871	0.225621	0	0	7.51852	15.405	TARDBP	GO_Biological_Process_2017b	mutant_vs_control	1	42	6	682	1.43635
mitochondrion organization (GO:0007005)	0.128871	0.225621	0	0	7.51852	15.405	EIF4G1	GO_Biological_Process_2017b	mutant_vs_control	1	42	8	680	1.01707
positive regulation of mitotic nuclear division (GO:0045840)	0.128871	0.225621	0	0	7.51852	15.405	PIN1	GO_Biological_Process_2017b	mutant_vs_control	1	42	4	684	2.02554
sperm mitochondrion organization (GO:0030382)	0.128871	0.225621	0	0	7.51852	15.405	EIF4G1	GO_Biological_Process_2017b	mutant_vs_control	1	42	8	680	1.01707
cellular response to calcium ion (GO:0071277)	0.128871	0.225621	0	0	7.51852	15.405	TTN	GO_Biological_Process_2017b	mutant_vs_control	1	42	3	685	2.44268
regulation of cell cycle checkpoint (GO:1901976)	0.128871	0.225621	0	0	7.51852	15.405	TARDBP	GO_Biological_Process_2017b	mutant_vs_control	1	42	5	683	1.7015
GABAergic neuron differentiation (GO:0097154)	0.128871	0.225621	0	0	7.51852	15.405	PIN1	GO_Biological_Process_2017b	mutant_vs_control	1	42	1	687	4.03185
regulation of transcription involved in G2/M transition of mitotic cell cycle (GO:0000117)	0.129601	0.226194	0	0	2.50565	5.11978	DYNC1H1;DCTN2;CKAP5	GO_Biological_Process_2017b	mutant_vs_control	3	40	30	658	0.718088
positive regulation of root hair elongation (GO:1902892)	0.13075	0.226194	0	0	7.40067	15.0564	EIF4G1	GO_Biological_Process_2017b	mutant_vs_control	1	42	5	683	1.7015
mitochondrion disassembly (GO:0061726)	0.13075	0.226194	0	0	7.40067	15.0564	EIF4G1	GO_Biological_Process_2017b	mutant_vs_control	1	42	8	680	1.01707
positive regulation of chondrocyte hypertrophy (GO:1903043)	0.13075	0.226194	0	0	7.40067	15.0564	EIF4G1	GO_Biological_Process_2017b	mutant_vs_control	1	42	5	683	1.7015
tRNA aminoacylation for mitochondrial protein translation (GO:0070127)	0.13075	0.226194	0	0	7.40067	15.0564	YARS2	GO_Biological_Process_2017b	mutant_vs_control	1	42	10	678	0.690896
positive regulation of unidimensional cell growth (GO:0051512)	0.13075	0.226194	0	0	7.40067	15.0564	EIF4G1	GO_Biological_Process_2017b	mutant_vs_control	1	42	5	683	1.7015
positive regulation of cytokine secretion (GO:0050715)	0.13075	0.226194	0	0	7.40067	15.0564	TTN	GO_Biological_Process_2017b	mutant_vs_control	1	42	4	684	2.02554
transferrin transport (GO:0033572)	0.13075	0.226194	0	0	7.40067	15.0564	ATP6V1G1	GO_Biological_Process_2017b	mutant_vs_control	1	42	4	684	2.02554
gap filling involved in double-strand break repair via nonhomologous end joining (GO:0061674)	0.132625	0.228421	0	0	7.28645	14.7203	PRPF19	GO_Biological_Process_2017b	mutant_vs_control	1	42	8	680	1.01707
mitochondrial membrane organization (GO:0007006)	0.132625	0.228421	0	0	7.28645	14.7203	EIF4G1	GO_Biological_Process_2017b	mutant_vs_control	1	42	9	679	0.845025
cardiac neuron differentiation (GO:0060945)	0.132625	0.228421	0	0	7.28645	14.7203	PIN1	GO_Biological_Process_2017b	mutant_vs_control	1	42	1	687	4.03185
positive regulation of sprouting of injured axon (GO:0048687)	0.134496	0.230621	0	0	7.17569	14.396	EIF4G1	GO_Biological_Process_2017b	mutant_vs_control	1	42	5	683	1.7015
cellular response to insulin stimulus (GO:0032869)	0.134496	0.230621	0	0	7.17569	14.396	GSK3A	GO_Biological_Process_2017b	mutant_vs_control	1	42	3	685	2.44268
noradrenergic neuron differentiation (GO:0003357)	0.134496	0.230621	0	0	7.17569	14.396	PIN1	GO_Biological_Process_2017b	mutant_vs_control	1	42	1	687	4.03185
mitochondrial proton-transporting ATP synthase complex assembly (GO:0033615)	0.136363	0.232455	0	0	7.06823	14.083	EIF4G1	GO_Biological_Process_2017b	mutant_vs_control	1	42	8	680	1.01707
neuron fate commitment (GO:0048663)	0.136363	0.232455	0	0	7.06823	14.083	PIN1	GO_Biological_Process_2017b	mutant_vs_control	1	42	1	687	4.03185
regulation of cell cycle process (GO:0010564)	0.136363	0.232455	0	0	7.06823	14.083	TARDBP	GO_Biological_Process_2017b	mutant_vs_control	1	42	5	683	1.7015
amacrine cell differentiation (GO:0035881)	0.136363	0.232455	0	0	7.06823	14.083	PIN1	GO_Biological_Process_2017b	mutant_vs_control	1	42	1	687	4.03185
regulation of xenophagy (GO:1904415)	0.140086	0.237412	0	0	6.86266	13.4886	ATP6V1G1	GO_Biological_Process_2017b	mutant_vs_control	1	42	3	685	2.44268
neuron differentiation (GO:0030182)	0.140086	0.237412	0	0	6.86266	13.4886	PIN1	GO_Biological_Process_2017b	mutant_vs_control	1	42	1	687	4.03185
regulation of lipophagy (GO:1904502)	0.140086	0.237412	0	0	6.86266	13.4886	ATP6V1G1	GO_Biological_Process_2017b	mutant_vs_control	1	42	3	685	2.44268
regulation of aggrephagy (GO:1905335)	0.140086	0.237412	0	0	6.86266	13.4886	ATP6V1G1	GO_Biological_Process_2017b	mutant_vs_control	1	42	3	685	2.44268
negative regulation of neuron death (GO:1901215)	0.141941	0.240203	0	0	6.76429	13.2062	EIF4G1	GO_Biological_Process_2017b	mutant_vs_control	1	42	3	685	2.44268
mitochondrial genome maintenance (GO:0000002)	0.143792	0.240203	0	0	6.66868	12.9331	EIF4G1	GO_Biological_Process_2017b	mutant_vs_control	1	42	8	680	1.01707
hair cell differentiation (GO:0035315)	0.143792	0.240203	0	0	6.66868	12.9331	PIN1	GO_Biological_Process_2017b	mutant_vs_control	1	42	1	687	4.03185
mitochondrion distribution (GO:0048311)	0.143792	0.240203	0	0	6.66868	12.9331	EIF4G1	GO_Biological_Process_2017b	mutant_vs_control	1	42	8	680	1.01707
positive regulation of translational initiation (GO:0045948)	0.143792	0.240203	0	0	6.66868	12.9331	EIF4G1	GO_Biological_Process_2017b	mutant_vs_control	1	42	21	667	-0.403092
positive regulation of epithelial cell proliferation involved in wound healing (GO:0060054)	0.143792	0.240203	0	0	6.66868	12.9331	CORO1B	GO_Biological_Process_2017b	mutant_vs_control	1	42	2	686	3.02975
mitochondrion morphogenesis (GO:0070584)	0.143792	0.240203	0	0	6.66868	12.9331	EIF4G1	GO_Biological_Process_2017b	mutant_vs_control	1	42	9	679	0.845025
cellular response to UV (GO:0034644)	0.143792	0.240203	0	0	6.66868	12.9331	MSH6	GO_Biological_Process_2017b	mutant_vs_control	1	42	6	682	1.43635
positive regulation of ubiquitin-protein transferase activity (GO:0051443)	0.143792	0.240203	0	0	6.66868	12.9331	PIN1	GO_Biological_Process_2017b	mutant_vs_control	1	42	2	686	3.02975
endothelial cell chemotaxis (GO:0035767)	0.143792	0.240203	0	0	6.66868	12.9331	CORO1B	GO_Biological_Process_2017b	mutant_vs_control	1	42	3	685	2.44268
positive regulation of autophagy of mitochondrion (GO:1903599)	0.14564	0.241864	0	0	6.57573	12.6689	GSK3A	GO_Biological_Process_2017b	mutant_vs_control	1	42	7	681	1.21184
negative regulation of autophagy (GO:0010507)	0.14564	0.241864	0	0	6.57573	12.6689	EIF4G1	GO_Biological_Process_2017b	mutant_vs_control	1	42	4	684	2.02554
negative regulation of I-kappaB phosphorylation (GO:1903720)	0.14564	0.241864	0	0	6.57573	12.6689	TARDBP	GO_Biological_Process_2017b	mutant_vs_control	1	42	5	683	1.7015
phospholipase C-activating dopamine receptor signaling pathway (GO:0060158)	0.147483	0.241864	0	0	6.48532	12.4132	GSK3A	GO_Biological_Process_2017b	mutant_vs_control	1	42	2	686	3.02975
regulation of gene expression (GO:0010468)	0.147483	0.241864	0	0	6.48532	12.4132	SART3	GO_Biological_Process_2017b	mutant_vs_control	1	42	5	683	1.7015
regulation of tRNA processing (GO:2000235)	0.147483	0.241864	0	0	6.48532	12.4132	SART3	GO_Biological_Process_2017b	mutant_vs_control	1	42	5	683	1.7015
positive regulation of peptidyl-serine phosphorylation of STAT protein (GO:0033141)	0.147483	0.241864	0	0	6.48532	12.4132	EIF4G1	GO_Biological_Process_2017b	mutant_vs_control	1	42	1	687	4.03185
regulation of autophagosome maturation (GO:1901096)	0.147483	0.241864	0	0	6.48532	12.4132	ATP6V1G1	GO_Biological_Process_2017b	mutant_vs_control	1	42	3	685	2.44268
regulation of snoRNA processing (GO:1902796)	0.147483	0.241864	0	0	6.48532	12.4132	SART3	GO_Biological_Process_2017b	mutant_vs_control	1	42	5	683	1.7015
regulation of mRNA catabolic process (GO:0061013)	0.147483	0.241864	0	0	6.48532	12.4132	SART3	GO_Biological_Process_2017b	mutant_vs_control	1	42	5	683	1.7015
regulation of histone gene expression (GO:0036206)	0.147483	0.241864	0	0	6.48532	12.4132	SART3	GO_Biological_Process_2017b	mutant_vs_control	1	42	5	683	1.7015
rRNA export from nucleus (GO:0006407)	0.147483	0.241864	0	0	6.48532	12.4132	NUP98	GO_Biological_Process_2017b	mutant_vs_control	1	42	22	666	-0.472371
pre-miRNA export from nucleus (GO:0035281)	0.147483	0.241864	0	0	6.48532	12.4132	NUP98	GO_Biological_Process_2017b	mutant_vs_control	1	42	23	665	-0.538669
regulation of dosage compensation by inactivation of X chromosome (GO:1900095)	0.149323	0.243171	0	0	6.39736	12.1655	SART3	GO_Biological_Process_2017b	mutant_vs_control	1	42	5	683	1.7015
positive regulation of membrane protein ectodomain proteolysis (GO:0051044)	0.149323	0.243171	0	0	6.39736	12.1655	GSK3A	GO_Biological_Process_2017b	mutant_vs_control	1	42	6	682	1.43635
regulation of protein maturation (GO:1903317)	0.149323	0.243171	0	0	6.39736	12.1655	SART3	GO_Biological_Process_2017b	mutant_vs_control	1	42	5	683	1.7015
intrinsic apoptotic signaling pathway in response to hypoxia (GO:1990144)	0.149323	0.243171	0	0	6.39736	12.1655	MSH6	GO_Biological_Process_2017b	mutant_vs_control	1	42	8	680	1.01707
regulation of rRNA processing (GO:2000232)	0.149323	0.243171	0	0	6.39736	12.1655	SART3	GO_Biological_Process_2017b	mutant_vs_control	1	42	5	683	1.7015
regulation of gene silencing (GO:0060968)	0.151159	0.245134	0	0	6.31175	11.9256	SART3	GO_Biological_Process_2017b	mutant_vs_control	1	42	7	681	1.21184
negative regulation of protein phosphorylation (GO:0001933)	0.151159	0.245134	0	0	6.31175	11.9256	TARDBP	GO_Biological_Process_2017b	mutant_vs_control	1	42	3	685	2.44268
cellular process regulating host cell cycle in response to virus (GO:0060154)	0.151159	0.245134	0	0	6.31175	11.9256	TARDBP	GO_Biological_Process_2017b	mutant_vs_control	1	42	6	682	1.43635
peripheral nervous system neuron differentiation (GO:0048934)	0.152991	0.247417	0	0	6.22838	11.693	PIN1	GO_Biological_Process_2017b	mutant_vs_control	1	42	1	687	4.03185
regulation of autophagy of mitochondrion (GO:1903146)	0.152991	0.247417	0	0	6.22838	11.693	GSK3A	GO_Biological_Process_2017b	mutant_vs_control	1	42	8	680	1.01707
pre-B cell allelic exclusion (GO:0002331)	0.154819	0.248649	0	0	6.14719	11.4676	SART3	GO_Biological_Process_2017b	mutant_vs_control	1	42	5	683	1.7015
transcription-coupled nucleotide-excision repair, DNA damage recognition (GO:0000716)	0.154819	0.248649	0	0	6.14719	11.4676	PRPF19	GO_Biological_Process_2017b	mutant_vs_control	1	42	4	684	2.02554
regulation of rhodopsin gene expression (GO:0007468)	0.154819	0.248649	0	0	6.14719	11.4676	SART3	GO_Biological_Process_2017b	mutant_vs_control	1	42	5	683	1.7015
mitochondrial respiratory chain supercomplex assembly (GO:0097250)	0.154819	0.248649	0	0	6.14719	11.4676	EIF4G1	GO_Biological_Process_2017b	mutant_vs_control	1	42	9	679	0.845025
dopaminergic neuron differentiation (GO:0071542)	0.154819	0.248649	0	0	6.14719	11.4676	PIN1	GO_Biological_Process_2017b	mutant_vs_control	1	42	1	687	4.03185
mitochondrial protein catabolic process (GO:0035694)	0.156643	0.250543	0	0	6.06807	11.2489	EIF4G1	GO_Biological_Process_2017b	mutant_vs_control	1	42	8	680	1.01707
mitochondrial fission (GO:0000266)	0.156643	0.250543	0	0	6.06807	11.2489	EIF4G1	GO_Biological_Process_2017b	mutant_vs_control	1	42	8	680	1.01707
negative regulation of protein histidine kinase activity (GO:0032112)	0.156643	0.250543	0	0	6.06807	11.2489	AKT1S1	GO_Biological_Process_2017b	mutant_vs_control	1	42	4	684	2.02554
regulation of eIF2 alpha phosphorylation by amino acid starvation (GO:0060733)	0.158464	0.252416	0	0	5.99096	11.0367	EIF4G1	GO_Biological_Process_2017b	mutant_vs_control	1	42	10	678	0.690896
ERAD pathway (GO:0036503)	0.158464	0.252416	0	0	5.99096	11.0367	PRPF19	GO_Biological_Process_2017b	mutant_vs_control	1	42	8	680	1.01707
negative regulation of tau-protein kinase activity (GO:1902948)	0.158464	0.252416	0	0	5.99096	11.0367	AKT1S1	GO_Biological_Process_2017b	mutant_vs_control	1	42	4	684	2.02554
positive regulation of cell growth involved in cardiac muscle cell development (GO:0061051)	0.16028	0.254961	0	0	5.91577	10.8308	EIF4G1	GO_Biological_Process_2017b	mutant_vs_control	1	42	5	683	1.7015
positive regulation of collateral sprouting (GO:0048672)	0.162093	0.255751	0	0	5.84245	10.6308	EIF4G1	GO_Biological_Process_2017b	mutant_vs_control	1	42	7	681	1.21184
negative regulation of translational initiation (GO:0045947)	0.162093	0.255751	0	0	5.84245	10.6308	EIF4G1	GO_Biological_Process_2017b	mutant_vs_control	1	42	20	668	-0.330541
negative regulation of cyclin-dependent protein kinase activity (GO:1904030)	0.162093	0.255751	0	0	5.84245	10.6308	AKT1S1	GO_Biological_Process_2017b	mutant_vs_control	1	42	4	684	2.02554
ribonucleoprotein complex export from nucleus (GO:0071426)	0.162093	0.255751	0	0	5.84245	10.6308	NUP98	GO_Biological_Process_2017b	mutant_vs_control	1	42	24	664	-0.60224
mitochondrial respiratory chain complex assembly (GO:0033108)	0.162093	0.255751	0	0	5.84245	10.6308	EIF4G1	GO_Biological_Process_2017b	mutant_vs_control	1	42	9	679	0.845025
transcription, DNA-templated (GO:0006351)	0.162093	0.255751	0	0	5.84245	10.6308	EIF4G1	GO_Biological_Process_2017b	mutant_vs_control	1	42	5	683	1.7015
double-strand break repair via nonhomologous end joining (GO:0006303)	0.163902	0.257908	0	0	5.77091	10.4366	PRPF19	GO_Biological_Process_2017b	mutant_vs_control	1	42	8	680	1.01707
positive regulation of chaperone-mediated autophagy (GO:1904716)	0.163902	0.257908	0	0	5.77091	10.4366	GSK3A	GO_Biological_Process_2017b	mutant_vs_control	1	42	7	681	1.21184
regulation of mRNA export from nucleus (GO:0010793)	0.165707	0.259697	0	0	5.70109	10.2479	SART3	GO_Biological_Process_2017b	mutant_vs_control	1	42	7	681	1.21184
posttranscriptional regulation of gene expression (GO:0010608)	0.165707	0.259697	0	0	5.70109	10.2479	SART3	GO_Biological_Process_2017b	mutant_vs_control	1	42	6	682	1.43635
regulation of mRNA processing (GO:0050684)	0.165707	0.259697	0	0	5.70109	10.2479	SART3	GO_Biological_Process_2017b	mutant_vs_control	1	42	6	682	1.43635
protein phosphorylation involved in double-strand break repair via nonhomologous end joining (GO:1990804)	0.167236	0.261465	0	0	2.81449	5.0333	GSK3A;PRPF19	GO_Biological_Process_2017b	mutant_vs_control	2	41	17	671	0.945154
negative regulation of protein kinase activity by regulation of protein phosphorylation (GO:0044387)	0.167508	0.261465	0	0	5.63294	10.0645	AKT1S1	GO_Biological_Process_2017b	mutant_vs_control	1	42	6	682	1.43635
muscle contraction (GO:0006936)	0.167508	0.261465	0	0	5.63294	10.0645	TTN	GO_Biological_Process_2017b	mutant_vs_control	1	42	8	680	1.01707
positive regulation of cell cycle (GO:0045787)	0.169306	0.262863	0	0	5.56639	9.88618	TARDBP	GO_Biological_Process_2017b	mutant_vs_control	1	42	7	681	1.21184
regulation of gene expression, epigenetic (GO:0040029)	0.169306	0.262863	0	0	5.56639	9.88618	SART3	GO_Biological_Process_2017b	mutant_vs_control	1	42	6	682	1.43635
neuron development (GO:0048666)	0.169306	0.262863	0	0	5.56639	9.88618	PIN1	GO_Biological_Process_2017b	mutant_vs_control	1	42	1	687	4.03185
RNA secondary structure unwinding (GO:0010501)	0.169306	0.262863	0	0	5.56639	9.88618	DDX42	GO_Biological_Process_2017b	mutant_vs_control	1	42	18	670	-0.174225
negative regulation of MAPK cascade (GO:0043409)	0.171099	0.264591	0	0	5.50138	9.71275	TARDBP	GO_Biological_Process_2017b	mutant_vs_control	1	42	4	684	2.02554
negative regulation of protein serine/threonine kinase activity (GO:0071901)	0.171099	0.264591	0	0	5.50138	9.71275	AKT1S1	GO_Biological_Process_2017b	mutant_vs_control	1	42	5	683	1.7015
regulation of autophagosome assembly (GO:2000785)	0.171099	0.264591	0	0	5.50138	9.71275	ATP6V1G1	GO_Biological_Process_2017b	mutant_vs_control	1	42	5	683	1.7015
positive regulation of protein import into mitochondrial outer membrane (GO:1903638)	0.174675	0.269764	0	0	5.37581	9.37985	GSK3A	GO_Biological_Process_2017b	mutant_vs_control	1	42	9	679	0.845025
cytoskeleton organization (GO:0007010)	0.176458	0.271438	0	0	5.31514	9.22003	PALLD	GO_Biological_Process_2017b	mutant_vs_control	1	42	3	685	2.44268
microtubule cytoskeleton attachment to nuclear envelope (GO:1990933)	0.176458	0.271438	0	0	5.31514	9.22003	PALLD	GO_Biological_Process_2017b	mutant_vs_control	1	42	3	685	2.44268
inactivation of MAPKK activity (GO:0051389)	0.176458	0.271438	0	0	5.31514	9.22003	AKT1S1	GO_Biological_Process_2017b	mutant_vs_control	1	42	4	684	2.02554
septin cytoskeleton organization (GO:0032185)	0.178236	0.273452	0	0	5.25582	9.06442	PALLD	GO_Biological_Process_2017b	mutant_vs_control	1	42	3	685	2.44268
G1/S transition of mitotic cell cycle (GO:0000082)	0.178236	0.273452	0	0	5.25582	9.06442	MCM2	GO_Biological_Process_2017b	mutant_vs_control	1	42	9	679	0.845025
intrinsic apoptotic signaling pathway in response to endoplasmic reticulum stress (GO:0070059)	0.180011	0.274729	0	0	5.1978	8.91286	MSH6	GO_Biological_Process_2017b	mutant_vs_control	1	42	8	680	1.01707
regulation of mitotic cell cycle (GO:0007346)	0.180011	0.274729	0	0	5.1978	8.91286	TARDBP	GO_Biological_Process_2017b	mutant_vs_control	1	42	6	682	1.43635
negative regulation of cell cycle (GO:0045786)	0.180011	0.274729	0	0	5.1978	8.91286	TARDBP	GO_Biological_Process_2017b	mutant_vs_control	1	42	5	683	1.7015
cortical cytoskeleton organization (GO:0030865)	0.180011	0.274729	0	0	5.1978	8.91286	PALLD	GO_Biological_Process_2017b	mutant_vs_control	1	42	3	685	2.44268
transcription-coupled nucleotide-excision repair (GO:0006283)	0.181782	0.27707	0	0	5.14105	8.7652	PRPF19	GO_Biological_Process_2017b	mutant_vs_control	1	42	4	684	2.02554
RNA splicing, via endonucleolytic cleavage and ligation (GO:0000394)	0.18355	0.279398	0	0	5.08551	8.62131	TARDBP	GO_Biological_Process_2017b	mutant_vs_control	1	42	23	665	-0.538669
smooth muscle contraction (GO:0006939)	0.185314	0.280303	0	0	5.03116	8.48105	TTN	GO_Biological_Process_2017b	mutant_vs_control	1	42	8	680	1.01707
snoRNA splicing (GO:0034247)	0.187073	0.280303	0	0	4.97794	8.3443	TARDBP	GO_Biological_Process_2017b	mutant_vs_control	1	42	23	665	-0.538669
negative regulation of protein tyrosine kinase activity (GO:0061099)	0.18883	0.280303	0	0	4.92584	8.21094	AKT1S1	GO_Biological_Process_2017b	mutant_vs_control	1	42	4	684	2.02554
cytoskeletal anchoring at nuclear membrane (GO:0090286)	0.18883	0.280303	0	0	4.92584	8.21094	PALLD	GO_Biological_Process_2017b	mutant_vs_control	1	42	3	685	2.44268
negative regulation of tRNA processing (GO:2000236)	0.190582	0.280303	0	0	4.87482	8.08084	TARDBP	GO_Biological_Process_2017b	mutant_vs_control	1	42	2	686	3.02975
negative regulation of snoRNA processing (GO:1902797)	0.190582	0.280303	0	0	4.87482	8.08084	TARDBP	GO_Biological_Process_2017b	mutant_vs_control	1	42	2	686	3.02975
negative regulation of protein maturation (GO:1903318)	0.190582	0.280303	0	0	4.87482	8.08084	TARDBP	GO_Biological_Process_2017b	mutant_vs_control	1	42	2	686	3.02975
negative regulation of production of siRNA involved in RNA interference (GO:1903704)	0.190582	0.280303	0	0	4.87482	8.08084	TARDBP	GO_Biological_Process_2017b	mutant_vs_control	1	42	2	686	3.02975
negative regulation of histone gene expression (GO:0036208)	0.190582	0.280303	0	0	4.87482	8.08084	TARDBP	GO_Biological_Process_2017b	mutant_vs_control	1	42	2	686	3.02975
suppression by virus of host gene expression (GO:0039657)	0.190582	0.280303	0	0	4.87482	8.08084	TARDBP	GO_Biological_Process_2017b	mutant_vs_control	1	42	2	686	3.02975
positive regulation of apoptotic process (GO:0043065)	0.191916	0.280303	0	0	2.56819	4.2393	AKT1S1;PAWR	GO_Biological_Process_2017b	mutant_vs_control	2	41	18	670	0.86054
negative regulation of protein kinase activity by protein phosphorylation (GO:0100002)	0.191916	0.280303	0	0	2.56819	4.2393	GSK3A;AKT1S1	GO_Biological_Process_2017b	mutant_vs_control	2	41	15	673	1.13002
negative regulation of rhodopsin gene expression (GO:0045871)	0.192331	0.280303	0	0	4.82483	7.95391	TARDBP	GO_Biological_Process_2017b	mutant_vs_control	1	42	2	686	3.02975
cytoskeletal anchoring at plasma membrane (GO:0007016)	0.192331	0.280303	0	0	4.82483	7.95391	PALLD	GO_Biological_Process_2017b	mutant_vs_control	1	42	5	683	1.7015
positive regulation of axon extension (GO:0045773)	0.194076	0.280303	0	0	4.77585	7.83004	EIF4G1	GO_Biological_Process_2017b	mutant_vs_control	1	42	8	680	1.01707
positive regulation of canonical Wnt signaling pathway involved in heart development (GO:1905068)	0.194076	0.280303	0	0	4.77585	7.83004	PIN1	GO_Biological_Process_2017b	mutant_vs_control	1	42	8	680	1.01707
regulation of RNA splicing (GO:0043484)	0.194076	0.280303	0	0	4.77585	7.83004	SART3	GO_Biological_Process_2017b	mutant_vs_control	1	42	10	678	0.690896
peptidyl-tyrosine dephosphorylation involved in inactivation of protein kinase activity (GO:1990264)	0.194076	0.280303	0	0	4.77585	7.83004	AKT1S1	GO_Biological_Process_2017b	mutant_vs_control	1	42	4	684	2.02554
positive regulation of canonical Wnt signaling pathway involved in neural crest cell differentiation (GO:0072381)	0.194076	0.280303	0	0	4.77585	7.83004	PIN1	GO_Biological_Process_2017b	mutant_vs_control	1	42	8	680	1.01707
negative regulation of rRNA processing (GO:2000233)	0.195818	0.280303	0	0	4.72786	7.70911	TARDBP	GO_Biological_Process_2017b	mutant_vs_control	1	42	2	686	3.02975
striated muscle contraction (GO:0006941)	0.197555	0.280303	0	0	4.68081	7.59104	TTN	GO_Biological_Process_2017b	mutant_vs_control	1	42	8	680	1.01707
RNA splicing, via transesterification reactions (GO:0000375)	0.197555	0.280303	0	0	4.68081	7.59104	TARDBP	GO_Biological_Process_2017b	mutant_vs_control	1	42	27	661	-0.778698
mitochondrial translational elongation (GO:0070125)	0.199289	0.280303	0	0	4.63469	7.47574	MRPL40	GO_Biological_Process_2017b	mutant_vs_control	1	42	15	673	0.0952547
origin recognition complex assembly (GO:1902561)	0.199289	0.280303	0	0	4.63469	7.47574	CD2AP	GO_Biological_Process_2017b	mutant_vs_control	1	42	6	682	1.43635
mitotic checkpoint complex assembly (GO:1905660)	0.199289	0.280303	0	0	4.63469	7.47574	CD2AP	GO_Biological_Process_2017b	mutant_vs_control	1	42	6	682	1.43635
heterotrimeric G-protein complex assembly (GO:1902605)	0.199289	0.280303	0	0	4.63469	7.47574	CD2AP	GO_Biological_Process_2017b	mutant_vs_control	1	42	6	682	1.43635
apoptosome assembly (GO:0097314)	0.199289	0.280303	0	0	4.63469	7.47574	CD2AP	GO_Biological_Process_2017b	mutant_vs_control	1	42	6	682	1.43635
ankyrin repeat-mediated complex assembly (GO:0071533)	0.199289	0.280303	0	0	4.63469	7.47574	CD2AP	GO_Biological_Process_2017b	mutant_vs_control	1	42	6	682	1.43635
Wnt-Frizzled-LRP5/6 complex assembly (GO:1904701)	0.199289	0.280303	0	0	4.63469	7.47574	CD2AP	GO_Biological_Process_2017b	mutant_vs_control	1	42	6	682	1.43635
exon-exon junction complex assembly (GO:1903040)	0.199289	0.280303	0	0	4.63469	7.47574	CD2AP	GO_Biological_Process_2017b	mutant_vs_control	1	42	6	682	1.43635
regulation of mitochondrial mRNA stability (GO:0044528)	0.199289	0.280303	0	0	4.63469	7.47574	EIF4G1	GO_Biological_Process_2017b	mutant_vs_control	1	42	18	670	-0.174225
eukaryotic translation initiation factor 2B complex assembly (GO:1905173)	0.199289	0.280303	0	0	4.63469	7.47574	CD2AP	GO_Biological_Process_2017b	mutant_vs_control	1	42	6	682	1.43635
zf-TRAF domain-mediated complex assembly (GO:0071534)	0.199289	0.280303	0	0	4.63469	7.47574	CD2AP	GO_Biological_Process_2017b	mutant_vs_control	1	42	6	682	1.43635
ciliary necklace assembly (GO:1905352)	0.199289	0.280303	0	0	4.63469	7.47574	CD2AP	GO_Biological_Process_2017b	mutant_vs_control	1	42	6	682	1.43635
protein complex assembly involved in synapse maturation (GO:0090126)	0.199289	0.280303	0	0	4.63469	7.47574	CD2AP	GO_Biological_Process_2017b	mutant_vs_control	1	42	6	682	1.43635
regulation of 3'-UTR-mediated mRNA stabilization (GO:1905868)	0.199289	0.280303	0	0	4.63469	7.47574	EIF4G1	GO_Biological_Process_2017b	mutant_vs_control	1	42	18	670	-0.174225
LRR domain-mediated complex assembly (GO:0071571)	0.199289	0.280303	0	0	4.63469	7.47574	CD2AP	GO_Biological_Process_2017b	mutant_vs_control	1	42	6	682	1.43635
pyroptosome complex assembly (GO:1904270)	0.199289	0.280303	0	0	4.63469	7.47574	CD2AP	GO_Biological_Process_2017b	mutant_vs_control	1	42	6	682	1.43635
lateral cortical node assembly (GO:1903359)	0.199289	0.280303	0	0	4.63469	7.47574	CD2AP	GO_Biological_Process_2017b	mutant_vs_control	1	42	6	682	1.43635
TORC1 complex assembly (GO:1905669)	0.199289	0.280303	0	0	4.63469	7.47574	CD2AP	GO_Biological_Process_2017b	mutant_vs_control	1	42	6	682	1.43635
mitochondrial translational termination (GO:0070126)	0.199289	0.280303	0	0	4.63469	7.47574	MRPL40	GO_Biological_Process_2017b	mutant_vs_control	1	42	12	676	0.4236
gamma-tubulin complex assembly (GO:1902481)	0.199289	0.280303	0	0	4.63469	7.47574	CD2AP	GO_Biological_Process_2017b	mutant_vs_control	1	42	6	682	1.43635
Rel homology domain-mediated complex assembly (GO:0071531)	0.199289	0.280303	0	0	4.63469	7.47574	CD2AP	GO_Biological_Process_2017b	mutant_vs_control	1	42	6	682	1.43635
protein complex assembly (GO:0006461)	0.199289	0.280303	0	0	4.63469	7.47574	CD2AP	GO_Biological_Process_2017b	mutant_vs_control	1	42	6	682	1.43635
ESCRT complex assembly (GO:1904895)	0.199289	0.280303	0	0	4.63469	7.47574	CD2AP	GO_Biological_Process_2017b	mutant_vs_control	1	42	6	682	1.43635
negative regulation of production of miRNAs involved in gene silencing by miRNA (GO:1903799)	0.199289	0.280303	0	0	4.63469	7.47574	TARDBP	GO_Biological_Process_2017b	mutant_vs_control	1	42	2	686	3.02975
ciliary transition fiber assembly (GO:1905353)	0.199289	0.280303	0	0	4.63469	7.47574	CD2AP	GO_Biological_Process_2017b	mutant_vs_control	1	42	6	682	1.43635
C3HC4-type RING finger domain-mediated complex assembly (GO:0071537)	0.199289	0.280303	0	0	4.63469	7.47574	CD2AP	GO_Biological_Process_2017b	mutant_vs_control	1	42	6	682	1.43635
TCR signalosome assembly (GO:0036399)	0.199289	0.280303	0	0	4.63469	7.47574	CD2AP	GO_Biological_Process_2017b	mutant_vs_control	1	42	6	682	1.43635
FHA domain-mediated complex assembly (GO:0071530)	0.199289	0.280303	0	0	4.63469	7.47574	CD2AP	GO_Biological_Process_2017b	mutant_vs_control	1	42	6	682	1.43635
NLRP1 inflammasome complex assembly (GO:1904784)	0.199289	0.280303	0	0	4.63469	7.47574	CD2AP	GO_Biological_Process_2017b	mutant_vs_control	1	42	6	682	1.43635
RING-like zinc finger domain-mediated complex assembly (GO:0071536)	0.199289	0.280303	0	0	4.63469	7.47574	CD2AP	GO_Biological_Process_2017b	mutant_vs_control	1	42	6	682	1.43635
Y-shaped link assembly (GO:1905350)	0.199289	0.280303	0	0	4.63469	7.47574	CD2AP	GO_Biological_Process_2017b	mutant_vs_control	1	42	6	682	1.43635
starch utilization system complex assembly (GO:0044574)	0.199289	0.280303	0	0	4.63469	7.47574	CD2AP	GO_Biological_Process_2017b	mutant_vs_control	1	42	6	682	1.43635
ATG1/ULK1 kinase complex assembly (GO:1904745)	0.199289	0.280303	0	0	4.63469	7.47574	CD2AP	GO_Biological_Process_2017b	mutant_vs_control	1	42	6	682	1.43635
TIR domain-mediated complex assembly (GO:0071523)	0.199289	0.280303	0	0	4.63469	7.47574	CD2AP	GO_Biological_Process_2017b	mutant_vs_control	1	42	6	682	1.43635
regulation of mRNA stability involved in response to stress (GO:0010610)	0.199289	0.280303	0	0	4.63469	7.47574	EIF4G1	GO_Biological_Process_2017b	mutant_vs_control	1	42	18	670	-0.174225
regulation of mRNA stability, ncRNA-mediated (GO:0070928)	0.199289	0.280303	0	0	4.63469	7.47574	EIF4G1	GO_Biological_Process_2017b	mutant_vs_control	1	42	18	670	-0.174225
FACT complex assembly (GO:1905635)	0.199289	0.280303	0	0	4.63469	7.47574	CD2AP	GO_Biological_Process_2017b	mutant_vs_control	1	42	6	682	1.43635
VCP-NPL4-UFD1 AAA ATPase complex assembly (GO:1904210)	0.199289	0.280303	0	0	4.63469	7.47574	CD2AP	GO_Biological_Process_2017b	mutant_vs_control	1	42	6	682	1.43635
DNA recombinase mediator complex assembly (GO:1903871)	0.199289	0.280303	0	0	4.63469	7.47574	CD2AP	GO_Biological_Process_2017b	mutant_vs_control	1	42	6	682	1.43635
RIP homotypic interaction motif-mediated complex assembly (GO:0071552)	0.199289	0.280303	0	0	4.63469	7.47574	CD2AP	GO_Biological_Process_2017b	mutant_vs_control	1	42	6	682	1.43635
regulation of mRNA stability (GO:0043488)	0.199289	0.280303	0	0	4.63469	7.47574	EIF4G1	GO_Biological_Process_2017b	mutant_vs_control	1	42	18	670	-0.174225
Wnt signalosome assembly (GO:1904887)	0.20102	0.280706	0	0	4.58946	7.36311	CD2AP	GO_Biological_Process_2017b	mutant_vs_control	1	42	6	682	1.43635
SH2 domain-mediated complex assembly (GO:0071538)	0.20102	0.280706	0	0	4.58946	7.36311	CD2AP	GO_Biological_Process_2017b	mutant_vs_control	1	42	6	682	1.43635
eukaryotic translation initiation factor 2 complex assembly (GO:1905143)	0.20102	0.280706	0	0	4.58946	7.36311	CD2AP	GO_Biological_Process_2017b	mutant_vs_control	1	42	6	682	1.43635
ripoptosome assembly (GO:0097343)	0.20102	0.280706	0	0	4.58946	7.36311	CD2AP	GO_Biological_Process_2017b	mutant_vs_control	1	42	6	682	1.43635
protein complex oligomerization (GO:0035786)	0.20102	0.280706	0	0	4.58946	7.36311	CD2AP	GO_Biological_Process_2017b	mutant_vs_control	1	42	6	682	1.43635
positive regulation of cell growth (GO:0030307)	0.20102	0.280706	0	0	4.58946	7.36311	EIF4G1	GO_Biological_Process_2017b	mutant_vs_control	1	42	5	683	1.7015
beta-catenin destruction complex assembly (GO:1904885)	0.206189	0.287236	0	0	4.45889	7.04042	CD2AP	GO_Biological_Process_2017b	mutant_vs_control	1	42	7	681	1.21184
pore complex assembly (GO:0046931)	0.206189	0.287236	0	0	4.45889	7.04042	CD2AP	GO_Biological_Process_2017b	mutant_vs_control	1	42	6	682	1.43635
muscle filament sliding (GO:0030049)	0.207905	0.288936	0	0	4.417	6.93766	TTN	GO_Biological_Process_2017b	mutant_vs_control	1	42	9	679	0.845025
negative regulation of mRNA processing (GO:0050686)	0.207905	0.288936	0	0	4.417	6.93766	TARDBP	GO_Biological_Process_2017b	mutant_vs_control	1	42	3	685	2.44268
mitochondrial fusion (GO:0008053)	0.209617	0.290969	0	0	4.37588	6.83719	EIF4G1	GO_Biological_Process_2017b	mutant_vs_control	1	42	14	674	0.196932
integrin activation (GO:0033622)	0.211326	0.292583	0	0	4.33552	6.73893	CD2AP	GO_Biological_Process_2017b	mutant_vs_control	1	42	6	682	1.43635
regulation of macroautophagy (GO:0016241)	0.211326	0.292583	0	0	4.33552	6.73893	ATP6V1G1	GO_Biological_Process_2017b	mutant_vs_control	1	42	5	683	1.7015
negative regulation of neuron apoptotic process (GO:0043524)	0.211533	0.292583	0	0	2.40339	3.73336	AKT1S1;EIF4G1	GO_Biological_Process_2017b	mutant_vs_control	2	41	33	655	-0.046595
nuclear-transcribed mRNA catabolic process, 5'-3' exonucleolytic nonsense-mediated decay (GO:0070479)	0.213031	0.29361	0	0	4.29589	6.64281	EIF4G1	GO_Biological_Process_2017b	mutant_vs_control	1	42	41	647	-1.41225
positive regulation of insulin secretion (GO:0032024)	0.213031	0.29361	0	0	4.29589	6.64281	TTN	GO_Biological_Process_2017b	mutant_vs_control	1	42	6	682	1.43635
NMS complex assembly (GO:0044768)	0.213031	0.29361	0	0	4.29589	6.64281	CD2AP	GO_Biological_Process_2017b	mutant_vs_control	1	42	6	682	1.43635
podosome assembly (GO:0071800)	0.214732	0.295606	0	0	4.25697	6.54876	CD2AP	GO_Biological_Process_2017b	mutant_vs_control	1	42	6	682	1.43635
positive regulation of inhibitory G-protein coupled receptor phosphorylation (GO:1904325)	0.21643	0.296543	0	0	4.21875	6.45674	PIN1	GO_Biological_Process_2017b	mutant_vs_control	1	42	2	686	3.02975
negative regulation of cell growth involved in cardiac muscle cell development (GO:0061052)	0.21643	0.296543	0	0	4.21875	6.45674	GSK3A	GO_Biological_Process_2017b	mutant_vs_control	1	42	3	685	2.44268
positive regulation of protein targeting to mitochondrion (GO:1903955)	0.21643	0.296543	0	0	4.21875	6.45674	GSK3A	GO_Biological_Process_2017b	mutant_vs_control	1	42	10	678	0.690896
induction by virus of host protein phosphorylation (GO:0039614)	0.21643	0.296543	0	0	4.21875	6.45674	PIN1	GO_Biological_Process_2017b	mutant_vs_control	1	42	2	686	3.02975
positive regulation of guanyl-nucleotide exchange factor activity (GO:1905099)	0.218125	0.298163	0	0	4.18121	6.36668	PIN1	GO_Biological_Process_2017b	mutant_vs_control	1	42	3	685	2.44268
mRNA stabilization (GO:0048255)	0.218125	0.298163	0	0	4.18121	6.36668	EIF4G1	GO_Biological_Process_2017b	mutant_vs_control	1	42	20	668	-0.330541
cellular protein complex assembly (GO:0043623)	0.219815	0.300122	0	0	4.14432	6.27851	CD2AP	GO_Biological_Process_2017b	mutant_vs_control	1	42	7	681	1.21184
negative regulation of canonical Wnt signaling pathway involved in controlling type B pancreatic cell proliferation (GO:2000080)	0.222614	0.303588	0	0	2.31986	3.48517	GSK3A;CTNND1	GO_Biological_Process_2017b	mutant_vs_control	2	41	23	665	0.496097
positive regulation of canonical Wnt signaling pathway involved in controlling type B pancreatic cell proliferation (GO:2000081)	0.227379	0.309724	0	0	2.28578	3.38556	PIN1;EIF4G1	GO_Biological_Process_2017b	mutant_vs_control	2	41	20	668	0.704224
positive regulation of histone phosphorylation (GO:0033129)	0.228215	0.3105	0	0	3.96919	5.86434	PIN1	GO_Biological_Process_2017b	mutant_vs_control	1	42	3	685	2.44268
positive regulation of phosphorylation of RNA polymerase II C-terminal domain (GO:1901409)	0.23155	0.314671	0	0	3.90319	5.7102	PIN1	GO_Biological_Process_2017b	mutant_vs_control	1	42	2	686	3.02975
positive regulation of macroautophagy (GO:0016239)	0.233213	0.316561	0	0	3.871	5.63542	ATP6V1G1	GO_Biological_Process_2017b	mutant_vs_control	1	42	4	684	2.02554
nuclear-transcribed mRNA catabolic process, nonsense-mediated decay (GO:0000184)	0.236527	0.320314	0	0	3.80818	5.49023	EIF4G1	GO_Biological_Process_2017b	mutant_vs_control	1	42	42	646	-1.44924
regulation of signal transduction by p53 class mediator (GO:1901796)	0.236527	0.320314	0	0	3.80818	5.49023	PIN1	GO_Biological_Process_2017b	mutant_vs_control	1	42	9	679	0.845025
negative regulation of cell migration (GO:0030336)	0.238178	0.322176	0	0	3.77752	5.41975	PIN1	GO_Biological_Process_2017b	mutant_vs_control	1	42	4	684	2.02554
regulation of intrinsic apoptotic signaling pathway by p53 class mediator (GO:1902253)	0.239827	0.32403	0	0	3.74735	5.35062	PIN1	GO_Biological_Process_2017b	mutant_vs_control	1	42	9	679	0.845025
negative regulation of signal transduction by p53 class mediator (GO:1901797)	0.241472	0.325498	0	0	3.71766	5.28281	PIN1	GO_Biological_Process_2017b	mutant_vs_control	1	42	9	679	0.845025
positive regulation of protein autophosphorylation (GO:0031954)	0.241472	0.325498	0	0	3.71766	5.28281	PIN1	GO_Biological_Process_2017b	mutant_vs_control	1	42	2	686	3.02975
negative regulation of RNA splicing (GO:0033119)	0.243113	0.327332	0	0	3.68843	5.21629	TARDBP	GO_Biological_Process_2017b	mutant_vs_control	1	42	8	680	1.01707
positive regulation of peptidyl-threonine phosphorylation (GO:0010800)	0.246385	0.330974	0	0	3.63132	5.08697	PIN1	GO_Biological_Process_2017b	mutant_vs_control	1	42	3	685	2.44268
positive regulation of dendrite extension (GO:1903861)	0.246385	0.330974	0	0	3.63132	5.08697	EIF4G1	GO_Biological_Process_2017b	mutant_vs_control	1	42	5	683	1.7015
mRNA catabolic process (GO:0006402)	0.248016	0.332017	0	0	3.60342	5.0241	TARDBP	GO_Biological_Process_2017b	mutant_vs_control	1	42	7	681	1.21184
death-inducing signaling complex assembly (GO:0071550)	0.248016	0.332017	0	0	3.60342	5.0241	CD2AP	GO_Biological_Process_2017b	mutant_vs_control	1	42	6	682	1.43635
beta-catenin-TCF complex assembly (GO:1904837)	0.248016	0.332017	0	0	3.60342	5.0241	CD2AP	GO_Biological_Process_2017b	mutant_vs_control	1	42	7	681	1.21184
negative regulation of gene expression, epigenetic (GO:0045814)	0.249644	0.33343	0	0	3.57594	4.9624	TARDBP	GO_Biological_Process_2017b	mutant_vs_control	1	42	6	682	1.43635
positive regulation of canonical Wnt signaling pathway involved in osteoblast differentiation (GO:1905241)	0.249644	0.33343	0	0	3.57594	4.9624	PIN1	GO_Biological_Process_2017b	mutant_vs_control	1	42	8	680	1.01707
regulation of DNA damage response, signal transduction by p53 class mediator (GO:0043516)	0.251268	0.334832	0	0	3.54887	4.90183	PIN1	GO_Biological_Process_2017b	mutant_vs_control	1	42	9	679	0.845025
positive regulation of signal transduction by p53 class mediator (GO:1901798)	0.251268	0.334832	0	0	3.54887	4.90183	PIN1	GO_Biological_Process_2017b	mutant_vs_control	1	42	9	679	0.845025
platelet degranulation (GO:0002576)	0.254506	0.33876	0	0	3.49594	4.78396	TTN	GO_Biological_Process_2017b	mutant_vs_control	1	42	11	677	0.551263
positive regulation of canonical Wnt signaling pathway (GO:0090263)	0.26254	0.348658	0	0	3.37024	4.50719	PIN1	GO_Biological_Process_2017b	mutant_vs_control	1	42	10	678	0.690896
protein stabilization (GO:0050821)	0.26254	0.348658	0	0	3.37024	4.50719	PIN1	GO_Biological_Process_2017b	mutant_vs_control	1	42	19	669	-0.254383
regulation of mRNA stability involved in cellular response to UV (GO:1902629)	0.264137	0.349982	0	0	3.34617	4.45471	EIF4G1	GO_Biological_Process_2017b	mutant_vs_control	1	42	21	667	-0.403092
RNA splicing (GO:0008380)	0.264137	0.349982	0	0	3.34617	4.45471	TARDBP	GO_Biological_Process_2017b	mutant_vs_control	1	42	32	656	-1.03477
nuclear-transcribed mRNA catabolic process, 3'-5' exonucleolytic nonsense-mediated decay (GO:0070478)	0.265731	0.351693	0	0	3.32243	4.40313	EIF4G1	GO_Biological_Process_2017b	mutant_vs_control	1	42	42	646	-1.44924
positive regulation of protein phosphorylation (GO:0001934)	0.278357	0.365877	0	0	3.14397	4.02066	PIN1	GO_Biological_Process_2017b	mutant_vs_control	1	42	2	686	3.02975
protein targeting to mitochondrion (GO:0006626)	0.279921	0.365877	0	0	3.12299	3.97634	EIF4G1	GO_Biological_Process_2017b	mutant_vs_control	1	42	15	673	0.0952547
regulation of myofibroblast cell apoptotic process (GO:1904520)	0.281481	0.365877	0	0	3.10229	3.93274	AKT1S1	GO_Biological_Process_2017b	mutant_vs_control	1	42	8	680	1.01707
regulation of apoptotic process involved in development (GO:1904748)	0.281481	0.365877	0	0	3.10229	3.93274	AKT1S1	GO_Biological_Process_2017b	mutant_vs_control	1	42	8	680	1.01707
regulation of mesenchymal cell apoptotic process (GO:2001053)	0.281481	0.365877	0	0	3.10229	3.93274	AKT1S1	GO_Biological_Process_2017b	mutant_vs_control	1	42	8	680	1.01707
regulation of apoptotic process in bone marrow (GO:0071865)	0.281481	0.365877	0	0	3.10229	3.93274	AKT1S1	GO_Biological_Process_2017b	mutant_vs_control	1	42	8	680	1.01707
regulation of fat cell apoptotic process (GO:1904649)	0.281481	0.365877	0	0	3.10229	3.93274	AKT1S1	GO_Biological_Process_2017b	mutant_vs_control	1	42	8	680	1.01707
regulation of leukocyte apoptotic process (GO:2000106)	0.281481	0.365877	0	0	3.10229	3.93274	AKT1S1	GO_Biological_Process_2017b	mutant_vs_control	1	42	8	680	1.01707
regulation of muscle cell apoptotic process (GO:0010660)	0.281481	0.365877	0	0	3.10229	3.93274	AKT1S1	GO_Biological_Process_2017b	mutant_vs_control	1	42	8	680	1.01707
regulation of compound eye retinal cell apoptotic process (GO:1901692)	0.281481	0.365877	0	0	3.10229	3.93274	AKT1S1	GO_Biological_Process_2017b	mutant_vs_control	1	42	8	680	1.01707
mRNA destabilization (GO:0061157)	0.281481	0.365877	0	0	3.10229	3.93274	EIF4G1	GO_Biological_Process_2017b	mutant_vs_control	1	42	27	661	-0.778698
regulation of myeloid cell apoptotic process (GO:0033032)	0.281481	0.365877	0	0	3.10229	3.93274	AKT1S1	GO_Biological_Process_2017b	mutant_vs_control	1	42	8	680	1.01707
modulation of apoptotic process in other organism (GO:0044532)	0.281481	0.365877	0	0	3.10229	3.93274	AKT1S1	GO_Biological_Process_2017b	mutant_vs_control	1	42	8	680	1.01707
regulation of apoptotic process (GO:0042981)	0.281481	0.365877	0	0	3.10229	3.93274	AKT1S1	GO_Biological_Process_2017b	mutant_vs_control	1	42	8	680	1.01707
regulation of epithelial cell apoptotic process (GO:1904035)	0.281481	0.365877	0	0	3.10229	3.93274	AKT1S1	GO_Biological_Process_2017b	mutant_vs_control	1	42	8	680	1.01707
regulation of glial cell apoptotic process (GO:0034350)	0.281481	0.365877	0	0	3.10229	3.93274	AKT1S1	GO_Biological_Process_2017b	mutant_vs_control	1	42	8	680	1.01707
protein oligomerization (GO:0051259)	0.283037	0.365877	0	0	3.08185	3.88985	CD2AP	GO_Biological_Process_2017b	mutant_vs_control	1	42	14	674	0.196932
regulation of apoptosis involved in tissue homeostasis (GO:0060785)	0.283037	0.365877	0	0	3.08185	3.88985	AKT1S1	GO_Biological_Process_2017b	mutant_vs_control	1	42	8	680	1.01707
regulation of fibroblast apoptotic process (GO:2000269)	0.283037	0.365877	0	0	3.08185	3.88985	AKT1S1	GO_Biological_Process_2017b	mutant_vs_control	1	42	8	680	1.01707
regulation of execution phase of apoptosis (GO:1900117)	0.283037	0.365877	0	0	3.08185	3.88985	AKT1S1	GO_Biological_Process_2017b	mutant_vs_control	1	42	8	680	1.01707
regulation of anoikis (GO:2000209)	0.283037	0.365877	0	0	3.08185	3.88985	AKT1S1	GO_Biological_Process_2017b	mutant_vs_control	1	42	8	680	1.01707
cytoskeletal rearrangement involved in phagocytosis, engulfment (GO:0060097)	0.284591	0.367072	0	0	3.06169	3.84763	PALLD	GO_Biological_Process_2017b	mutant_vs_control	1	42	3	685	2.44268
positive regulation of pathway-restricted SMAD protein phosphorylation (GO:0010862)	0.284591	0.367072	0	0	3.06169	3.84763	PIN1	GO_Biological_Process_2017b	mutant_vs_control	1	42	3	685	2.44268
regulation of apoptosis by sphingosine-1-phosphate signaling pathway (GO:0003377)	0.290772	0.374216	0	0	2.98357	3.68536	AKT1S1	GO_Biological_Process_2017b	mutant_vs_control	1	42	9	679	0.845025
central nervous system neuron differentiation (GO:0021953)	0.290772	0.374216	0	0	2.98357	3.68536	PIN1	GO_Biological_Process_2017b	mutant_vs_control	1	42	3	685	2.44268
positive regulation of GTPase activity (GO:0043547)	0.292309	0.375779	0	0	2.96466	3.64637	PIN1	GO_Biological_Process_2017b	mutant_vs_control	1	42	4	684	2.02554
regulation of cysteine-type endopeptidase activity involved in apoptotic process (GO:0043281)	0.293843	0.377335	0	0	2.94598	3.60798	AKT1S1	GO_Biological_Process_2017b	mutant_vs_control	1	42	8	680	1.01707
negative regulation of translation (GO:0017148)	0.301463	0.386695	0	0	2.85599	3.42464	TARDBP	GO_Biological_Process_2017b	mutant_vs_control	1	42	15	673	0.0952547
regulation of apoptotic signaling pathway (GO:2001233)	0.302977	0.388211	0	0	2.83864	3.38961	AKT1S1	GO_Biological_Process_2017b	mutant_vs_control	1	42	8	680	1.01707
COPII vesicle coating (GO:0048208)	0.304489	0.389719	0	0	2.8215	3.35511	CD2AP	GO_Biological_Process_2017b	mutant_vs_control	1	42	11	677	0.551263
positive regulation of peptidyl-tyrosine phosphorylation (GO:0050731)	0.305997	0.390791	0	0	2.80456	3.32111	PIN1	GO_Biological_Process_2017b	mutant_vs_control	1	42	3	685	2.44268
inorganic ion transmembrane transport (GO:0098660)	0.305997	0.390791	0	0	2.80456	3.32111	ATP6V1G1	GO_Biological_Process_2017b	mutant_vs_control	1	42	5	683	1.7015
establishment or maintenance of transmembrane electrochemical gradient (GO:0010248)	0.309003	0.394199	0	0	2.77129	3.25461	ATP6V1G1	GO_Biological_Process_2017b	mutant_vs_control	1	42	5	683	1.7015
membrane repolarization (GO:0086009)	0.311997	0.397583	0	0	2.73879	3.19004	ATP6V1G1	GO_Biological_Process_2017b	mutant_vs_control	1	42	5	683	1.7015
chloroplast rRNA processing (GO:1901259)	0.323846	0.409993	0	0	2.61601	2.94952	BYSL	GO_Biological_Process_2017b	mutant_vs_control	1	42	46	642	-1.58945
rRNA 5'-end processing (GO:0000967)	0.323846	0.409993	0	0	2.61601	2.94952	BYSL	GO_Biological_Process_2017b	mutant_vs_control	1	42	46	642	-1.58945
snoRNA release from pre-rRNA (GO:1990417)	0.323846	0.409993	0	0	2.61601	2.94952	BYSL	GO_Biological_Process_2017b	mutant_vs_control	1	42	46	642	-1.58945
maturation of 2S rRNA (GO:0000475)	0.323846	0.409993	0	0	2.61601	2.94952	BYSL	GO_Biological_Process_2017b	mutant_vs_control	1	42	46	642	-1.58945
rRNA 3'-end processing (GO:0031125)	0.323846	0.409993	0	0	2.61601	2.94952	BYSL	GO_Biological_Process_2017b	mutant_vs_control	1	42	46	642	-1.58945
maturation of 4.5S rRNA (GO:0000476)	0.323846	0.409993	0	0	2.61601	2.94952	BYSL	GO_Biological_Process_2017b	mutant_vs_control	1	42	46	642	-1.58945
activation of GTPase activity (GO:0090630)	0.325313	0.410513	0	0	2.60142	2.92131	PIN1	GO_Biological_Process_2017b	mutant_vs_control	1	42	3	685	2.44268
maturation of 5S rRNA (GO:0000481)	0.325313	0.410513	0	0	2.60142	2.92131	BYSL	GO_Biological_Process_2017b	mutant_vs_control	1	42	46	642	-1.58945
regulation of neuron apoptotic process (GO:0043523)	0.325313	0.410513	0	0	2.60142	2.92131	AKT1S1	GO_Biological_Process_2017b	mutant_vs_control	1	42	8	680	1.01707
cleavage involved in rRNA processing (GO:0000469)	0.328237	0.413756	0	0	2.57273	2.86607	BYSL	GO_Biological_Process_2017b	mutant_vs_control	1	42	47	641	-1.62273
chemical synaptic transmission, postsynaptic (GO:0099565)	0.329695	0.415145	0	0	2.55862	2.83901	GSK3A	GO_Biological_Process_2017b	mutant_vs_control	1	42	3	685	2.44268
maturation of SSU-rRNA (GO:0030490)	0.33115	0.416527	0	0	2.54466	2.81232	BYSL	GO_Biological_Process_2017b	mutant_vs_control	1	42	46	642	-1.58945
rRNA modification (GO:0000154)	0.332601	0.417452	0	0	2.53085	2.78599	BYSL	GO_Biological_Process_2017b	mutant_vs_control	1	42	46	642	-1.58945
maturation of 5.8S rRNA (GO:0000460)	0.332601	0.417452	0	0	2.53085	2.78599	BYSL	GO_Biological_Process_2017b	mutant_vs_control	1	42	48	640	-1.65535
intracellular protein transport (GO:0006886)	0.33405	0.418369	0	0	2.51719	2.76001	PRPF19	GO_Biological_Process_2017b	mutant_vs_control	1	42	7	681	1.21184
rRNA processing (GO:0006364)	0.33405	0.418369	0	0	2.51719	2.76001	BYSL	GO_Biological_Process_2017b	mutant_vs_control	1	42	46	642	-1.58945
protein denaturation involved in proteasomal ubiquitin-dependent protein catabolic process (GO:1902376)	0.339813	0.424675	0	0	2.46397	2.65952	GSK3A	GO_Biological_Process_2017b	mutant_vs_control	1	42	17	671	-0.0896113
ribosome-associated ubiquitin-dependent protein catabolic process (GO:1990116)	0.339813	0.424675	0	0	2.46397	2.65952	GSK3A	GO_Biological_Process_2017b	mutant_vs_control	1	42	17	671	-0.0896113
mitochondria-associated ubiquitin-dependent protein catabolic process (GO:0072671)	0.341246	0.426009	0	0	2.45102	2.63522	GSK3A	GO_Biological_Process_2017b	mutant_vs_control	1	42	17	671	-0.0896113
transcription factor catabolic process (GO:0036369)	0.342676	0.426425	0	0	2.43819	2.61123	GSK3A	GO_Biological_Process_2017b	mutant_vs_control	1	42	17	671	-0.0896113
positive regulation of MAPK cascade (GO:0043410)	0.342676	0.426425	0	0	2.43819	2.61123	PIN1	GO_Biological_Process_2017b	mutant_vs_control	1	42	3	685	2.44268
anion transmembrane transport (GO:0098656)	0.342676	0.426425	0	0	2.43819	2.61123	ATP6V1G1	GO_Biological_Process_2017b	mutant_vs_control	1	42	7	681	1.21184
ubiquitin-dependent protein catabolic process via the N-end rule pathway (GO:0071596)	0.344103	0.427744	0	0	2.4255	2.58756	GSK3A	GO_Biological_Process_2017b	mutant_vs_control	1	42	17	671	-0.0896113
ubiquitin-dependent catabolism of misfolded proteins by cytoplasm-associated proteasome (GO:0071629)	0.348366	0.432582	0	0	2.3882	2.51836	GSK3A	GO_Biological_Process_2017b	mutant_vs_control	1	42	17	671	-0.0896113
ubiquitin-dependent catabolism of misfolded proteins by nucleus-associated proteasome (GO:0071630)	0.351193	0.435166	0	0	2.36396	2.47369	GSK3A	GO_Biological_Process_2017b	mutant_vs_control	1	42	17	671	-0.0896113
cation transmembrane transport (GO:0098655)	0.351193	0.435166	0	0	2.36396	2.47369	ATP6V1G1	GO_Biological_Process_2017b	mutant_vs_control	1	42	6	682	1.43635
anaphase-promoting complex-dependent catabolic process (GO:0031145)	0.352602	0.436448	0	0	2.35202	2.45178	GSK3A	GO_Biological_Process_2017b	mutant_vs_control	1	42	19	669	-0.254383
maturation of LSU-rRNA (GO:0000470)	0.355411	0.439459	0	0	2.3285	2.40879	BYSL	GO_Biological_Process_2017b	mutant_vs_control	1	42	52	636	-1.77987
SCF-dependent proteasomal ubiquitin-dependent protein catabolic process (GO:0031146)	0.360994	0.445889	0	0	2.28282	2.32596	GSK3A	GO_Biological_Process_2017b	mutant_vs_control	1	42	17	671	-0.0896113
protein K33-linked ubiquitination (GO:1990390)	0.37065	0.455403	0	0	2.20702	2.19046	PRPF19	GO_Biological_Process_2017b	mutant_vs_control	1	42	9	679	0.845025
positive regulation of histone gene expression (GO:0036207)	0.37065	0.455403	0	0	2.20702	2.19046	TTN	GO_Biological_Process_2017b	mutant_vs_control	1	42	11	677	0.551263
protein linear polyubiquitination (GO:0097039)	0.37065	0.455403	0	0	2.20702	2.19046	PRPF19	GO_Biological_Process_2017b	mutant_vs_control	1	42	9	679	0.845025
positive regulation of snoRNA processing (GO:1902798)	0.37065	0.455403	0	0	2.20702	2.19046	TTN	GO_Biological_Process_2017b	mutant_vs_control	1	42	11	677	0.551263
positive regulation of tRNA processing (GO:2000237)	0.37065	0.455403	0	0	2.20702	2.19046	TTN	GO_Biological_Process_2017b	mutant_vs_control	1	42	11	677	0.551263
positive regulation of production of siRNA involved in RNA interference (GO:1903705)	0.372017	0.455643	0	0	2.1966	2.17203	TTN	GO_Biological_Process_2017b	mutant_vs_control	1	42	11	677	0.551263
positive regulation of rhodopsin gene expression (GO:0045872)	0.372017	0.455643	0	0	2.1966	2.17203	TTN	GO_Biological_Process_2017b	mutant_vs_control	1	42	11	677	0.551263
negative regulation of mRNA catabolic process (GO:1902373)	0.372017	0.455643	0	0	2.1966	2.17203	TTN	GO_Biological_Process_2017b	mutant_vs_control	1	42	12	676	0.4236
negative regulation of gene silencing (GO:0060969)	0.373382	0.456835	0	0	2.18627	2.15381	TTN	GO_Biological_Process_2017b	mutant_vs_control	1	42	13	675	0.305987
protein K27-linked ubiquitination (GO:0044314)	0.374744	0.457541	0	0	2.17604	2.1358	PRPF19	GO_Biological_Process_2017b	mutant_vs_control	1	42	9	679	0.845025
protein K29-linked ubiquitination (GO:0035519)	0.374744	0.457541	0	0	2.17604	2.1358	PRPF19	GO_Biological_Process_2017b	mutant_vs_control	1	42	9	679	0.845025
protein K6-linked ubiquitination (GO:0085020)	0.378813	0.461542	0	0	2.1459	2.08305	PRPF19	GO_Biological_Process_2017b	mutant_vs_control	1	42	9	679	0.845025
positive regulation of rRNA processing (GO:2000234)	0.378813	0.461542	0	0	2.1459	2.08305	TTN	GO_Biological_Process_2017b	mutant_vs_control	1	42	11	677	0.551263
positive regulation of protein maturation (GO:1903319)	0.381511	0.464344	0	0	2.12627	2.0489	TTN	GO_Biological_Process_2017b	mutant_vs_control	1	42	11	677	0.551263
positive regulation of mRNA processing (GO:0050685)	0.384197	0.467126	0	0	2.10698	2.01554	TTN	GO_Biological_Process_2017b	mutant_vs_control	1	42	12	676	0.4236
positive regulation of production of miRNAs involved in gene silencing by miRNA (GO:1903800)	0.388206	0.471508	0	0	2.0787	1.96691	TTN	GO_Biological_Process_2017b	mutant_vs_control	1	42	12	676	0.4236
positive regulation of apoptotic process involved in development (GO:1904747)	0.39746	0.477771	0	0	2.01553	1.85966	PAWR	GO_Biological_Process_2017b	mutant_vs_control	1	42	10	678	0.690896
positive regulation of epithelial cell apoptotic process (GO:1904037)	0.39746	0.477771	0	0	2.01553	1.85966	PAWR	GO_Biological_Process_2017b	mutant_vs_control	1	42	10	678	0.690896
positive regulation of leukocyte apoptotic process (GO:2000108)	0.39746	0.477771	0	0	2.01553	1.85966	PAWR	GO_Biological_Process_2017b	mutant_vs_control	1	42	10	678	0.690896
positive regulation of fat cell apoptotic process (GO:1904651)	0.39746	0.477771	0	0	2.01553	1.85966	PAWR	GO_Biological_Process_2017b	mutant_vs_control	1	42	10	678	0.690896
positive regulation of myofibroblast cell apoptotic process (GO:1904522)	0.39746	0.477771	0	0	2.01553	1.85966	PAWR	GO_Biological_Process_2017b	mutant_vs_control	1	42	10	678	0.690896
positive regulation of muscle cell apoptotic process (GO:0010661)	0.39746	0.477771	0	0	2.01553	1.85966	PAWR	GO_Biological_Process_2017b	mutant_vs_control	1	42	10	678	0.690896
positive regulation of glial cell apoptotic process (GO:0034352)	0.39746	0.477771	0	0	2.01553	1.85966	PAWR	GO_Biological_Process_2017b	mutant_vs_control	1	42	10	678	0.690896
positive regulation of mesenchymal cell apoptotic process (GO:2001055)	0.39746	0.477771	0	0	2.01553	1.85966	PAWR	GO_Biological_Process_2017b	mutant_vs_control	1	42	10	678	0.690896
positive regulation of apoptotic process in other organism (GO:0044533)	0.39746	0.477771	0	0	2.01553	1.85966	PAWR	GO_Biological_Process_2017b	mutant_vs_control	1	42	10	678	0.690896
positive regulation of compound eye retinal cell apoptotic process (GO:1901694)	0.39746	0.477771	0	0	2.01553	1.85966	PAWR	GO_Biological_Process_2017b	mutant_vs_control	1	42	10	678	0.690896
positive regulation of myeloid cell apoptotic process (GO:0033034)	0.39877	0.478853	0	0	2.00682	1.84501	PAWR	GO_Biological_Process_2017b	mutant_vs_control	1	42	10	678	0.690896
protein K11-linked ubiquitination (GO:0070979)	0.400078	0.479929	0	0	1.99818	1.83052	PRPF19	GO_Biological_Process_2017b	mutant_vs_control	1	42	9	679	0.845025
positive regulation of fibroblast apoptotic process (GO:2000271)	0.402686	0.482066	0	0	1.98111	1.80202	PAWR	GO_Biological_Process_2017b	mutant_vs_control	1	42	10	678	0.690896
protein K63-linked ubiquitination (GO:0070534)	0.402686	0.482066	0	0	1.98111	1.80202	PRPF19	GO_Biological_Process_2017b	mutant_vs_control	1	42	9	679	0.845025
positive regulation of anoikis (GO:2000210)	0.405283	0.484677	0	0	1.96434	1.77413	PAWR	GO_Biological_Process_2017b	mutant_vs_control	1	42	11	677	0.551263
positive regulation of execution phase of apoptosis (GO:1900119)	0.406577	0.485726	0	0	1.95605	1.76041	PAWR	GO_Biological_Process_2017b	mutant_vs_control	1	42	10	678	0.690896
protein K48-linked ubiquitination (GO:0070936)	0.409157	0.488308	0	0	1.93969	1.73342	PRPF19	GO_Biological_Process_2017b	mutant_vs_control	1	42	9	679	0.845025
stomatogastric nervous system development (GO:0007421)	0.410443	0.488343	0	0	1.93161	1.72013	DPYSL5	GO_Biological_Process_2017b	mutant_vs_control	1	42	6	682	1.43635
ganglion development (GO:0061548)	0.410443	0.488343	0	0	1.93161	1.72013	DPYSL5	GO_Biological_Process_2017b	mutant_vs_control	1	42	6	682	1.43635
nervous system development (GO:0007399)	0.410443	0.488343	0	0	1.93161	1.72013	DPYSL5	GO_Biological_Process_2017b	mutant_vs_control	1	42	6	682	1.43635
autonomic nervous system development (GO:0048483)	0.411726	0.489371	0	0	1.92359	1.70699	DPYSL5	GO_Biological_Process_2017b	mutant_vs_control	1	42	6	682	1.43635
ubiquitin-dependent ERAD pathway (GO:0030433)	0.414284	0.49039	0	0	1.90776	1.68113	GSK3A	GO_Biological_Process_2017b	mutant_vs_control	1	42	21	667	-0.403092
positive regulation of RNA splicing (GO:0033120)	0.415559	0.49039	0	0	1.89994	1.6684	TTN	GO_Biological_Process_2017b	mutant_vs_control	1	42	16	672	0
positive regulation of apoptotic signaling pathway (GO:2001235)	0.415559	0.49039	0	0	1.89994	1.6684	PAWR	GO_Biological_Process_2017b	mutant_vs_control	1	42	10	678	0.690896
positive regulation of I-kappaB phosphorylation (GO:1903721)	0.420632	0.49039	0	0	1.86928	1.61879	PIN1	GO_Biological_Process_2017b	mutant_vs_control	1	42	6	682	1.43635
peripheral nervous system development (GO:0007422)	0.424409	0.49039	0	0	1.84693	1.58292	DPYSL5	GO_Biological_Process_2017b	mutant_vs_control	1	42	6	682	1.43635
negative regulation of cellular amino acid biosynthetic process by transcription from RNA polymerase II promoter (GO:0100025)	0.428162	0.49039	0	0	1.82509	1.54814	TARDBP	GO_Biological_Process_2017b	mutant_vs_control	1	42	10	678	0.690896
regulation of thiamine biosynthetic process by transcription from RNA polymerase II promoter (GO:0100016)	0.428162	0.49039	0	0	1.82509	1.54814	TARDBP	GO_Biological_Process_2017b	mutant_vs_control	1	42	10	678	0.690896
negative regulation of filamentous growth of a population of unicellular organisms in response to starvation by transcription from RNA polymerase II promoter (GO:0100064)	0.428162	0.49039	0	0	1.82509	1.54814	TARDBP	GO_Biological_Process_2017b	mutant_vs_control	1	42	10	678	0.690896
negative regulation of mating type switching by transcription from RNA polymerase II promoter (GO:0100050)	0.428162	0.49039	0	0	1.82509	1.54814	TARDBP	GO_Biological_Process_2017b	mutant_vs_control	1	42	10	678	0.690896
positive regulation of sulfate assimilation by transcription from RNA polymerase II promoter (GO:0100053)	0.428162	0.49039	0	0	1.82509	1.54814	TARDBP	GO_Biological_Process_2017b	mutant_vs_control	1	42	10	678	0.690896
positive regulation of purine nucleotide biosynthetic process by transcription from RNA polymerase II promoter (GO:0100036)	0.428162	0.49039	0	0	1.82509	1.54814	TARDBP	GO_Biological_Process_2017b	mutant_vs_control	1	42	10	678	0.690896
regulation of carbohydrate metabolic process by transcription from RNA polymerase II promoter (GO:0100024)	0.428162	0.49039	0	0	1.82509	1.54814	TARDBP	GO_Biological_Process_2017b	mutant_vs_control	1	42	10	678	0.690896
regulation of fungal-type cell wall biogenesis by transcription from RNA polymerase II promoter (GO:0100033)	0.428162	0.49039	0	0	1.82509	1.54814	TARDBP	GO_Biological_Process_2017b	mutant_vs_control	1	42	10	678	0.690896
positive regulation of filamentous growth of a population of unicellular organisms in response to starvation by transcription from RNA polymerase II promoter (GO:1904740)	0.428162	0.49039	0	0	1.82509	1.54814	TARDBP	GO_Biological_Process_2017b	mutant_vs_control	1	42	10	678	0.690896
positive regulation of pseudohyphal growth by transcription from RNA polymerase II promoter (GO:0100041)	0.428162	0.49039	0	0	1.82509	1.54814	TARDBP	GO_Biological_Process_2017b	mutant_vs_control	1	42	10	678	0.690896
negative regulation of phosphatidylcholine biosynthetic process by transcription from RNA polymerase II promoter (GO:0100049)	0.428162	0.49039	0	0	1.82509	1.54814	TARDBP	GO_Biological_Process_2017b	mutant_vs_control	1	42	10	678	0.690896
regulation of conjugation with cellular fusion by transcription from RNA polymerase II promoter (GO:0100028)	0.428162	0.49039	0	0	1.82509	1.54814	TARDBP	GO_Biological_Process_2017b	mutant_vs_control	1	42	10	678	0.690896
regulation of pyrimidine nucleotide biosynthetic process by transcription from RNA polymerase II promoter (GO:0100039)	0.428162	0.49039	0	0	1.82509	1.54814	TARDBP	GO_Biological_Process_2017b	mutant_vs_control	1	42	10	678	0.690896
positive regulation of ethanol catabolic process by transcription from RNA polymerase II promoter (GO:0100005)	0.428162	0.49039	0	0	1.82509	1.54814	TARDBP	GO_Biological_Process_2017b	mutant_vs_control	1	42	10	678	0.690896
negative regulation of pseudohyphal growth by transcription from RNA polymerase II promoter (GO:0100042)	0.428162	0.49039	0	0	1.82509	1.54814	TARDBP	GO_Biological_Process_2017b	mutant_vs_control	1	42	10	678	0.690896
positive regulation of cysteine-type endopeptidase activity involved in apoptotic process (GO:0043280)	0.428162	0.49039	0	0	1.82509	1.54814	PAWR	GO_Biological_Process_2017b	mutant_vs_control	1	42	10	678	0.690896
positive regulation of mating type switching by transcription from RNA polymerase II promoter (GO:0100014)	0.428162	0.49039	0	0	1.82509	1.54814	TARDBP	GO_Biological_Process_2017b	mutant_vs_control	1	42	10	678	0.690896
negative regulation of phosphatidylserine biosynthetic process by transcription from RNA polymerase II promoter (GO:0100056)	0.428162	0.49039	0	0	1.82509	1.54814	TARDBP	GO_Biological_Process_2017b	mutant_vs_control	1	42	10	678	0.690896
snoRNA transcription from an RNA polymerase II promoter (GO:0001015)	0.428162	0.49039	0	0	1.82509	1.54814	TARDBP	GO_Biological_Process_2017b	mutant_vs_control	1	42	10	678	0.690896
positive regulation of peroxisome organization by transcription from RNA polymerase II promoter (GO:0100004)	0.428162	0.49039	0	0	1.82509	1.54814	TARDBP	GO_Biological_Process_2017b	mutant_vs_control	1	42	10	678	0.690896
regulation of meiotic nuclear division by transcription from RNA polymerase II promoter (GO:0100023)	0.428162	0.49039	0	0	1.82509	1.54814	TARDBP	GO_Biological_Process_2017b	mutant_vs_control	1	42	10	678	0.690896
telomeric repeat-containing RNA transcription from RNA pol II promoter (GO:0097394)	0.428162	0.49039	0	0	1.82509	1.54814	TARDBP	GO_Biological_Process_2017b	mutant_vs_control	1	42	10	678	0.690896
positive regulation of flocculation via cell wall protein-carbohydrate interaction by transcription from RNA polymerase II promoter (GO:0100054)	0.428162	0.49039	0	0	1.82509	1.54814	TARDBP	GO_Biological_Process_2017b	mutant_vs_control	1	42	10	678	0.690896
negative regulation of cellular hyperosmotic salinity response by transcription from RNA polymerase II promoter (GO:0100044)	0.428162	0.49039	0	0	1.82509	1.54814	TARDBP	GO_Biological_Process_2017b	mutant_vs_control	1	42	10	678	0.690896
negative regulation of cellular response to alkaline pH by transcription from RNA polymerase II promoter (GO:0100043)	0.428162	0.49039	0	0	1.82509	1.54814	TARDBP	GO_Biological_Process_2017b	mutant_vs_control	1	42	10	678	0.690896
positive regulation of cellular alcohol catabolic process by transcription from RNA polymerase II promoter (GO:0100037)	0.428162	0.49039	0	0	1.82509	1.54814	TARDBP	GO_Biological_Process_2017b	mutant_vs_control	1	42	10	678	0.690896
promoter clearance from RNA polymerase II promoter (GO:0001111)	0.428162	0.49039	0	0	1.82509	1.54814	TARDBP	GO_Biological_Process_2017b	mutant_vs_control	1	42	10	678	0.690896
regulation of transport by transcription from RNA polymerase II promoter (GO:0100020)	0.428162	0.49039	0	0	1.82509	1.54814	TARDBP	GO_Biological_Process_2017b	mutant_vs_control	1	42	10	678	0.690896
positive regulation of pyrimidine-containing compound salvage by transcription from RNA polymerase II promoter (GO:0100068)	0.428162	0.49039	0	0	1.82509	1.54814	TARDBP	GO_Biological_Process_2017b	mutant_vs_control	1	42	10	678	0.690896
negative regulation of invasive growth in response to glucose limitation by transcription from RNA polymerase II promoter (GO:0100040)	0.428162	0.49039	0	0	1.82509	1.54814	TARDBP	GO_Biological_Process_2017b	mutant_vs_control	1	42	10	678	0.690896
positive regulation of arginine biosynthetic process by transcription from RNA polymerase II promoter (GO:0100046)	0.428162	0.49039	0	0	1.82509	1.54814	TARDBP	GO_Biological_Process_2017b	mutant_vs_control	1	42	10	678	0.690896
positive regulation of phospholipid biosynthetic process by transcription from RNA polymerase II promoter (GO:0100032)	0.429407	0.49039	0	0	1.81792	1.53678	TARDBP	GO_Biological_Process_2017b	mutant_vs_control	1	42	10	678	0.690896
negative regulation of arginine catabolic process by transcription from RNA polymerase II promoter (GO:0100045)	0.429407	0.49039	0	0	1.81792	1.53678	TARDBP	GO_Biological_Process_2017b	mutant_vs_control	1	42	10	678	0.690896
regulation of phenotypic switching by transcription from RNA polymerase II promoter (GO:0100057)	0.429407	0.49039	0	0	1.81792	1.53678	TARDBP	GO_Biological_Process_2017b	mutant_vs_control	1	42	10	678	0.690896
neural tube development (GO:0021915)	0.429407	0.49039	0	0	1.81792	1.53678	DPYSL5	GO_Biological_Process_2017b	mutant_vs_control	1	42	6	682	1.43635
regulation of cellular response to oxidative stress by transcription from RNA polymerase II promoter (GO:0100038)	0.43065	0.490848	0	0	1.81081	1.52554	TARDBP	GO_Biological_Process_2017b	mutant_vs_control	1	42	10	678	0.690896
pri-miRNA transcription from RNA polymerase II promoter (GO:0061614)	0.43065	0.490848	0	0	1.81081	1.52554	TARDBP	GO_Biological_Process_2017b	mutant_vs_control	1	42	10	678	0.690896
negative regulation of ceramide biosynthetic process by transcription from RNA polymerase II promoter (GO:0100007)	0.43189	0.491301	0	0	1.80375	1.5144	TARDBP	GO_Biological_Process_2017b	mutant_vs_control	1	42	10	678	0.690896
positive regulation of gene expression, epigenetic (GO:0045815)	0.43189	0.491301	0	0	1.80375	1.5144	TTN	GO_Biological_Process_2017b	mutant_vs_control	1	42	18	670	-0.174225
regulation of cAMP-mediated signaling by transcription from RNA polymerase II promoter (GO:0100019)	0.433128	0.492229	0	0	1.79675	1.50338	TARDBP	GO_Biological_Process_2017b	mutant_vs_control	1	42	10	678	0.690896
positive regulation of fatty acid beta-oxidation by transcription from RNA polymerase II promoter (GO:0100013)	0.436825	0.495947	0	0	1.77606	1.47098	TARDBP	GO_Biological_Process_2017b	mutant_vs_control	1	42	10	678	0.690896
regulation of fatty acid biosynthetic process by transcription from RNA polymerase II promoter (GO:0100070)	0.438052	0.496856	0	0	1.76927	1.46039	TARDBP	GO_Biological_Process_2017b	mutant_vs_control	1	42	11	677	0.551263
negative regulation of cell-cell adhesion by transcription from RNA polymerase II promoter (GO:0100017)	0.440498	0.499146	0	0	1.75584	1.43952	TARDBP	GO_Biological_Process_2017b	mutant_vs_control	1	42	11	677	0.551263
transcription elongation from RNA polymerase II promoter (GO:0006368)	0.442934	0.500932	0	0	1.74261	1.41907	TARDBP	GO_Biological_Process_2017b	mutant_vs_control	1	42	11	677	0.551263
determination of left/right asymmetry in nervous system (GO:0035545)	0.442934	0.500932	0	0	1.74261	1.41907	DPYSL5	GO_Biological_Process_2017b	mutant_vs_control	1	42	6	682	1.43635
mRNA transcription from RNA polymerase II promoter (GO:0042789)	0.444148	0.501819	0	0	1.73607	1.40899	TARDBP	GO_Biological_Process_2017b	mutant_vs_control	1	42	10	678	0.690896
neurogenesis (GO:0022008)	0.44536	0.5027	0	0	1.72957	1.39901	DPYSL5	GO_Biological_Process_2017b	mutant_vs_control	1	42	6	682	1.43635
negative regulation of G1/S transition of mitotic cell cycle by transcription from RNA polymerase II promoter (GO:0100052)	0.45018	0.50765	0	0	1.70407	1.36003	TARDBP	GO_Biological_Process_2017b	mutant_vs_control	1	42	10	678	0.690896
canonical Wnt signaling pathway involved in positive regulation of apoptotic process (GO:0044337)	0.453768	0.511202	0	0	1.68542	1.33177	PAWR	GO_Biological_Process_2017b	mutant_vs_control	1	42	11	677	0.551263
positive regulation of DNA repair by transcription from RNA polymerase II promoter (GO:0100026)	0.457334	0.514721	0	0	1.66718	1.3043	TARDBP	GO_Biological_Process_2017b	mutant_vs_control	1	42	12	676	0.4236
synapse assembly (GO:0007416)	0.460876	0.518208	0	0	1.64931	1.2776	DPYSL5	GO_Biological_Process_2017b	mutant_vs_control	1	42	6	682	1.43635
snRNA transcription from RNA polymerase II promoter (GO:0042795)	0.462052	0.51903	0	0	1.64344	1.26886	TARDBP	GO_Biological_Process_2017b	mutant_vs_control	1	42	10	678	0.690896
protein polyubiquitination involved in nucleus-associated proteasomal ubiquitin-dependent protein catabolic process (GO:1901044)	0.469055	0.526389	0	0	1.60907	1.21812	PRPF19	GO_Biological_Process_2017b	mutant_vs_control	1	42	14	674	0.196932
peptidyl-cysteine phosphorylation (GO:0018218)	0.475969	0.531081	0	0	1.57608	1.17009	GSK3A	GO_Biological_Process_2017b	mutant_vs_control	1	42	12	676	0.4236
protein phosphorylation involved in protein localization to spindle microtubule (GO:1990803)	0.475969	0.531081	0	0	1.57608	1.17009	GSK3A	GO_Biological_Process_2017b	mutant_vs_control	1	42	12	676	0.4236
peptidyl-histidine phosphorylation (GO:0018106)	0.475969	0.531081	0	0	1.57608	1.17009	GSK3A	GO_Biological_Process_2017b	mutant_vs_control	1	42	12	676	0.4236
peptidyl-arginine phosphorylation (GO:0018109)	0.475969	0.531081	0	0	1.57608	1.17009	GSK3A	GO_Biological_Process_2017b	mutant_vs_control	1	42	12	676	0.4236
peptidyl-aspartic acid phosphorylation (GO:0018217)	0.475969	0.531081	0	0	1.57608	1.17009	GSK3A	GO_Biological_Process_2017b	mutant_vs_control	1	42	12	676	0.4236
regulation of translational initiation by eIF2 alpha phosphorylation (GO:0010998)	0.475969	0.531081	0	0	1.57608	1.17009	GSK3A	GO_Biological_Process_2017b	mutant_vs_control	1	42	12	676	0.4236
actin phosphorylation (GO:0031289)	0.477112	0.53134	0	0	1.57071	1.16233	GSK3A	GO_Biological_Process_2017b	mutant_vs_control	1	42	12	676	0.4236
inhibitory G-protein coupled receptor phosphorylation (GO:0002030)	0.477112	0.53134	0	0	1.57071	1.16233	GSK3A	GO_Biological_Process_2017b	mutant_vs_control	1	42	12	676	0.4236
common-partner SMAD protein phosphorylation (GO:0007182)	0.481663	0.535385	0	0	1.54959	1.13199	GSK3A	GO_Biological_Process_2017b	mutant_vs_control	1	42	12	676	0.4236
histone phosphorylation (GO:0016572)	0.481663	0.535385	0	0	1.54959	1.13199	GSK3A	GO_Biological_Process_2017b	mutant_vs_control	1	42	12	676	0.4236
pathway-restricted SMAD protein phosphorylation (GO:0060389)	0.487297	0.541131	0	0	1.52396	1.09555	GSK3A	GO_Biological_Process_2017b	mutant_vs_control	1	42	12	676	0.4236
protein phosphorylation involved in cellular protein catabolic process (GO:1902002)	0.489533	0.543098	0	0	1.51395	1.08142	GSK3A	GO_Biological_Process_2017b	mutant_vs_control	1	42	12	676	0.4236
protein phosphorylation involved in DNA double-strand break processing (GO:1990802)	0.491761	0.54505	0	0	1.50406	1.06753	GSK3A	GO_Biological_Process_2017b	mutant_vs_control	1	42	12	676	0.4236
transcription from RNA polymerase II promoter (GO:0006366)	0.493978	0.546988	0	0	1.49429	1.05387	TARDBP	GO_Biological_Process_2017b	mutant_vs_control	1	42	13	675	0.305987
negative regulation of neuron apoptotic process by transcription from RNA polymerase II promoter (GO:0100069)	0.497287	0.55013	0	0	1.47988	1.03383	TARDBP	GO_Biological_Process_2017b	mutant_vs_control	1	42	11	677	0.551263
regulation of SREBP signaling pathway (GO:2000638)	0.498385	0.550822	0	0	1.47514	1.02726	EIF4G1	GO_Biological_Process_2017b	mutant_vs_control	1	42	10	678	0.690896
peptidyl-threonine phosphorylation (GO:0018107)	0.500575	0.552104	0	0	1.46574	1.01429	GSK3A	GO_Biological_Process_2017b	mutant_vs_control	1	42	13	675	0.305987
protein phosphorylation involved in mitotic spindle assembly (GO:1990801)	0.503841	0.552104	0	0	1.45186	0.995243	GSK3A	GO_Biological_Process_2017b	mutant_vs_control	1	42	15	673	0.0952547
positive regulation of skeletal muscle cell proliferation (GO:0014858)	0.508165	0.552104	0	0	1.43376	0.970582	EIF4G1	GO_Biological_Process_2017b	mutant_vs_control	1	42	12	676	0.4236
positive regulation of sebum secreting cell proliferation (GO:1904004)	0.508165	0.552104	0	0	1.43376	0.970582	EIF4G1	GO_Biological_Process_2017b	mutant_vs_control	1	42	12	676	0.4236
positive regulation of cell proliferation in bone marrow (GO:0071864)	0.508165	0.552104	0	0	1.43376	0.970582	EIF4G1	GO_Biological_Process_2017b	mutant_vs_control	1	42	12	676	0.4236
peptidyl-tyrosine phosphorylation (GO:0018108)	0.508165	0.552104	0	0	1.43376	0.970582	GSK3A	GO_Biological_Process_2017b	mutant_vs_control	1	42	12	676	0.4236
positive regulation of synoviocyte proliferation (GO:1901647)	0.508165	0.552104	0	0	1.43376	0.970582	EIF4G1	GO_Biological_Process_2017b	mutant_vs_control	1	42	12	676	0.4236
positive regulation of cell proliferation by VEGF-activated platelet derived growth factor receptor signaling pathway (GO:0038091)	0.508165	0.552104	0	0	1.43376	0.970582	EIF4G1	GO_Biological_Process_2017b	mutant_vs_control	1	42	12	676	0.4236
positive regulation of cell proliferation involved in compound eye morphogenesis (GO:2000497)	0.508165	0.552104	0	0	1.43376	0.970582	EIF4G1	GO_Biological_Process_2017b	mutant_vs_control	1	42	12	676	0.4236
positive regulation of leukocyte proliferation (GO:0070665)	0.508165	0.552104	0	0	1.43376	0.970582	EIF4G1	GO_Biological_Process_2017b	mutant_vs_control	1	42	12	676	0.4236
positive regulation of germ cell proliferation (GO:1905938)	0.508165	0.552104	0	0	1.43376	0.970582	EIF4G1	GO_Biological_Process_2017b	mutant_vs_control	1	42	12	676	0.4236
positive regulation of mammary stem cell proliferation (GO:2000103)	0.508165	0.552104	0	0	1.43376	0.970582	EIF4G1	GO_Biological_Process_2017b	mutant_vs_control	1	42	12	676	0.4236
JUN phosphorylation (GO:0007258)	0.50924	0.552104	0	0	1.4293	0.964544	GSK3A	GO_Biological_Process_2017b	mutant_vs_control	1	42	14	674	0.196932
positive regulation of secondary heart field cardioblast proliferation (GO:0072513)	0.50924	0.552104	0	0	1.4293	0.964544	EIF4G1	GO_Biological_Process_2017b	mutant_vs_control	1	42	12	676	0.4236
positive regulation of hemocyte proliferation (GO:0035208)	0.50924	0.552104	0	0	1.4293	0.964544	EIF4G1	GO_Biological_Process_2017b	mutant_vs_control	1	42	12	676	0.4236
positive regulation of chorionic trophoblast cell proliferation (GO:1901384)	0.50924	0.552104	0	0	1.4293	0.964544	EIF4G1	GO_Biological_Process_2017b	mutant_vs_control	1	42	12	676	0.4236
positive regulation of fat cell proliferation (GO:0070346)	0.50924	0.552104	0	0	1.4293	0.964544	EIF4G1	GO_Biological_Process_2017b	mutant_vs_control	1	42	12	676	0.4236
positive regulation of hair follicle cell proliferation (GO:0071338)	0.50924	0.552104	0	0	1.4293	0.964544	EIF4G1	GO_Biological_Process_2017b	mutant_vs_control	1	42	12	676	0.4236
positive regulation of mesenchymal cell proliferation (GO:0002053)	0.510312	0.552104	0	0	1.42487	0.958556	EIF4G1	GO_Biological_Process_2017b	mutant_vs_control	1	42	12	676	0.4236
positive regulation of cell proliferation involved in heart morphogenesis (GO:2000138)	0.510312	0.552104	0	0	1.42487	0.958556	EIF4G1	GO_Biological_Process_2017b	mutant_vs_control	1	42	12	676	0.4236
termination of RNA polymerase II transcription (GO:0006369)	0.510312	0.552104	0	0	1.42487	0.958556	TARDBP	GO_Biological_Process_2017b	mutant_vs_control	1	42	30	658	-0.937264
positive regulation of cell proliferation involved in kidney development (GO:1901724)	0.511383	0.552104	0	0	1.42047	0.952617	EIF4G1	GO_Biological_Process_2017b	mutant_vs_control	1	42	12	676	0.4236
positive regulation of glial cell proliferation (GO:0060252)	0.511383	0.552104	0	0	1.42047	0.952617	EIF4G1	GO_Biological_Process_2017b	mutant_vs_control	1	42	12	676	0.4236
positive regulation of chondrocyte proliferation (GO:1902732)	0.511383	0.552104	0	0	1.42047	0.952617	EIF4G1	GO_Biological_Process_2017b	mutant_vs_control	1	42	12	676	0.4236
positive regulation of myoblast proliferation (GO:2000288)	0.511383	0.552104	0	0	1.42047	0.952617	EIF4G1	GO_Biological_Process_2017b	mutant_vs_control	1	42	12	676	0.4236
central nervous system development (GO:0007417)	0.51458	0.554763	0	0	1.40742	0.935092	DPYSL5	GO_Biological_Process_2017b	mutant_vs_control	1	42	8	680	1.01707
positive regulation of cardiac muscle cell proliferation (GO:0060045)	0.515642	0.554763	0	0	1.40312	0.929345	EIF4G1	GO_Biological_Process_2017b	mutant_vs_control	1	42	12	676	0.4236
positive regulation of stem cell proliferation (GO:2000648)	0.515642	0.554763	0	0	1.40312	0.929345	EIF4G1	GO_Biological_Process_2017b	mutant_vs_control	1	42	13	675	0.305987
positive regulation of osteoblast proliferation (GO:0033690)	0.516701	0.554763	0	0	1.39885	0.923646	EIF4G1	GO_Biological_Process_2017b	mutant_vs_control	1	42	13	675	0.305987
positive regulation of trophectodermal cell proliferation (GO:1904075)	0.516701	0.554763	0	0	1.39885	0.923646	EIF4G1	GO_Biological_Process_2017b	mutant_vs_control	1	42	12	676	0.4236
positive regulation of neural precursor cell proliferation (GO:2000179)	0.516701	0.554763	0	0	1.39885	0.923646	EIF4G1	GO_Biological_Process_2017b	mutant_vs_control	1	42	12	676	0.4236
positive regulation of growth plate cartilage chondrocyte proliferation (GO:0061913)	0.518812	0.556518	0	0	1.39038	0.912384	EIF4G1	GO_Biological_Process_2017b	mutant_vs_control	1	42	12	676	0.4236
positive regulation of fibroblast proliferation (GO:0048146)	0.527168	0.564961	0	0	1.35749	0.869114	EIF4G1	GO_Biological_Process_2017b	mutant_vs_control	1	42	12	676	0.4236
I-kappaB phosphorylation (GO:0007252)	0.528202	0.56555	0	0	1.35349	0.863898	GSK3A	GO_Biological_Process_2017b	mutant_vs_control	1	42	13	675	0.305987
positive regulation of smooth muscle cell proliferation (GO:0048661)	0.529234	0.566135	0	0	1.3495	0.858722	EIF4G1	GO_Biological_Process_2017b	mutant_vs_control	1	42	15	673	0.0952547
positive regulation of epithelial cell proliferation (GO:0050679)	0.530264	0.566717	0	0	1.34555	0.853588	EIF4G1	GO_Biological_Process_2017b	mutant_vs_control	1	42	13	675	0.305987
peptidyl-serine phosphorylation (GO:0018105)	0.534362	0.570574	0	0	1.32994	0.833449	GSK3A	GO_Biological_Process_2017b	mutant_vs_control	1	42	12	676	0.4236
transcription initiation from RNA polymerase II promoter (GO:0006367)	0.537413	0.573306	0	0	1.31847	0.818754	TARDBP	GO_Biological_Process_2017b	mutant_vs_control	1	42	12	676	0.4236
protein autophosphorylation (GO:0046777)	0.540444	0.576013	0	0	1.30719	0.804398	GSK3A	GO_Biological_Process_2017b	mutant_vs_control	1	42	12	676	0.4236
ion transmembrane transport (GO:0034220)	0.554335	0.590278	0	0	1.25696	0.741592	ATP6V1G1	GO_Biological_Process_2017b	mutant_vs_control	1	42	14	674	0.196932
protein polyubiquitination (GO:0000209)	0.563047	0.599008	0	0	1.22663	0.704566	PRPF19	GO_Biological_Process_2017b	mutant_vs_control	1	42	21	667	-0.403092
protein phosphorylation (GO:0006468)	0.581816	0.618411	0	0	1.16411	0.630482	GSK3A	GO_Biological_Process_2017b	mutant_vs_control	1	42	16	672	0
negative regulation of transcription by transcription factor localization (GO:0010621)	0.609362	0.6471	0	0	1.07867	0.534309	PRPF19	GO_Biological_Process_2017b	mutant_vs_control	1	42	18	670	-0.174225
positive regulation of cell proliferation (GO:0008284)	0.617864	0.655531	0	0	1.05367	0.507327	EIF4G1	GO_Biological_Process_2017b	mutant_vs_control	1	42	13	675	0.305987
negative regulation of apoptotic process (GO:0043066)	0.638335	0.676635	0	0	0.995861	0.447034	AKT1S1	GO_Biological_Process_2017b	mutant_vs_control	1	42	35	653	-1.17066
negative regulation of mitochondrial unfolded protein response by negative regulation of transcription from RNA polymerase II promoter (GO:1904490)	0.65087	0.689296	0	0	0.962013	0.413132	EIF4G1	GO_Biological_Process_2017b	mutant_vs_control	1	42	12	676	0.4236
neutrophil degranulation (GO:0043312)	0.653937	0.691915	0	0	0.9539	0.405163	DYNC1H1	GO_Biological_Process_2017b	mutant_vs_control	1	42	49	639	-1.68736
positive regulation of transcription by transcription factor localization (GO:0061586)	0.65622	0.693701	0	0	0.947901	0.399312	PRPF19	GO_Biological_Process_2017b	mutant_vs_control	1	42	13	675	0.305987
regulation of transcription, DNA-templated (GO:0006355)	0.684592	0.723038	0	0	0.876127	0.331993	SART3	GO_Biological_Process_2017b	mutant_vs_control	1	42	19	669	-0.254383
regulation of transcription involved in G1/S transition of mitotic cell cycle (GO:0000083)	0.703537	0.742375	0	0	0.830807	0.29214	MCM2	GO_Biological_Process_2017b	mutant_vs_control	1	42	21	667	-0.403092
phosphorylation of RNA polymerase II C-terminal domain (GO:0070816)	0.728085	0.767583	0	0	0.77479	0.24587	GSK3A	GO_Biological_Process_2017b	mutant_vs_control	1	42	21	667	-0.403092
regulation of lipid transport by positive regulation of transcription from RNA polymerase II promoter (GO:0072369)	0.793661	0.804186	0	0	0.637062	0.147224	PIN1	GO_Biological_Process_2017b	mutant_vs_control	1	42	16	672	0
positive regulation of oligopeptide transport by positive regulation of transcription from RNA polymerase II promoter (GO:0035951)	0.793661	0.804186	0	0	0.637062	0.147224	PIN1	GO_Biological_Process_2017b	mutant_vs_control	1	42	16	672	0
positive regulation of invasive growth in response to glucose limitation by positive regulation of transcription from RNA polymerase II promoter (GO:0036095)	0.793661	0.804186	0	0	0.637062	0.147224	PIN1	GO_Biological_Process_2017b	mutant_vs_control	1	42	16	672	0
positive regulation of transcription from RNA polymerase II promoter by calcium-mediated signaling (GO:1900622)	0.793661	0.804186	0	0	0.637062	0.147224	PIN1	GO_Biological_Process_2017b	mutant_vs_control	1	42	16	672	0
positive regulation of ribosomal protein gene transcription from RNA polymerase II promoter (GO:0060963)	0.793661	0.804186	0	0	0.637062	0.147224	PIN1	GO_Biological_Process_2017b	mutant_vs_control	1	42	16	672	0
regulation of glycolytic process by positive regulation of transcription from RNA polymerase II promoter (GO:0072363)	0.793661	0.804186	0	0	0.637062	0.147224	PIN1	GO_Biological_Process_2017b	mutant_vs_control	1	42	16	672	0
transcriptional activation by promoter-terminator looping (GO:0090203)	0.793661	0.804186	0	0	0.637062	0.147224	PIN1	GO_Biological_Process_2017b	mutant_vs_control	1	42	16	672	0
positive regulation of cellular alcohol catabolic process by positive regulation of transcription from RNA polymerase II promoter (GO:1900422)	0.793661	0.804186	0	0	0.637062	0.147224	PIN1	GO_Biological_Process_2017b	mutant_vs_control	1	42	16	672	0
positive regulation of starch catabolic process by positive regulation of transcription from RNA polymerase II promoter (GO:0035957)	0.793661	0.804186	0	0	0.637062	0.147224	PIN1	GO_Biological_Process_2017b	mutant_vs_control	1	42	16	672	0
positive regulation of pyrimidine-containing compound salvage by positive regulation of transcription from RNA polymerase II promoter (GO:1904001)	0.793661	0.804186	0	0	0.637062	0.147224	PIN1	GO_Biological_Process_2017b	mutant_vs_control	1	42	16	672	0
positive regulation of ergosterol biosynthetic process by positive regulation of transcription from RNA polymerase II promoter (GO:0035961)	0.793661	0.804186	0	0	0.637062	0.147224	PIN1	GO_Biological_Process_2017b	mutant_vs_control	1	42	16	672	0
positive regulation of transcription from RNA polymerase II promoter by histone modification (GO:1903757)	0.793661	0.804186	0	0	0.637062	0.147224	PIN1	GO_Biological_Process_2017b	mutant_vs_control	1	42	16	672	0
positive regulation of mating type switching by positive regulation of transcription from RNA polymerase II promoter (GO:1900423)	0.793661	0.804186	0	0	0.637062	0.147224	PIN1	GO_Biological_Process_2017b	mutant_vs_control	1	42	16	672	0
positive regulation of flocculation via cell wall protein-carbohydrate interaction by positive regulation of transcription from RNA polymerase II promoter (GO:1900524)	0.793661	0.804186	0	0	0.637062	0.147224	PIN1	GO_Biological_Process_2017b	mutant_vs_control	1	42	16	672	0
positive regulation of sulfite transport by positive regulation of transcription from RNA polymerase II promoter (GO:0061426)	0.793661	0.804186	0	0	0.637062	0.147224	PIN1	GO_Biological_Process_2017b	mutant_vs_control	1	42	16	672	0
regulation of cellular ketone metabolic process by positive regulation of transcription from RNA polymerase II promoter (GO:0072366)	0.793661	0.804186	0	0	0.637062	0.147224	PIN1	GO_Biological_Process_2017b	mutant_vs_control	1	42	16	672	0
positive regulation of sulfate assimilation by positive regulation of transcription from RNA polymerase II promoter (GO:1900478)	0.793661	0.804186	0	0	0.637062	0.147224	PIN1	GO_Biological_Process_2017b	mutant_vs_control	1	42	16	672	0
positive regulation of termination of RNA polymerase II transcription (GO:1904595)	0.793661	0.804186	0	0	0.637062	0.147224	PIN1	GO_Biological_Process_2017b	mutant_vs_control	1	42	16	672	0
positive regulation of snRNA transcription from RNA polymerase II promoter (GO:1905382)	0.793661	0.804186	0	0	0.637062	0.147224	PIN1	GO_Biological_Process_2017b	mutant_vs_control	1	42	16	672	0
positive regulation of transcription from RNA polymerase II promoter involved in heart development (GO:1901228)	0.793661	0.804186	0	0	0.637062	0.147224	PIN1	GO_Biological_Process_2017b	mutant_vs_control	1	42	16	672	0
positive regulation of purine nucleotide biosynthetic process by positive regulation of transcription from RNA polymerase II promoter (GO:1900418)	0.793661	0.804186	0	0	0.637062	0.147224	PIN1	GO_Biological_Process_2017b	mutant_vs_control	1	42	16	672	0
positive regulation of telomeric RNA transcription from RNA pol II promoter (GO:1901582)	0.793661	0.804186	0	0	0.637062	0.147224	PIN1	GO_Biological_Process_2017b	mutant_vs_control	1	42	16	672	0
positive regulation of pseudohyphal growth by positive regulation of transcription from RNA polymerase II promoter (GO:1900461)	0.793661	0.804186	0	0	0.637062	0.147224	PIN1	GO_Biological_Process_2017b	mutant_vs_control	1	42	16	672	0
positive regulation of transcription from RNA polymerase II promoter involved in stress response to cadmium ion (GO:1902901)	0.793661	0.804186	0	0	0.637062	0.147224	PIN1	GO_Biological_Process_2017b	mutant_vs_control	1	42	16	672	0
positive regulation of peroxisome organization by positive regulation of transcription from RNA polymerase II promoter (GO:0061424)	0.793661	0.804186	0	0	0.637062	0.147224	PIN1	GO_Biological_Process_2017b	mutant_vs_control	1	42	16	672	0
positive regulation of ethanol catabolic process by positive regulation of transcription from RNA polymerase II promoter (GO:0061425)	0.793661	0.804186	0	0	0.637062	0.147224	PIN1	GO_Biological_Process_2017b	mutant_vs_control	1	42	16	672	0
positive regulation of transcription from RNA polymerase II promoter involved in meiotic cell cycle (GO:0010673)	0.793661	0.804186	0	0	0.637062	0.147224	PIN1	GO_Biological_Process_2017b	mutant_vs_control	1	42	16	672	0
positive regulation of filamentous growth of a population of unicellular organisms in response to starvation by positive regulation of transcription from RNA polymerase II promoter (GO:1904741)	0.793661	0.804186	0	0	0.637062	0.147224	PIN1	GO_Biological_Process_2017b	mutant_vs_control	1	42	16	672	0
positive regulation of transcription via serum response element binding (GO:0010735)	0.794121	0.804186	0	0	0.636144	0.146643	PIN1	GO_Biological_Process_2017b	mutant_vs_control	1	42	16	672	0
transcriptional activation by promoter-enhancer looping (GO:0071733)	0.794121	0.804186	0	0	0.636144	0.146643	PIN1	GO_Biological_Process_2017b	mutant_vs_control	1	42	16	672	0
positive regulation of terminal gap gene transcription (GO:0007363)	0.794121	0.804186	0	0	0.636144	0.146643	PIN1	GO_Biological_Process_2017b	mutant_vs_control	1	42	16	672	0
positive regulation of posterior gap gene transcription (GO:0007360)	0.794121	0.804186	0	0	0.636144	0.146643	PIN1	GO_Biological_Process_2017b	mutant_vs_control	1	42	16	672	0
positive regulation of transcription from RNA polymerase II promoter involved in smooth muscle cell differentiation (GO:2000721)	0.794121	0.804186	0	0	0.636144	0.146643	PIN1	GO_Biological_Process_2017b	mutant_vs_control	1	42	16	672	0
positive regulation of transcription involved in G2/M transition of mitotic cell cycle (GO:0090282)	0.794121	0.804186	0	0	0.636144	0.146643	PIN1	GO_Biological_Process_2017b	mutant_vs_control	1	42	16	672	0
positive regulation of phospholipid biosynthetic process by positive regulation of transcription from RNA polymerase II promoter (GO:1900413)	0.794121	0.804186	0	0	0.636144	0.146643	PIN1	GO_Biological_Process_2017b	mutant_vs_control	1	42	16	672	0
positive regulation of transcription from RNA polymerase II promoter during mitotic cell cycle (GO:0046022)	0.794121	0.804186	0	0	0.636144	0.146643	PIN1	GO_Biological_Process_2017b	mutant_vs_control	1	42	16	672	0
positive regulation of inositol biosynthetic process by positive regulation of transcription from RNA polymerase II promoter (GO:1900375)	0.794121	0.804186	0	0	0.636144	0.146643	PIN1	GO_Biological_Process_2017b	mutant_vs_control	1	42	16	672	0
positive regulation of transcription from RNA polymerase II promoter in response to stress (GO:0036003)	0.79458	0.804186	0	0	0.635229	0.146065	PIN1	GO_Biological_Process_2017b	mutant_vs_control	1	42	16	672	0
positive regulation of gluconeogenesis by positive regulation of transcription from RNA polymerase II promoter (GO:0035948)	0.795039	0.804186	0	0	0.634316	0.14549	PIN1	GO_Biological_Process_2017b	mutant_vs_control	1	42	16	672	0
positive regulation of transcription from RNA polymerase II promoter involved in cellular response to chemical stimulus (GO:1901522)	0.795496	0.804186	0	0	0.633406	0.144917	PIN1	GO_Biological_Process_2017b	mutant_vs_control	1	42	16	672	0
SREBP signaling pathway (GO:0032933)	0.795952	0.804186	0	0	0.632498	0.144346	PIN1	GO_Biological_Process_2017b	mutant_vs_control	1	42	16	672	0
positive regulation of transcription from RNA polymerase II promoter involved in norepinephrine biosynthetic process (GO:2000763)	0.795952	0.804186	0	0	0.632498	0.144346	PIN1	GO_Biological_Process_2017b	mutant_vs_control	1	42	16	672	0
positive regulation of central gap gene transcription (GO:0007357)	0.795952	0.804186	0	0	0.632498	0.144346	PIN1	GO_Biological_Process_2017b	mutant_vs_control	1	42	17	671	-0.0896113
positive regulation of SREBP signaling pathway (GO:2000640)	0.795952	0.804186	0	0	0.632498	0.144346	PIN1	GO_Biological_Process_2017b	mutant_vs_control	1	42	16	672	0
positive regulation of pri-miRNA transcription from RNA polymerase II promoter (GO:1902895)	0.795952	0.804186	0	0	0.632498	0.144346	PIN1	GO_Biological_Process_2017b	mutant_vs_control	1	42	16	672	0
positive regulation of transcription from RNA polymerase II promoter in response to nitrogen starvation (GO:0036278)	0.795952	0.804186	0	0	0.632498	0.144346	PIN1	GO_Biological_Process_2017b	mutant_vs_control	1	42	16	672	0
positive regulation of transcription initiation from RNA polymerase II promoter (GO:0060261)	0.796407	0.804186	0	0	0.631593	0.143779	PIN1	GO_Biological_Process_2017b	mutant_vs_control	1	42	16	672	0
positive regulation of transcription from RNA polymerase II promoter in response to acidic pH (GO:0061402)	0.796861	0.804186	0	0	0.63069	0.143214	PIN1	GO_Biological_Process_2017b	mutant_vs_control	1	42	16	672	0
regulation of potassium ion concentration by positive regulation of transcription from RNA polymerase II promoter (GO:0097301)	0.797315	0.804186	0	0	0.62979	0.142651	PIN1	GO_Biological_Process_2017b	mutant_vs_control	1	42	17	671	-0.0896113
regulation of reactive oxygen species metabolic process by positive regulation of transcription from RNA polymerase II promoter (GO:1904488)	0.797767	0.804186	0	0	0.628892	0.142091	PIN1	GO_Biological_Process_2017b	mutant_vs_control	1	42	17	671	-0.0896113
positive regulation of transcription from RNA polymerase II promoter involved in defense response to fungus (GO:1901244)	0.798218	0.804186	0	0	0.627997	0.141534	PIN1	GO_Biological_Process_2017b	mutant_vs_control	1	42	16	672	0
positive regulation of sodium ion transport by positive regulation of transcription from RNA polymerase II promoter (GO:0061423)	0.798668	0.804186	0	0	0.627104	0.140979	PIN1	GO_Biological_Process_2017b	mutant_vs_control	1	42	16	672	0
positive regulation of transcription elongation from RNA polymerase II promoter (GO:0032968)	0.799566	0.804395	0	0	0.625325	0.139877	PIN1	GO_Biological_Process_2017b	mutant_vs_control	1	42	18	670	-0.174225
positive regulation of DNA repair by positive regulation of transcription from RNA polymerase II promoter (GO:1900404)	0.802235	0.806385	0	0	0.620048	0.13663	PIN1	GO_Biological_Process_2017b	mutant_vs_control	1	42	18	670	-0.174225
positive regulation of transcription of Notch receptor target (GO:0007221)	0.804433	0.807898	0	0	0.615715	0.13399	PIN1	GO_Biological_Process_2017b	mutant_vs_control	1	42	16	672	0
positive regulation of transcription from RNA polymerase II promoter involved in defense response to Gram-negative bacterium (GO:1902097)	0.809611	0.812398	0	0	0.60555	0.127893	PIN1	GO_Biological_Process_2017b	mutant_vs_control	1	42	16	672	0
positive regulation of transcription from RNA polymerase II promoter involved in neuron differentiation (GO:1904081)	0.815483	0.817587	0	0	0.594093	0.12118	PIN1	GO_Biological_Process_2017b	mutant_vs_control	1	42	16	672	0
negative regulation of transcription, DNA-templated (GO:0045892)	0.860647	0.862126	0	0	0.507697	0.0761906	TARDBP	GO_Biological_Process_2017b	mutant_vs_control	1	42	30	658	-0.937264
positive regulation of transcription, DNA-templated (GO:0045893)	0.891069	0.891834	0	0	0.449936	0.0518925	TTN	GO_Biological_Process_2017b	mutant_vs_control	1	42	34	654	-1.12663
positive regulation of transcription from RNA polymerase II promoter (GO:0045944)	0.926193	0.926193	0	0	0.380932	0.0292071	PIN1	GO_Biological_Process_2017b	mutant_vs_control	1	42	30	658	-0.937264

## Sheet: Figure 4E_Pathway_Reactome
Term	P.value	Adjusted.P.value	Old.P.value	Old.Adjusted.P.value	Odds.Ratio	Combined.Score	Genes	var	contrast	IN	OUT	bg_IN	bg_OUT	log_odds
ISG15 antiviral mechanism Homo sapiens R-HSA-1169408	1.71e-05	0.00203865	0	0	29.9985	329.221	PIN1;NUP153;NUP98;EIF4G1	Reactome_2016	mutant_vs_control	4	39	15	673	2.20217
Antiviral mechanism by IFN-stimulated genes Homo sapiens R-HSA-1169410	1.71e-05	0.00203865	0	0	29.9985	329.221	PIN1;NUP153;NUP98;EIF4G1	Reactome_2016	mutant_vs_control	4	39	15	673	2.20217
Rev-mediated nuclear export of HIV RNA Homo sapiens R-HSA-165054	4.83e-05	0.0027487	0	0	49.8175	495.109	NUP153;NUP98;RANGAP1	Reactome_2016	mutant_vs_control	3	40	7	681	2.86719
Cell Cycle, Mitotic Homo sapiens R-HSA-69278	5.26e-05	0.0027487	0	0	8.33419	82.1107	DYNC1H1;DCTN2;NUP153;NUP98;RANGAP1;CKAP5;MCM2	Reactome_2016	mutant_vs_control	7	36	53	635	1.22012
Interactions of Rev with host cellular proteins Homo sapiens R-HSA-177243	5.77e-05	0.0027487	0	0	46.6992	455.759	NUP153;NUP98;RANGAP1	Reactome_2016	mutant_vs_control	3	40	9	679	2.50038
SUMOylation of DNA replication proteins Homo sapiens R-HSA-4615885	0.000115286	0.00457302	0	0	36.4317	330.366	NUP153;NUP98;RANGAP1	Reactome_2016	mutant_vs_control	3	40	7	681	2.86719
Cell Cycle Homo sapiens R-HSA-1640170	0.000186324	0.006335	0	0	6.74747	57.9474	DYNC1H1;DCTN2;NUP153;NUP98;RANGAP1;CKAP5;MCM2	Reactome_2016	mutant_vs_control	7	36	65	623	0.89815
tRNA processing in the nucleus Homo sapiens R-HSA-6784531	0.000249795	0.0074314	0	0	27.6431	229.296	ELAC2;NUP153;NUP98	Reactome_2016	mutant_vs_control	3	40	8	680	2.67243
AKT phosphorylates targets in the cytosol Homo sapiens R-HSA-198323	0.000346921	0.00917414	0	0	88.4523	704.648	GSK3A;AKT1S1	Reactome_2016	mutant_vs_control	2	41	3	685	3.47745
Loss of Nlp from mitotic centrosomes Homo sapiens R-HSA-380259	0.000439336	0.00950564	0	0	22.6034	174.73	DYNC1H1;DCTN2;CKAP5	Reactome_2016	mutant_vs_control	3	40	12	676	2.07895
Loss of proteins required for interphase microtubule organization?from the centrosome Homo sapiens R-HSA-380284	0.000439336	0.00950564	0	0	22.6034	174.73	DYNC1H1;DCTN2;CKAP5	Reactome_2016	mutant_vs_control	3	40	12	676	2.07895
AURKA Activation by TPX2 Homo sapiens R-HSA-8854518	0.000497858	0.00987419	0	0	21.6174	164.404	DYNC1H1;DCTN2;CKAP5	Reactome_2016	mutant_vs_control	3	40	12	676	2.07895
Centrosome maturation Homo sapiens R-HSA-380287	0.00065326	0.0111054	0	0	19.6194	143.88	DYNC1H1;DCTN2;CKAP5	Reactome_2016	mutant_vs_control	3	40	14	674	1.85228
Recruitment of mitotic centrosome proteins and complexes Homo sapiens R-HSA-380270	0.00065326	0.0111054	0	0	19.6194	143.88	DYNC1H1;DCTN2;CKAP5	Reactome_2016	mutant_vs_control	3	40	14	674	1.85228
Interferon Signaling Homo sapiens R-HSA-913531	0.000818671	0.01287	0	0	10.5582	75.0461	PIN1;NUP153;NUP98;EIF4G1	Reactome_2016	mutant_vs_control	4	39	20	668	1.77637
Regulation of PLK1 Activity at G2/M Transition Homo sapiens R-HSA-2565942	0.000865209	0.01287	0	0	17.7437	125.139	DYNC1H1;DCTN2;CKAP5	Reactome_2016	mutant_vs_control	3	40	15	673	1.75061
mTORC1-mediated signalling Homo sapiens R-HSA-166208	0.00101488	0.0137852	0	0	48.6268	335.184	AKT1S1;EIF4G1	Reactome_2016	mutant_vs_control	2	41	3	685	3.47745
Cellular response to heat stress Homo sapiens R-HSA-3371556	0.00115073	0.0137852	0	0	16.0194	108.409	AKT1S1;NUP153;NUP98	Reactome_2016	mutant_vs_control	3	40	23	665	1.11668
SUMO E3 ligases SUMOylate target proteins Homo sapiens R-HSA-3108232	0.00115073	0.0137852	0	0	16.0194	108.409	NUP153;NUP98;RANGAP1	Reactome_2016	mutant_vs_control	3	40	10	678	2.34625
Anchoring of the basal body to the plasma membrane Homo sapiens R-HSA-5620912	0.00118568	0.0137852	0	0	15.8481	106.776	DYNC1H1;DCTN2;CKAP5	Reactome_2016	mutant_vs_control	3	40	12	676	2.07895
Resolution of Sister Chromatid Cohesion Homo sapiens R-HSA-2500257	0.00125759	0.0137852	0	0	15.5164	103.627	NUP98;RANGAP1;CKAP5	Reactome_2016	mutant_vs_control	3	40	14	674	1.85228
Constitutive Signaling by AKT1 E17K in Cancer Homo sapiens R-HSA-5674400	0.00131265	0.0137852	0	0	42.2778	280.543	GSK3A;AKT1S1	Reactome_2016	mutant_vs_control	2	41	3	685	3.47745
SUMOylation Homo sapiens R-HSA-2990846	0.00133219	0.0137852	0	0	15.1982	100.626	NUP153;NUP98;RANGAP1	Reactome_2016	mutant_vs_control	3	40	12	676	2.07895
tRNA processing Homo sapiens R-HSA-72306	0.00140952	0.0139777	0	0	14.8927	97.7635	ELAC2;NUP153;NUP98	Reactome_2016	mutant_vs_control	3	40	11	677	2.20661
Mitotic Prometaphase Homo sapiens R-HSA-68877	0.00157254	0.0149705	0	0	14.3171	92.4176	NUP98;RANGAP1;CKAP5	Reactome_2016	mutant_vs_control	3	40	17	671	1.56574
COPI-independent Golgi-to-ER retrograde traffic Homo sapiens R-HSA-6811436	0.0017668	0.0149973	0	0	36.0072	228.235	DYNC1H1;DCTN2	Reactome_2016	mutant_vs_control	2	41	6	682	2.47111
RHO GTPases Activate Formins Homo sapiens R-HSA-5663220	0.00188534	0.0149973	0	0	13.4095	84.1262	NUP98;RANGAP1;CKAP5	Reactome_2016	mutant_vs_control	3	40	18	670	1.48113
NEP/NS2 Interacts with the Cellular Export Machinery Homo sapiens R-HSA-168333	0.00189042	0.0149973	0	0	34.7195	217.725	NUP153;NUP98	Reactome_2016	mutant_vs_control	2	41	5	683	2.73626
Regulation of Glucokinase by Glucokinase Regulatory Protein Homo sapiens R-HSA-170822	0.00189042	0.0149973	0	0	34.7195	217.725	NUP153;NUP98	Reactome_2016	mutant_vs_control	2	41	4	684	3.0603
Transport of Ribonucleoproteins into the Host Nucleus Homo sapiens R-HSA-168271	0.00189042	0.0149973	0	0	34.7195	217.725	NUP153;NUP98	Reactome_2016	mutant_vs_control	2	41	5	683	2.73626
Gene Expression Homo sapiens R-HSA-74160	0.0020009	0.0150092	0	0	3.42774	21.3005	ELAC2;RPS27L;PIN1;NUP153;NUP98;PRPF19;YARS2;BYSL;COX6B1;EIF4G1	Reactome_2016	mutant_vs_control	10	33	190	498	-0.33232
Export of Viral Ribonucleoproteins from Nucleus Homo sapiens R-HSA-168274	0.00201804	0.0150092	0	0	33.5206	208.016	NUP153;NUP98	Reactome_2016	mutant_vs_control	2	41	5	683	2.73626
Nuclear import of Rev protein Homo sapiens R-HSA-180746	0.00214965	0.0150475	0	0	32.4016	199.025	NUP153;NUP98	Reactome_2016	mutant_vs_control	2	41	7	681	2.2466
Vpr-mediated nuclear import of PICs Homo sapiens R-HSA-180910	0.00214965	0.0150475	0	0	32.4016	199.025	NUP153;NUP98	Reactome_2016	mutant_vs_control	2	41	4	684	3.0603
Transport of the SLBP independent Mature mRNA Homo sapiens R-HSA-159227	0.00228522	0.0155395	0	0	31.3548	190.678	NUP153;NUP98	Reactome_2016	mutant_vs_control	2	41	5	683	2.73626
Transport of the SLBP Dependant Mature mRNA Homo sapiens R-HSA-159230	0.00242474	0.0155553	0	0	30.3735	182.91	NUP153;NUP98	Reactome_2016	mutant_vs_control	2	41	5	683	2.73626
Nuclear Pore Complex (NPC) Disassembly Homo sapiens R-HSA-3301854	0.00242474	0.0155553	0	0	30.3735	182.91	NUP153;NUP98	Reactome_2016	mutant_vs_control	2	41	6	682	2.47111
Interactions of Vpr with host cellular proteins Homo sapiens R-HSA-176033	0.0025682	0.0155553	0	0	29.4516	175.665	NUP153;NUP98	Reactome_2016	mutant_vs_control	2	41	6	682	2.47111
M Phase Homo sapiens R-HSA-68886	0.00258054	0.0155553	0	0	7.65074	45.5965	NUP153;NUP98;RANGAP1;CKAP5	Reactome_2016	mutant_vs_control	4	39	36	652	0.893401
Late Phase of HIV Life Cycle Homo sapiens R-HSA-162599	0.00262128	0.0155553	0	0	11.8992	70.73	NUP153;NUP98;RANGAP1	Reactome_2016	mutant_vs_control	3	40	12	676	2.07895
Host Interactions of HIV factors Homo sapiens R-HSA-162909	0.00267969	0.0155553	0	0	11.8042	69.9049	NUP153;NUP98;RANGAP1	Reactome_2016	mutant_vs_control	3	40	20	668	1.32481
Transport of Mature mRNA Derived from an Intronless Transcript Homo sapiens R-HSA-159231	0.00286684	0.0162454	0	0	27.7659	162.556	NUP153;NUP98	Reactome_2016	mutant_vs_control	2	41	5	683	2.73626
Transport of Mature mRNAs Derived from Intronless Transcripts Homo sapiens R-HSA-159234	0.00302199	0.0167264	0	0	26.9932	156.61	NUP153;NUP98	Reactome_2016	mutant_vs_control	2	41	5	683	2.73626
mTOR signalling Homo sapiens R-HSA-165159	0.00318102	0.016824	0	0	26.2624	151.023	AKT1S1;EIF4G1	Reactome_2016	mutant_vs_control	2	41	3	685	3.47745
NS1 Mediated Effects on Host Pathways Homo sapiens R-HSA-168276	0.00318102	0.016824	0	0	26.2624	151.023	NUP153;NUP98	Reactome_2016	mutant_vs_control	2	41	7	681	2.2466
PKB-mediated events Homo sapiens R-HSA-109703	0.00334388	0.017301	0	0	25.57	145.765	AKT1S1;EIF4G1	Reactome_2016	mutant_vs_control	2	41	3	685	3.47745
HIV Life Cycle Homo sapiens R-HSA-162587	0.00344418	0.0174067	0	0	10.7712	61.0842	NUP153;NUP98;RANGAP1	Reactome_2016	mutant_vs_control	3	40	15	673	1.75061
Host Interactions with Influenza Factors Homo sapiens R-HSA-168253	0.00351059	0.0174067	0	0	24.9131	140.808	NUP153;NUP98	Reactome_2016	mutant_vs_control	2	41	8	680	2.05184
Glucose transport Homo sapiens R-HSA-70153	0.0036811	0.0175221	0	0	24.289	136.129	NUP153;NUP98	Reactome_2016	mutant_vs_control	2	41	4	684	3.0603
Viral Messenger RNA Synthesis Homo sapiens R-HSA-168325	0.0036811	0.0175221	0	0	24.289	136.129	NUP153;NUP98	Reactome_2016	mutant_vs_control	2	41	4	684	3.0603
SUMOylation of RNA binding proteins Homo sapiens R-HSA-4570464	0.0042154	0.0196718	0	0	22.591	123.551	NUP153;NUP98	Reactome_2016	mutant_vs_control	2	41	8	680	2.05184
Hexose transport Homo sapiens R-HSA-189200	0.00478345	0.021278	0	0	21.1145	112.806	NUP153;NUP98	Reactome_2016	mutant_vs_control	2	41	4	684	3.0603
Immune System Homo sapiens R-HSA-168256	0.0049324	0.021278	0	0	3.1701	16.8394	DYNC1H1;GSK3A;ATP6V1G1;DCTN2;AKT1S1;PIN1;NUP153;NUP98;EIF4G1	Reactome_2016	mutant_vs_control	9	34	73	615	1.15708
Post-translational protein modification Homo sapiens R-HSA-597592	0.00500865	0.021278	0	0	4.95742	26.2574	DYNC1H1;DCTN2;NUP153;NUP98;RANGAP1	Reactome_2016	mutant_vs_control	5	38	32	656	1.43155
Separation of Sister Chromatids Homo sapiens R-HSA-2467813	0.00507718	0.021278	0	0	9.33868	49.3362	NUP98;RANGAP1;CKAP5	Reactome_2016	mutant_vs_control	3	40	19	669	1.40097
Metabolism of non-coding RNA Homo sapiens R-HSA-194441	0.00518069	0.021278	0	0	20.2327	106.481	NUP153;NUP98	Reactome_2016	mutant_vs_control	2	41	8	680	2.05184
snRNP Assembly Homo sapiens R-HSA-191859	0.00518069	0.021278	0	0	20.2327	106.481	NUP153;NUP98	Reactome_2016	mutant_vs_control	2	41	8	680	2.05184
Organelle biogenesis and maintenance Homo sapiens R-HSA-1852241	0.00518538	0.021278	0	0	6.25418	32.9089	DYNC1H1;MRPL40;DCTN2;CKAP5	Reactome_2016	mutant_vs_control	4	39	32	656	1.07215
Nuclear Envelope Breakdown Homo sapiens R-HSA-2980766	0.00538483	0.0217218	0	0	19.8188	103.537	NUP153;NUP98	Reactome_2016	mutant_vs_control	2	41	9	679	1.87979
Mitotic Anaphase Homo sapiens R-HSA-68882	0.00609026	0.023749	0	0	8.72956	44.53	NUP98;RANGAP1;CKAP5	Reactome_2016	mutant_vs_control	3	40	21	667	1.25226
G2/M Transition Homo sapiens R-HSA-69275	0.00609026	0.023749	0	0	8.72956	44.53	DYNC1H1;DCTN2;CKAP5	Reactome_2016	mutant_vs_control	3	40	25	663	0.992043
Mitotic Metaphase and Anaphase Homo sapiens R-HSA-2555396	0.00618791	0.023749	0	0	8.67807	44.1294	NUP98;RANGAP1;CKAP5	Reactome_2016	mutant_vs_control	3	40	21	667	1.25226
Mitotic G2-G2/M phases Homo sapiens R-HSA-453274	0.0062865	0.023749	0	0	8.62718	43.7342	DYNC1H1;DCTN2;CKAP5	Reactome_2016	mutant_vs_control	3	40	25	663	0.992043
rRNA processing Homo sapiens R-HSA-72312	0.00679356	0.0252636	0	0	8.38136	41.8379	ELAC2;RPS27L;BYSL	Reactome_2016	mutant_vs_control	3	40	50	638	-0.0634092
Metabolism of proteins Homo sapiens R-HSA-392499	0.0074672	0.027202	0	0	3.44241	16.8583	DYNC1H1;GSK3A;DCTN2;NUP153;NUP98;RANGAP1;EIF4G1	Reactome_2016	mutant_vs_control	7	36	134	554	-0.314917
Assembly of the primary cilium Homo sapiens R-HSA-5617833	0.00754341	0.027202	0	0	8.05965	39.3881	DYNC1H1;DCTN2;CKAP5	Reactome_2016	mutant_vs_control	3	40	19	669	1.40097
Processing of Capped Intron-Containing Pre-mRNA Homo sapiens R-HSA-72203	0.00822373	0.0292126	0	0	7.80276	37.459	NUP153;NUP98;PRPF19	Reactome_2016	mutant_vs_control	3	40	47	641	0.0326261
Transport of Mature mRNA derived from an Intron-Containing Transcript Homo sapiens R-HSA-159236	0.00940149	0.0329052	0	0	14.7014	68.6098	NUP153;NUP98	Reactome_2016	mutant_vs_control	2	41	20	668	0.704224
Transcriptional regulation by small RNAs Homo sapiens R-HSA-5578749	0.0104918	0.0361891	0	0	13.8585	63.1556	NUP153;NUP98	Reactome_2016	mutant_vs_control	2	41	9	679	1.87979
tRNA processing in the mitochondrion Homo sapiens R-HSA-6785470	0.0107048	0.0363964	0	0	118.768	538.857	ELAC2	Reactome_2016	mutant_vs_control	1	42	2	686	3.02975
Transport of Mature Transcript to Cytoplasm Homo sapiens R-HSA-72202	0.011057	0.0370643	0	0	13.4722	60.6882	NUP153;NUP98	Reactome_2016	mutant_vs_control	2	41	20	668	0.704224
SUMOylation of DNA damage response and repair proteins Homo sapiens R-HSA-3108214	0.0113445	0.0375	0	0	13.287	59.5127	NUP153;NUP98	Reactome_2016	mutant_vs_control	2	41	7	681	2.2466
HIV Infection Homo sapiens R-HSA-162906	0.012014	0.0391691	0	0	6.75959	29.8887	NUP153;NUP98;RANGAP1	Reactome_2016	mutant_vs_control	3	40	26	662	0.933282
COPI-mediated anterograde transport Homo sapiens R-HSA-6807878	0.0122269	0.0393243	0	0	12.7606	56.1992	DYNC1H1;DCTN2	Reactome_2016	mutant_vs_control	2	41	9	679	1.87979
PI3K Cascade Homo sapiens R-HSA-109704	0.0125275	0.0397539	0	0	12.5942	55.1606	AKT1S1;EIF4G1	Reactome_2016	mutant_vs_control	2	41	3	685	3.47745
Regulation of HSF1-mediated heat shock response Homo sapiens R-HSA-3371453	0.0128313	0.0401823	0	0	12.4321	54.1527	NUP153;NUP98	Reactome_2016	mutant_vs_control	2	41	18	670	0.86054
PI3K/AKT Signaling in Cancer Homo sapiens R-HSA-2219528	0.0147213	0.0455024	0	0	11.5407	48.6837	GSK3A;AKT1S1	Reactome_2016	mutant_vs_control	2	41	3	685	3.47745
RHO GTPase Effectors Homo sapiens R-HSA-195258	0.0173714	0.0530049	0	0	5.86458	23.7688	NUP98;RANGAP1;CKAP5	Reactome_2016	mutant_vs_control	3	40	36	652	0.441838
Disease Homo sapiens R-HSA-1643685	0.0190547	0.0574052	0	0	3.51553	13.9231	GSK3A;AKT1S1;NUP153;NUP98;RANGAP1	Reactome_2016	mutant_vs_control	5	38	79	609	0.0205183
Gene Silencing by RNA Homo sapiens R-HSA-211000	0.0199321	0.059298	0	0	9.78468	38.3112	NUP153;NUP98	Reactome_2016	mutant_vs_control	2	41	10	678	1.72566
MHC class II antigen presentation Homo sapiens R-HSA-2132295	0.0206775	0.060756	0	0	9.58995	37.1967	DYNC1H1;DCTN2	Reactome_2016	mutant_vs_control	2	41	7	681	2.2466
Mitotic Prophase Homo sapiens R-HSA-68875	0.0222028	0.0644422	0	0	9.22276	35.116	NUP153;NUP98	Reactome_2016	mutant_vs_control	2	41	17	671	0.945154
Golgi-to-ER retrograde transport Homo sapiens R-HSA-8856688	0.0233766	0.0670316	0	0	8.96522	33.6736	DYNC1H1;DCTN2	Reactome_2016	mutant_vs_control	2	41	11	677	1.58603
Unwinding of DNA Homo sapiens R-HSA-176974	0.0255039	0.0722609	0	0	43.1732	158.399	MCM2	Reactome_2016	mutant_vs_control	1	42	4	684	2.02554
PI-3K cascade:FGFR1 Homo sapiens R-HSA-5654689	0.0283198	0.0748902	0	0	8.06382	28.741	GSK3A;AKT1S1	Reactome_2016	mutant_vs_control	2	41	6	682	2.47111
PI-3K cascade:FGFR3 Homo sapiens R-HSA-5654710	0.0283198	0.0748902	0	0	8.06382	28.741	GSK3A;AKT1S1	Reactome_2016	mutant_vs_control	2	41	6	682	2.47111
PI3K events in ERBB4 signaling Homo sapiens R-HSA-1250342	0.0283198	0.0748902	0	0	8.06382	28.741	GSK3A;AKT1S1	Reactome_2016	mutant_vs_control	2	41	6	682	2.47111
PIP3 activates AKT signaling Homo sapiens R-HSA-1257604	0.0283198	0.0748902	0	0	8.06382	28.741	GSK3A;AKT1S1	Reactome_2016	mutant_vs_control	2	41	6	682	2.47111
PI-3K cascade:FGFR4 Homo sapiens R-HSA-5654720	0.0283198	0.0748902	0	0	8.06382	28.741	GSK3A;AKT1S1	Reactome_2016	mutant_vs_control	2	41	6	682	2.47111
PI-3K cascade:FGFR2 Homo sapiens R-HSA-5654695	0.0283198	0.0748902	0	0	8.06382	28.741	GSK3A;AKT1S1	Reactome_2016	mutant_vs_control	2	41	6	682	2.47111
Signaling by Insulin receptor Homo sapiens R-HSA-74752	0.0290801	0.0751783	0	0	4.78466	16.9267	ATP6V1G1;AKT1S1;EIF4G1	Reactome_2016	mutant_vs_control	3	40	19	669	1.40097
GAB1 signalosome Homo sapiens R-HSA-180292	0.0296159	0.0751783	0	0	7.86595	27.6838	GSK3A;AKT1S1	Reactome_2016	mutant_vs_control	2	41	6	682	2.47111
PI3K/AKT activation Homo sapiens R-HSA-198203	0.0296159	0.0751783	0	0	7.86595	27.6838	GSK3A;AKT1S1	Reactome_2016	mutant_vs_control	2	41	7	681	2.2466
Mismatch repair (MMR) directed by MSH2:MSH6 (MutSalpha) Homo sapiens R-HSA-5358565	0.0296923	0.0751783	0	0	36.5275	128.462	MSH6	Reactome_2016	mutant_vs_control	1	42	1	687	4.03185
Influenza Viral RNA Transcription and Replication Homo sapiens R-HSA-168273	0.0309354	0.0775013	0	0	7.67751	26.6859	NUP153;NUP98	Reactome_2016	mutant_vs_control	2	41	41	647	-0.377482
Mismatch Repair Homo sapiens R-HSA-5358508	0.0317799	0.0783893	0	0	33.9167	116.976	MSH6	Reactome_2016	mutant_vs_control	1	42	1	687	4.03185
Cell-Cell communication Homo sapiens R-HSA-1500931	0.032278	0.0783893	0	0	7.49783	25.7428	CTNND1;CD2AP	Reactome_2016	mutant_vs_control	2	41	8	680	2.05184
ER to Golgi Anterograde Transport Homo sapiens R-HSA-199977	0.032278	0.0783893	0	0	7.49783	25.7428	DYNC1H1;DCTN2	Reactome_2016	mutant_vs_control	2	41	11	677	1.58603
CRMPs in Sema3A signaling Homo sapiens R-HSA-399956	0.0338631	0.0814083	0	0	31.654	107.162	DPYSL5	Reactome_2016	mutant_vs_control	1	42	2	686	3.02975
Influenza Life Cycle Homo sapiens R-HSA-168255	0.0345659	0.0822669	0	0	7.21624	24.2818	NUP153;NUP98	Reactome_2016	mutant_vs_control	2	41	45	643	-0.52073
Infectious disease Homo sapiens R-HSA-5663205	0.0386291	0.091027	0	0	4.26348	13.8723	NUP153;NUP98;RANGAP1	Reactome_2016	mutant_vs_control	3	40	69	619	-0.571694
Influenza Infection Homo sapiens R-HSA-168254	0.0398142	0.0928998	0	0	6.6651	21.4852	NUP153;NUP98	Reactome_2016	mutant_vs_control	2	41	48	640	-0.620586
Cytokine Signaling in Immune system Homo sapiens R-HSA-1280215	0.0435398	0.0992724	0	0	3.22028	10.0926	PIN1;NUP153;NUP98;EIF4G1	Reactome_2016	mutant_vs_control	4	39	34	654	0.980282
Signaling by Rho GTPases Homo sapiens R-HSA-194315	0.0440845	0.0992724	0	0	4.03702	12.6021	NUP98;RANGAP1;CKAP5	Reactome_2016	mutant_vs_control	3	40	39	649	0.319707
Cellular responses to stress Homo sapiens R-HSA-2262752	0.0440845	0.0992724	0	0	4.03702	12.6021	AKT1S1;NUP153;NUP98	Reactome_2016	mutant_vs_control	3	40	47	641	0.0326261
Mitochondrial tRNA aminoacylation Homo sapiens R-HSA-379726	0.0442138	0.0992724	0	0	23.7345	74.0213	YARS2	Reactome_2016	mutant_vs_control	1	42	3	685	2.44268
Nephrin interactions Homo sapiens R-HSA-373753	0.0462709	0.10292	0	0	22.6032	69.465	CD2AP	Reactome_2016	mutant_vs_control	1	42	4	684	2.02554
Role of LAT2/NTAL/LAB on calcium mobilization Homo sapiens R-HSA-2730905	0.0474228	0.103547	0	0	6.03567	18.4007	GSK3A;AKT1S1	Reactome_2016	mutant_vs_control	2	41	6	682	2.47111
Transport to the Golgi and subsequent modification Homo sapiens R-HSA-948021	0.0474228	0.103547	0	0	6.03567	18.4007	DYNC1H1;DCTN2	Reactome_2016	mutant_vs_control	2	41	11	677	1.58603
Deadenylation of mRNA Homo sapiens R-HSA-429947	0.0483236	0.104555	0	0	21.5747	65.3677	EIF4G1	Reactome_2016	mutant_vs_control	1	42	5	683	1.7015
Major pathway of rRNA processing in the nucleolus Homo sapiens R-HSA-6791226	0.0495354	0.106211	0	0	5.88727	17.6916	RPS27L;BYSL	Reactome_2016	mutant_vs_control	2	41	44	644	-0.486067
Amino acid synthesis and interconversion (transamination) Homo sapiens R-HSA-70614	0.0524162	0.111385	0	0	19.7748	58.3068	GLUL	Reactome_2016	mutant_vs_control	1	42	4	684	2.02554
Insulin receptor recycling Homo sapiens R-HSA-77387	0.0544561	0.114695	0	0	18.9829	55.247	ATP6V1G1	Reactome_2016	mutant_vs_control	1	42	2	686	3.02975
VEGFR2 mediated vascular permeability Homo sapiens R-HSA-5218920	0.0564917	0.117203	0	0	18.2518	52.4496	CTNND1	Reactome_2016	mutant_vs_control	1	42	4	684	2.02554
Intra-Golgi and retrograde Golgi-to-ER traffic Homo sapiens R-HSA-6811442	0.0566316	0.117203	0	0	5.45129	15.6517	DYNC1H1;DCTN2	Reactome_2016	mutant_vs_control	2	41	13	675	1.34075
Transferrin endocytosis and recycling Homo sapiens R-HSA-917977	0.0605499	0.124232	0	0	16.9464	47.5226	ATP6V1G1	Reactome_2016	mutant_vs_control	1	42	2	686	3.02975
Activation of the pre-replicative complex Homo sapiens R-HSA-68962	0.0625727	0.127285	0	0	16.3612	45.344	MCM2	Reactome_2016	mutant_vs_control	1	42	5	683	1.7015
Downstream signaling events of B Cell Receptor (BCR) Homo sapiens R-HSA-1168372	0.0640615	0.129182	0	0	5.07497	13.9456	GSK3A;AKT1S1	Reactome_2016	mutant_vs_control	2	41	13	675	1.34075
Adherens junctions interactions Homo sapiens R-HSA-418990	0.0645912	0.129182	0	0	15.8151	43.3282	CTNND1	Reactome_2016	mutant_vs_control	1	42	3	685	2.44268
DNA strand elongation Homo sapiens R-HSA-69190	0.0666054	0.132101	0	0	15.3041	41.4585	MCM2	Reactome_2016	mutant_vs_control	1	42	5	683	1.7015
Striated Muscle Contraction Homo sapiens R-HSA-390522	0.0706212	0.135547	0	0	14.3752	38.1003	TTN	Reactome_2016	mutant_vs_control	1	42	4	684	2.02554
ROS, RNS production in response to bacteria Homo sapiens R-HSA-1222556	0.0706212	0.135547	0	0	14.3752	38.1003	ATP6V1G1	Reactome_2016	mutant_vs_control	1	42	2	686	3.02975
HSF1-dependent transactivation Homo sapiens R-HSA-3371571	0.0706212	0.135547	0	0	14.3752	38.1003	AKT1S1	Reactome_2016	mutant_vs_control	1	42	8	680	1.01707
Negative regulators of RIG-I/MDA5 signaling Homo sapiens R-HSA-936440	0.0706212	0.135547	0	0	14.3752	38.1003	PIN1	Reactome_2016	mutant_vs_control	1	42	3	685	2.44268
Activation of ATR in response to replication stress Homo sapiens R-HSA-176187	0.0766133	0.144714	0	0	13.1753	33.8471	MCM2	Reactome_2016	mutant_vs_control	1	42	5	683	1.7015
Apoptotic cleavage of cellular proteins Homo sapiens R-HSA-111465	0.0766133	0.144714	0	0	13.1753	33.8471	ACIN1	Reactome_2016	mutant_vs_control	1	42	7	681	1.21184
Adaptive Immune System Homo sapiens R-HSA-1280218	0.0801657	0.150232	0	0	2.59779	6.55595	DYNC1H1;GSK3A;DCTN2;AKT1S1	Reactome_2016	mutant_vs_control	4	39	32	656	1.07215
tRNA Aminoacylation Homo sapiens R-HSA-379724	0.0865163	0.160866	0	0	11.5656	28.306	YARS2	Reactome_2016	mutant_vs_control	1	42	10	678	0.690896
Iron uptake and transport Homo sapiens R-HSA-917937	0.0884844	0.16325	0	0	11.2897	27.3767	ATP6V1G1	Reactome_2016	mutant_vs_control	1	42	2	686	3.02975
Signaling by the B Cell Receptor (BCR) Homo sapiens R-HSA-983705	0.0894285	0.163723	0	0	4.16556	10.057	GSK3A;AKT1S1	Reactome_2016	mutant_vs_control	2	41	13	675	1.34075
Deadenylation-dependent mRNA decay Homo sapiens R-HSA-429914	0.102146	0.185578	0	0	9.67347	22.0686	EIF4G1	Reactome_2016	mutant_vs_control	1	42	6	682	1.43635
Apoptotic execution phase Homo sapiens R-HSA-75153	0.104081	0.187661	0	0	9.47952	21.4482	ACIN1	Reactome_2016	mutant_vs_control	1	42	13	675	0.305987
Asparagine N-linked glycosylation Homo sapiens R-HSA-446203	0.106818	0.190293	0	0	3.7392	8.36322	DYNC1H1;DCTN2	Reactome_2016	mutant_vs_control	2	41	15	673	1.13002
XBP1(S) activates chaperone genes Homo sapiens R-HSA-381038	0.107939	0.190293	0	0	9.11401	20.2895	GSK3A	Reactome_2016	mutant_vs_control	1	42	6	682	1.43635
Formation of TC-NER Pre-Incision Complex Homo sapiens R-HSA-6781823	0.107939	0.190293	0	0	9.11401	20.2895	PRPF19	Reactome_2016	mutant_vs_control	1	42	3	685	2.44268
AUF1 (hnRNP D0) binds and destabilizes mRNA Homo sapiens R-HSA-450408	0.109862	0.192259	0	0	8.9416	19.7478	EIF4G1	Reactome_2016	mutant_vs_control	1	42	10	678	0.690896
IRE1alpha activates chaperones Homo sapiens R-HSA-381070	0.111781	0.194189	0	0	8.77557	19.2291	GSK3A	Reactome_2016	mutant_vs_control	1	42	7	681	1.21184
SLC-mediated transmembrane transport Homo sapiens R-HSA-425407	0.113038	0.19495	0	0	3.61104	7.87218	NUP153;NUP98	Reactome_2016	mutant_vs_control	2	41	5	683	2.73626
Ribosomal scanning and start codon recognition Homo sapiens R-HSA-72702	0.115607	0.196532	0	0	8.46131	18.2558	EIF4G1	Reactome_2016	mutant_vs_control	1	42	20	668	-0.330541
Translation initiation complex formation Homo sapiens R-HSA-72649	0.115607	0.196532	0	0	8.46131	18.2558	EIF4G1	Reactome_2016	mutant_vs_control	1	42	20	668	-0.330541
Activation of the mRNA upon binding of the cap-binding complex and eIFs, and subsequent binding to 43S Homo sapiens R-HSA-72662	0.117514	0.198357	0	0	8.31245	17.7986	EIF4G1	Reactome_2016	mutant_vs_control	1	42	20	668	-0.330541
Metabolism of carbohydrates Homo sapiens R-HSA-71387	0.122898	0.199148	0	0	3.42805	7.18657	NUP153;NUP98	Reactome_2016	mutant_vs_control	2	41	20	668	0.704224
Cell-cell junction organization Homo sapiens R-HSA-421270	0.12321	0.199148	0	0	7.89563	16.5324	CTNND1	Reactome_2016	mutant_vs_control	1	42	3	685	2.44268
IRS-mediated signalling Homo sapiens R-HSA-112399	0.124323	0.199148	0	0	3.40339	7.09562	AKT1S1;EIF4G1	Reactome_2016	mutant_vs_control	2	41	17	671	0.945154
DNA Repair Homo sapiens R-HSA-73894	0.125038	0.199148	0	0	3.39119	7.05076	MSH6;PRPF19	Reactome_2016	mutant_vs_control	2	41	23	665	0.496097
Gap-filling DNA repair synthesis and ligation in TC-NER Homo sapiens R-HSA-6782210	0.125101	0.199148	0	0	7.76581	16.1422	PRPF19	Reactome_2016	mutant_vs_control	1	42	4	684	2.02554
Insulin receptor signalling cascade Homo sapiens R-HSA-74751	0.12647	0.199148	0	0	3.36705	6.96223	AKT1S1;EIF4G1	Reactome_2016	mutant_vs_control	2	41	17	671	0.945154
Dual incision in TC-NER Homo sapiens R-HSA-6782135	0.126988	0.199148	0	0	7.64017	15.7667	PRPF19	Reactome_2016	mutant_vs_control	1	42	3	685	2.44268
Diseases of signal transduction Homo sapiens R-HSA-5663202	0.127187	0.199148	0	0	3.35511	6.91855	GSK3A;AKT1S1	Reactome_2016	mutant_vs_control	2	41	18	670	0.86054
IGF1R signaling cascade Homo sapiens R-HSA-2428924	0.127187	0.199148	0	0	3.35511	6.91855	AKT1S1;EIF4G1	Reactome_2016	mutant_vs_control	2	41	18	670	0.86054
Signaling by Type 1 Insulin-like Growth Factor 1 Receptor (IGF1R) Homo sapiens R-HSA-2404192	0.127187	0.199148	0	0	3.35511	6.91855	AKT1S1;EIF4G1	Reactome_2016	mutant_vs_control	2	41	18	670	0.86054
IRS-related events triggered by IGF1R Homo sapiens R-HSA-2428928	0.127187	0.199148	0	0	3.35511	6.91855	AKT1S1;EIF4G1	Reactome_2016	mutant_vs_control	2	41	18	670	0.86054
Semaphorin interactions Homo sapiens R-HSA-373755	0.134496	0.207202	0	0	7.17569	14.396	DPYSL5	Reactome_2016	mutant_vs_control	1	42	13	675	0.305987
Assembly of the pre-replicative complex Homo sapiens R-HSA-68867	0.134496	0.207202	0	0	7.17569	14.396	MCM2	Reactome_2016	mutant_vs_control	1	42	11	677	0.551263
Transmembrane transport of small molecules Homo sapiens R-HSA-382551	0.134942	0.207202	0	0	2.45761	4.92238	ATP6V1G1;NUP153;NUP98	Reactome_2016	mutant_vs_control	3	40	11	677	2.20661
Switching of origins to a post-replicative state Homo sapiens R-HSA-69052	0.140086	0.212359	0	0	6.86266	13.4886	MCM2	Reactome_2016	mutant_vs_control	1	42	12	676	0.4236
Orc1 removal from chromatin Homo sapiens R-HSA-68949	0.140086	0.212359	0	0	6.86266	13.4886	MCM2	Reactome_2016	mutant_vs_control	1	42	12	676	0.4236
Removal of licensing factors from origins Homo sapiens R-HSA-69300	0.143792	0.216598	0	0	6.66868	12.9331	MCM2	Reactome_2016	mutant_vs_control	1	42	12	676	0.4236
Regulation of DNA replication Homo sapiens R-HSA-69304	0.149323	0.2214	0	0	6.39736	12.1655	MCM2	Reactome_2016	mutant_vs_control	1	42	12	676	0.4236
Transcription-Coupled Nucleotide Excision Repair (TC-NER) Homo sapiens R-HSA-6781827	0.151159	0.2214	0	0	6.31175	11.9256	PRPF19	Reactome_2016	mutant_vs_control	1	42	4	684	2.02554
Signal Transduction Homo sapiens R-HSA-162582	0.152803	0.2214	0	0	1.628	3.05838	GSK3A;ATP6V1G1;CTNND1;AKT1S1;NUP98;RANGAP1;CKAP5;EIF4G1	Reactome_2016	mutant_vs_control	8	35	87	601	0.658995
Signaling by SCF-KIT Homo sapiens R-HSA-1433557	0.154379	0.2214	0	0	2.96519	5.54	GSK3A;AKT1S1	Reactome_2016	mutant_vs_control	2	41	17	671	0.945154
RIG-I/MDA5 mediated induction of IFN-alpha/beta pathways Homo sapiens R-HSA-168928	0.156643	0.2214	0	0	6.06807	11.2489	PIN1	Reactome_2016	mutant_vs_control	1	42	5	683	1.7015
Downstream signaling of activated FGFR2 Homo sapiens R-HSA-5654696	0.157386	0.2214	0	0	2.92832	5.41463	GSK3A;AKT1S1	Reactome_2016	mutant_vs_control	2	41	17	671	0.945154
Downstream signaling of activated FGFR4 Homo sapiens R-HSA-5654716	0.157386	0.2214	0	0	2.92832	5.41463	GSK3A;AKT1S1	Reactome_2016	mutant_vs_control	2	41	17	671	0.945154
Downstream signaling of activated FGFR3 Homo sapiens R-HSA-5654708	0.157386	0.2214	0	0	2.92832	5.41463	GSK3A;AKT1S1	Reactome_2016	mutant_vs_control	2	41	17	671	0.945154
Signaling by ERBB4 Homo sapiens R-HSA-1236394	0.158139	0.2214	0	0	2.91924	5.38391	GSK3A;AKT1S1	Reactome_2016	mutant_vs_control	2	41	17	671	0.945154
Signaling by FGFR4 Homo sapiens R-HSA-5654743	0.159648	0.2214	0	0	2.90126	5.32317	GSK3A;AKT1S1	Reactome_2016	mutant_vs_control	2	41	17	671	0.945154
Downstream signaling of activated FGFR1 Homo sapiens R-HSA-5654687	0.159648	0.2214	0	0	2.90126	5.32317	GSK3A;AKT1S1	Reactome_2016	mutant_vs_control	2	41	17	671	0.945154
Signaling by FGFR3 Homo sapiens R-HSA-5654741	0.160404	0.2214	0	0	2.89234	5.29316	GSK3A;AKT1S1	Reactome_2016	mutant_vs_control	2	41	17	671	0.945154
DNA Replication Pre-Initiation Homo sapiens R-HSA-69002	0.162093	0.2214	0	0	5.84245	10.6308	MCM2	Reactome_2016	mutant_vs_control	1	42	12	676	0.4236
M/G1 Transition Homo sapiens R-HSA-68874	0.162093	0.2214	0	0	5.84245	10.6308	MCM2	Reactome_2016	mutant_vs_control	1	42	12	676	0.4236
Signaling by FGFR1 Homo sapiens R-HSA-5654736	0.162675	0.2214	0	0	2.86593	5.20452	GSK3A;AKT1S1	Reactome_2016	mutant_vs_control	2	41	17	671	0.945154
TP53 Regulates Metabolic Genes Homo sapiens R-HSA-5628897	0.165707	0.2214	0	0	5.70109	10.2479	COX6B1	Reactome_2016	mutant_vs_control	1	42	13	675	0.305987
Mitochondrial translation initiation Homo sapiens R-HSA-5368286	0.165707	0.2214	0	0	5.70109	10.2479	MRPL40	Reactome_2016	mutant_vs_control	1	42	10	678	0.690896
Mitochondrial translation termination Homo sapiens R-HSA-5419276	0.165707	0.2214	0	0	5.70109	10.2479	MRPL40	Reactome_2016	mutant_vs_control	1	42	10	678	0.690896
Mitochondrial translation elongation Homo sapiens R-HSA-5389840	0.165707	0.2214	0	0	5.70109	10.2479	MRPL40	Reactome_2016	mutant_vs_control	1	42	10	678	0.690896
Downstream signal transduction Homo sapiens R-HSA-186763	0.166474	0.2214	0	0	2.82294	5.06129	GSK3A;AKT1S1	Reactome_2016	mutant_vs_control	2	41	17	671	0.945154
DAP12 signaling Homo sapiens R-HSA-2424491	0.168761	0.2214	0	0	2.79775	4.97795	GSK3A;AKT1S1	Reactome_2016	mutant_vs_control	2	41	17	671	0.945154
Cell junction organization Homo sapiens R-HSA-446728	0.169306	0.2214	0	0	5.56639	9.88618	CTNND1	Reactome_2016	mutant_vs_control	1	42	4	684	2.02554
Unfolded Protein Response (UPR) Homo sapiens R-HSA-381119	0.169306	0.2214	0	0	5.56639	9.88618	GSK3A	Reactome_2016	mutant_vs_control	1	42	11	677	0.551263
Regulation of mRNA stability by proteins that bind AU-rich elements Homo sapiens R-HSA-450531	0.169306	0.2214	0	0	5.56639	9.88618	EIF4G1	Reactome_2016	mutant_vs_control	1	42	14	674	0.196932
Transcriptional Regulation by TP53 Homo sapiens R-HSA-3700989	0.171819	0.223459	0	0	2.76484	4.86975	PIN1;COX6B1	Reactome_2016	mutant_vs_control	2	41	32	656	0
Respiratory electron transport Homo sapiens R-HSA-611105	0.172889	0.22351	0	0	5.43788	9.54404	COX6B1	Reactome_2016	mutant_vs_control	1	42	14	674	0.196932
Regulation of TP53 Activity through Phosphorylation Homo sapiens R-HSA-6804756	0.174675	0.22351	0	0	5.37581	9.37985	PIN1	Reactome_2016	mutant_vs_control	1	42	7	681	1.21184
Nonsense Mediated Decay (NMD) independent of the Exon Junction Complex (EJC) Homo sapiens R-HSA-975956	0.174675	0.22351	0	0	5.37581	9.37985	EIF4G1	Reactome_2016	mutant_vs_control	1	42	39	649	-1.33564
Mitochondrial translation Homo sapiens R-HSA-5368287	0.176458	0.22432	0	0	5.31514	9.22003	MRPL40	Reactome_2016	mutant_vs_control	1	42	10	678	0.690896
Signaling by EGFR Homo sapiens R-HSA-177929	0.177194	0.22432	0	0	2.70904	4.68803	GSK3A;AKT1S1	Reactome_2016	mutant_vs_control	2	41	19	669	0.780383
DAP12 interactions Homo sapiens R-HSA-2172127	0.180278	0.227016	0	0	2.67814	4.58835	GSK3A;AKT1S1	Reactome_2016	mutant_vs_control	2	41	18	670	0.86054
Signaling by FGFR2 Homo sapiens R-HSA-5654738	0.181823	0.227757	0	0	2.66295	4.5396	GSK3A;AKT1S1	Reactome_2016	mutant_vs_control	2	41	20	668	0.704224
Signaling by PDGF Homo sapiens R-HSA-186797	0.184145	0.229458	0	0	2.64048	4.46778	GSK3A;AKT1S1	Reactome_2016	mutant_vs_control	2	41	17	671	0.945154
Signaling by FGFR Homo sapiens R-HSA-190236	0.185695	0.230184	0	0	2.6257	4.42077	GSK3A;AKT1S1	Reactome_2016	mutant_vs_control	2	41	20	668	0.704224
Synthesis of DNA Homo sapiens R-HSA-69239	0.18883	0.232857	0	0	4.92584	8.21094	MCM2	Reactome_2016	mutant_vs_control	1	42	13	675	0.305987
Metabolism of water-soluble vitamins and cofactors Homo sapiens R-HSA-196849	0.190582	0.233807	0	0	4.87482	8.08084	PNPO	Reactome_2016	mutant_vs_control	1	42	7	681	1.21184
NGF signalling via TRKA from the plasma membrane Homo sapiens R-HSA-187037	0.191916	0.234236	0	0	2.56819	4.2393	GSK3A;AKT1S1	Reactome_2016	mutant_vs_control	2	41	19	669	0.780383
Platelet degranulation Homo sapiens R-HSA-114608	0.202747	0.242108	0	0	4.5451	7.25306	TTN	Reactome_2016	mutant_vs_control	1	42	10	678	0.690896
DNA Replication Homo sapiens R-HSA-69306	0.202747	0.242108	0	0	4.5451	7.25306	MCM2	Reactome_2016	mutant_vs_control	1	42	13	675	0.305987
Nonsense-Mediated Decay (NMD) Homo sapiens R-HSA-927802	0.20447	0.242108	0	0	4.50159	7.14553	EIF4G1	Reactome_2016	mutant_vs_control	1	42	41	647	-1.41225
Nonsense Mediated Decay (NMD) enhanced by the Exon Junction Complex (EJC) Homo sapiens R-HSA-975957	0.20447	0.242108	0	0	4.50159	7.14553	EIF4G1	Reactome_2016	mutant_vs_control	1	42	41	647	-1.41225
L13a-mediated translational silencing of Ceruloplasmin expression Homo sapiens R-HSA-156827	0.20447	0.242108	0	0	4.50159	7.14553	EIF4G1	Reactome_2016	mutant_vs_control	1	42	47	641	-1.62273
3' -UTR-mediated translational regulation Homo sapiens R-HSA-157279	0.20447	0.242108	0	0	4.50159	7.14553	EIF4G1	Reactome_2016	mutant_vs_control	1	42	47	641	-1.62273
GTP hydrolysis and joining of the 60S ribosomal subunit Homo sapiens R-HSA-72706	0.206189	0.242936	0	0	4.45889	7.04042	EIF4G1	Reactome_2016	mutant_vs_control	1	42	47	641	-1.62273
Nucleotide Excision Repair Homo sapiens R-HSA-5696398	0.207905	0.243109	0	0	4.417	6.93766	PRPF19	Reactome_2016	mutant_vs_control	1	42	8	680	1.01707
Fc epsilon receptor (FCERI) signaling Homo sapiens R-HSA-2454202	0.208379	0.243109	0	0	2.42835	3.80862	GSK3A;AKT1S1	Reactome_2016	mutant_vs_control	2	41	19	669	0.780383
Respiratory electron transport, ATP synthesis by chemiosmotic coupling, and heat production by uncoupling proteins. Homo sapiens R-HSA-163200	0.209617	0.243361	0	0	4.37588	6.83719	COX6B1	Reactome_2016	mutant_vs_control	1	42	20	668	-0.330541
Response to elevated platelet cytosolic Ca2+ Homo sapiens R-HSA-76005	0.211326	0.244153	0	0	4.33552	6.73893	TTN	Reactome_2016	mutant_vs_control	1	42	10	678	0.690896
G1/S Transition Homo sapiens R-HSA-69206	0.214732	0.24689	0	0	4.25697	6.54876	MCM2	Reactome_2016	mutant_vs_control	1	42	15	673	0.0952547
Cap-dependent Translation Initiation Homo sapiens R-HSA-72737	0.218125	0.248391	0	0	4.18121	6.36668	EIF4G1	Reactome_2016	mutant_vs_control	1	42	48	640	-1.65535
Eukaryotic Translation Initiation Homo sapiens R-HSA-72613	0.218125	0.248391	0	0	4.18121	6.36668	EIF4G1	Reactome_2016	mutant_vs_control	1	42	48	640	-1.65535
Membrane Trafficking Homo sapiens R-HSA-199991	0.228174	0.258597	0	0	2.2802	3.36933	DYNC1H1;DCTN2	Reactome_2016	mutant_vs_control	2	41	30	658	0.0975012
S Phase Homo sapiens R-HSA-69242	0.234871	0.264926	0	0	3.83933	5.56211	MCM2	Reactome_2016	mutant_vs_control	1	42	13	675	0.305987
Innate Immune System Homo sapiens R-HSA-168249	0.25046	0.280385	0	0	1.78666	2.47355	GSK3A;AKT1S1;PIN1	Reactome_2016	mutant_vs_control	3	40	39	649	0.319707
mRNA Splicing - Major Pathway Homo sapiens R-HSA-72163	0.251268	0.280385	0	0	3.54887	4.90183	PRPF19	Reactome_2016	mutant_vs_control	1	42	39	649	-1.33564
Signalling by NGF Homo sapiens R-HSA-166520	0.252111	0.280385	0	0	2.12424	2.92696	GSK3A;AKT1S1	Reactome_2016	mutant_vs_control	2	41	21	667	0.631674
Mitotic G1-G1/S phases Homo sapiens R-HSA-453279	0.254506	0.281732	0	0	3.49594	4.78396	MCM2	Reactome_2016	mutant_vs_control	1	42	16	672	0
mRNA Splicing Homo sapiens R-HSA-72172	0.267321	0.294548	0	0	3.29903	4.35244	PRPF19	Reactome_2016	mutant_vs_control	1	42	39	649	-1.33564
Metabolism of vitamins and cofactors Homo sapiens R-HSA-196854	0.273647	0.300129	0	0	3.20862	4.1581	PNPO	Reactome_2016	mutant_vs_control	1	42	7	681	1.21184
G2/M Checkpoints Homo sapiens R-HSA-69481	0.276791	0.301132	0	0	3.16523	4.06572	MCM2	Reactome_2016	mutant_vs_control	1	42	23	665	-0.538669
Regulation of TP53 Activity Homo sapiens R-HSA-5633007	0.278357	0.301132	0	0	3.14397	4.02066	PIN1	Reactome_2016	mutant_vs_control	1	42	12	676	0.4236
Translation Homo sapiens R-HSA-72766	0.278357	0.301132	0	0	3.14397	4.02066	EIF4G1	Reactome_2016	mutant_vs_control	1	42	58	630	-1.95109
The citric acid (TCA) cycle and respiratory electron transport Homo sapiens R-HSA-1428517	0.281481	0.303133	0	0	3.10229	3.93274	COX6B1	Reactome_2016	mutant_vs_control	1	42	29	659	-0.886164
Vesicle-mediated transport Homo sapiens R-HSA-5653656	0.285754	0.306348	0	0	1.93798	2.42756	DYNC1H1;DCTN2	Reactome_2016	mutant_vs_control	2	41	35	653	-0.135896
Apoptosis Homo sapiens R-HSA-109581	0.2969	0.316871	0	0	2.90932	3.53296	ACIN1	Reactome_2016	mutant_vs_control	1	42	24	664	-0.60224
Programmed Cell Death Homo sapiens R-HSA-5357801	0.301463	0.320304	0	0	2.85599	3.42464	ACIN1	Reactome_2016	mutant_vs_control	1	42	24	664	-0.60224
Cell Cycle Checkpoints Homo sapiens R-HSA-69620	0.325313	0.344108	0	0	2.60142	2.92131	MCM2	Reactome_2016	mutant_vs_control	1	42	24	664	-0.60224
Muscle contraction Homo sapiens R-HSA-397014	0.345527	0.363874	0	0	2.41294	2.5642	TTN	Reactome_2016	mutant_vs_control	1	42	11	677	0.551263
Ion channel transport Homo sapiens R-HSA-983712	0.355411	0.372634	0	0	2.3285	2.40879	ATP6V1G1	Reactome_2016	mutant_vs_control	1	42	5	683	1.7015
Transmission across Chemical Synapses Homo sapiens R-HSA-112315	0.366529	0.382605	0	0	2.23889	2.24712	GLUL	Reactome_2016	mutant_vs_control	1	42	2	686	3.02975
Metabolism Homo sapiens R-HSA-1430728	0.391987	0.407393	0	0	1.24831	1.16907	PNPO;NUP153;NUP98;GLUL;COX6B1	Reactome_2016	mutant_vs_control	5	38	145	543	-1.0211
Platelet activation, signaling and aggregation Homo sapiens R-HSA-76002	0.421894	0.436569	0	0	1.86177	1.60671	TTN	Reactome_2016	mutant_vs_control	1	42	14	674	0.196932
Neuronal System Homo sapiens R-HSA-112316	0.479392	0.49392	0	0	1.56008	1.14703	GLUL	Reactome_2016	mutant_vs_control	1	42	2	686	3.02975
VEGFA-VEGFR2 Pathway Homo sapiens R-HSA-4420097	0.500575	0.513521	0	0	1.46574	1.01429	CTNND1	Reactome_2016	mutant_vs_control	1	42	20	668	-0.330541
Signaling by VEGF Homo sapiens R-HSA-194138	0.50924	0.520167	0	0	1.4293	0.964544	CTNND1	Reactome_2016	mutant_vs_control	1	42	20	668	-0.330541
Metabolism of amino acids and derivatives Homo sapiens R-HSA-71291	0.516701	0.525533	0	0	1.39885	0.923646	GLUL	Reactome_2016	mutant_vs_control	1	42	58	630	-1.95109
Generic Transcription Pathway Homo sapiens R-HSA-212436	0.525789	0.532501	0	0	1.15309	0.741268	PIN1;COX6B1	Reactome_2016	mutant_vs_control	2	41	35	653	-0.135896
Axon guidance Homo sapiens R-HSA-422475	0.674681	0.680398	0	0	0.900639	0.354416	DPYSL5	Reactome_2016	mutant_vs_control	1	42	40	648	-1.3744
Hemostasis Homo sapiens R-HSA-109582	0.700238	0.703192	0	0	0.838562	0.298809	TTN	Reactome_2016	mutant_vs_control	1	42	24	664	-0.60224
Developmental Biology Homo sapiens R-HSA-1266738	0.821978	0.821978	0	0	0.581498	0.113998	DPYSL5	Reactome_2016	mutant_vs_control	1	42	48	640	-1.65535

## Sheet: Figure 5D_GO_BP
Pathway	Total	Expected	Hits	P.Value	FDR
Defense response to virus	215	1.2	27	9e-30	7.38e-27
Response to virus	325	1.82	29	1.18e-27	4.84e-25
Immune effector process	576	3.23	30	9.34e-22	2.55e-19
Response to other organism	716	4.01	32	2.85e-21	5.84e-19
Defense response	1510	8.45	42	1.03e-20	1.41e-18
Response to biotic stimulus	749	4.19	32	1.11e-20	1.41e-18
Immune response	1430	7.99	41	1.21e-20	1.41e-18
Innate immune response	638	3.57	29	2.29e-19	2.35e-17
Immune system process	2720	15.2	46	2.27e-14	1.98e-12
Multi_organism process	1710	9.56	37	2.41e-14	1.98e-12
Viral genome replication	67	0.375	11	8.3e-14	6.19e-12
Cytokine_mediated signaling pathway	374	2.09	19	1.49e-13	1.02e-11
Viral reproductive process	597	3.34	22	8.75e-13	5.52e-11
Regulation of viral reproduction	122	0.683	11	7.1e-11	4.16e-09
Viral reproduction	803	4.5	22	2.85e-10	1.56e-08

## Sheet: Figure S1A
age	non-Saudi males	Saudi Males	non-Saudi females	Saudi Female
90		1	1	1
80	7	8	6	6
70	24	20	11	10
60	83	33	12	17
50	138	30	20	16
40	130	16	17	13
30	105	18	18	11
20	40	15	11	8
10	2	2	7	1
0	7	3	7	2

## Sheet: Figure S2A
position	SNP	frequency of SNP
29	A>C	0.00112486
61	G>T	0.00224467
64	C>T	0.00224467
84	C>T	0.0112233
100	C>T	0.00116144
105	G>T	0.00232829
193	C>T	0.00228571
203	C>T	0.00114286
204	G>T	0.00114286
217	C>T	0.00114286
222	C>T	0.00228571
241	C>T	0.942857
252	G>T	0.00228571
259	A>G	0.00228571
295	G>A	0.00118203
344	C>T	0.00224467
391	A>G	0.00112233
532	A>G	0.00112233
556	C>T	0.00112233
583	C>T	0.00112233
593	C>T	0.00112233
617	T>C	0.00224215
694	T>A	0.00112613
787	G>C	0.00112233
793	G>A	0.00112233
815	C>T	0.00224719
816	G>T	0.00112233
829	C>T	0.003367
835	C>T	0.00112233
845	G>T	0.00224467
853	C>T	0.00112233
872	G>A	0.00112233
914	G>T	0.00112233
918	A>T	0.00224467
1002	A>G	0.00224215
1003	A>G	0.00112108
1059	C>T	0.00112108
1087	A>G	0.00336323
1186	G>A	0.00112108
1191	C>A	0
1210	G>T	0.00336323
1218	C>T	0.00112108
1220	A>G	0.00112108
1267	C>T	0.00112108
1294	T>C	0.00112108
1403	C>T	0.00112108
1418	G>A	0.00112108
1420	C>T	0.00224215
1437	C>T	0.00224215
1441	C>T	0.00784753
1495	G>T	0.00112108
1547	A>G	0.00224215
1549	C>T	0.00224215
1572	C>T	0.00112108
1580	G>A	0.00112108
1592	T>C	0.00112108
1601	C>T	0.00224215
1681	G>A	0.00225989
1684	C>T	0.00225989
1692	T>C	0.00112994
1708	T>C	0.00225989
1729	G>A	0.00225225
1772	G>T	0.00337838
1793	A>T	0.00112613
1912	C>T	0.00112108
2010	A>C	0.00113122
2070	C>T	0.00112867
2091	C>T	0.00112867
2092	T>C	0.00451467
2106	C>T	0.0011274
2110	C>T	0.0011274
2113	C>T	0.00338219
2223	C>T	0.00112108
2232	C>T	0.00112108
2246	G>T	0.00112108
2321	T>C	0.00112613
2329	G>A	0.00112613
2334	C>T	0.00112613
2369	G>A	0.00112613
2381	G>T	0.00112613
2403	C>T	0.00112613
2410	A>G	0.00225225
2447	G>T	0.00225225
2455	C>T	0.00112613
2480	A>T	0.00112613
2659	G>T	0.00112613
2675	C>T	0.00112613
2676	C>T	0.00112613
2720	G>T	0.00112613
2756	A>T	0.0011325
2790	C>T	0.00226501
2803	T>C	0.0011325
2836	C>T	0.00112108
2921	G>A	0.00224719
2956	A>G	0.0011236
2969	A>G	0.0011236
2992	T>C	0.0011236
3037	C>T	0.882022
3045	C>T	0.00337079
3077	G>C	0.0011236
3095	T>C	0.00224719
3099	C>T	0.0011236
3106	T>C	0.0011236
3109	G>T	0.0011236
3167	G>A	0.00112108
3178	T>A	0.00112108
3250	G>T	0.00224215
3259	G>T	0.00112108
3307	G>T	0.00112108
3397	C>T	0.00112108
3429	C>T	0.00224215
3431	G>T	0.00224215
3560	G>T	0.00113379
3563	G>A	0.00113379
3653	C>T	0.0011325
3692	G>T	0.00226501
3694	T>C	0.00453001
3709	A>G	0.00113379
3728	G>T	0.00113379
3736	C>T	0.00113379
3903	C>T	0.00338983
3906	T>C	0.00564972
4000	A>G	0.003367
4039	C>T	0.00113122
4136	G>A	0.0134529
4180	G>A	0.00561167
4192	T>C	0.00112233
4201	G>T	0.00224467
4206	C>T	0.00224467
4235	A>T	0.00224467
4276	C>T	0.00112233
4320	C>T	0.00112108
4346	T>G	0.00112108
4396	A>T	0.00112108
4482	A>T	0.00112233
4543	C>T	0.00112233
4586	C>A	0.003367
4769	A>G	0.00112233
4777	C>T	0.00224467
4827	C>A	0.00112233
4855	A>G	0.00112233
4890	C>T	0.00224467
4893	C>T	0.00112233
4901	C>A	0.00112233
4924	T>A	0.00112233
4951	G>C	0.00112108
5008	G>T	0.00112108
5037	G>A	0.00112108
5144	C>T	0.00336323
5147	C>T	0.00112108
5184	C>T	0.00112108
5187	G>A	0.00112108
5208	C>T	0.00112108
5221	C>T	0.00336323
5321	A>G	0.00112613
5421	A>G	0.00112108
5434	T>C	0.00336323
5477	C>T	0.00112108
5491	T>C	0.00112108
5497	C>T	0.00672646
5513	G>T	0.00112233
5533	A>G	0.00224467
5580	G>T	0.00112108
5618	A>G	0.00112108
5668	G>T	0.00224215
5672	C>T	0.00112108
5730	C>T	0.00112108
5735	G>C	0.00112108
5742	A>C	0.00112108
5806	C>T	0.00112108
5817	C>A	0.00112108
5884	C>T	0.00112108
5967	A>T	0.00112486
5968	G>A	0.00112486
6040	C>T	0.00224972
6052	G>T	0.00112486
6056	G>T	0.00224972
6128	C>T	0.00224972
6140	T>G	0.00112486
6285	C>T	0.00112108
6310	C>T	0.00224215
6317	C>T	0.00112108
6359	G>T	0.00112108
6370	A>G	0.00112108
6402	C>T	0.00112108
6409	T>C	0.00112108
6449	C>T	0.00112108
6555	C>T	0.0011274
6613	A>G	0.0011274
6666	C>T	0.0011274
6696	C>T	0.0011274
6708	A>T	0.0011274
6892	T>C	0.00112613
6990	C>T	0.00338219
7002	C>T	0.0011274
7007	G>A	0.0011274
7067	G>A	0.0011236
7113	C>T	0.0011236
7145	G>A	0.00125
7195	C>T	0.00245399
7220	A>T	0.0012285
7250	T>C	0.0012285
7267	C>T	0.00246002
7292	T>C	0.0139241
7386	T>C	0.00336323
7596	T>C	0.00112108
7728	C>T	0.00112867
7755	A>G	0.00112867
7765	C>T	0.00677201
7771	T>C	0.00225479
7798	G>T	0.00224467
7869	C>T	0.00112233
7919	T>C	0.00112867
7989	C>T	0.00224215
8031	A>G	0.00112613
8064	C>T	0.00224972
8086	A>T	0.00112486
8092	C>T	0.00337458
8097	C>T	0.0011236
8131	G>T	0.0011236
8179	G>T	0.00224719
8240	C>T	0.00112486
8293	C>T	0.00336323
8394	C>T	0.00112613
8423	T>C	0.00112613
8438	C>T	0.00112613
8480	C>T	0.00112613
8497	T>C	0.00112613
8545	T>C	0.00112613
8558	A>G	0.00112613
8569	T>C	0.00112613
8628	A>G	0.00112233
8636	A>G	0.00112233
8668	C>T	0.00123457
8692	C>T	0.00122549
8767	T>C	0.00118064
8772	C>T	0.00118064
8782	C>T	0.101415
8802	C>T	0.00117925
8814	C>T	0.00117925
8867	G>A	0.00743494
8917	C>T	0.00224467
8996	T>C	0.0045045
9067	T>C	0.00112613
9165	C>T	0.00112613
9171	T>C	0.00112613
9190	G>T	0.00337838
9223	C>T	0.00112108
9242	G>T	0.00224215
9430	C>T	0.00906002
9474	C>T	0.0023015
9479	G>T	0.00114943
9520	C>A	0.00112233
9530	T>C	0.003367
9626	T>C	0.00113636
9663	C>T	0.00113379
9693	C>T	0.00113636
9700	C>T	0.00113636
9782	A>G	0.00116144
9879	A>T	0.00112233
9924	C>T	0.0280269
9940	C>T	0.00224215
9979	C>T	0.00448934
10036	C>T	0.00112233
10038	C>T	0.00112233
10124	A>G	0.00112108
10244	C>A	0.00112108
10252	C>T	0.00336323
10254	T>C	0.00112108
10255	G>C	0.00112108
10258	A>G	0.00224215
10277	C>T	0.00224215
10323	A>G	0.00672646
10340	C>T	0.00112108
10427	G>A	0.00672646
10432	C>T	0.00112108
10467	G>T	0.0011236
10507	C>T	0.0011236
10528	T>C	0.0011236
10533	G>C	0.00112486
10540	G>T	0.00112486
10564	A>G	0.00112486
10576	C>T	0.00224719
10582	C>T	0.047191
10642	G>T	0.00224972
10647	C>T	0.00337458
10789	C>T	0.0186047
10808	C>T	0.00115741
10833	C>T	0.00340909
10834	C>T	0.00113636
10870	G>T	0.00113507
10871	C>A	0.00113507
10885	T>C	0.00113507
10954	C>T	0.0022805
10977	C>T	0.00114155
10994	A>G	0.00114155
11083	G>T	0.00448934
11095	C>T	0.00224467
11109	C>T	0.00224215
11124	C>T	0.00112233
11192	T>C	0.00112108
11224	C>T	0.0235426
11235	C>T	0.00112108
11249	C>T	0.00112108
11339	C>T	0.00224215
11345	C>T	0.00336323
11355	C>T	0.00112108
11417	G>T	0.00898876
11454	C>T	0.00112233
11464	G>T	0.00112233
11487	C>T	0.00112233
11489	T>G	0.00112233
11490	C>G	0.00112233
11491	T>G	0.00112233
11492	A>T	0.00112233
11494	C>G	0.00112233
11496	A>G	0.00112233
11505	T>A	0.00112233
11507	G>T	0.00112233
11513	A>C	0.00112233
11521	G>C	0.010101
11524	T>G	0.00112233
11527	G>A	0.00112233
11529	C>A	0.00112233
11537	A>G	0.00112233
11540	G>A	0.00112233
11541	T>C	0.00112233
11551	T>C	0.00112233
11552	G>A	0.00112233
11620	C>T	0.00224215
11665	C>T	0.00112108
11669	C>T	0.00224215
11704	C>T	0.00112108
11747	C>T	0.00224215
11758	C>T	0.00112108
11782	A>G	0.00112108
11812	C>A	0.00112233
11908	A>G	0.00112108
12070	G>T	0.00112108
12102	C>T	0.00112108
12115	C>T	0.00112108
12116	C>T	0.00112108
12138	C>T	0.00112108
12184	T>C	0.00112108
12266	T>C	0.00112108
12295	C>A	0.014574
12312	C>T	0.00672646
12353	C>T	0.00112233
12439	C>A	0.00112108
12459	C>T	0.00336323
12514	G>T	0.00112108
12533	A>G	0.00112108
12599	A>G	0.00224215
12663	C>T	0.00112108
12685	G>T	0.00112108
12741	C>T	0.00224215
12747	C>T	0.00112108
12789	C>T	0.00112108
12813	C>T	0.00112108
12853	C>T	0.00224215
12880	C>T	0.00224215
12940	G>T	0.00112108
13069	T>C	0.00224215
13125	G>T	0.00112108
13126	G>T	0.00112108
13134	C>T	0.00112108
13201	G>T	0.00224215
13413	G>T	0.00118064
13426	C>T	0.00235849
13456	A>G	0.00114416
13468	C>T	0.00114416
13486	G>C	0.00228833
13541	C>T	0.00114416
13728	T>C	0.00224467
13813	G>A	0.0011236
13898	A>C	0.00112233
14109	A>G	0.00112108
14118	G>A	0.00112108
14122	G>T	0.0235426
14131	G>A	0.00224215
14134	C>T	0.00112108
14183	C>T	0.00112108
14189	C>T	0.00336323
14262	C>T	0.00112108
14313	T>C	0.0011236
14362	C>A	0.0011236
14376	C>T	0.0011236
14408	C>T	0.953933
14425	C>A	0.0011236
14476	T>C	0.0011236
14487	A>C	0.0011236
14684	T>C	0.00112233
14708	C>T	0.00112233
14724	C>T	0.003367
14769	T>C	0.00112233
14770	C>T	0.00112233
14772	G>T	0.00112233
14805	C>T	0.00112233
14822	C>T	0.00112233
14937	C>T	0.00337079
14980	C>T	0.0011236
15009	T>C	0.00224719
15017	C>T	0.0011236
15114	T>A	0.0011236
15193	G>A	0.00112108
15352	C>T	0.00560538
15537	T>C	0.00112108
15564	A>G	0.00112108
15596	A>G	0.00112108
15680	C>T	0.00112108
15714	C>T	0.00112108
15780	G>A	0.00112108
15906	G>T	0.00224215
15911	A>G	0.00224215
16078	G>A	0.00112108
16269	G>A	0.0011236
16289	C>T	0.00224719
16338	C>T	0.00224719
16339	A>G	0.0157303
16363	T>C	0.00449438
16377	G>T	0.00112613
16391	C>A	0.00112613
16394	C>A	0.00112613
16456	T>C	0.00336323
16457	C>T	0.00224215
16468	C>T	0.00224215
16580	C>T	0.00112108
16674	A>G	0.00112108
16726	C>T	0.00112108
16733	C>A	0.00112108
16869	C>T	0.00112108
16915	C>T	0.0123318
16993	T>C	0.0112108
17004	C>T	0.00112108
17009	T>G	0.00112108
17010	C>T	0.00112108
17024	C>T	0.00112108
17029	A>T	0.00112108
17034	T>C	0.00112108
17104	C>T	0.00112108
17118	C>T	0.00112108
17119	C>T	0.00112108
17125	C>T	0.00224215
17236	A>G	0.0168161
17259	G>T	0.00336323
17285	C>T	0.00224215
17333	C>T	0.00112108
17370	G>T	0.00112108
17407	T>C	0.00112108
17410	C>T	0.00224215
17474	C>T	0.00112108
17562	G>T	0.00112108
17615	A>G	0.00112108
17690	C>T	0.00784753
17712	A>G	0.00112108
17715	A>G	0.00224215
17721	G>T	0.00224215
17727	A>G	0.00112108
17733	C>T	0.00112108
17738	C>T	0.00112108
17850	C>T	0.00224719
17858	A>G	0.0011236
17916	A>G	0.003367
17964	G>T	0.00112486
17999	C>T	0.00112108
18001	A>G	0.00112108
18129	C>T	0.00112233
18186	G>T	0.00112233
18187	A>G	0.00224467
18246	C>T	0.00112233
18292	G>T	0.00112108
18377	C>T	0.00112108
18407	G>C	0.00112108
18433	G>A	0.00112108
18466	G>A	0.00112108
18490	C>T	0.00112108
18526	C>T	0.0044843
18555	C>T	0.00112108
18647	C>T	0.00224215
18650	A>G	0.00224215
18679	G>A	0.00112233
18687	C>T	0.00224215
18756	G>T	0.00112108
18788	C>T	0.00112108
18803	G>T	0.00112108
18877	C>T	0.55157
18984	G>T	0.00224467
19006	G>T	0.00112233
19009	G>T	0.00112233
19030	G>T	0.00112233
19072	G>T	0.00224467
19079	A>C	0.00112233
19101	G>T	0.00112233
19135	T>C	0.00112233
19170	C>A	0.00112233
19269	C>T	0.0044843
19396	G>T	0.00114155
19419	G>A	0.00114155
19449	T>C	0.00114155
19586	C>T	0.00112108
19627	G>A	0.0011236
19684	G>T	0.0011236
19700	T>C	0.0011236
19718	C>T	0.0011236
19779	A>G	0.00224719
19785	T>G	0.0011236
19813	C>T	0.0011236
19861	G>T	0.00112108
19972	C>T	0.0023175
19984	T>C	0.00115875
19985	T>C	0.00115875
19999	G>T	0.00115473
20016	C>A	0.0022779
20032	C>T	0.00113895
20047	A>G	0.00113895
20066	A>C	0.00113895
20073	A>G	0.00113895
20085	A>G	0.00113895
20094	A>G	0.00344828
20102	G>T	0.00230415
20104	C>T	0.00115207
20268	A>G	0.0124294
20397	G>T	0.00112613
20428	C>A	0.00112994
20438	G>T	0.00112867
20443	G>A	0.00112867
20452	T>C	0.00902935
20548	G>T	0.00112108
20578	G>T	0.00228571
20580	G>C	0.00114286
20594	C>T	0.00228571
20611	C>T	0.00342857
20637	A>G	0.00114286
20647	C>T	0.00113895
20664	T>C	0.00113895
20709	G>T	0.00113895
20762	C>T	0.00114811
20806	C>T	0.00112108
20822	A>G	0.00336323
20844	C>T	0.00112108
20893	G>C	0.00224215
20898	A>G	0.00112108
20930	C>T	0.00112108
20946	C>T	0.00112108
20991	G>T	0.00224215
21008	C>T	0.00224215
21137	A>G	0.00112108
21146	T>G	0.00336323
21194	A>G	0.00114548
21195	T>C	0.00114548
21213	A>G	0.00113379
21220	G>T	0.00339751
21268	G>T	0.0011325
21304	C>A	0.0011325
21305	G>A	0.0011325
21334	G>C	0.00114548
21364	C>T	0.00112108
21459	C>T	0.00114025
21549	C>T	0.00227531
21575	C>T	0.00340909
21587	C>T	0.00113636
21621	C>T	0.00113895
21622	C>T	0.0022805
21624	G>T	0.00342075
21627	C>T	0.00114025
21641	G>T	0.00569476
21646	C>T	0.00113895
21651	A>T	0.00113895
21658	C>T	0.0022779
21691	C>T	0.00336323
21717	A>G	0.00112108
21759	A>G	0.0011236
21767	C>T	0.0011236
21789	C>T	0.00224215
21846	C>T	0.0179372
21893	G>A	0.00112108
21938	G>A	0.00112233
22000	C>A	0.00112108
22006	C>T	0.00112108
22047	G>A	0.00113379
22090	T>C	0.00113379
22094	G>A	0.00113379
22104	G>C	0.00224972
22171	A>T	0.00112486
22176	C>T	0.00112486
22201	G>T	0.00112486
22205	G>C	0.00225479
22349	G>A	0.00475624
22389	T>C	0.00118624
22444	C>T	0.212865
22450	C>T	0.00233918
22456	A>G	0.00116959
22468	G>T	0.0561404
22498	C>T	0.00116959
22592	G>T	0.00112108
22604	G>A	0.00112108
22706	G>T	0.003367
22708	G>A	0.00112233
22820	G>A	0.0011236
22936	G>A	0.00134953
22971	C>T	0.00131234
22990	T>C	0.00131062
23122	A>C	0.00138696
23188	C>T	0.00112108
23332	T>C	0.00112108
23380	C>T	0.00112108
23401	G>T	0.00672646
23403	A>G	0.738789
23423	C>T	0.00112108
23426	G>T	0.00224215
23593	G>T	0.00561798
23625	C>T	0.0011236
23631	A>T	0.0011236
23634	C>T	0.0011236
23638	C>T	0.00224719
23647	C>A	0.0011236
23655	C>T	0.0011236
23666	G>C	0.00674157
23919	A>G	0.00112486
23931	A>G	0.00112486
23982	C>T	0.00112486
23996	C>T	0.00112486
24023	C>T	0.00224972
24069	A>C	0.00112486
24130	C>T	0.00112108
24138	C>T	0.00112108
24193	G>T	0.00449438
24202	T>C	0.0123596
24226	T>C	0.00224719
24267	T>C	0.0011236
24295	T>C	0.00224719
24358	C>A	0.0011236
24368	G>T	0.0011236
24370	C>T	0.0011236
24378	C>T	0.0011236
24434	G>T	0.00224215
24503	C>A	0.00112233
24553	C>A	0.00112233
24555	C>T	0.00112233
24577	G>A	0.003367
24757	G>T	0.00224215
24863	C>T	0.00112233
24904	C>T	0.00224467
24912	C>T	0.00112233
24921	C>T	0.00112233
24933	G>T	0.00112233
24998	G>T	0.00112108
25003	A>G	0.00112108
25035	A>G	0.00112108
25208	A>G	0.00112233
25234	G>C	0.00112233
25244	G>T	0.00448934
25252	G>T	0.00112233
25253	A>G	0.00112233
25311	G>A	0.00112233
25413	C>T	0.0011236
25429	G>T	0.00112108
25452	C>T	0.00112108
25472	A>T	0.00112108
25482	C>T	0.00112108
25494	G>T	0.00112108
25496	T>C	0.00112108
25514	T>C	0.00112108
25515	C>T	0.00112108
25543	G>T	0.00336323
25553	C>T	0.014574
25563	G>T	0.732063
25578	C>G	0.00448934
25685	C>T	0.00114286
25690	G>T	0.00114286
25693	C>T	0.00114286
25712	A>T	0.00114155
25721	C>T	0.00570776
25731	C>A	0.00114155
25751	T>C	0.00224467
25803	C>T	0.00112233
25810	C>T	0.003367
25844	C>T	0.00224467
25945	C>A	0.00448934
26020	G>T	0.00123153
26022	C>T	0.00123153
26042	C>T	0.00246305
26058	C>T	0.0012285
26110	C>T	0.00118064
26127	A>G	0.00118203
26139	C>T	0.00118343
26144	G>T	0.00118203
26155	G>T	0.00124069
26163	T>C	0.00124533
26176	C>T	0.00124224
26333	C>T	0.00224467
26372	G>T	0.00224467
26449	A>G	0.00112233
26461	C>T	0.00112233
26464	C>T	0.003367
26681	C>T	0.00224215
26727	G>T	0.00112108
26735	C>T	0.723094
26750	C>T	0.00112108
26801	C>T	0.00560538
26882	C>T	0.0044843
26996	C>T	0.00112108
27008	G>C	0.00112108
27038	A>T	0.00112108
27039	T>A	0.00112108
27040	C>A	0.00112108
27046	C>T	0.00112108
27047	G>A	0.00112108
27059	C>T	0.00224215
27065	G>A	0.00224215
27078	C>T	0.00112108
27110	C>T	0.00112233
27131	C>T	0.00112233
27281	G>T	0.00224467
27304	C>A	0.00336323
27320	T>C	0.00448934
27360	T>C	0.00224215
27364	G>T	0.00112108
27370	C>T	0.00112108
27371	C>T	0.00112108
27372	A>T	0.00112108
27389	C>T	0.00336323
27398	A>G	0.00112108
27428	T>C	0.00112108
27476	C>T	0.00112108
27484	T>C	0.00784753
27494	C>T	0.00112108
27503	C>T	0.00224215
27527	C>T	0.00112108
27625	C>T	0.00226244
27626	G>T	0.00113122
27644	C>T	0.00113122
27774	A>T	0.00230947
27864	C>A	0.00112486
27879	C>T	0.00112486
27899	A>C	0.00112486
27915	G>A	0.00112486
27920	C>T	0.00112486
27944	C>T	0.0011236
27955	G>T	0.0011236
27988	T>C	0.00224719
27996	G>T	0.00337079
28000	C>T	0.0393258
28003	G>T	0.00337079
28028	G>T	0.0011236
28054	C>T	0.00224719
28078	T>C	0.0011236
28139	C>T	0.00561167
28144	T>C	0.0460157
28253	C>T	0.0156951
28269	C>A	0.00224215
28346	G>A	0.00112108
28378	G>T	0.00112108
28519	C>T	0.00112108
28531	C>T	0.00112108
28657	C>T	0.00112108
28677	C>A	0.00112108
28704	A>G	0.0044843
28708	C>T	0.00112108
28727	G>T	0.00224215
28744	C>T	0.00112108
28789	C>T	0.003367
28812	G>T	0.00112233
28817	G>T	0.00224467
28821	C>T	0.00224467
28854	C>T	0.230079
28869	C>T	0.00112233
28878	G>A	0.0426487
28881	G>A	0.139326
28882	G>A	0.141403
28883	G>C	0.139169
28887	C>T	0.00561167
28888	T>C	0.00112233
28913	G>T	0.00112233
28915	C>T	0.00112233
28918	T>C	0.00112233
28950	G>A	0.0011236
28972	A>G	0.00112233
28975	G>T	0.00112233
29013	C>T	0.00112108
29035	T>C	0.00112108
29085	C>T	0.00224972
29095	C>T	0.00337079
29127	A>T	0.00112233
29128	T>C	0.00112233
29149	C>T	0.00112233
29166	A>T	0.00112233
29171	C>T	0.00112233
29211	C>T	0.00112233
29218	C>T	0.00785634
29253	C>T	0.00112486
29284	C>T	0.0011236
29379	A>G	0.00112233
29426	A>T	0.00112233
29427	G>T	0.00112233
29444	A>T	0.00112233
29445	C>T	0.00112233
29466	C>T	0.00224467
29476	T>C	0.00112233
29477	G>T	0.00224467
29521	A>G	0.00112108
29527	G>T	0.0044843
29530	C>T	0.00224215
29541	C>T	0.00224215
29543	G>C	0.00112486
29563	C>T	0.00224215
29580	C>T	0.00224215
29585	C>T	0.00112108
29614	C>T	0.00112108
29620	G>C	0.00112108
29627	C>T	0.00224215
29640	C>T	0.00112108
29687	A>G	0.00112108
29705	G>T	0.00112108
29706	G>C	0.00112108
29708	C>T	0.0100897
29710	T>A	0.00112108
29717	G>T	0.00112108
29719	C>A	0.00112108
29730	C>T	0.00112233
29739	C>T	0.00224467
29742	G>A	0.0606742
29745	G>T	0.00112233
29747	G>T	0.00112233
29750	C>T	0.00112233
29751	G>T	0.00224467
29752	A>G	0.00448934
29754	C>T	0.0011236
29755	G>T	0.0011236
29769	C>T	0.00224215
29773	G>T	0.00112486
29779	G>T	0.00112486
29781	G>T	0.00112486
29867	T>C	0.00564972
29868	G>A	0.00226501
29870	C>T	0.00113379

## Sheet: Figure 2B
position	SNP	frequency in Saudi samples	frequency in non-Saudi GISAID
23403	A>G	0.738789	0.923898
25563	G>T	0.732063	0.20579
26735	C>T	0.723094	0.0459657
18877	C>T	0.55157	0.0549964
28854	C>T	0.230079	0.054817
22444	C>T	0.212865	0.0162409
28882	G>A	0.141403	0.348578
28881	G>A	0.139326	0.349449
28883	G>C	0.139169	0.348555
204	G>T	0.00114286	0.12564
27944	C>T	0.0011236	0.153352
1059	C>T	0.00112108	0.134984
14408	C>T	0.953933	0.919504
241	C>T	0.942857	0.897736
3037	C>T	0.882022	0.919752
8782	C>T	0.101415	0.0268147
29742	G>A	0.0606742	0.00371602
22468	G>T	0.0561404	0.00178786
10582	C>T	0.047191	0.00314834
28144	T>C	0.0460157	0.0275357
28878	G>A	0.0426487	0.00353984
28000	C>T	0.0393258	0.000411078
9924	C>T	0.0280269	0.0011582
11224	C>T	0.0235426	0.00149097
14122	G>T	0.0235426	0.000247952
10789	C>T	0.0186047	0.000854782
21846	C>T	0.0179372	0.0017846
17236	A>G	0.0168161	4.24128e-05
16339	A>G	0.0157303	1.63126e-05
28253	C>T	0.0156951	0.00619227
12295	C>A	0.014574	0.000394766
25553	C>T	0.014574	0.000613355
7292	T>C	0.0139241	0.000551367
4136	G>A	0.0134529	0.000427391
20268	A>G	0.0124294	0.0633974
24202	T>C	0.0123596	0.000724281
16915	C>T	0.0123318	0.000952657
84	C>T	0.0112233	0.000117451
16993	T>C	0.0112108	0.000721018
11521	G>C	0.010101	2.28377e-05
29708	C>T	0.0100897	0.00143225
9430	C>T	0.00906002	0.00683499
20452	T>C	0.00902935	9.13507e-05
11417	G>T	0.00898876	0.00662293
29218	C>T	0.00785634	0.00058073
1441	C>T	0.00784753	0.000975495
17690	C>T	0.00784753	0.0011843
27484	T>C	0.00784753	0.000694918
8867	G>A	0.00743494	3.58878e-05
7765	C>T	0.00677201	0.00176503
23666	G>C	0.00674157	5.22004e-05
5497	C>T	0.00672646	0.000769956
10323	A>G	0.00672646	0.0109947
10427	G>A	0.00672646	4.56754e-05
12312	C>T	0.00672646	0.000287102
23401	G>T	0.00672646	0.00130175
25721	C>T	0.00570776	0.000799319
21641	G>T	0.00569476	0.00094287
3906	T>C	0.00564972	0.00032299
29867	T>C	0.00564972	0.000137026
23593	G>T	0.00561798	0.0028906
4180	G>A	0.00561167	7.17756e-05
28139	C>T	0.00561167	0.000156601
28887	C>T	0.00561167	0.00792467
15352	C>T	0.00560538	0.00220873
26801	C>T	0.00560538	0.00387914
22349	G>A	0.00475624	0.000120713
3694	T>C	0.00453001	3.26253e-06
2092	T>C	0.00451467	1.30501e-05
8996	T>C	0.0045045	0
16363	T>C	0.00449438	6.8513e-05
24193	G>T	0.00449438	0.000747118
9979	C>T	0.00448934	0.000760168
11083	G>T	0.00448934	0.0652897
25244	G>T	0.00448934	0.00125281
25578	C>G	0.00448934	0
25945	C>A	0.00448934	1.95752e-05
27320	T>C	0.00448934	0
29752	A>G	0.00448934	2.61002e-05
18526	C>T	0.0044843	0.000531792
19269	C>T	0.0044843	0.00122671
26882	C>T	0.0044843	0.000972233
28704	A>G	0.0044843	4.89379e-05
29527	G>T	0.0044843	0.000231639
20094	A>G	0.00344828	0
20611	C>T	0.00342857	0.000199014
21624	G>T	0.00342075	0.00573226
10833	C>T	0.00340909	0.00169325
21575	C>T	0.00340909	0.0132132
21220	G>T	0.00339751	0.00063293
3903	C>T	0.00338983	0.000414341
2113	C>T	0.00338219	0.00151381
6990	C>T	0.00338219	0.00334083
1772	G>T	0.00337838	6.1988e-05
9190	G>T	0.00337838	0.000756906
8092	C>T	0.00337458	0.00111252
10647	C>T	0.00337458	6.52505e-05
3045	C>T	0.00337079	0.000750381
14937	C>T	0.00337079	0.0020717
27996	G>T	0.00337079	0.000835207
28003	G>T	0.00337079	0.000143551
29095	C>T	0.00337079	0.00879577
829	C>T	0.003367	0.00176829
4000	A>G	0.003367	1.95752e-05
4586	C>A	0.003367	0
9530	T>C	0.003367	1.63126e-05
14724	C>T	0.003367	0.00184659
17916	A>G	0.003367	1.95752e-05
22706	G>T	0.003367	0.000567679
24577	G>A	0.003367	0.000130501
25810	C>T	0.003367	0.000466541
26464	C>T	0.003367	0.00197709
28789	C>T	0.003367	0.000234902
1087	A>G	0.00336323	5.22004e-05
1210	G>T	0.00336323	0.0066164
5144	C>T	0.00336323	0.00710904
5221	C>T	0.00336323	0.000433916
5434	T>C	0.00336323	3.91503e-05
7386	T>C	0.00336323	4.56754e-05
8293	C>T	0.00336323	0.0011321
10252	C>T	0.00336323	0.00099507
11345	C>T	0.00336323	0.000342565
12459	C>T	0.00336323	0.000920032
14189	C>T	0.00336323	0.000153339
16456	T>C	0.00336323	0.0010538
17259	G>T	0.00336323	0.00129196
20822	A>G	0.00336323	4.89379e-05
21146	T>G	0.00336323	1.63126e-05
21691	C>T	0.00336323	0.000616617
25543	G>T	0.00336323	3.26253e-06
27304	C>A	0.00336323	2.93627e-05
27389	C>T	0.00336323	0.000717756
26042	C>T	0.00246305	0.000231639
7267	C>T	0.00246002	0.00293301
7195	C>T	0.00245399	7.83006e-05
13426	C>T	0.00235849	0.000528529
22450	C>T	0.00233918	0.0013409
105	G>T	0.00232829	0.000691655
19972	C>T	0.0023175	0.000104401
27774	A>T	0.00230947	3.26253e-06
20102	G>T	0.00230415	0.00060683
9474	C>T	0.0023015	0.00106032
13486	G>C	0.00228833	0
193	C>T	0.00228571	9.13507e-05
222	C>T	0.00228571	0.0137091
252	G>T	0.00228571	0.000176176
259	A>G	0.00228571	0.000140289
20578	G>T	0.00228571	0.00196078
20594	C>T	0.00228571	0.000597042
10954	C>T	0.0022805	0.000205539
21622	C>T	0.0022805	0.00091677
20016	C>A	0.0022779	0
21658	C>T	0.0022779	0.000747118
21549	C>T	0.00227531	0.000234902
2790	C>T	0.00226501	0.000143551
3692	G>T	0.00226501	0.00107011
29868	G>A	0.00226501	0.00551367
27625	C>T	0.00226244	0.000247952
1681	G>A	0.00225989	8.80882e-05
1684	C>T	0.00225989	0.00247952
1708	T>C	0.00225989	1.63126e-05
7771	T>C	0.00225479	0.000110926
22205	G>C	0.00225479	0.00308961
1729	G>A	0.00225225	0.000228377
2410	A>G	0.00225225	0.000244689
2447	G>T	0.00225225	0.000848257
6040	C>T	0.00224972	0.00320706
6056	G>T	0.00224972	4.24128e-05
6128	C>T	0.00224972	4.24128e-05
8064	C>T	0.00224972	8.48257e-05
10642	G>T	0.00224972	0.000505691
22104	G>C	0.00224972	0.000123976
24023	C>T	0.00224972	0.000893932
29085	C>T	0.00224972	0.000734068
815	C>T	0.00224719	0.000835207
2921	G>A	0.00224719	3.26253e-06
3095	T>C	0.00224719	0.000486116
8179	G>T	0.00224719	0.00388893
10576	C>T	0.00224719	0.000104401
15009	T>C	0.00224719	8.15631e-05
16289	C>T	0.00224719	0.00373233
16338	C>T	0.00224719	0.000339303
17850	C>T	0.00224719	0.00231966
19779	A>G	0.00224719	0.000156601
23638	C>T	0.00224719	0.0010799
24226	T>C	0.00224719	6.52505e-06
24295	T>C	0.00224719	4.56754e-05
27988	T>C	0.00224719	1.30501e-05
28054	C>T	0.00224719	0.000518742
61	G>T	0.00224467	0.000809106
64	C>T	0.00224467	0.000205539
344	C>T	0.00224467	0.000512217
845	G>T	0.00224467	2.93627e-05
918	A>T	0.00224467	3.26253e-06
4201	G>T	0.00224467	0.000600305
4206	C>T	0.00224467	0.000476329
4235	A>T	0.00224467	3.26253e-06
4777	C>T	0.00224467	5.22004e-05
4890	C>T	0.00224467	0.00285471
5533	A>G	0.00224467	9.78758e-05
7798	G>T	0.00224467	0.001628
8917	C>T	0.00224467	0.00549409
11095	C>T	0.00224467	0.00032299
13728	T>C	0.00224467	6.52505e-06
18187	A>G	0.00224467	4.24128e-05
18984	G>T	0.00224467	0.00059378
19072	G>T	0.00224467	0.000639455
24904	C>T	0.00224467	0.00133764
25751	T>C	0.00224467	6.52505e-05
25844	C>T	0.00224467	0.00226093
26333	C>T	0.00224467	0.000326253
26372	G>T	0.00224467	0.000123976
27281	G>T	0.00224467	0.00124302
28817	G>T	0.00224467	0.0020195
28821	C>T	0.00224467	4.56754e-05
29466	C>T	0.00224467	0.0139049
29477	G>T	0.00224467	0.000910245
29739	C>T	0.00224467	0.000508954
29751	G>T	0.00224467	0.00171935
617	T>C	0.00224215	4.24128e-05
1002	A>G	0.00224215	9.78758e-06
1420	C>T	0.00224215	0.00177808
1437	C>T	0.00224215	0.00167694
1547	A>G	0.00224215	0.000414341
1549	C>T	0.00224215	0.000133764
1601	C>T	0.00224215	0.000150076
3250	G>T	0.00224215	0.000133764
3429	C>T	0.00224215	0.00030994
3431	G>T	0.00224215	0.000730806
5668	G>T	0.00224215	9.78758e-06
6310	C>T	0.00224215	0.00183028
7989	C>T	0.00224215	0
9242	G>T	0.00224215	3.26253e-06
9940	C>T	0.00224215	7.83006e-05
10258	A>G	0.00224215	0
10277	C>T	0.00224215	0.000590517
11109	C>T	0.00224215	0.00426412
11339	C>T	0.00224215	0.000228377
11620	C>T	0.00224215	0.000737331
11669	C>T	0.00224215	0.000166389
11747	C>T	0.00224215	0.00429675
12599	A>G	0.00224215	2.28377e-05
12741	C>T	0.00224215	0.000427391
12853	C>T	0.00224215	6.1988e-05
12880	C>T	0.00224215	0.001367
13069	T>C	0.00224215	6.52505e-06
13201	G>T	0.00224215	0.000900457
14131	G>A	0.00224215	3.91503e-05
15906	G>T	0.00224215	0.00104075
15911	A>G	0.00224215	3.91503e-05
16457	C>T	0.00224215	0.000420866
16468	C>T	0.00224215	0.000404553
17125	C>T	0.00224215	0.001367
17285	C>T	0.00224215	0.000655768
17410	C>T	0.00224215	0.00185311
17715	A>G	0.00224215	0
17721	G>T	0.00224215	0.0011582
18647	C>T	0.00224215	0.00099507
18650	A>G	0.00224215	9.78758e-06
18687	C>T	0.00224215	0.00131806
20893	G>C	0.00224215	0
20991	G>T	0.00224215	0.000238164
21008	C>T	0.00224215	0.000172914
21789	C>T	0.00224215	0.000691655
23426	G>T	0.00224215	0.00186616
24434	G>T	0.00224215	4.56754e-05
24757	G>T	0.00224215	0.000570942
26681	C>T	0.00224215	0.00454144
27059	C>T	0.00224215	0.00349743
27065	G>A	0.00224215	2.28377e-05
27360	T>C	0.00224215	6.52505e-05
27503	C>T	0.00224215	0.000182701
28269	C>A	0.00224215	6.52505e-06
28727	G>T	0.00224215	0.00089067
29530	C>T	0.00224215	0.00030994
29541	C>T	0.00224215	0.00102117
29563	C>T	0.00224215	3.58878e-05
29580	C>T	0.00224215	0.000345828
29627	C>T	0.00224215	0.00067208
29769	C>T	0.00224215	0.00210759
23122	A>C	0.00138696	6.52505e-06
22936	G>A	0.00134953	1.63126e-05
22971	C>T	0.00131234	1.63126e-05
22990	T>C	0.00131062	2.28377e-05
7145	G>A	0.00125	3.91503e-05
26163	T>C	0.00124533	0.000140289
26176	C>T	0.00124224	0.000215327
26155	G>T	0.00124069	0.000123976
8668	C>T	0.00123457	0.000189226
26020	G>T	0.00123153	0.000215327
26022	C>T	0.00123153	0.00216958
7220	A>T	0.0012285	0
7250	T>C	0.0012285	3.26253e-06
26058	C>T	0.0012285	0.000675343
8692	C>T	0.00122549	0.000202277
22389	T>C	0.00118624	3.26253e-06
26139	C>T	0.00118343	0.000535054
295	G>A	0.00118203	6.52505e-06
26127	A>G	0.00118203	3.26253e-06
26144	G>T	0.00118203	0.0208214
8767	T>C	0.00118064	0.000182701
8772	C>T	0.00118064	0.000531792
13413	G>T	0.00118064	3.26253e-06
26110	C>T	0.00118064	0.0010538
8802	C>T	0.00117925	0.000688393
8814	C>T	0.00117925	0.000156601
22456	A>G	0.00116959	7.83006e-05
22498	C>T	0.00116959	0.000613355
100	C>T	0.00116144	0.000342565
9782	A>G	0.00116144	2.28377e-05
19984	T>C	0.00115875	9.78758e-06
19985	T>C	0.00115875	3.26253e-06
10808	C>T	0.00115741	6.52505e-06
19999	G>T	0.00115473	0.00095592
20104	C>T	0.00115207	0.000570942
9479	G>T	0.00114943	0.00138005
20762	C>T	0.00114811	0.00199667
21194	A>G	0.00114548	0.000127239
21195	T>C	0.00114548	4.24128e-05
21334	G>C	0.00114548	0
13456	A>G	0.00114416	0.000238164
13468	C>T	0.00114416	9.78758e-06
13541	C>T	0.00114416	6.52505e-06
203	C>T	0.00114286	0.00259045
217	C>T	0.00114286	7.50381e-05
20580	G>C	0.00114286	3.26253e-06
20637	A>G	0.00114286	2.93627e-05
25685	C>T	0.00114286	0.000244689
25690	G>T	0.00114286	0.00156601
25693	C>T	0.00114286	0.000352353
10977	C>T	0.00114155	0.0016541
10994	A>G	0.00114155	2.93627e-05
19396	G>T	0.00114155	0
19419	G>A	0.00114155	9.13507e-05
19449	T>C	0.00114155	9.78758e-06
25712	A>T	0.00114155	9.78758e-06
25731	C>A	0.00114155	0
21459	C>T	0.00114025	8.48257e-05
21627	C>T	0.00114025	0.000734068
20032	C>T	0.00113895	9.46132e-05
20047	A>G	0.00113895	7.50381e-05
20066	A>C	0.00113895	0
20073	A>G	0.00113895	2.61002e-05
20085	A>G	0.00113895	6.52505e-06
20647	C>T	0.00113895	5.22004e-05
20664	T>C	0.00113895	4.24128e-05
20709	G>T	0.00113895	0.000460016
21621	C>T	0.00113895	0.000861307
21646	C>T	0.00113895	0.00147466
21651	A>T	0.00113895	3.26253e-06
9626	T>C	0.00113636	0
9693	C>T	0.00113636	0.00278946
9700	C>T	0.00113636	0.000293627
10834	C>T	0.00113636	0.000959183
21587	C>T	0.00113636	0.000127239
10870	G>T	0.00113507	0.0150533
10871	C>A	0.00113507	9.78758e-06
10885	T>C	0.00113507	8.48257e-05
3560	G>T	0.00113379	1.30501e-05
3563	G>A	0.00113379	7.83006e-05
3709	A>G	0.00113379	1.30501e-05
3728	G>T	0.00113379	0.000156601
3736	C>T	0.00113379	0.000365403
9663	C>T	0.00113379	3.26253e-06
21213	A>G	0.00113379	0.000208802
22047	G>A	0.00113379	6.52505e-06
22090	T>C	0.00113379	4.56754e-05
22094	G>A	0.00113379	0.000159864
29870	C>T	0.00113379	0.000110926
2756	A>T	0.0011325	0
2803	T>C	0.0011325	5.22004e-05
3653	C>T	0.0011325	0.00067208
21268	G>T	0.0011325	0.000140289
21304	C>A	0.0011325	0.00206192
21305	G>A	0.0011325	0.00192489
2010	A>C	0.00113122	3.26253e-06
4039	C>T	0.00113122	6.8513e-05
27626	G>T	0.00113122	2.93627e-05
27644	C>T	0.00113122	0.00029689
1692	T>C	0.00112994	5.87255e-05
20428	C>A	0.00112994	0
2070	C>T	0.00112867	0.000195752
2091	C>T	0.00112867	0.000597042
7728	C>T	0.00112867	0.00176503
7755	A>G	0.00112867	3.58878e-05
7919	T>C	0.00112867	0.000137026
20438	G>T	0.00112867	8.15631e-05
20443	G>A	0.00112867	0
2106	C>T	0.0011274	0.000407816
2110	C>T	0.0011274	0.00143551
6555	C>T	0.0011274	0.000734068
6613	A>G	0.0011274	0.000150076
6666	C>T	0.0011274	5.54629e-05
6696	C>T	0.0011274	0.00101465
6708	A>T	0.0011274	0
7002	C>T	0.0011274	0.000127239
7007	G>A	0.0011274	4.24128e-05
694	T>A	0.00112613	1.63126e-05
1793	A>T	0.00112613	9.78758e-06
2321	T>C	0.00112613	4.56754e-05
2329	G>A	0.00112613	2.93627e-05
2334	C>T	0.00112613	0.000756906
2369	G>A	0.00112613	1.95752e-05
2381	G>T	0.00112613	7.83006e-05
2403	C>T	0.00112613	3.26253e-06
2455	C>T	0.00112613	0.00204887
2480	A>T	0.00112613	0
2659	G>T	0.00112613	0.00063293
2675	C>T	0.00112613	0.000515479
2676	C>T	0.00112613	0.000583992
2720	G>T	0.00112613	5.54629e-05
5321	A>G	0.00112613	3.26253e-06
6892	T>C	0.00112613	1.95752e-05
8031	A>G	0.00112613	0.00135069
8394	C>T	0.00112613	0.000146814
8423	T>C	0.00112613	0
8438	C>T	0.00112613	5.22004e-05
8480	C>T	0.00112613	0.000411078
8497	T>C	0.00112613	2.28377e-05
8545	T>C	0.00112613	9.78758e-06
8558	A>G	0.00112613	9.46132e-05
8569	T>C	0.00112613	2.61002e-05
9067	T>C	0.00112613	4.24128e-05
9165	C>T	0.00112613	0.000789531
9171	T>C	0.00112613	3.26253e-05
16377	G>T	0.00112613	0.00103422
16391	C>A	0.00112613	3.26253e-06
16394	C>A	0.00112613	6.52505e-06
20397	G>T	0.00112613	0.000127239
29	A>C	0.00112486	9.78758e-06
5967	A>T	0.00112486	0
5968	G>A	0.00112486	4.89379e-05
6052	G>T	0.00112486	2.28377e-05
6140	T>G	0.00112486	0
8086	A>T	0.00112486	2.28377e-05
8240	C>T	0.00112486	0.000424128
10533	G>C	0.00112486	3.26253e-06
10540	G>T	0.00112486	0.000208802
10564	A>G	0.00112486	2.93627e-05
17964	G>T	0.00112486	0.000453491
22171	A>T	0.00112486	0.000117451
22176	C>T	0.00112486	6.52505e-06
22201	G>T	0.00112486	0.000884144
23919	A>G	0.00112486	3.26253e-06
23931	A>G	0.00112486	3.26253e-06
23982	C>T	0.00112486	2.28377e-05
23996	C>T	0.00112486	0.000508954
24069	A>C	0.00112486	3.26253e-06
27864	C>A	0.00112486	6.52505e-06
27879	C>T	0.00112486	0.000626405
27899	A>C	0.00112486	0
27915	G>A	0.00112486	0.000505691
27920	C>T	0.00112486	0.00161495
29253	C>T	0.00112486	0.000730806
29543	G>C	0.00112486	0.000287102
29773	G>T	0.00112486	0.00101465
29779	G>T	0.00112486	0.00581382
29781	G>T	0.00112486	0.0012104
2956	A>G	0.0011236	6.52505e-06
2969	A>G	0.0011236	0.000365403
2992	T>C	0.0011236	0.000146814
3077	G>C	0.0011236	0
3099	C>T	0.0011236	0.00197383
3106	T>C	0.0011236	2.61002e-05
3109	G>T	0.0011236	1.63126e-05
7067	G>A	0.0011236	2.28377e-05
7113	C>T	0.0011236	0.000616617
8097	C>T	0.0011236	6.1988e-05
8131	G>T	0.0011236	0.000577467
10467	G>T	0.0011236	3.26253e-06
10507	C>T	0.0011236	0.00235881
10528	T>C	0.0011236	5.87255e-05
13813	G>A	0.0011236	0
14313	T>C	0.0011236	0.00138984
14362	C>A	0.0011236	9.78758e-06
14376	C>T	0.0011236	2.93627e-05
14425	C>A	0.0011236	5.54629e-05
14476	T>C	0.0011236	6.1988e-05
14487	A>C	0.0011236	0
14980	C>T	0.0011236	0.000420866
15017	C>T	0.0011236	0.000326253
15114	T>A	0.0011236	1.63126e-05
16269	G>A	0.0011236	4.89379e-05
17858	A>G	0.0011236	0.00980389
19627	G>A	0.0011236	3.26253e-06
19684	G>T	0.0011236	0.00227724
19700	T>C	0.0011236	6.52505e-06
19718	C>T	0.0011236	0.0181657
19785	T>G	0.0011236	0
19813	C>T	0.0011236	0.000300152
21759	A>G	0.0011236	2.61002e-05
21767	C>T	0.0011236	0.000427391
22820	G>A	0.0011236	0
23625	C>T	0.0011236	0.0034909
23631	A>T	0.0011236	2.61002e-05
23634	C>T	0.0011236	0.000137026
23647	C>A	0.0011236	0
23655	C>T	0.0011236	0.00102443
24267	T>C	0.0011236	0
24358	C>A	0.0011236	0.000172914
24368	G>T	0.0011236	0.00418256
24370	C>T	0.0011236	0.0010277
24378	C>T	0.0011236	0.00194447
25413	C>T	0.0011236	0.00131806
27955	G>T	0.0011236	1.30501e-05
28028	G>T	0.0011236	0.000137026
28078	T>C	0.0011236	0.000104401
28950	G>A	0.0011236	3.26253e-06
29284	C>T	0.0011236	0.00183028
29754	C>T	0.0011236	0.00111578
29755	G>T	0.0011236	0.00107011
391	A>G	0.00112233	2.93627e-05
532	A>G	0.00112233	6.1988e-05
556	C>T	0.00112233	0.0019151
583	C>T	0.00112233	0.000773219
593	C>T	0.00112233	0.00357573
787	G>C	0.00112233	0
793	G>A	0.00112233	1.30501e-05
816	G>T	0.00112233	0
835	C>T	0.00112233	0.00126586
853	C>T	0.00112233	0.000228377
872	G>A	0.00112233	0.000636193
914	G>T	0.00112233	0
4192	T>C	0.00112233	2.61002e-05
4276	C>T	0.00112233	0.00131806
4482	A>T	0.00112233	0
4543	C>T	0.00112233	0.0263351
4769	A>G	0.00112233	1.95752e-05
4827	C>A	0.00112233	0
4855	A>G	0.00112233	3.58878e-05
4893	C>T	0.00112233	0.000831944
4901	C>A	0.00112233	6.1988e-05
4924	T>A	0.00112233	0
5513	G>T	0.00112233	2.28377e-05
7869	C>T	0.00112233	0.000844994
8628	A>G	0.00112233	9.78758e-06
8636	A>G	0.00112233	9.78758e-06
9520	C>A	0.00112233	9.78758e-06
9879	A>T	0.00112233	0
10036	C>T	0.00112233	0.000479591
10038	C>T	0.00112233	9.78758e-05
11124	C>T	0.00112233	0.0012104
11454	C>T	0.00112233	2.93627e-05
11464	G>T	0.00112233	6.52505e-06
11487	C>T	0.00112233	6.52505e-06
11489	T>G	0.00112233	0
11490	C>G	0.00112233	3.26253e-06
11491	T>G	0.00112233	0
11492	A>T	0.00112233	0
11494	C>G	0.00112233	0
11496	A>G	0.00112233	3.26253e-06
11505	T>A	0.00112233	0
11507	G>T	0.00112233	0
11513	A>C	0.00112233	0
11524	T>G	0.00112233	0
11527	G>A	0.00112233	9.78758e-06
11529	C>A	0.00112233	0
11537	A>G	0.00112233	0.000176176
11540	G>A	0.00112233	6.52505e-06
11541	T>C	0.00112233	0
11551	T>C	0.00112233	3.58878e-05
11552	G>A	0.00112233	2.93627e-05
11812	C>A	0.00112233	4.89379e-05
12353	C>T	0.00112233	0
13898	A>C	0.00112233	2.28377e-05
14684	T>C	0.00112233	5.54629e-05
14708	C>T	0.00112233	0.0139734
14769	T>C	0.00112233	0.000133764
14770	C>T	0.00112233	0
14772	G>T	0.00112233	0.000199014
14805	C>T	0.00112233	0.0357018
14822	C>T	0.00112233	3.26253e-06
18129	C>T	0.00112233	0.000985283
18186	G>T	0.00112233	0.000962445
18246	C>T	0.00112233	0.000104401
18679	G>A	0.00112233	1.63126e-05
19006	G>T	0.00112233	0.000153339
19009	G>T	0.00112233	0.000949395
19030	G>T	0.00112233	6.52505e-06
19079	A>C	0.00112233	6.52505e-06
19101	G>T	0.00112233	0.000277315
19135	T>C	0.00112233	2.93627e-05
19170	C>A	0.00112233	0.000280577
21938	G>A	0.00112233	3.26253e-06
22708	G>A	0.00112233	3.91503e-05
24503	C>A	0.00112233	0
24553	C>A	0.00112233	3.26253e-06
24555	C>T	0.00112233	0
24863	C>T	0.00112233	0.00032299
24912	C>T	0.00112233	0.000750381
24921	C>T	0.00112233	0.000123976
24933	G>T	0.00112233	0.000776481
25208	A>G	0.00112233	6.1988e-05
25234	G>C	0.00112233	1.95752e-05
25252	G>T	0.00112233	0.000225114
25253	A>G	0.00112233	9.46132e-05
25311	G>A	0.00112233	9.78758e-06
25803	C>T	0.00112233	0.000107663
26449	A>G	0.00112233	0
26461	C>T	0.00112233	0.00100812
27110	C>T	0.00112233	0.000398028
27131	C>T	0.00112233	0.0010538
28812	G>T	0.00112233	0.000897195
28869	C>T	0.00112233	0.0240546
28888	T>C	0.00112233	4.56754e-05
28913	G>T	0.00112233	8.80882e-05
28915	C>T	0.00112233	0.000247952
28918	T>C	0.00112233	0
28972	A>G	0.00112233	9.78758e-06
28975	G>T	0.00112233	0.00798666
29127	A>T	0.00112233	0
29128	T>C	0.00112233	0.000110926
29149	C>T	0.00112233	0.00106685
29166	A>T	0.00112233	0
29171	C>T	0.00112233	0.000900457
29211	C>T	0.00112233	9.78758e-06
29379	A>G	0.00112233	4.24128e-05
29426	A>T	0.00112233	0
29427	G>T	0.00112233	0.000156601
29444	A>T	0.00112233	0
29445	C>T	0.00112233	0.0015758
29476	T>C	0.00112233	9.78758e-06
29730	C>T	0.00112233	0.000649243
29745	G>T	0.00112233	0.00195752
29747	G>T	0.00112233	0.00239796
29750	C>T	0.00112233	0.00340608
1003	A>G	0.00112108	1.30501e-05
1186	G>A	0.00112108	0.000378453
1218	C>T	0.00112108	0.00137679
1220	A>G	0.00112108	0
1267	C>T	0.00112108	0.000261002
1294	T>C	0.00112108	5.54629e-05
1403	C>T	0.00112108	0.000117451
1418	G>A	0.00112108	1.63126e-05
1495	G>T	0.00112108	0.000587255
1572	C>T	0.00112108	0.000531792
1580	G>A	0.00112108	0.000172914
1592	T>C	0.00112108	0.000182701
1912	C>T	0.00112108	0.00523962
2223	C>T	0.00112108	4.89379e-05
2232	C>T	0.00112108	0.00098202
2246	G>T	0.00112108	2.61002e-05
2836	C>T	0.00112108	0.00175198
3167	G>A	0.00112108	2.93627e-05
3178	T>A	0.00112108	4.89379e-05
3259	G>T	0.00112108	0.00185964
3307	G>T	0.00112108	7.17756e-05
3397	C>T	0.00112108	0.000848257
4320	C>T	0.00112108	0.00128217
4346	T>G	0.00112108	4.89379e-05
4396	A>T	0.00112108	9.78758e-06
4951	G>C	0.00112108	3.26253e-06
5008	G>T	0.00112108	0.000515479
5037	G>A	0.00112108	1.95752e-05
5147	C>T	0.00112108	0.000182701
5184	C>T	0.00112108	0.00109947
5187	G>A	0.00112108	0
5208	C>T	0.00112108	3.26253e-06
5421	A>G	0.00112108	1.95752e-05
5477	C>T	0.00112108	4.24128e-05
5491	T>C	0.00112108	6.52505e-06
5580	G>T	0.00112108	3.26253e-06
5618	A>G	0.00112108	7.17756e-05
5672	C>T	0.00112108	0.00189553
5730	C>T	0.00112108	0.00188248
5735	G>C	0.00112108	0
5742	A>C	0.00112108	9.78758e-06
5806	C>T	0.00112108	0.000603567
5817	C>A	0.00112108	3.26253e-06
5884	C>T	0.00112108	0.00230334
6285	C>T	0.00112108	0.00495904
6317	C>T	0.00112108	0.00219894
6359	G>T	0.00112108	2.93627e-05
6370	A>G	0.00112108	6.52505e-06
6402	C>T	0.00112108	0.00231966
6409	T>C	0.00112108	1.95752e-05
6449	C>T	0.00112108	0.0027601
7596	T>C	0.00112108	0
9223	C>T	0.00112108	0.00221199
10124	A>G	0.00112108	0.000358878
10244	C>A	0.00112108	3.26253e-06
10254	T>C	0.00112108	9.78758e-06
10255	G>C	0.00112108	0
10340	C>T	0.00112108	0.000182701
10432	C>T	0.00112108	5.22004e-05
11192	T>C	0.00112108	0.000120713
11235	C>T	0.00112108	0.000156601
11249	C>T	0.00112108	3.91503e-05
11355	C>T	0.00112108	0.000104401
11665	C>T	0.00112108	0.000251214
11704	C>T	0.00112108	0.00067208
11758	C>T	0.00112108	0.00176176
11782	A>G	0.00112108	0.00198035
11908	A>G	0.00112108	8.48257e-05
12070	G>T	0.00112108	0.000626405
12102	C>T	0.00112108	8.48257e-05
12115	C>T	0.00112108	0.000851519
12116	C>T	0.00112108	0.000835207
12138	C>T	0.00112108	0.000146814
12184	T>C	0.00112108	0.000127239
12266	T>C	0.00112108	2.28377e-05
12439	C>A	0.00112108	5.87255e-05
12514	G>T	0.00112108	0.00132785
12533	A>G	0.00112108	0.000176176
12663	C>T	0.00112108	3.91503e-05
12685	G>T	0.00112108	5.87255e-05
12747	C>T	0.00112108	0.000234902
12789	C>T	0.00112108	0.000456754
12813	C>T	0.00112108	3.26253e-06
12940	G>T	0.00112108	0.000107663
13125	G>T	0.00112108	6.52505e-06
13126	G>T	0.00112108	0.000228377
13134	C>T	0.00112108	0
14109	A>G	0.00112108	7.17756e-05
14118	G>A	0.00112108	0.00027079
14134	C>T	0.00112108	4.56754e-05
14183	C>T	0.00112108	0.00033604
14262	C>T	0.00112108	0.000306677
15193	G>A	0.00112108	6.52505e-06
15537	T>C	0.00112108	2.93627e-05
15564	A>G	0.00112108	1.30501e-05
15596	A>G	0.00112108	4.89379e-05
15680	C>T	0.00112108	6.52505e-06
15714	C>T	0.00112108	0.000326253
15780	G>A	0.00112108	3.91503e-05
16078	G>A	0.00112108	0.00028384
16580	C>T	0.00112108	0.000251214
16674	A>G	0.00112108	1.95752e-05
16726	C>T	0.00112108	0.000714493
16733	C>A	0.00112108	0
16869	C>T	0.00112108	0.000101138
17004	C>T	0.00112108	0.00142572
17009	T>G	0.00112108	3.26253e-06
17010	C>T	0.00112108	0.000796056
17024	C>T	0.00112108	3.58878e-05
17029	A>T	0.00112108	1.30501e-05
17034	T>C	0.00112108	2.61002e-05
17104	C>T	0.00112108	0.0207464
17118	C>T	0.00112108	0.000130501
17119	C>T	0.00112108	0.000205539
17333	C>T	0.00112108	0.000120713
17370	G>T	0.00112108	2.61002e-05
17407	T>C	0.00112108	0.000133764
17474	C>T	0.00112108	0.00037519
17562	G>T	0.00112108	0.000394766
17615	A>G	0.00112108	0.00791162
17712	A>G	0.00112108	5.22004e-05
17727	A>G	0.00112108	6.52505e-06
17733	C>T	0.00112108	0.000479591
17738	C>T	0.00112108	0.000215327
17999	C>T	0.00112108	0.00135069
18001	A>G	0.00112108	1.63126e-05
18292	G>T	0.00112108	0.000711231
18377	C>T	0.00112108	0.00124628
18407	G>C	0.00112108	3.26253e-06
18433	G>A	0.00112108	6.1988e-05
18466	G>A	0.00112108	1.30501e-05
18490	C>T	0.00112108	5.87255e-05
18555	C>T	0.00112108	0.0423117
18756	G>T	0.00112108	0.00098202
18788	C>T	0.00112108	0.002734
18803	G>T	0.00112108	0.00213043
19586	C>T	0.00112108	0.000629667
19861	G>T	0.00112108	4.56754e-05
20548	G>T	0.00112108	8.48257e-05
20806	C>T	0.00112108	5.22004e-05
20844	C>T	0.00112108	0.00106685
20898	A>G	0.00112108	6.1988e-05
20930	C>T	0.00112108	0.000495904
20946	C>T	0.00112108	0.00205539
21137	A>G	0.00112108	0.00361488
21364	C>T	0.00112108	0.000740593
21717	A>G	0.00112108	4.24128e-05
21893	G>A	0.00112108	0.000339303
22000	C>A	0.00112108	0.000234902
22006	C>T	0.00112108	0.000179439
22592	G>T	0.00112108	0.000277315
22604	G>A	0.00112108	1.63126e-05
23188	C>T	0.00112108	0.000185964
23332	T>C	0.00112108	3.58878e-05
23380	C>T	0.00112108	0.000221852
23423	C>T	0.00112108	5.87255e-05
24130	C>T	0.00112108	0.00129849
24138	C>T	0.00112108	0.00113862
24998	G>T	0.00112108	0.000163126
25003	A>G	0.00112108	7.83006e-05
25035	A>G	0.00112108	9.78758e-06
25429	G>T	0.00112108	0.00860002
25452	C>T	0.00112108	0.000694918
25472	A>T	0.00112108	6.52505e-06
25482	C>T	0.00112108	0.000107663
25494	G>T	0.00112108	0.00399986
25496	T>C	0.00112108	0.000189226
25514	T>C	0.00112108	2.93627e-05
25515	C>T	0.00112108	0.000101138
26727	G>T	0.00112108	0.000499166
26750	C>T	0.00112108	0.000280577
26996	C>T	0.00112108	4.24128e-05
27008	G>C	0.00112108	5.54629e-05
27038	A>T	0.00112108	4.56754e-05
27039	T>A	0.00112108	4.24128e-05
27040	C>A	0.00112108	6.52505e-05
27046	C>T	0.00112108	0.0043359
27047	G>A	0.00112108	0.00068513
27078	C>T	0.00112108	3.26253e-05
27364	G>T	0.00112108	0.000352353
27370	C>T	0.00112108	1.95752e-05
27371	C>T	0.00112108	0.000342565
27372	A>T	0.00112108	4.89379e-05
27398	A>G	0.00112108	9.78758e-06
27428	T>C	0.00112108	8.80882e-05
27476	C>T	0.00112108	0.000949395
27494	C>T	0.00112108	0.000381716
27527	C>T	0.00112108	0.000365403
28346	G>A	0.00112108	2.28377e-05
28378	G>T	0.00112108	0.0034126
28519	C>T	0.00112108	0.000199014
28531	C>T	0.00112108	0.000694918
28657	C>T	0.00112108	0.0141072
28677	C>A	0.00112108	2.93627e-05
28708	C>T	0.00112108	0.000691655
28744	C>T	0.00112108	0.000975495
29013	C>T	0.00112108	0.000838469
29035	T>C	0.00112108	6.52505e-06
29521	A>G	0.00112108	3.26253e-06
29585	C>T	0.00112108	0.001367
29614	C>T	0.00112108	0.00295911
29620	G>C	0.00112108	3.58878e-05
29640	C>T	0.00112108	0.000508954
29687	A>G	0.00112108	2.93627e-05
29705	G>T	0.00112108	0.00137352
29706	G>C	0.00112108	6.1988e-05
29710	T>A	0.00112108	0.000127239
29717	G>T	0.00112108	5.22004e-05
29719	C>A	0.00112108	0.000101138
1191	C>A	0	7.50381e-05

[truncated: 5 more sheets: Figure S3, Figure S5, Figure S7, Figure S8, Figure S9B]
